# Supplementary material for: FAM210A is essential for cold-induced mitochondrial remodeling in brown adipocytes
Source: Nat Commun. 2023 Oct 10;14:6344. doi: 10.1038/s41467-023-41988-y (PMC10564795; doi:10.1038/s41467-023-41988-y)
Supplement: Supplementary file 4 — Supplementary Data 1 [file 41467_2023_41988_MOESM4_ESM.xlsx]

## Sheet: All differentiatial proteins
LFQ intensity 24hr_1	LFQ intensity 24hr_2	LFQ intensity 24hr_3	LFQ intensity 3d_1	LFQ intensity 3d_2	LFQ intensity 3d_3	LFQ intensity 6hr_1	LFQ intensity 6hr_2	LFQ intensity 6hr_3	LFQ intensity 7d_1	LFQ intensity 7d_2	LFQ intensity 7d_3	LFQ intensity ctrl_1	LFQ intensity ctrl_2	LFQ intensity ctrl_3	Only identified by site	Reverse	Potential contaminant	ANOVA Significant	GOBP name	GOMF name	GOCC name	Pfam	GSEA	Peptides	Razor + unique peptides	Unique peptides	Sequence coverage [%]	Unique + razor sequence coverage [%]	Unique sequence coverage [%]	Mol. weight [kDa]	Q-value	Score	Intensity	MS/MS count	#NAME?	ANOVA q-value	Protein IDs	Majority protein IDs	Protein names	Gene names_PROTEIN	Gene names	id	Fasta headers
#!{Type}E	E	E	E	E	E	E	E	E	E	E	E	E	E	E	C	C	C	C	C	C	C	C	C	N	N	N	N	N	N	N	N	N	N	N	N	N	T	T	T	T	T	T	T
#!{C:Group1}24hr	24hr	24hr	3d	3d	3d	6hr	6hr	6hr	7d	7d	7d	ctrl	ctrl	ctrl
21.4653	22.0895	21.3946	18.546	20.8199	20.8475	23.7032	22.3324	21.7312	22.5324	21.3712	22.0741	20.8679	21.3537	21.5675				+		antigen binding;binding	cell part;membrane;plasma membrane	C1-set	ACEVEDO_METHYLATED_IN_LIVER_CANCER_DN;BERTUCCI_MEDULLARY_VS_DUCTAL_BREAST_CANCER_UP;BMI1_DN.V1_UP;BOSCO_EPITHELIAL_DIFFERENTIATION_MODULE;CASORELLI_ACUTE_PROMYELOCYTIC_LEUKEMIA_UP;chr2p11;DANG_BOUND_BY_MYC;DANG_MYC_TARGETS_UP;GAUSSMANN_MLL_AF4_FUSION_TARGETS_G_UP;GOLDRATH_NAIVE_VS_EFF_CD8_TCELL_DN;GSE10325_BCELL_VS_MYELOID_UP;GSE10325_CD4_TCELL_VS_BCELL_DN;GSE10325_CD4_TCELL_VS_LUPUS_CD4_TCELL_DN…	3	3	3	30.8	30.8	30.8	11.778	0	9.3916	104760000	20	1.44403	0.0147	A0A075B5P2;P01837	A0A075B5P2;P01837	Ig kappa chain C region	Igkc	Igkc	0	Protein Igkc (Fragment);Ig kappa chain C region
20.3959	19.2535	19.9386	19.105	19.4098	20.3636	22.5062	21.9982	21.8337	22.1854	20.2452	19.8332	20.2514	20.0024	20.4573				+	activation of immune response;adaptive immune response;adaptive immune response based on somatic recombination of immune receptors built from immunoglobulin superfamily domains;B cell mediated immunity;biological regulation;cell recognition;cellular component organization;cellular component organization or biogenesis;cellular membrane organization;cellular process;complement activation;complement…	antigen binding;binding	cell part;extracellular region;extracellular region part;extracellular space;immunoglobulin complex;immunoglobulin complex, circulating;integral to membrane;intrinsic to membrane;macromolecular complex;membrane;membrane part;plasma membrane;protein complex	C1-set		6	6	6	24.3	24.3	24.3	44.259	0	16.574	55155000	21	1.95816	0.00513247	P01867;A0A075B5P3;A0A0A6YVP0	P01867;A0A075B5P3;A0A0A6YVP0	Ig gamma-2B chain C region	Igh-3;Ighg2b	Igh-3;Ighg2b	1	Ig gamma-2B chain C region;Protein Ighg2b (Fragment);Protein Ighg2b (Fragment)
21.7585	21.306	21.7299	19.8229	18.9623	19.6864	21.9728	19.6456	21.5331	19.6116	18.974	20.288	19.1062	20.8808	20.4563				+		antigen binding;binding		C1-set		3	3	3	13.4	13.4	13.4	41.958	0	18.198	39793000	22	1.48108	0.0136851	A0A0A6YXW6;A0A075B6A3;P01878	A0A0A6YXW6;A0A075B6A3;P01878	Ig alpha chain C region	Igha	Igha	4	Protein Igha (Fragment);Protein Igha (Fragment);Ig alpha chain C region
22.6144	22.6579	22.4368	22.2584	22.8444	23.0691	22.1056	21.9455	22.0277	22.024	22.5109	22.375	22.2593	22.4369	22.853				+				DUF4535	ATGGYGGA_UNKNOWN;CAGCTG_V$AP4_Q5;CAMP_UP.V1_UP;CCAGGTT,MIR-490;chr5q31;CTCAGGG,MIR-125B,MIR-125A;GRADE_COLON_CANCER_UP;GSE11924_TH1_VS_TH17_CD4_TCELL_DN;GSE14026_TH1_VS_TH17_UP;GSE14308_NAIVE_CD4_TCELL_VS_INDUCED_TREG_DN;GSE14308_TH1_VS_INDUCED_TREG_DN;GSE14308_TH17_VS_INDUCED_TREG_DN;GSE14350_TREG_VS_TEFF_DN;GSE17721_LPS_VS_CPG_12H_BMDM_DN;GSE17721_LPS_VS_CPG_8H_BMDM_DN;GSE17721_LPS_VS_GARDIQUIM…	2	2	2	31.1	31.1	31.1	11.157	0	88.092	128480000	21	1.18252	0.0255414	A0A087WQH8	A0A087WQH8		Slc35a4	Slc35a4	9	Probable UDP-sugar transporter protein SLC35A4
25.1663	25.0162	25.161	25.1127	25.1612	25.1713	25.4537	25.4673	25.4401	25.2339	25.1	25.0126	25.5545	25.0936	25.141				+	establishment of localization;hydrogen transport;molecular hydrogen transport;transport	binding;catalytic activity;cation binding;hydroxyacid-oxoacid transhydrogenase activity;ion binding;metal ion binding;oxidoreductase activity;oxidoreductase activity, acting on CH-OH group of donors	cell part;cytoplasmic part;intracellular membrane-bounded organelle;intracellular organelle;intracellular part;membrane-bounded organelle;mitochondrion;organelle	Fe-ADH	AAANWWTGC_UNKNOWN;AKT_UP.V1_DN;AKT_UP_MTOR_DN.V1_DN;chr8q12;DODD_NASOPHARYNGEAL_CARCINOMA_UP;FOSTER_TOLERANT_MACROPHAGE_UP;GATTGGY_V$NFY_Q6_01;GSE11864_CSF1_VS_CSF1_IFNG_IN_MAC_UP;GSE15659_CD45RA_NEG_CD4_TCELL_VS_RESTING_TREG_UP;GSE17721_0.5H_VS_4H_GARDIQUIMOD_BMDM_DN;GSE17721_CPG_VS_GARDIQUIMOD_1H_BMDM_UP;GSE17721_CTRL_VS_CPG_4H_BMDM_DN;GSE17721_CTRL_VS_GARDIQUIMOD_12H_BMDM_DN;GSE17721_CTRL_VS_L…	17	17	17	58	58	58	49.039	0	105.88	1017800000	222	1.36674	0.0173063	A0A087WRE7;Q8R0N6	A0A087WRE7;Q8R0N6	Hydroxyacid-oxoacid transhydrogenase, mitochondrial	Adhfe1	Adhfe1	11	Hydroxyacid-oxoacid transhydrogenase, mitochondrial (Fragment);Hydroxyacid-oxoacid transhydrogenase, mitochondrial
24.5144	24.838	24.7889	24.8407	24.6384	24.6264	24.4218	24.8191	24.6798	24.1409	24.115	24.1069	25.2064	24.8126	24.9165				+	amine metabolic process;aromatic amino acid family metabolic process;carboxylic acid metabolic process;cellular amine metabolic process;cellular amino acid metabolic process;cellular aromatic compound metabolic process;cellular biogenic amine metabolic process;cellular ketone metabolic process;cellular metabolic process;cellular nitrogen compound metabolic process;cellular process;heterocycle met…	acyl-CoA dehydrogenase activity;binding;catalytic activity;coenzyme binding;cofactor binding;flavin adenine dinucleotide binding;glutaryl-CoA dehydrogenase activity;oxidoreductase activity;oxidoreductase activity, acting on the CH-CH group of donors	cell part;cytoplasmic part;intracellular membrane-bounded organelle;intracellular organelle;intracellular organelle lumen;intracellular organelle part;intracellular part;membrane;membrane-bounded organelle;membrane-enclosed lumen;mitochondrial inner membrane;mitochondrial matrix;mitochondrial membrane;mitochondrial part;mitochondrion;organelle;organelle inner membrane;organelle lumen;organelle me…	Acyl-CoA_dh_1;Acyl-CoA_dh_M;Acyl-CoA_dh_N	ACOSTA_PROLIFERATION_INDEPENDENT_MYC_TARGETS_UP;BONOME_OVARIAN_CANCER_SURVIVAL_SUBOPTIMAL_DEBULKING;BOYAULT_LIVER_CANCER_SUBCLASS_G123_DN;BROWNE_HCMV_INFECTION_2HR_DN;BROWNE_HCMV_INFECTION_48HR_DN;CAIRO_HEPATOBLASTOMA_DN;CAIRO_LIVER_DEVELOPMENT_DN;CHIANG_LIVER_CANCER_SUBCLASS_PROLIFERATION_DN;chr19p13;CTTTAAR_UNKNOWN;CYTOPLASM;CYTOPLASMIC_PART;DIAZ_CHRONIC_MEYLOGENOUS_LEUKEMIA_UP;FEVR_CTNNB1_TARG…	11	11	11	34.5	34.5	34.5	48.605	0	64.223	659480000	109	3.04066	0.00105785	Q60759;A0A0A0MQ68;D3Z4I2	Q60759;A0A0A0MQ68	Glutaryl-CoA dehydrogenase, mitochondrial	Gcdh	Gcdh	15	Glutaryl-CoA dehydrogenase, mitochondrial;Glutaryl-CoA dehydrogenase, mitochondrial
24.6697	24.6086	24.658	24.826	25.4216	25.3821	24.4131	24.3258	24.6941	26.1409	25.9885	25.5339	24.3321	24.2958	24.6441				+	alcohol catabolic process;alcohol metabolic process;apoptosis;biological regulation;carbohydrate catabolic process;carbohydrate metabolic process;catabolic process;cell death;cellular carbohydrate catabolic process;cellular carbohydrate metabolic process;cellular component organization;cellular component organization at cellular level;cellular component organization or biogenesis;cellular compone…	binding;catalytic activity;coenzyme binding;cofactor binding;cytoskeletal protein binding;enzyme binding;glyceraldehyde-3-phosphate dehydrogenase (NAD+) (phosphorylating) activity;microtubule binding;NAD binding;NADP binding;nucleotide binding;oxidoreductase activity;oxidoreductase activity, acting on the aldehyde or oxo group of donors;oxidoreductase activity, acting on the aldehyde or oxo group…	cell part;cytoplasm;cytoplasmic part;cytoskeleton;cytosol;intracellular membrane-bounded organelle;intracellular non-membrane-bounded organelle;intracellular organelle;intracellular part;membrane-bounded organelle;microtubule cytoskeleton;myelin sheath;non-membrane-bounded organelle;nucleus;organelle	Gp_dh_C;Gp_dh_N	ALCALA_APOPTOSIS;BENPORATH_MYC_TARGETS_WITH_EBOX;BERENJENO_TRANSFORMED_BY_RHOA_UP;BIOCARTA_GLYCOLYSIS_PATHWAY;BIOCARTA_MTA3_PATHWAY;BLALOCK_ALZHEIMERS_DISEASE_DN;BRACHAT_RESPONSE_TO_CAMPTOTHECIN_DN;BRACHAT_RESPONSE_TO_METHOTREXATE_DN;BROWNE_HCMV_INFECTION_6HR_UP;BRUINS_UVC_RESPONSE_LATE;BRUINS_UVC_RESPONSE_VIA_TP53_GROUP_A;BRUINS_UVC_RESPONSE_VIA_TP53_GROUP_D;CACGTG_V$MYC_Q2;CAGGTG_V$E12_Q6;CASOR…	13	13	2	47.4	47.4	9.5	38.653	0	85.801	784030000	123	4.05401	0.000524138	A0A0A0MQF6;P16858;S4R257;D3YYI5;S4R1W8;A0A0R4J0X7;S4R2G5;Q64467;S4R1N5;V9GXA7;V9GX06	A0A0A0MQF6;P16858;S4R257;D3YYI5	Glyceraldehyde-3-phosphate dehydrogenase	Gapdh;Gm7293	Gapdh;Gm7293	16	Glyceraldehyde-3-phosphate dehydrogenase;Glyceraldehyde-3-phosphate dehydrogenase;Glyceraldehyde-3-phosphate dehydrogenase (Fragment);Glyceraldehyde-3-phosphate dehydrogenase
24.1028	23.9915	23.9495	23.8745	24.3675	24.1598	24.0088	23.7978	24.0495	24.2149	24.2993	24.2702	23.8964	24.1168	23.7208				+	adipose tissue development;anatomical structure development;anatomical structure morphogenesis;biological regulation;biosynthetic process;cell cycle phase;cell cycle process;cell development;cell part morphogenesis;cell projection morphogenesis;cell projection organization;cellular biosynthetic process;cellular chemical homeostasis;cellular component morphogenesis;cellular component movement;cell…	binding;cation binding;enzyme binding;ion binding;metal ion binding;protease binding;protein binding;structural constituent of ribosome;structural molecule activity	cell body;cell part;cell projection;cytoplasm;cytoplasmic part;cytosol;cytosolic small ribosomal subunit;extracellular membrane-bounded organelle;extracellular organelle;extracellular region part;extracellular vesicular exosome;intracellular membrane-bounded organelle;intracellular non-membrane-bounded organelle;intracellular organelle;intracellular organelle part;intracellular part;macromolecula…	KxDL;Ribosomal_L40e;Ribosomal_S27;ubiquitin	AACYNNNNTTCCS_UNKNOWN;ABE_INNER_EAR;ACEVEDO_LIVER_CANCER_UP;ACEVEDO_LIVER_TUMOR_VS_NORMAL_ADJACENT_TISSUE_UP;ACTAYRNNNCCCR_UNKNOWN;AFFAR_YY1_TARGETS_UP;AMIT_SERUM_RESPONSE_20_MCF10A;ANATOMICAL_STRUCTURE_DEVELOPMENT;ANATOMICAL_STRUCTURE_MORPHOGENESIS;ATCMNTCCGY_UNKNOWN;ATGTTAA,MIR-302C;AXON_GUIDANCE;AXONOGENESIS;BENPORATH_MYC_MAX_TARGETS;BENPORATH_MYC_TARGETS_WITH_EBOX;BENPORATH_NANOG_TARGETS;BENP…	3	3	3	44.2	44.2	44.2	8.7279	0	25.935	409430000	36	0.928466	0.0491966	A0A0A6YW67;E9Q9J0;E9Q4P0;E9Q5F6;E9QNP0;Q5SX22;P62984;P62983;P0CG49;P0CG50;J3QK04;D3YYZ2	A0A0A6YW67;E9Q9J0;E9Q4P0;E9Q5F6;E9QNP0;Q5SX22;P62984;P62983;P0CG49;P0CG50;J3QK04	Ubiquitin-60S ribosomal protein L40;Ubiquitin;60S ribosomal protein L40;Ubiquitin-40S ribosomal protein S27a;Ubiquitin;40S ribosomal protein S27a;Polyubiquitin-B;Ubiquitin;Polyubiquitin-C;Ubiquitin;Ubiquitin-related 1;Ubiquitin-related 2	Gm8797;Uba52;Kxd1;Ubc;Ubb;Rps27a;Gm7808	Gm8797;Uba52;Kxd1;Ubc;Ubb;Rps27a;Gm7808	19	MCG23377, isoform CRA_b;Ubiquitin-60S ribosomal protein L40 (Fragment);KxDL motif-containing protein 1 (Fragment);Polyubiquitin-C (Fragment);KxDL motif-containing protein 1;Polyubiquitin-B (Fragment);Ubiquitin-60S ribosomal protein L40;Ubiquitin-40S riboso
20.5479	18.1166	20.4691	20.8916	20.9372	20.7807	20.7131	20.9792	21.1284	21.3377	21.201	21.2933	21.25	20.8293	20.9115				+	actin cytoskeleton organization;actin filament bundle assembly;actin filament organization;actin filament-based process;anatomical structure development;anatomical structure formation involved in morphogenesis;anatomical structure morphogenesis;androgen receptor signaling pathway;angiogenesis;apical junction assembly;apolipoprotein A-I-mediated signaling pathway;apoptosis;biological adhesion;biol…	binding;catalytic activity;cytoskeletal protein binding;GDP binding;GTP binding;GTPase activity;guanyl nucleotide binding;guanyl ribonucleotide binding;hydrolase activity;hydrolase activity, acting on acid anhydrides;hydrolase activity, acting on acid anhydrides, in phosphorus-containing anhydrides;molecular transducer activity;myosin binding;nucleoside-triphosphatase activity;nucleotide binding;…	adherens junction;anchoring junction;apical junction complex;axon;cell cortex;cell division site part;cell junction;cell part;cell projection;cell projection membrane;cell projection part;cell-cell junction;cell-substrate adherens junction;cell-substrate junction;cleavage furrow;cytoplasmic part;cytoskeleton;cytosol;early endosome;endosomal part;endosome;endosome membrane;extracellular membrane-b…	Ras	AACTGAC,MIR-223;AACTTT_UNKNOWN;AAGWWRNYGGC_UNKNOWN;ABDELMOHSEN_ELAVL4_TARGETS;ACEVEDO_METHYLATED_IN_LIVER_CANCER_DN;ACOSTA_PROLIFERATION_INDEPENDENT_MYC_TARGETS_DN;ACTIN_CYTOSKELETON_ORGANIZATION_AND_BIOGENESIS;ACTIN_FILAMENT_BASED_PROCESS;ACTTTAT,MIR-142-5P;AGCACTT,MIR-93,MIR-302A,MIR-302B,MIR-302C,MIR-302D,MIR-372,MIR-373,MIR-520E,MIR-520A,MIR-526B,MIR-520B,MIR-520C,MIR-520D;ALCALA_APOPTOSIS;AM…	3	3	3	31.4	31.4	31.4	13.261	0	11.873	45386000	11	1.04673	0.0358503	A0A0G2JEP8;H3BL56;A0A0A6YXF6;Q9CR99;Q9QUI0;Q62159;A0A0A6YWJ1;P62746	A0A0G2JEP8;H3BL56;A0A0A6YXF6;Q9CR99;Q9QUI0;Q62159;A0A0A6YWJ1;P62746	Transforming protein RhoA;Rho-related GTP-binding protein RhoC;Rho-related GTP-binding protein RhoB	Rhoc;Rhoa;4930544G11Rik;Rhob	Rhoc;Rhoa;4930544G11Rik;Rhob	20	Rho-related GTP-binding protein RhoC (Fragment);Rho-related GTP-binding protein RhoC;Transforming protein RhoA (Fragment);Protein 4930544G11Rik;Transforming protein RhoA;Rho-related GTP-binding protein RhoC;Transforming protein RhoA (Fragment);Rho-related
21.9454	21.9643	21.8747	20.6527	19.9638	21.5759	21.6539	21.6387	21.4905	21.5116	21.3193	21.4112	21.6853	21.728	21.821				+	amine catabolic process;amine metabolic process;anatomical structure development;aromatic amino acid family catabolic process;aromatic amino acid family metabolic process;aromatic compound biosynthetic process;aromatic compound catabolic process;biosynthetic process;carboxylic acid catabolic process;carboxylic acid metabolic process;catabolic process;cellular amine metabolic process;cellular amin…	6,7-dihydropteridine reductase activity;binding;catalytic activity;coenzyme binding;cofactor binding;NAD binding;NADH binding;NADP binding;NADPH binding;nucleotide binding;oxidoreductase activity;oxidoreductase activity, acting on the CH-NH group of donors;oxidoreductase activity, acting on the CH-NH group of donors, NAD or NADP as acceptor	cell part;cell projection;cytoplasm;cytoplasmic part;cytosol;extracellular membrane-bounded organelle;extracellular organelle;extracellular region part;extracellular vesicular exosome;intracellular membrane-bounded organelle;intracellular organelle;intracellular part;membrane-bounded organelle;membrane-bounded vesicle;mitochondrion;neuron projection;organelle;vesicle	adh_short	ALFANO_MYC_TARGETS;AMINE_METABOLIC_PROCESS;AMINO_ACID_AND_DERIVATIVE_METABOLIC_PROCESS;AMINO_ACID_METABOLIC_PROCESS;AROMATIC_COMPOUND_METABOLIC_PROCESS;BENPORATH_MYC_TARGETS_WITH_EBOX;BOYAULT_LIVER_CANCER_SUBCLASS_G12_DN;BURTON_ADIPOGENESIS_6;CARBOXYLIC_ACID_METABOLIC_PROCESS;chr4p15;CYTOPLASM;DAIRKEE_CANCER_PRONE_RESPONSE_BPA;DANG_BOUND_BY_MYC;DARWICHE_PAPILLOMA_RISK_HIGH_UP;DARWICHE_PAPILLOMA_R…	3	3	3	22.2	22.2	22.2	20.008	0	91.161	76225000	37	1.66543	0.00876018	D3YWR7;A0A0G2JGJ1;Q8BVI4;A0A0G2JGY0;D3Z099;D3Z1A1	D3YWR7;A0A0G2JGJ1;Q8BVI4;A0A0G2JGY0	Dihydropteridine reductase	Qdpr	Qdpr	30	Dihydropteridine reductase;Dihydropteridine reductase;Dihydropteridine reductase;Dihydropteridine reductase
20.6219	19.8961	19.1463	21.7864	21.3587	21.5168	19.713	19.6826	19.1709	21.7934	21.955	21.9815	20.154	19.3974	20.5439				+	anatomical structure formation involved in morphogenesis;biosynthetic process;carboxylic acid biosynthetic process;carboxylic acid metabolic process;cellular biosynthetic process;cellular ketone metabolic process;cellular lipid metabolic process;cellular macromolecule metabolic process;cellular metabolic process;cellular process;cellular protein metabolic process;coenzyme biosynthetic process;coe…	4 iron, 4 sulfur cluster binding;binding;catalytic activity;cation binding;ion binding;iron-sulfur cluster binding;ligase activity;ligase activity, forming carbon-nitrogen bonds;lipoate synthase activity;lipoate-protein ligase activity;metal cluster binding;metal ion binding;radical SAM enzyme activity;sulfurtransferase activity;transferase activity;transferase activity, transferring sulfur-conta…	cell part;cytoplasmic part;intracellular membrane-bounded organelle;intracellular organelle;intracellular part;membrane-bounded organelle;mitochondrion;organelle	Radical_SAM	BRUINS_UVC_RESPONSE_LATE;BURTON_ADIPOGENESIS_6;chr4p14;GRADE_COLON_CANCER_UP;GSE10325_CD4_TCELL_VS_LUPUS_CD4_TCELL_UP;GSE13229_IMM_VS_MATURE_NKCELL_UP;GSE14308_INDUCED_VS_NATURAL_TREG_UP;GSE14308_NAIVE_CD4_TCELL_VS_NATURAL_TREG_UP;GSE14308_TH1_VS_INDUCED_TREG_DN;GSE1460_CD4_THYMOCYTE_VS_THYMIC_STROMAL_CELL_UP;GSE17721_12H_VS_24H_CPG_BMDM_DN;GSE17721_CTRL_VS_LPS_2H_BMDM_UP;GSE17721_LPS_VS_CPG_1H_B…	4	4	4	17.6	17.6	17.6	32.173	0	9.676	34374000	27	3.70284	0.000662857	A0A0M3HEP3;Q99M04	A0A0M3HEP3;Q99M04	Lipoyl synthase, mitochondrial	Lias	Lias	35	Lipoyl synthase, mitochondrial;Lipoyl synthase, mitochondrial
23.2393	23.1178	23.1876	23.4312	23.3892	23.4428	23.495	23.1325	23.0897	23.2992	23.5685	23.5878	23.2998	23.0801	23.0527				+	biosynthetic process;cellular biosynthetic process;cellular metabolic process;cellular process;cofactor biosynthetic process;cofactor metabolic process;iron-sulfur cluster assembly;metabolic process;metallo-sulfur cluster assembly	4 iron, 4 sulfur cluster binding;binding;cation binding;ion binding;iron ion binding;iron-sulfur cluster binding;metal cluster binding;metal ion binding;transition metal ion binding	cell part;cytoplasm;cytoplasmic part;cytosol;intracellular membrane-bounded organelle;intracellular organelle;intracellular organelle part;intracellular part;membrane-bounded organelle;mitochondrion;nuclear part;nucleoplasm;nucleus;organelle;organelle part	Nfu_N;NifU	BLALOCK_ALZHEIMERS_DISEASE_DN;BOCHKIS_FOXA2_TARGETS;BRUINS_UVC_RESPONSE_LATE;chr2p15;CREIGHTON_ENDOCRINE_THERAPY_RESISTANCE_3;GATGKMRGCG_UNKNOWN;GSE11864_CSF1_VS_CSF1_IFNG_PAM3CYS_IN_MAC_UP;GSE13411_IGM_VS_SWITCHED_MEMORY_BCELL_DN;GSE14308_TH1_VS_INDUCED_TREG_UP;GSE1432_CTRL_VS_IFNG_6H_MICROGLIA_UP;GSE14350_IL2RB_KO_VS_WT_TREG_UP;GSE15930_STIM_VS_STIM_AND_IFNAB_24H_CD8_T_CELL_UP;GSE15930_STIM_VS_…	4	4	4	20.4	20.4	20.4	28.567	0	26.857	236650000	37	1.29448	0.0199844	Q9QZ23;A0A0N4SUH8;D3Z285	Q9QZ23;A0A0N4SUH8	NFU1 iron-sulfur cluster scaffold homolog, mitochondrial	Nfu1	Nfu1	37	NFU1 iron-sulfur cluster scaffold homolog, mitochondrial;NFU1 iron-sulfur cluster scaffold homolog, mitochondrial
24.3273	23.846	24.426	24.3311	24.1338	23.6138	25.184	25.1891	25.9172	23.7543	24.1028	22.4038	24.1691	25.9135	24.9729				+	cell cycle;cellular component assembly;cellular component assembly at cellular level;cellular component disassembly;cellular component disassembly at cellular level;cellular component organization;cellular component organization at cellular level;cellular component organization or biogenesis;cellular component organization or biogenesis at cellular level;cellular macromolecular complex assembly;c…	binding;damaged DNA binding;DNA binding;enzyme binding;histone binding;nucleic acid binding;protein binding	cell part;chromatin;chromosomal part;chromosome;chromosome, telomeric region;condensed chromosome;condensed nuclear chromosome;extracellular membrane-bounded organelle;extracellular organelle;extracellular region part;extracellular vesicular exosome;germ cell nucleus;intracellular membrane-bounded organelle;intracellular non-membrane-bounded organelle;intracellular organelle;intracellular organel…	Histone	AAAGGAT,MIR-501;AACTGGA,MIR-145;ACAWYAAAG_UNKNOWN;ACEVEDO_FGFR1_TARGETS_IN_PROSTATE_CANCER_MODEL_DN;ACEVEDO_LIVER_CANCER_UP;ACEVEDO_LIVER_CANCER_WITH_H3K27ME3_DN;ACEVEDO_LIVER_CANCER_WITH_H3K9ME3_DN;ACEVEDO_LIVER_TUMOR_VS_NORMAL_ADJACENT_TISSUE_UP;AGGGCCA,MIR-328;AMIT_EGF_RESPONSE_480_HELA;AMUNDSON_GAMMA_RADIATION_RESPONSE;ARGGGTTAA_UNKNOWN;BANDRES_RESPONSE_TO_CARMUSTIN_MGMT_48HR_DN;BASAKI_YBX1_T…	4	4	4	32.6	32.6	32.6	14.045	0	6.3606	682770000	36	1.71957	0.00780374	Q8R1M2;Q8CGP6;Q8CGP4;P22752;Q6GSS7;Q8BFU2;Q8CGP5;Q8CGP7;Q64523;A0A0N4SV66;F8WIX8;P27661;Q64522;P0C0S6;Q3THW5;Q3UA95;G3UWL7	Q8R1M2;Q8CGP6;Q8CGP4;P22752;Q6GSS7;Q8BFU2;Q8CGP5;Q8CGP7;Q64523;A0A0N4SV66;F8WIX8;P27661;Q64522	Histone H2A.J;Histone H2A type 1-H;Histone H2A;Histone H2A type 1;Histone H2A type 2-A;Histone H2A type 3;Histone H2A type 1-F;Histone H2A type 1-K;Histone H2A type 2-C;Histone H2AX;Histone H2A type 2-B	H2afj;Hist1h2ah;Hist1h2aa;Hist1h2ab;Hist2h2aa1;Hist3h2a;Hist1h2af;Hist1h2ak;Hist2h2ac;Hist1h2al;H2afx;Hist2h2ab	H2afj;Hist1h2ah;Hist1h2aa;Hist1h2ab;Hist2h2aa1;Hist3h2a;Hist1h2af;Hist1h2ak;Hist2h2ac;Hist1h2al;H2afx;Hist2h2ab	39	Histone H2A.J;Histone H2A type 1-H;Histone H2A;Histone H2A type 1;Histone H2A type 2-A;Histone H2A type 3;Histone H2A type 1-F;Histone H2A type 1-K;Histone H2A type 2-C;Histone H2A;Histone H2A;Histone H2AX;Histone H2A type 2-B
20.5739	19.8581	18.6102	19.8121	20.5868	21.6432	22.4095	21.3702	20.7166	21.5324	22.134	22.2626	22.62	22.2598	21.5958				+	biological regulation;cell cycle phase;cell cycle process;cell division;cellular component organization;cellular component organization at cellular level;cellular component organization or biogenesis;cellular component organization or biogenesis at cellular level;cellular process;cellular response to stimulus;chromosome segregation;intracellular signal transduction;mitosis;nuclear division;organe…	alpha-tubulin binding;beta-tubulin binding;binding;cytoskeletal protein binding;GDP binding;GTP binding;guanyl nucleotide binding;guanyl ribonucleotide binding;nucleotide binding;protein binding;purine nucleotide binding;purine ribonucleoside triphosphate binding;purine ribonucleotide binding;ribonucleotide binding;tubulin binding	cell part;cytoplasm;cytoplasmic part;cytoskeletal part;endosomal part;endosome membrane;extracellular membrane-bounded organelle;extracellular organelle;extracellular region part;extracellular vesicular exosome;intracellular organelle part;intracellular part;late endosome membrane;lysosomal membrane;membrane;membrane-bounded organelle;membrane-bounded vesicle;midbody;organelle;organelle membrane;…	Arf	AAAGGGA,MIR-204,MIR-211;ACEVEDO_LIVER_CANCER_UP;AGTCAGC,MIR-345;ATCATGA,MIR-433;BETA_TUBULIN_BINDING;BRUINS_UVC_RESPONSE_LATE;BUYTAERT_PHOTODYNAMIC_THERAPY_STRESS_UP;CACTGTG,MIR-128A,MIR-128B;CAGCTTT,MIR-320;CAGGTG_V$E12_Q6;CAGTATT,MIR-200B,MIR-200C,MIR-429;CCANNAGRKGGC_UNKNOWN;chr1q32;chr3p26;CHROMOSOME_SEGREGATION;CUI_TCF21_TARGETS_2_DN;CYTOPLASM;CYTOSKELETAL_PART;CYTOSKELETAL_PROTEIN_BINDING;C…	4	4	4	30.4	30.4	30.4	15.985	0	26.144	71688000	22	1.81857	0.00641546	A0A0N4SVB8;Q9CQW2;F6QKK2;Q8VEH3	A0A0N4SVB8;Q9CQW2;F6QKK2;Q8VEH3	ADP-ribosylation factor-like protein 8B;ADP-ribosylation factor-like protein 8A	Arl8b;Arl8a	Arl8b;Arl8a	40	ADP-ribosylation factor-like protein 8B;ADP-ribosylation factor-like protein 8B;ADP-ribosylation factor-like protein 8A (Fragment);ADP-ribosylation factor-like protein 8A
21.9524	22.212	22.0476	21.2792	21.7683	21.8672	18.6851	18.1205	21.0235	21.9525	19.5943	21.9406	22.348	19.7258	18.8093				+	anatomical structure development;biological regulation;cell surface receptor linked signaling pathway;cellular process;cellular response to stimulus;cerebral cortex development;developmental process;G-protein coupled receptor protein signaling pathway;regulation of biological process;regulation of cellular process;response to biotic stimulus;response to chemical stimulus;response to lipopolysacch…	anion binding;binding;ion binding;molecular transducer activity;PDZ domain binding;phosphate ion binding;protein binding;protein domain specific binding;signal transducer activity	actin filament;cell part;cytoskeletal part;extracellular membrane-bounded organelle;extracellular organelle;extracellular region part;extracellular vesicular exosome;extrinsic to internal side of plasma membrane;extrinsic to membrane;extrinsic to plasma membrane;heterotrimeric G-protein complex;intracellular organelle part;intracellular part;macromolecular complex;membrane part;membrane-bounded o…	G-gamma	ACTGTGA,MIR-27A,MIR-27B;ALONSO_METASTASIS_UP;AMUNDSON_POOR_SURVIVAL_AFTER_GAMMA_RADIATION_8G;BENPORATH_NANOG_TARGETS;BENPORATH_SUZ12_TARGETS;BILD_CTNNB1_ONCOGENIC_SIGNATURE;BLALOCK_ALZHEIMERS_DISEASE_UP;BOUDOUKHA_BOUND_BY_IGF2BP2;CAMP_UP.V1_DN;CHARAFE_BREAST_CANCER_LUMINAL_VS_BASAL_DN;CHARAFE_BREAST_CANCER_LUMINAL_VS_MESENCHYMAL_DN;CHEN_METABOLIC_SYNDROM_NETWORK;chr1p31;ESC_J1_UP_LATE.V1_UP;FEVR_…	3	3	3	38.5	38.5	38.5	7.1971	0	4.172	73553000	9	0.934023	0.0485842	A0A0N4SVT3;A0A0N4SW28;Q9DAS9	A0A0N4SVT3;A0A0N4SW28;Q9DAS9	Guanine nucleotide-binding protein G(I)/G(S)/G(O) subunit gamma-12	Gng12	Gng12	41	Guanine nucleotide-binding protein subunit gamma (Fragment);Guanine nucleotide-binding protein subunit gamma;Guanine nucleotide-binding protein G(I)/G(S)/G(O) subunit gamma-12
26.0633	26.2301	26.1401	26.08	26.1323	26.022	25.8589	25.9196	26.0006	26.2974	26.3629	26.6494	26.4914	26.5513	26.4275				+		binding;catalytic activity;NADH dehydrogenase activity;oxidoreductase activity;oxidoreductase activity, acting on NADH or NADPH;protein binding;protein complex binding	cell part;cytoplasmic part;intracellular membrane-bounded organelle;intracellular organelle;intracellular organelle lumen;intracellular organelle part;intracellular part;macromolecular complex;membrane;membrane part;membrane-bounded organelle;membrane-enclosed lumen;mitochondrial inner membrane;mitochondrial matrix;mitochondrial membrane;mitochondrial membrane part;mitochondrial part;mitochondria…	NmrA	BHATI_G2M_ARREST_BY_2METHOXYESTRADIOL_UP;BURTON_ADIPOGENESIS_6;chr12p13;CYTOPLASM;CYTOPLASMIC_PART;ELECTRON_CARRIER_ACTIVITY;ENVELOPE;FERREIRA_EWINGS_SARCOMA_UNSTABLE_VS_STABLE_UP;GAVIN_FOXP3_TARGETS_CLUSTER_T7;GRUETZMANN_PANCREATIC_CANCER_UP;GSE13411_NAIVE_VS_IGM_MEMORY_BCELL_DN;GSE13411_NAIVE_VS_SWITCHED_MEMORY_BCELL_DN;GSE13484_12H_VS_3H_YF17D_VACCINE_STIM_PBMC_DN;GSE14308_TH1_VS_NAIVE_CD4_TCE…	16	16	16	51.5	51.5	51.5	42.121	0	97.036	1951500000	239	3.63293	0.000648649	A0A0R3P9C8;Q9DC69	A0A0R3P9C8;Q9DC69	NADH dehydrogenase [ubiquinone] 1 alpha subcomplex subunit 9, mitochondrial	Ndufa9	Ndufa9	43	NADH dehydrogenase [ubiquinone] 1 alpha subcomplex subunit 9, mitochondrial;NADH dehydrogenase [ubiquinone] 1 alpha subcomplex subunit 9, mitochondrial
25.2421	25.1782	25.013	24.9305	24.8702	24.998	25.2258	25.2338	25.1513	24.6411	24.4768	24.6971	25.702	25.6637	25.5846				+	amine catabolic process;amine metabolic process;branched chain family amino acid catabolic process;branched chain family amino acid metabolic process;carboxylic acid catabolic process;carboxylic acid metabolic process;catabolic process;cellular amine metabolic process;cellular amino acid catabolic process;cellular amino acid metabolic process;cellular catabolic process;cellular ketone metabolic p…	binding;carbon-oxygen lyase activity;catalytic activity;enoyl-CoA hydratase activity;hydro-lyase activity;lyase activity;methylglutaconyl-CoA hydratase activity;mRNA 3'-UTR binding;mRNA binding;nucleic acid binding;RNA binding	cell part;cytoplasmic part;intracellular membrane-bounded organelle;intracellular organelle;intracellular part;membrane-bounded organelle;mitochondrion;organelle	ECH	AATGTGA,MIR-23A,MIR-23B;ACCAAAG,MIR-9;ACEVEDO_LIVER_CANCER_UP;BENPORATH_OCT4_TARGETS;BENPORATH_SOX2_TARGETS;BIOPOLYMER_CATABOLIC_PROCESS;BIOPOLYMER_METABOLIC_PROCESS;BLALOCK_ALZHEIMERS_DISEASE_DN;CARBON_OXYGEN_LYASE_ACTIVITY;CATABOLIC_PROCESS;CELLULAR_CATABOLIC_PROCESS;CELLULAR_MACROMOLECULE_CATABOLIC_PROCESS;chr9q22;DACOSTA_UV_RESPONSE_VIA_ERCC3_COMMON_DN;DACOSTA_UV_RESPONSE_VIA_ERCC3_DN;ENK_UV_…	10	10	10	34.1	34.1	34.1	33.338	0	28.978	987270000	155	6.22247	0.00124138	A0A0R4J023;Q9JLZ3;F6RT60;F6R307;A0A0R4J1L8;E9Q6L3;E9QMT1	A0A0R4J023;Q9JLZ3;F6RT60;F6R307	Methylglutaconyl-CoA hydratase, mitochondrial	Auh	Auh	44	Methylglutaconyl-CoA hydratase, mitochondrial;Methylglutaconyl-CoA hydratase, mitochondrial;Methylglutaconyl-CoA hydratase, mitochondrial (Fragment);Methylglutaconyl-CoA hydratase, mitochondrial (Fragment)
30.4009	30.4382	30.4246	30.3557	30.2091	30.1193	30.1673	30.3014	30.014	30.4204	30.3052	30.5641	30.2857	30.3571	30.337				+	amine catabolic process;amine metabolic process;betaine catabolic process;betaine metabolic process;biological regulation;carboxylic acid catabolic process;carboxylic acid metabolic process;carnitine catabolic process;carnitine metabolic process;carnitine metabolic process, CoA-linked;catabolic process;cellular amine metabolic process;cellular amino acid catabolic process;cellular amino acid meta…	acyl-CoA dehydrogenase activity;acyl-CoA oxidase activity;binding;carboxylic acid binding;catalytic activity;coenzyme binding;cofactor binding;fatty acid binding;fatty-acyl-CoA binding;flavin adenine dinucleotide binding;lipid binding;long-chain-acyl-CoA dehydrogenase activity;monocarboxylic acid binding;oxidoreductase activity;oxidoreductase activity, acting on the CH-CH group of donors;oxidored…	cell part;cytoplasm;cytoplasmic part;intracellular membrane-bounded organelle;intracellular organelle;intracellular organelle lumen;intracellular organelle part;intracellular part;membrane;membrane-bounded organelle;membrane-enclosed lumen;mitochondrial matrix;mitochondrial membrane;mitochondrial part;mitochondrion;organelle;organelle lumen;organelle membrane;organelle part	Acyl-CoA_dh_1;Acyl-CoA_dh_M;Acyl-CoA_dh_N	BEGUM_TARGETS_OF_PAX3_FOXO1_FUSION_UP;BENPORATH_ES_WITH_H3K27ME3;BENPORATH_SUZ12_TARGETS;BOYAULT_LIVER_CANCER_SUBCLASS_G123_DN;BREDEMEYER_RAG_SIGNALING_VIA_ATM_NOT_VIA_NFKB_DN;BURTON_ADIPOGENESIS_10;BURTON_ADIPOGENESIS_6;BYSTRYKH_HEMATOPOIESIS_STEM_CELL_AND_BRAIN_QTL_CIS;BYSTRYKH_HEMATOPOIESIS_STEM_CELL_QTL_CIS;CAIRO_HEPATOBLASTOMA_DN;CHIANG_LIVER_CANCER_SUBCLASS_PROLIFERATION_DN;chr2q34;GOTZMANN…	24	24	24	47.9	47.9	47.9	47.896	0	281.01	42064000000	1036	1.44083	0.0147469	A0A0R4J083;P51174	A0A0R4J083;P51174	Long-chain specific acyl-CoA dehydrogenase, mitochondrial	Acadl	Acadl	46	Long-chain-specific acyl-CoA dehydrogenase, mitochondrial;Long-chain specific acyl-CoA dehydrogenase, mitochondrial
25.8084	25.8079	25.7929	25.2745	25.3492	25.2319	25.7058	25.5366	25.4557	24.7862	24.7187	24.9184	25.9633	25.6954	25.871				+		binding;catalytic activity;cation binding;hydrolase activity;ion binding;metal ion binding	cell part;cytoplasmic part;intracellular membrane-bounded organelle;intracellular organelle;intracellular part;membrane-bounded organelle;mitochondrion;organelle	FAA_hydrolase		13	13	13	64.9	64.9	64.9	34.676	0	198.69	1185000000	140	6.09511	0.001375	A0A0R4J094;Q3TC72	A0A0R4J094;Q3TC72	Fumarylacetoacetate hydrolase domain-containing protein 2A	Fahd2	Fahd2	48	Fumarylacetoacetate hydrolase domain-containing protein 2A;Fumarylacetoacetate hydrolase domain-containing protein 2A
20.3065	18.9766	20.1864	21.094	20.6309	20.5457	22.316	22.4749	19.4189	20.6331	20.5265	20.5981	22.5647	22.2379	21.1945				+	alcohol biosynthetic process;alcohol metabolic process;biological regulation;biosynthetic process;carbohydrate biosynthetic process;carbohydrate homeostasis;carbohydrate metabolic process;carboxylic acid metabolic process;cellular biosynthetic process;cellular carbohydrate biosynthetic process;cellular carbohydrate metabolic process;cellular chemical homeostasis;cellular glucose homeostasis;cellu…	binding;carbon-carbon lyase activity;carboxy-lyase activity;catalytic activity;cation binding;GTP binding;guanyl nucleotide binding;guanyl ribonucleotide binding;ion binding;lyase activity;metal ion binding;nucleotide binding;phosphoenolpyruvate carboxykinase (GTP) activity;phosphoenolpyruvate carboxykinase activity;purine nucleotide binding;purine ribonucleoside triphosphate binding;purine ribon…	cell part;cytoplasmic part;extracellular membrane-bounded organelle;extracellular organelle;extracellular region part;extracellular vesicular exosome;intracellular membrane-bounded organelle;intracellular organelle;intracellular part;membrane-bounded organelle;membrane-bounded vesicle;mitochondrion;organelle;vesicle	PEPCK	AACTTT_UNKNOWN;ALK_DN.V1_UP;BERENJENO_TRANSFORMED_BY_RHOA_DN;BONOME_OVARIAN_CANCER_SURVIVAL_OPTIMAL_DEBULKING;BOYAULT_LIVER_CANCER_SUBCLASS_G123_DN;BURTON_ADIPOGENESIS_PEAK_AT_0HR;BYSTRYKH_HEMATOPOIESIS_STEM_CELL_AND_BRAIN_QTL_TRANS;CAIRO_HEPATOBLASTOMA_DN;CAIRO_LIVER_DEVELOPMENT_DN;CHARAFE_BREAST_CANCER_LUMINAL_VS_BASAL_UP;CHARAFE_BREAST_CANCER_LUMINAL_VS_MESENCHYMAL_UP;CHICAS_RB1_TARGETS_CONFLU…	7	7	7	13	13	13	73.417	0	23.281	65016000	21	0.962304	0.0449097	A0A0R4J0G0;Q8BH04	A0A0R4J0G0;Q8BH04	Phosphoenolpyruvate carboxykinase [GTP], mitochondrial	Pck2	Pck2	50	Phosphoenolpyruvate carboxykinase [GTP], mitochondrial;Phosphoenolpyruvate carboxykinase [GTP], mitochondrial
22.4228	21.9175	21.9323	19.6311	21.7553	19.2577	22.2377	22.3358	22.5518	22.2799	22.6448	21.5865	21.6168	21.1605	21.0913				+	biological regulation;negative regulation of catalytic activity;negative regulation of endopeptidase activity;negative regulation of hydrolase activity;negative regulation of molecular function;negative regulation of peptidase activity;regulation of biological process;regulation of catalytic activity;regulation of endopeptidase activity;regulation of hydrolase activity;regulation of metabolic pro…	endopeptidase inhibitor activity;endopeptidase regulator activity;enzyme inhibitor activity;enzyme regulator activity;peptidase inhibitor activity;peptidase regulator activity;serine-type endopeptidase inhibitor activity	blood microparticle;extracellular membrane-bounded organelle;extracellular organelle;extracellular region part;extracellular space;extracellular vesicular exosome;membrane-bounded organelle;membrane-bounded vesicle;organelle;vesicle	Serpin		7	7	7	25.4	25.4	25.4	46.672	0	225.89	97012000	39	1.80062	0.00659277	A0A0R4J0I1;P07759;Q03734;E9Q499;F2Z405;G3X8T9;P29621;Q91WP6;Q5I2A0	A0A0R4J0I1;P07759	Serine protease inhibitor A3K	Serpina3k	Serpina3k	51	MCG1051009;Serine protease inhibitor A3K
23.5744	23.9019	23.8695	24.2714	24.16	24.2422	23.558	23.9775	23.8243	24.5951	24.1546	24.5166	23.7315	23.4164	23.217				+	carboxylic acid catabolic process;carboxylic acid metabolic process;catabolic process;cellular catabolic process;cellular ketone metabolic process;cellular lipid catabolic process;cellular lipid metabolic process;cellular metabolic process;cellular process;fatty acid beta-oxidation;fatty acid beta-oxidation using acyl-CoA dehydrogenase;fatty acid catabolic process;fatty acid metabolic process;fat…	acyl-CoA dehydrogenase activity;binding;catalytic activity;coenzyme binding;cofactor binding;flavin adenine dinucleotide binding;long-chain-acyl-CoA dehydrogenase activity;medium-chain-acyl-CoA dehydrogenase activity;oxidoreductase activity;oxidoreductase activity, acting on the CH-CH group of donors;transferase activity;transferase activity, transferring phosphorus-containing groups;very long-ch…	cell part;cytoplasmic part;intracellular membrane-bounded organelle;intracellular organelle;intracellular organelle part;intracellular part;membrane;membrane-bounded organelle;microbody;mitochondrial membrane;mitochondrial part;mitochondrion;nucleus;organelle;organelle membrane;organelle part;peroxisome	Acyl-CoA_dh_1;Acyl-CoA_dh_M;Acyl-CoA_dh_N;APH	ACEVEDO_LIVER_CANCER_DN;chr3q22;CYTOPLASM;CYTOPLASMIC_PART;GCM_DDX11;GCM_DENR;GCM_IL6ST;GCM_NF2;GCM_USP6;GRAESSMANN_APOPTOSIS_BY_DOXORUBICIN_UP;GRAESSMANN_RESPONSE_TO_MC_AND_DOXORUBICIN_UP;MICROBODY;PEROXISOME;SCGGAAGY_V$ELK1_02;V$CETS1P54_01;V$HAND1E47_01;V$NRF2_01;WANG_RESPONSE_TO_GSK3_INHIBITOR_SB216763_UP;YANG_BCL3_TARGETS_UP;ZHANG_BREAST_CANCER_PROGENITORS_DN;ZHANG_TLX_TARGETS_60HR_UP	14	14	14	18.4	18.4	18.4	87.347	0	66.217	397240000	128	2.95714	0.00121116	A0A0R4J0I6;Q80XL6;D3YTQ5;A0A087WSI8;F6U473	A0A0R4J0I6;Q80XL6;D3YTQ5	Acyl-CoA dehydrogenase family member 11	Acad11	Acad11	52	Acyl-CoA dehydrogenase family member 11;Acyl-CoA dehydrogenase family member 11;Acyl-CoA dehydrogenase family member 11
25.3347	25.2822	25.2409	25.2586	24.6343	24.9424	25.4169	25.4638	25.3392	24.8617	24.8222	25.0283	25.3892	25.2278	25.3418				+	amine catabolic process;amine metabolic process;branched chain family amino acid catabolic process;branched chain family amino acid metabolic process;carboxylic acid catabolic process;carboxylic acid metabolic process;catabolic process;cellular amine metabolic process;cellular amino acid catabolic process;cellular amino acid metabolic process;cellular catabolic process;cellular ketone metabolic p…	acyl-CoA dehydrogenase activity;binding;catalytic activity;coenzyme binding;cofactor binding;flavin adenine dinucleotide binding;oxidoreductase activity;oxidoreductase activity, acting on the CH-CH group of donors	cell part;cytoplasmic part;intracellular membrane-bounded organelle;intracellular organelle;intracellular part;membrane-bounded organelle;mitochondrion;organelle	Acyl-CoA_dh_1;Acyl-CoA_dh_M;Acyl-CoA_dh_N	BCAT_GDS748_DN;BENPORATH_MYC_MAX_TARGETS;BLALOCK_ALZHEIMERS_DISEASE_DN;BLALOCK_ALZHEIMERS_DISEASE_INCIPIENT_DN;BRUINS_UVC_RESPONSE_VIA_TP53_GROUP_B;chr11q25;CREIGHTON_ENDOCRINE_THERAPY_RESISTANCE_3;DANG_BOUND_BY_MYC;DIAZ_CHRONIC_MEYLOGENOUS_LEUKEMIA_UP;FARMER_BREAST_CANCER_APOCRINE_VS_BASAL;FARMER_BREAST_CANCER_APOCRINE_VS_LUMINAL;GRAESSMANN_APOPTOSIS_BY_DOXORUBICIN_UP;GRAESSMANN_RESPONSE_TO_MC_A…	12	12	12	34.6	34.6	34.6	45.019	0	73.971	949140000	140	2.1231	0.00352747	Q9D7B6;A0A0R4J0P1;D3YTT4	Q9D7B6;A0A0R4J0P1;D3YTT4	Isobutyryl-CoA dehydrogenase, mitochondrial	Acad8	Acad8	56	Isobutyryl-CoA dehydrogenase, mitochondrial;Acyl-Coenzyme A dehydrogenase family, member 8;Isobutyryl-CoA dehydrogenase, mitochondrial
22.5145	22.5035	22.4065	22.57	21.8973	22.3925	23.1995	23.2954	23.2241	22.2339	21.7639	22.1444	23.9666	23.5822	23.3868				+		binding;catalytic activity;cation binding;ion binding;metal ion binding;oxidoreductase activity;transition metal ion binding;zinc ion binding	cell part;cytoplasmic part;intracellular membrane-bounded organelle;intracellular organelle;intracellular part;membrane-bounded organelle;mitochondrion;organelle	ADH_N	chr6q21;GATTGGY_V$NFY_Q6_01;GRADE_COLON_CANCER_UP;GSE13485_DAY1_VS_DAY21_YF17D_VACCINE_PBMC_DN;GSE17721_CPG_VS_GARDIQUIMOD_12H_BMDM_UP;GSE18791_CTRL_VS_NEWCASTLE_VIRUS_DC_12H_UP;GSE18791_CTRL_VS_NEWCASTLE_VIRUS_DC_18H_UP;GSE18791_CTRL_VS_NEWCASTLE_VIRUS_DC_4H_UP;GSE29614_CTRL_VS_DAY7_TIV_FLU_VACCINE_PBMC_DN;GSE32423_MEMORY_VS_NAIVE_CD8_TCELL_IL7_IL4_DN;KINSEY_TARGETS_OF_EWSR1_FLII_FUSION_UP;MARSO…	6	6	6	19.9	19.9	19.9	43.371	0	187.63	190670000	40	4.44072	0.000547009	Q924D0;A0A0R4J0S3;D3Z792	Q924D0;A0A0R4J0S3;D3Z792	Reticulon-4-interacting protein 1, mitochondrial	Rtn4ip1	Rtn4ip1	57	Reticulon-4-interacting protein 1, mitochondrial;Reticulon 4 interacting protein 1;Reticulon-4-interacting protein 1, mitochondrial
21.7509	21.3717	21.5684	21.1272	21.1834	21.4644	21.3815	21.47	21.4692	20.7394	19.475	20.9949	22.1995	21.8912	22.0089				+	biosynthetic process;cellular biosynthetic process;cellular component assembly;cellular component organization;cellular component organization or biogenesis;cellular macromolecule metabolic process;cellular metabolic process;cellular process;cellular protein metabolic process;cofactor biosynthetic process;cofactor metabolic process;iron-sulfur cluster assembly;macromolecular complex assembly;macr…	binding;cation binding;ion binding;metal ion binding	cell part;centrosome;cytoplasm;cytoplasmic part;cytoskeletal part;intracellular membrane-bounded organelle;intracellular non-membrane-bounded organelle;intracellular organelle;intracellular organelle part;intracellular part;membrane;membrane-bounded organelle;microtubule organizing center;mitochondrion;non-membrane-bounded organelle;organelle;organelle part;plasma membrane	DnaJ;HSCB_C	AACWWCAANK_UNKNOWN;ACTAYRNNNCCCR_UNKNOWN;ACTWSNACTNY_UNKNOWN;BAKKER_FOXO3_TARGETS_UP;CTTTGT_V$LEF1_Q2;CYTOPLASM;CYTOPLASMIC_PART;FULCHER_INFLAMMATORY_RESPONSE_LECTIN_VS_LPS_DN;GATTGGY_V$NFY_Q6_01;GCTNWTTGK_UNKNOWN;GGGTGGRR_V$PAX4_03;GSE15324_NAIVE_VS_ACTIVATED_CD8_TCELL_UP;GSE17721_0.5H_VS_4H_PAM3CSK4_BMDM_UP;GSE17721_12H_VS_24H_LPS_BMDM_DN;GSE17721_CPG_VS_GARDIQUIMOD_8H_BMDM_DN;GSE17721_CTRL_VS_…	4	4	4	24.8	24.8	24.8	26.673	0	21.553	68901000	13	2.23961	0.00288696	A0A0R4J0T0;Q8K3A0;F6WN43;F6UL52	A0A0R4J0T0;Q8K3A0	Iron-sulfur cluster co-chaperone protein HscB, mitochondrial	Hscb	Hscb	58	Iron-sulfur cluster co-chaperone protein HscB, mitochondrial;Iron-sulfur cluster co-chaperone protein HscB, mitochondrial
22.7822	22.3952	22.439	21.6501	21.8846	21.159	22.3783	22.6929	22.1342	21.5781	22.2291	21.8339	23.1496	23.4549	23.0617				+	biosynthetic process;cellular aromatic compound metabolic process;cellular biosynthetic process;cellular metabolic process;cellular nitrogen compound biosynthetic process;cellular nitrogen compound metabolic process;cellular process;cofactor biosynthetic process;cofactor metabolic process;heterocycle biosynthetic process;heterocycle metabolic process;metabolic process;nitrogen compound metabolic …	5-aminolevulinate synthase activity;binding;catalytic activity;cofactor binding;N-acyltransferase activity;N-succinyltransferase activity;pyridoxal phosphate binding;succinyltransferase activity;transferase activity;transferase activity, transferring acyl groups;transferase activity, transferring acyl groups other than amino-acyl groups;vitamin B6 binding;vitamin binding	cell part;cytoplasm;cytoplasmic part;intracellular membrane-bounded organelle;intracellular organelle;intracellular organelle lumen;intracellular organelle part;intracellular part;membrane-bounded organelle;membrane-enclosed lumen;mitochondrial matrix;mitochondrial part;mitochondrion;nuclear part;nucleoplasm;organelle;organelle lumen;organelle part	Aminotran_1_2;Preseq_ALAS	BIOCARTA_AHSP_PATHWAY;BIOSYNTHETIC_PROCESS;BOYAULT_LIVER_CANCER_SUBCLASS_G123_DN;BROWNE_HCMV_INFECTION_14HR_UP;BROWNE_HCMV_INFECTION_20HR_UP;BURTON_ADIPOGENESIS_6;BYSTRYKH_HEMATOPOIESIS_STEM_CELL_QTL_TRANS;CAIRO_HEPATOBLASTOMA_CLASSES_DN;CAIRO_HEPATOBLASTOMA_DN;CAMP_UP.V1_UP;CELLULAR_BIOSYNTHETIC_PROCESS;CHIANG_LIVER_CANCER_SUBCLASS_PROLIFERATION_DN;chr3p21;CHYLA_CBFA2T3_TARGETS_UP;COFACTOR_BIOSY…	8	8	8	20.1	20.1	20.1	71.017	0	25.293	143310000	57	3.49101	0.000734694	Q8VC19;A0A0R4J0X2;D6RGR8	Q8VC19;A0A0R4J0X2	5-aminolevulinate synthase, nonspecific, mitochondrial	Alas1	Alas1	59	5-aminolevulinate synthase, nonspecific, mitochondrial;5-aminolevulinate synthase
21.6971	21.7211	21.7093	22.5364	22.6549	22.712	21.7872	21.8382	21.4091	23.356	23.0833	23.3744	22.2461	21.8671	22.3496				+	cellular component assembly;cellular component assembly at cellular level;cellular component organization;cellular component organization at cellular level;cellular component organization or biogenesis;cellular component organization or biogenesis at cellular level;cellular macromolecular complex assembly;cellular macromolecular complex subunit organization;cellular process;cellular protein compl…		cell part;cytoplasmic part;intracellular membrane-bounded organelle;intracellular organelle;intracellular organelle part;intracellular part;membrane-bounded organelle;mitochondrion;nuclear body;nuclear part;nuclear speck;nucleoplasm part;organelle;organelle part	ATP12	BROWNE_HCMV_INFECTION_6HR_DN;chr17p11;ESC_J1_UP_LATE.V1_DN;GAZDA_DIAMOND_BLACKFAN_ANEMIA_ERYTHROID_DN;GSE11924_TFH_VS_TH1_CD4_TCELL_DN;GSE11924_TFH_VS_TH17_CD4_TCELL_DN;GSE11924_TFH_VS_TH2_CD4_TCELL_DN;GSE13484_UNSTIM_VS_3H_YF17D_VACCINE_STIM_PBMC_UP;GSE13484_UNSTIM_VS_YF17D_VACCINE_STIM_PBMC_UP;GSE13485_CTRL_VS_DAY21_YF17D_VACCINE_PBMC_UP;GSE17721_LPS_VS_POLYIC_24H_BMDM_UP;GSE17721_PAM3CSK4_VS_G…	6	6	6	18.1	18.1	18.1	34.287	0	26.818	122950000	44	5.5917	0.00096	A0A0R4J1C5;Q91YY4	A0A0R4J1C5;Q91YY4	ATP synthase mitochondrial F1 complex assembly factor 2	Atpaf2	Atpaf2	63	ATP synthase mitochondrial F1 complex assembly factor 2;ATP synthase mitochondrial F1 complex assembly factor 2
23.0724	22.565	22.8934	22.7476	22.9231	23.2255	23.0608	23.0131	23.0843	22.8445	22.7303	22.8666	23.3917	23.2529	23.1116				+						4	4	2	31	31	19.7	15.57	0	22.55	201910000	41	1.18237	0.0255084	A0A0R4J1J1	A0A0R4J1J1				64	MCG114807, isoform CRA_c
23.1017	23.4889	23.1405	23.5123	23.4324	23.2057	23.2376	23.2777	23.5326	23.0315	23.0327	22.6557	23.6125	23.1165	23.2093				+	biological regulation;biosynthetic process;cellular biosynthetic process;cellular component assembly;cellular component assembly at cellular level;cellular component organization;cellular component organization at cellular level;cellular component organization or biogenesis;cellular component organization or biogenesis at cellular level;cellular macromolecular complex assembly;cellular macromolec…	binding;chromatin binding;core promoter proximal region DNA binding;core promoter proximal region sequence-specific DNA binding;DNA bending activity;DNA binding;mitochondrial light strand promoter sense binding;nucleic acid binding;nucleic acid binding transcription factor activity;regulatory region DNA binding;regulatory region nucleic acid binding;RNA polymerase II core promoter proximal region…	cell part;cytoplasmic part;intracellular membrane-bounded organelle;intracellular non-membrane-bounded organelle;intracellular organelle;intracellular organelle part;intracellular part;macromolecular complex;membrane-bounded organelle;mitochondrial nucleoid;mitochondrial part;mitochondrion;non-membrane-bounded organelle;nuclear part;nucleoid;nucleoplasm part;nucleus;organelle;organelle part;prote…	HMG_box;HMG_box_2	BARRIER_CANCER_RELAPSE_NORMAL_SAMPLE_UP;BENPORATH_ES_1;BIOPOLYMER_METABOLIC_PROCESS;BONOME_OVARIAN_CANCER_SURVIVAL_SUBOPTIMAL_DEBULKING;chr10q21;CYTOPLASM;CYTOPLASMIC_PART;DACOSTA_UV_RESPONSE_VIA_ERCC3_COMMON_UP;DACOSTA_UV_RESPONSE_VIA_ERCC3_UP;DNA_BINDING;DNA_DEPENDENT_DNA_REPLICATION;DNA_METABOLIC_PROCESS;DNA_REPLICATION;DODD_NASOPHARYNGEAL_CARCINOMA_DN;E2F1_UP.V1_UP;FEVR_CTNNB1_TARGETS_DN;GARY…	6	6	6	25.5	25.5	25.5	27.987	0	37.66	248620000	61	1.00587	0.0399505	P40630;A0A0R4J1N9;D3Z0F3	P40630;A0A0R4J1N9;D3Z0F3	Transcription factor A, mitochondrial	Tfam	Tfam	68	Transcription factor A, mitochondrial;Transcription factor A, mitochondrial;Transcription factor A, mitochondrial (Fragment)
26.8741	26.9379	26.7596	26.5839	26.4509	26.5096	26.5719	26.3897	26.5859	26.3722	26.551	26.8116	26.7456	26.6697	26.7135				+	response to chemical stimulus;response to oxidative stress;response to stimulus;response to stress	catalytic activity;electron carrier activity;NADH dehydrogenase (quinone) activity;NADH dehydrogenase (ubiquinone) activity;NADH dehydrogenase activity;oxidoreductase activity;oxidoreductase activity, acting on NADH or NADPH;oxidoreductase activity, acting on NADH or NADPH, quinone or similar compound as acceptor	cell part;cytoplasm;cytoplasmic part;intracellular membrane-bounded organelle;intracellular organelle;intracellular organelle part;intracellular part;macromolecular complex;membrane part;membrane-bounded organelle;mitochondrial membrane part;mitochondrial part;mitochondrial respiratory chain complex I;mitochondrion;NADH dehydrogenase complex;organelle;organelle part;protein complex;respiratory ch…		ACEVEDO_LIVER_TUMOR_VS_NORMAL_ADJACENT_TISSUE_UP;chr12q22;GCM_ACTG1;GCM_APEX1;GCM_BECN1;GCM_CBFB;GCM_CSNK2B;GCM_HDAC1;GCM_NPM1;GCM_PFN1;GCM_PPP1CC;GCM_PSME1;GCM_TPT1;GSE12366_GC_VS_NAIVE_BCELL_UP;GSE13306_TREG_VS_TCONV_DN;GSE14000_TRANSLATED_RNA_VS_MRNA_DC_UP;GSE14026_TH1_VS_TH17_DN;GSE14308_TH17_VS_NATURAL_TREG_UP;GSE17721_0.5H_VS_24H_CPG_BMDM_UP;GSE17721_CTRL_VS_GARDIQUIMOD_1H_BMDM_DN;GSE17721_…	11	11	11	77.9	77.9	77.9	17.086	0	81.739	2662700000	201	1.56726	0.011116	Q7TMF3;A0A0R4J275;F6RBR6	Q7TMF3;A0A0R4J275	NADH dehydrogenase [ubiquinone] 1 alpha subcomplex subunit 12	Ndufa12	Ndufa12	72	NADH dehydrogenase [ubiquinone] 1 alpha subcomplex subunit 12;NADH dehydrogenase [ubiquinone] 1 alpha subcomplex subunit 12
22.3054	22.3191	22.4621	22.4591	22.4397	22.2807	22.4317	22.1941	22.0526	21.9097	22.0011	22.0921	22.3783	22.227	22.2127				+	amine catabolic process;amine metabolic process;branched chain family amino acid catabolic process;branched chain family amino acid metabolic process;carboxylic acid catabolic process;carboxylic acid metabolic process;catabolic process;cellular amine metabolic process;cellular amino acid catabolic process;cellular amino acid metabolic process;cellular catabolic process;cellular ketone metabolic p…	[3-methyl-2-oxobutanoate dehydrogenase (acetyl-transferring)] kinase activity;adenyl nucleotide binding;adenyl ribonucleotide binding;ATP binding;binding;catalytic activity;kinase activity;nucleotide binding;phosphotransferase activity, alcohol group as acceptor;protein kinase activity;protein serine/threonine kinase activity;purine nucleotide binding;purine ribonucleoside triphosphate binding;pu…	cell part;cytoplasmic part;dihydrolipoyl dehydrogenase complex;intracellular membrane-bounded organelle;intracellular organelle;intracellular organelle part;intracellular part;macromolecular complex;membrane-bounded organelle;mitochondrial alpha-ketoglutarate dehydrogenase complex;mitochondrial part;mitochondrial tricarboxylic acid cycle enzyme complex;mitochondrion;organelle;organelle part;prote…	BCDHK_Adom3;HATPase_c	AACWWCAANK_UNKNOWN;ACEVEDO_LIVER_CANCER_DN;ACTAYRNNNCCCR_UNKNOWN;ACTWSNACTNY_UNKNOWN;ADENYL_NUCLEOTIDE_BINDING;ADENYL_RIBONUCLEOTIDE_BINDING;AGGGCAG,MIR-18A;AMINE_CATABOLIC_PROCESS;AMINE_METABOLIC_PROCESS;AMINO_ACID_AND_DERIVATIVE_METABOLIC_PROCESS;AMINO_ACID_CATABOLIC_PROCESS;AMINO_ACID_METABOLIC_PROCESS;ATP_BINDING;BROWNE_HCMV_INFECTION_1HR_DN;BROWNE_HCMV_INFECTION_48HR_DN;CARBOXYLIC_ACID_METAB…	4	4	4	23.4	23.4	23.4	24.351	0	94.055	115560000	28	1.77819	0.00694484	D3Z7R0;A0A0U1RQ97;A0A0U1RNL7;A0A0U1RPT4;O55028	D3Z7R0;A0A0U1RQ97;A0A0U1RNL7;A0A0U1RPT4;O55028	[3-methyl-2-oxobutanoate dehydrogenase [lipoamide]] kinase, mitochondrial	Bckdk	Bckdk	73	[3-methyl-2-oxobutanoate dehydrogenase [lipoamide]] kinase, mitochondrial (Fragment);[3-methyl-2-oxobutanoate dehydrogenase [lipoamide]] kinase, mitochondrial (Fragment);[3-methyl-2-oxobutanoate dehydrogenase [lipoamide]] kinase, mitochondrial;[3-methyl-2-
23.8166	23.6702	23.724	23.8938	23.6286	23.5064	23.691	24.1101	23.8399	22.9452	22.7697	22.4331	24.9393	24.2926	24.0892				+	age-dependent response to oxidative stress;anatomical structure formation involved in morphogenesis;anatomical structure morphogenesis;ATP synthesis coupled electron transport;biosynthetic process;cell differentiation;cell part morphogenesis;cellular biosynthetic process;cellular component morphogenesis;cellular component organization;cellular component organization at cellular level;cellular com…	binding;catalytic activity;cation binding;ion binding;metal ion binding;monooxygenase activity;oxidoreductase activity	cell part;cytoplasmic part;intracellular membrane-bounded organelle;intracellular organelle;intracellular organelle part;intracellular part;membrane;membrane-bounded organelle;mitochondrial inner membrane;mitochondrial membrane;mitochondrial part;mitochondrion;nucleus;organelle;organelle inner membrane;organelle membrane;organelle part	COQ7	BERENJENO_TRANSFORMED_BY_RHOA_UP;BIOSYNTHETIC_PROCESS;BLALOCK_ALZHEIMERS_DISEASE_UP;BRUINS_UVC_RESPONSE_LATE;CELLULAR_BIOSYNTHETIC_PROCESS;chr16p12;COENZYME_BIOSYNTHETIC_PROCESS;COENZYME_METABOLIC_PROCESS;COFACTOR_BIOSYNTHETIC_PROCESS;COFACTOR_METABOLIC_PROCESS;CYTOPLASM;CYTOPLASMIC_PART;GATTGGY_V$NFY_Q6_01;GKCGCNNNNNNNTGAYG_UNKNOWN;GSE10239_NAIVE_VS_DAY4.5_EFF_CD8_TCELL_DN;GSE10239_NAIVE_VS_KLRG…	7	7	7	18.1	18.1	18.1	37.68	0	23.428	432520000	82	3.66453	0.000662983	Q3TYT1;A0A140LIF0;P97478	Q3TYT1;A0A140LIF0;P97478	5-demethoxyubiquinone hydroxylase, mitochondrial	Coq7	Coq7	81	5-demethoxyubiquinone hydroxylase, mitochondrial;5-demethoxyubiquinone hydroxylase, mitochondrial;5-demethoxyubiquinone hydroxylase, mitochondrial
26.3807	26.545	26.2367	26.1924	26.2007	26.1688	26.2208	26.374	26.4991	25.3199	25.6886	25.1424	27.1701	26.64	26.5676				+		catalytic activity;cation transmembrane transporter activity;cytochrome-c oxidase activity;heme-copper terminal oxidase activity;hydrogen ion transmembrane transporter activity;inorganic cation transmembrane transporter activity;ion transmembrane transporter activity;monovalent inorganic cation transmembrane transporter activity;oxidoreductase activity;oxidoreductase activity, acting on a heme gr…	cell part;cytoplasmic part;integral to membrane;intracellular membrane-bounded organelle;intracellular organelle;intracellular organelle part;intracellular part;intrinsic to membrane;membrane part;membrane-bounded organelle;mitochondrial membrane part;mitochondrial part;mitochondrial respiratory chain;mitochondrion;organelle;organelle part;respiratory chain	COX7a	BIDUS_METASTASIS_DN;BOYAULT_LIVER_CANCER_SUBCLASS_G3_DN;CATION_TRANSMEMBRANE_TRANSPORTER_ACTIVITY;chr19q13;COWLING_MYCN_TARGETS;CYCLIN_D1_KE_.V1_UP;CYTOCHROME_C_OXIDASE_ACTIVITY;CYTOPLASM;CYTOPLASMIC_PART;DAVICIONI_MOLECULAR_ARMS_VS_ERMS_UP;DODD_NASOPHARYNGEAL_CARCINOMA_UP;ENK_UV_RESPONSE_KERATINOCYTE_UP;FERREIRA_EWINGS_SARCOMA_UNSTABLE_VS_STABLE_DN;FEVR_CTNNB1_TARGETS_UP;FLECHNER_BIOPSY_KIDNEY_T…	2	2	2	25.8	25.8	25.8	9.8272	0	29.374	2094800000	62	3.7975	0.000568047	A0A140LIU4;P56392	A0A140LIU4;P56392	Cytochrome c oxidase subunit 7A1, mitochondrial	Cox7a1	Cox7a1	83	Cytochrome c oxidase subunit 7A1, mitochondrial;Cytochrome c oxidase subunit 7A1, mitochondrial
21.2351	21.5941	21.5347	21.5667	22.5748	22.1963	20.9532	21.264	21.309	22.2082	22.3947	22.3425	21.5555	21.3943	21.3619				+	biological regulation;chemical homeostasis;cholesterol homeostasis;homeostatic process;lipid homeostasis;phospholipid homeostasis;positive regulation of biological process;positive regulation of biosynthetic process;positive regulation of cellular biosynthetic process;positive regulation of cellular metabolic process;positive regulation of cellular process;positive regulation of lipid biosyntheti…	binding;carboxylic acid binding;cytoskeletal protein binding;fatty acid binding;lipid binding;monocarboxylic acid binding;oleic acid binding;protein binding;transporter activity	cell part;cytoplasmic part;cytosol;extracellular membrane-bounded organelle;extracellular organelle;extracellular region part;extracellular space;extracellular vesicular exosome;intracellular part;membrane-bounded organelle;membrane-bounded vesicle;organelle;vesicle	Lipocalin	AFFAR_YY1_TARGETS_UP;BLALOCK_ALZHEIMERS_DISEASE_DN;BROWNE_HCMV_INFECTION_16HR_DN;CACGTG_V$MYC_Q2;CAGGTG_V$E12_Q6;CAHOY_NEURONAL;CAIRO_HEPATOBLASTOMA_CLASSES_DN;CELL_PROLIFERATION_GO_0008283;CHANG_CORE_SERUM_RESPONSE_DN;chr1p33;DEMAGALHAES_AGING_DN;EBAUER_TARGETS_OF_PAX3_FOXO1_FUSION_UP;FOSTER_TOLERANT_MACROPHAGE_UP;FULCHER_INFLAMMATORY_RESPONSE_LECTIN_VS_LPS_UP;GAUSSMANN_MLL_AF4_FUSION_TARGETS_E_…	3	3	3	21.1	21.1	21.1	14.934	0	5.5456	75212000	27	2.81252	0.0013434	A0A140T8V1;P11404	A0A140T8V1;P11404	Fatty acid-binding protein, heart	Fabp3	Fabp3	88	Protein Fabp3-ps1;Fatty acid-binding protein, heart
25.7536	25.6939	25.7481	25.4063	25.7552	25.8312	25.5265	25.53	25.5914	25.652	25.6321	25.7567	25.444	25.2754	25.3872				+	behavior;behavioral defense response;behavioral fear response;cell communication;cell-cell signaling;cellular process;cognition;defense response;fear response;learning;learning or memory;multicellular organismal process;multicellular organismal response to stress;neurological system process;neuron-neuron synaptic transmission;response to stimulus;response to stress;signaling;synaptic transmission…	anion channel activity;anion transmembrane transporter activity;binding;channel activity;gated channel activity;ion channel activity;ion transmembrane transporter activity;nucleotide binding;passive transmembrane transporter activity;porin activity;substrate-specific channel activity;substrate-specific transmembrane transporter activity;substrate-specific transporter activity;transmembrane transp…	cell part;cytoplasmic part;extracellular membrane-bounded organelle;extracellular organelle;extracellular region part;extracellular vesicular exosome;intracellular membrane-bounded organelle;intracellular organelle;intracellular organelle part;intracellular part;macromolecular complex;membrane;membrane part;membrane-bounded organelle;membrane-bounded vesicle;mitochondrial inner membrane;mitochond…	Porin_3	AGTCTAG,MIR-151;BLALOCK_ALZHEIMERS_DISEASE_DN;BLUM_RESPONSE_TO_SALIRASIB_DN;CHIANG_LIVER_CANCER_SUBCLASS_UNANNOTATED_DN;chr8q12;CREIGHTON_ENDOCRINE_THERAPY_RESISTANCE_2;CROMER_METASTASIS_DN;CYTOPLASM;CYTOPLASMIC_PART;DANG_BOUND_BY_MYC;DIAZ_CHRONIC_MEYLOGENOUS_LEUKEMIA_UP;ENVELOPE;ESTABLISHMENT_OF_LOCALIZATION;GCM_UBE2N;GRAHAM_NORMAL_QUIESCENT_VS_NORMAL_DIVIDING_DN;GSE12845_IGD_POS_VS_NEG_BLOOD_BC…	13	13	13	58.7	58.7	58.7	30.695	0	84.094	1191400000	153	1.69431	0.00821198	A0A140T8V3;Q60931;J3QMG3	A0A140T8V3;Q60931;J3QMG3	Voltage-dependent anion-selective channel protein 3	Vdac3	Vdac3	89	Protein Vdac3-ps1;Voltage-dependent anion-selective channel protein 3;Voltage-dependent anion-selective channel protein 3
18.2567	18.089	18.1453	20.0091	19.2729	18.9181	17.786	20.3812	18.8799	21.5226	20.8873	20.694	20.8154	19.3486	19.0587				+	biosynthetic process;cellular biosynthetic process;cellular macromolecule biosynthetic process;cellular macromolecule metabolic process;cellular metabolic process;cellular process;cellular protein metabolic process;macromolecule biosynthetic process;macromolecule metabolic process;metabolic process;primary metabolic process;protein metabolic process;translation	structural constituent of ribosome;structural molecule activity	adherens junction;anchoring junction;cell junction;cell part;cell-substrate adherens junction;cell-substrate junction;cytoplasm;cytosolic large ribosomal subunit;focal adhesion;intracellular membrane-bounded organelle;intracellular non-membrane-bounded organelle;intracellular organelle;intracellular organelle part;intracellular part;large ribosomal subunit;macromolecular complex;membrane;membrane…	Ribosomal_L18e	ACEVEDO_FGFR1_TARGETS_IN_PROSTATE_CANCER_MODEL_DN;AGUIRRE_PANCREATIC_CANCER_COPY_NUMBER_UP;AMIT_SERUM_RESPONSE_20_MCF10A;BENPORATH_MYC_MAX_TARGETS;BILANGES_SERUM_AND_RAPAMYCIN_SENSITIVE_GENES;BIOSYNTHETIC_PROCESS;BLALOCK_ALZHEIMERS_DISEASE_UP;CAIRO_HEPATOBLASTOMA_CLASSES_UP;CELLULAR_BIOSYNTHETIC_PROCESS;CELLULAR_MACROMOLECULE_METABOLIC_PROCESS;CELLULAR_PROTEIN_METABOLIC_PROCESS;CHNG_MULTIPLE_MYEL…	2	2	2	19.1	19.1	19.1	15.245	0	16.183	19167000	12	1.85034	0.00603941	A0A1B0GSF7;A0A1B0GQU8;P35980;A0A1B0GRZ3;A0A1B0GS28;A0A1B0GSA8;A0A1B0GSS8	A0A1B0GSF7;A0A1B0GQU8;P35980;A0A1B0GRZ3;A0A1B0GS28;A0A1B0GSA8;A0A1B0GSS8	60S ribosomal protein L18	Rpl18	Rpl18	90	60S ribosomal protein L18;60S ribosomal protein L18;60S ribosomal protein L18;60S ribosomal protein L18 (Fragment);60S ribosomal protein L18 (Fragment);60S ribosomal protein L18 (Fragment);60S ribosomal protein L18
25.5293	25.657	25.3826	25.5357	25.7543	25.925	25.1834	25.5858	25.4313	26.319	26.2401	26.0898	26.1585	26.0661	25.367				+	alcohol catabolic process;alcohol metabolic process;carbohydrate catabolic process;carbohydrate metabolic process;catabolic process;cellular carbohydrate catabolic process;cellular carbohydrate metabolic process;cellular metabolic process;cellular nitrogen compound metabolic process;cellular process;coenzyme metabolic process;cofactor metabolic process;glucose catabolic process;glucose metabolic …	catalytic activity;sedoheptulose-7-phosphate:D-glyceraldehyde-3-phosphate glyceronetransferase activity;transferase activity;transferase activity, transferring aldehyde or ketonic groups	cell part;cytoplasm;extracellular membrane-bounded organelle;extracellular organelle;extracellular region part;extracellular vesicular exosome;intracellular membrane-bounded organelle;intracellular organelle;intracellular part;membrane-bounded organelle;membrane-bounded vesicle;nucleus;organelle;vesicle	Transaldolase	ACEVEDO_LIVER_CANCER_UP;ALCALA_APOPTOSIS;BENPORATH_NANOG_TARGETS;BENPORATH_NOS_TARGETS;BENPORATH_OCT4_TARGETS;BENPORATH_SOX2_TARGETS;BERENJENO_TRANSFORMED_BY_RHOA_UP;BRUINS_UVC_RESPONSE_LATE;BURTON_ADIPOGENESIS_5;CARBOHYDRATE_METABOLIC_PROCESS;CHIARADONNA_NEOPLASTIC_TRANSFORMATION_CDC25_DN;chr11p15;CYTOPLASM;EIF4E_UP;ENK_UV_RESPONSE_KERATINOCYTE_UP;GATTGGY_V$NFY_Q6_01;GOLDRATH_NAIVE_VS_MEMORY_CD8…	5	5	5	13.9	13.9	13.9	42.151	0	3.5688	1287700000	31	1.76813	0.00705489	A0A1B0GR11;Q93092	A0A1B0GR11;Q93092	Transaldolase	Taldo1	Taldo1	91	Transaldolase;Transaldolase
22.5299	22.5189	22.1668	22.6227	22.3312	22.258	22.7607	22.7689	22.6954	21.9893	22.246	22.1512	22.4699	22.3377	22.0239				+	cellular lipid metabolic process;cellular metabolic process;cellular process;dephosphorylation;glycerolipid metabolic process;glycerophospholipid metabolic process;lipid metabolic process;lipid modification;lipid phosphorylation;metabolic process;organophosphate metabolic process;phosphate-containing compound metabolic process;phosphatidylinositol metabolic process;phosphatidylinositol phosphoryl…	3'(2'),5'-bisphosphate nucleotidase activity;binding;catalytic activity;cation binding;hydrolase activity;hydrolase activity, acting on ester bonds;inositol bisphosphate phosphatase activity;inositol or phosphatidylinositol phosphatase activity;inositol phosphate phosphatase activity;inositol-1,4-bisphosphate 1-phosphatase activity;ion binding;magnesium ion binding;metal ion binding;nucleotidase …	extracellular membrane-bounded organelle;extracellular organelle;extracellular region part;extracellular vesicular exosome;membrane-bounded organelle;membrane-bounded vesicle;organelle;vesicle	Inositol_P	AACATTC,MIR-409-3P;ACATTCC,MIR-1,MIR-206;ANATOMICAL_STRUCTURE_DEVELOPMENT;BOYLAN_MULTIPLE_MYELOMA_C_D_UP;CHEN_LIVER_METABOLISM_QTL_CIS;chr1q42;CTATGCA,MIR-153;GRAESSMANN_APOPTOSIS_BY_DOXORUBICIN_DN;GRAESSMANN_APOPTOSIS_BY_SERUM_DEPRIVATION_UP;GRAESSMANN_RESPONSE_TO_MC_AND_DOXORUBICIN_DN;GSE13411_NAIVE_VS_SWITCHED_MEMORY_BCELL_UP;GSE13485_DAY1_VS_DAY21_YF17D_VACCINE_PBMC_DN;GSE13485_DAY1_VS_DAY3_Y…	7	7	7	24.1	24.1	24.1	34.973	0	40.834	135740000	44	1.7749	0.00696651	A0A1B0GRV0;Q9Z0S1;D3Z0E6;D3Z5X0	A0A1B0GRV0;Q9Z0S1;D3Z0E6	3(2),5-bisphosphate nucleotidase 1	Bpnt1	Bpnt1	94	3(2),5-bisphosphate nucleotidase 1;3(2),5-bisphosphate nucleotidase 1;3(2),5-bisphosphate nucleotidase 1
22.9607	22.8104	23.0554	23.6858	23.8448	24.0109	22.7228	22.8489	23.3081	25.1245	24.8545	24.5705	23.0587	22.9288	23.4882				+	anatomical structure development;biosynthetic process;carbohydrate metabolic process;carboxylic acid biosynthetic process;carboxylic acid metabolic process;cell communication;cellular biosynthetic process;cellular ketone metabolic process;cellular metabolic process;cellular process;cellular response to external stimulus;cellular response to extracellular stimulus;cellular response to stimulus;dev…	catalytic activity;lactate dehydrogenase activity;L-lactate dehydrogenase activity;oxidoreductase activity;oxidoreductase activity, acting on CH-OH group of donors;oxidoreductase activity, acting on the CH-OH group of donors, NAD or NADP as acceptor	cell part;cell projection part;cytoplasmic part;cytosol;extracellular membrane-bounded organelle;extracellular organelle;extracellular region part;extracellular vesicular exosome;flagellar fibrous sheath;flagellum part;intracellular membrane-bounded organelle;intracellular organelle;intracellular organelle part;intracellular part;membrane;membrane-bounded organelle;membrane-bounded vesicle;microt…	Ldh_1_C;Ldh_1_N	ACEVEDO_LIVER_CANCER_DN;APPIERTO_RESPONSE_TO_FENRETINIDE_DN;BENPORATH_MYC_MAX_TARGETS;BERENJENO_TRANSFORMED_BY_RHOA_UP;BIOCARTA_HIF_PATHWAY;BIOCARTA_SARS_PATHWAY;BLALOCK_ALZHEIMERS_DISEASE_DN;BLUM_RESPONSE_TO_SALIRASIB_DN;BURTON_ADIPOGENESIS_4;CACGTG_V$MYC_Q2;CACTGCC,MIR-34A,MIR-34C,MIR-449;CASORELLI_ACUTE_PROMYELOCYTIC_LEUKEMIA_DN;chr11p15;CONCANNON_APOPTOSIS_BY_EPOXOMICIN_DN;CYTOPLASM;CYTOPLASM…	8	8	7	28.9	28.9	25.3	36.498	0	18.84	303760000	47	5.02228	0.000684211	P06151;A0A1B0GSX0;Q564E2;A0A1B0GSR9;D3YZQ9;A0A1B0GT41;A0A1B0GQX5;A0A1B0GSL7;P00342;D3YZE4;D3YVR7;A0A1B0GRE9;A0A1B0GRC1;A0A1B0GRS2;A0A1B0GSR2;A0A1B0GRW9;A0A1B0GS79	P06151;A0A1B0GSX0;Q564E2;A0A1B0GSR9;D3YZQ9;A0A1B0GT41;A0A1B0GQX5;A0A1B0GSL7	L-lactate dehydrogenase A chain;L-lactate dehydrogenase	Ldha	Ldha	96	L-lactate dehydrogenase A chain;L-lactate dehydrogenase A chain;L-lactate dehydrogenase;L-lactate dehydrogenase A chain;L-lactate dehydrogenase (Fragment);L-lactate dehydrogenase A chain (Fragment);L-lactate dehydrogenase A chain;L-lactate dehydrogenase A
22.9572	23.2193	23.1222	22.842	22.9751	22.6243	23.3051	23.1174	23.0334	22.2651	22.2886	22.4827	23.2502	23.3691	23.1209				+	cell differentiation;cellular developmental process;cellular process;developmental process;hemopoietic progenitor cell differentiation		cell part;cytoplasmic part;integral to membrane;intracellular membrane-bounded organelle;intracellular organelle;intracellular part;intrinsic to membrane;membrane part;membrane-bounded organelle;mitochondrion;organelle	DUF3754	BOYLAN_MULTIPLE_MYELOMA_C_D_UP;BRCA1_DN.V1_DN;chr19q13;CYTOPLASM;CYTOPLASMIC_PART;GATTGGY_V$NFY_Q6_01;GGGYGTGNY_UNKNOWN;GSE11057_CD4_EFF_MEM_VS_PBMC_UP;GSE11057_NAIVE_CD4_VS_PBMC_CD4_TCELL_UP;GSE14308_TH1_VS_NAIVE_CD4_TCELL_UP;GSE14308_TH1_VS_NATURAL_TREG_UP;GSE14308_TH2_VS_NAIVE_CD4_TCELL_UP;GSE14308_TH2_VS_NATURAL_TREG_UP;GSE17721_0.5H_VS_4H_PAM3CSK4_BMDM_DN;GSE17721_LPS_VS_CPG_1H_BMDM_DN;GSE17…	7	7	7	22.1	22.1	22.1	51	0	16.612	208190000	62	4.07519	0.000507042	A0A1B0GT63;G3X9F4;Q8VD26;A0A1B0GR29;A0A1B0GS36	A0A1B0GT63;G3X9F4;Q8VD26;A0A1B0GR29	Transmembrane protein 143	Tmem143	Tmem143	98	Transmembrane protein 143;Transmembrane protein 143;Transmembrane protein 143;Transmembrane protein 143 (Fragment)
19.2685	18.2829	20.5094	20.6867	20.8247	20.858	19.8855	20.9017	20.4015	22.4939	21.2132	21.2736	20.2236	20.9133	18.4614				+	biosynthetic process;cellular biosynthetic process;cellular macromolecule biosynthetic process;cellular macromolecule metabolic process;cellular metabolic process;cellular process;cellular protein metabolic process;macromolecule biosynthetic process;macromolecule metabolic process;metabolic process;primary metabolic process;protein metabolic process;translation	structural constituent of ribosome;structural molecule activity	adherens junction;anchoring junction;cell junction;cell part;cell-substrate adherens junction;cell-substrate junction;cytoplasm;cytosolic large ribosomal subunit;focal adhesion;intracellular non-membrane-bounded organelle;intracellular organelle;intracellular organelle part;intracellular part;large ribosomal subunit;macromolecular complex;membrane;non-membrane-bounded organelle;nuclear part;nucle…	Ribosomal_L19e	ACEVEDO_NORMAL_TISSUE_ADJACENT_TO_LIVER_TUMOR_DN;BENPORATH_MYC_MAX_TARGETS;BENPORATH_MYC_TARGETS_WITH_EBOX;BIOSYNTHETIC_PROCESS;CACGTG_V$MYC_Q2;CAIRO_HEPATOBLASTOMA_CLASSES_UP;CELLULAR_BIOSYNTHETIC_PROCESS;CELLULAR_MACROMOLECULE_METABOLIC_PROCESS;CELLULAR_PROTEIN_METABOLIC_PROCESS;chr17p12;CREIGHTON_ENDOCRINE_THERAPY_RESISTANCE_1;DANG_BOUND_BY_MYC;DANG_MYC_TARGETS_UP;DELACROIX_RARG_BOUND_MEF;ENK_…	2	2	2	13.4	13.4	13.4	23.247	0	14.816	37609000	12	1.21595	0.0236136	A2A547;P84099	A2A547;P84099	Ribosomal protein L19;60S ribosomal protein L19	Rpl19	Rpl19	99	Ribosomal protein L19;60S ribosomal protein L19
20.4482	21.3691	21.1314	20.3822	20.5573	20.6879	21.5768	21.2303	21.8373	20.2075	20.4084	20.1076	21.3893	20.9235	21.4328				+	adult behavior;adult locomotory behavior;alcohol biosynthetic process;alcohol metabolic process;aldehyde catabolic process;amine transport;autophagy;behavior;biological regulation;biosynthetic process;carboxylic acid biosynthetic process;carboxylic acid metabolic process;catabolic process;catecholamine transport;catecholamine uptake involved in synaptic transmission;cell communication;cell prolif…	androgen receptor binding;binding;catalytic activity;cation binding;copper chaperone activity;copper ion binding;cytokine binding;enzyme binding;glyoxalase III activity;hormone receptor binding;hydrolase activity;identical protein binding;ion binding;kinase binding;mercury ion binding;metal ion binding;metallochaperone activity;mRNA binding;nuclear hormone receptor binding;nucleic acid binding;ox…	cell body;cell part;cell projection;chromatin;chromosomal part;cytoplasm;cytoplasmic part;cytosol;endoplasmic reticulum;extracellular membrane-bounded organelle;extracellular organelle;extracellular region part;extracellular vesicular exosome;intracellular membrane-bounded organelle;intracellular organelle;intracellular organelle lumen;intracellular organelle part;intracellular part;macromolecula…	DJ-1_PfpI	BORCZUK_MALIGNANT_MESOTHELIOMA_UP;BYSTRYKH_HEMATOPOIESIS_STEM_CELL_QTL_TRANS;chr1p36;CYTOPLASM;DELACROIX_RARG_BOUND_MEF;FLECHNER_BIOPSY_KIDNEY_TRANSPLANT_OK_VS_DONOR_UP;GOLDRATH_HOMEOSTATIC_PROLIFERATION;GSE11924_TFH_VS_TH2_CD4_TCELL_DN;GSE11924_TH1_VS_TH17_CD4_TCELL_DN;GSE13306_TREG_VS_TCONV_LAMINA_PROPRIA_UP;GSE13306_TREG_VS_TCONV_UP;GSE13484_UNSTIM_VS_YF17D_VACCINE_STIM_PBMC_UP;GSE13738_RESTIN…	4	4	4	32	32	32	18.474	0	2.9957	55732000	11	2.67372	0.00159717	A2A813;Q99LX0;A2A815;A2A817;A2A816	A2A813;Q99LX0;A2A815;A2A817;A2A816	Protein deglycase DJ-1	Park7	Park7	103	Protein deglycase DJ-1;Protein deglycase DJ-1;Protein deglycase DJ-1 (Fragment);Protein deglycase DJ-1 (Fragment);Protein deglycase DJ-1 (Fragment)
25.4378	25.329	25.4793	25.8159	25.8019	25.5778	24.9915	25.3108	25.0578	25.4232	25.4081	25.4288	25.5452	25.6944	25.4251				+	metabolic process;oxidation-reduction process		cell part;cytoplasmic part;integral to membrane;intracellular membrane-bounded organelle;intracellular organelle;intracellular organelle part;intracellular part;intrinsic to membrane;macromolecular complex;membrane;membrane part;membrane-bounded organelle;mitochondrial membrane;mitochondrial membrane part;mitochondrial part;mitochondrial respiratory chain complex I;mitochondrion;NADH dehydrogenas…	NDUF_B6	ACEVEDO_LIVER_TUMOR_VS_NORMAL_ADJACENT_TISSUE_UP;AMIT_EGF_RESPONSE_40_MCF10A;BENPORATH_MYC_MAX_TARGETS;BURTON_ADIPOGENESIS_6;chr9p13;CONCANNON_APOPTOSIS_BY_EPOXOMICIN_DN;CYTOPLASM;CYTOPLASMIC_PART;DAIRKEE_CANCER_PRONE_RESPONSE_E2;DANG_BOUND_BY_MYC;DIAZ_CHRONIC_MEYLOGENOUS_LEUKEMIA_UP;ENVELOPE;GRAESSMANN_APOPTOSIS_BY_DOXORUBICIN_UP;GSE13485_DAY1_VS_DAY21_YF17D_VACCINE_PBMC_DN;GSE14000_4H_VS_16H_LP…	6	6	6	55.7	55.7	55.7	11.741	0	15.772	1042900000	97	2.90992	0.00127559	A2AP32;Q3UIU2	A2AP32;Q3UIU2	NADH dehydrogenase [ubiquinone] 1 beta subcomplex subunit 6	Ndufb6	Ndufb6	115	NADH dehydrogenase [ubiquinone] 1 beta subcomplex subunit 6;NADH dehydrogenase [ubiquinone] 1 beta subcomplex subunit 6
22.1314	21.5607	21.7681	21.6714	21.4259	21.5187	21.9952	21.76	21.6746	22.118	21.8022	22.0621	21.9839	22.1409	22.202				+			cell part;integral to membrane;intrinsic to membrane;membrane part	Kelch_1	CAGCTG_V$AP4_Q5;CAGGTG_V$E12_Q6;chr1p36;CREIGHTON_ENDOCRINE_THERAPY_RESISTANCE_3;DELACROIX_RAR_BOUND_ES;DODD_NASOPHARYNGEAL_CARCINOMA_UP;GCANCTGNY_V$MYOD_Q6;GSE13229_IMM_VS_MATURE_NKCELL_UP;GSE20366_TREG_VS_NAIVE_CD4_TCELL_DN;GSE27786_NKCELL_VS_ERYTHROBLAST_DN;GSE29615_CTRL_VS_DAY3_LAIV_IFLU_VACCINE_PBMC_DN;GSE29615_CTRL_VS_DAY7_LAIV_FLU_VACCINE_PBMC_DN;GSE29615_CTRL_VS_LAIV_FLU_VACCINE_PBMC_DN;K…	4	4	4	8.4	8.4	8.4	83.589	0	24.268	90420000	43	1.5218	0.0123777	A2APT9	A2APT9	Kelch domain-containing protein 7A	Klhdc7a	Klhdc7a	116	Kelch domain-containing protein 7A
19.07	19.9831	19.1674	17.6809	18.8589	18.974	20.7582	20.5014	20.6702	20.2868	19.3376	20.2262	20.444	20.4329	20.3368				+		binding;identical protein binding;protein binding;protein dimerization activity;protein heterodimerization activity;protein homodimerization activity	cell part;cytoplasm;cytoplasmic part;intracellular part;perinuclear region of cytoplasm	TPD52	AGUIRRE_PANCREATIC_CANCER_COPY_NUMBER_UP;BLALOCK_ALZHEIMERS_DISEASE_UP;BOYAULT_LIVER_CANCER_SUBCLASS_G3_UP;BROWNE_HCMV_INFECTION_20HR_DN;CAGCTTT,MIR-320;CAIRO_HEPATOBLASTOMA_CLASSES_UP;chr20q13;ENK_UV_RESPONSE_EPIDERMIS_UP;GGGCGGR_V$SP1_Q6;GRAESSMANN_APOPTOSIS_BY_DOXORUBICIN_DN;GSE10239_KLRG1INT_VS_KLRG1HIGH_EFF_CD8_TCELL_UP;GSE10325_LUPUS_BCELL_VS_LUPUS_MYELOID_DN;GSE10325_LUPUS_CD4_TCELL_VS_LUP…	2	2	2	13	13	13	17.619	0	25.579	27296000	17	2.84574	0.00131298	F6VQ81;V9GWU5;Q3TUJ9;Q8BKP1;Q3TAI4;A2AUD5;Q9CYZ2	F6VQ81;V9GWU5;Q3TUJ9;Q8BKP1;Q3TAI4;A2AUD5;Q9CYZ2	Tumor protein D54	Tpd52l2	Tpd52l2	117	Tumor protein D54 (Fragment);Tumor protein D54 (Fragment);Tumor protein D52-like 2, isoform CRA_a;Tumor protein D52-like 2, isoform CRA_d;Tumor protein D52-like 2, isoform CRA_c;Tumor protein D54;Tumor protein D54
24.5815	24.5946	24.713	24.2809	24.5897	24.7079	24.9677	24.7255	25.4521	25.3824	25.4332	24.9371	24.9682	25.3448	25.4181				+		binding;calcium ion binding;cation binding;cytoskeletal protein binding;ion binding;metal ion binding;protein binding;protein dimerization activity;protein heterodimerization activity;spectrin binding	adherens junction;anchoring junction;cell cortex part;cell junction;cell part;cell-cell adherens junction;cell-cell junction;contractile fiber part;cortical cytoskeleton;cuticular plate;cytoplasmic part;cytoskeletal part;cytoskeleton;extracellular membrane-bounded organelle;extracellular organelle;extracellular region part;extracellular vesicular exosome;fascia adherens;intracellular membrane-bou…	EF-hand_7;EFhand_Ca_insen;SH3_1;Spectrin	ACEVEDO_LIVER_TUMOR_VS_NORMAL_ADJACENT_TISSUE_UP;ACEVEDO_NORMAL_TISSUE_ADJACENT_TO_LIVER_TUMOR_DN;ACTIN_BINDING;ACTIN_CYTOSKELETON;APRELIKOVA_BRCA1_TARGETS;BARRIER_CANCER_RELAPSE_NORMAL_SAMPLE_DN;BERENJENO_TRANSFORMED_BY_RHOA_DN;BILD_MYC_ONCOGENIC_SIGNATURE;BIOCARTA_DEATH_PATHWAY;BIOCARTA_FAS_PATHWAY;BIOCARTA_HIVNEF_PATHWAY;BIOCARTA_TNFR1_PATHWAY;BIOCARTA_UCALPAIN_PATHWAY;BURTON_ADIPOGENESIS_8;CA…	52	52	2	25.4	25.4	1.1	282.89	0	258.85	784290000	279	1.86019	0.00595556	A3KGU5;E9Q447;A3KGU7;A3KGU9;A3KGU4	A3KGU5;E9Q447;A3KGU7;A3KGU9		Sptan1	Sptan1	121	Spectrin alpha chain, non-erythrocytic 1;Spectrin alpha chain, non-erythrocytic 1;Spectrin alpha chain, non-erythrocytic 1;Spectrin alpha chain, non-erythrocytic 1
22.0295	21.9051	21.8672	21.7312	21.774	21.7635	21.997	21.7895	21.7851	21.6624	21.57	21.6989	22.0209	22.1256	22.0679				+	biological regulation;cellular component assembly;cellular component assembly at cellular level;cellular component biogenesis;cellular component organization;cellular component organization at cellular level;cellular component organization or biogenesis;cellular component organization or biogenesis at cellular level;cellular macromolecular complex assembly;cellular macromolecular complex subunit …		cell part;cytoplasmic membrane-bounded vesicle;cytoplasmic part;cytoplasmic vesicle;intracellular membrane-bounded organelle;intracellular organelle;intracellular organelle part;intracellular part;membrane;membrane-bounded organelle;membrane-bounded vesicle;mitochondrial inner membrane;mitochondrial membrane;mitochondrial part;mitochondrion;organelle;organelle inner membrane;organelle membrane;or…	Ubiq_cyt_C_chap		3	3	3	14.9	14.9	14.9	24.587	0	10.682	89422000	17	3.33217	0.0008	A6PWX5;A6PWX8;A6PWX9;Q9CWU6;A6PWX7;D6RJ83	A6PWX5;A6PWX8;A6PWX9;Q9CWU6;A6PWX7	Ubiquinol-cytochrome-c reductase complex assembly factor 1	Uqcc1	Uqcc1	124	Ubiquinol-cytochrome-c reductase complex assembly factor 1;Ubiquinol-cytochrome-c reductase complex assembly factor 1 (Fragment);Ubiquinol-cytochrome-c reductase complex assembly factor 1;Ubiquinol-cytochrome-c reductase complex assembly factor 1;Ubiquinol
20.176	18.9067	19.0648	18.728	19.4341	20.857	19.6555	19.6256	18.9821	21.8433	22.0166	21.4627	18.6644	20.3225	18.3473				+	anion transport;bicarbonate transport;biological regulation;cation homeostasis;cation transport;cellular cation homeostasis;cellular chemical homeostasis;cellular homeostasis;cellular ion homeostasis;cellular monovalent inorganic cation homeostasis;cellular process;chemical homeostasis;establishment of localization;homeostatic process;inorganic anion transport;ion homeostasis;ion transmembrane tr…	active transmembrane transporter activity;anion transmembrane transporter activity;anion:anion antiporter activity;anion:cation symporter activity;antiporter activity;bicarbonate transmembrane transporter activity;cation transmembrane transporter activity;inorganic anion exchanger activity;inorganic anion transmembrane transporter activity;inorganic cation transmembrane transporter activity;ion t…	basolateral plasma membrane;cell part;extracellular membrane-bounded organelle;extracellular organelle;extracellular region part;extracellular vesicular exosome;integral to membrane;integral to plasma membrane;intrinsic to membrane;intrinsic to plasma membrane;membrane part;membrane-bounded organelle;membrane-bounded vesicle;organelle;plasma membrane part;vesicle	Band_3_cyto;HCO3_cotransp	AACTGGA,MIR-145;AATGTGA,MIR-23A,MIR-23B;ACEVEDO_FGFR1_TARGETS_IN_PROSTATE_CANCER_MODEL_DN;ACTIVE_TRANSMEMBRANE_TRANSPORTER_ACTIVITY;ACTTTAT,MIR-142-5P;AFFAR_YY1_TARGETS_DN;ANION_CATION_SYMPORTER_ACTIVITY;ANION_TRANSMEMBRANE_TRANSPORTER_ACTIVITY;BERENJENO_TRANSFORMED_BY_RHOA_UP;BLALOCK_ALZHEIMERS_DISEASE_UP;BMI1_DN_MEL18_DN.V1_DN;BOYAULT_LIVER_CANCER_SUBCLASS_G123_DN;BRUINS_UVC_RESPONSE_VIA_TP53_G…	4	4	4	4.4	4.4	4.4	120.46	0	43.804	21212000	13	1.96289	0.00503125	A7E1Z5;E9Q8N8;O88343;D3Z7I7;D3Z7G8	A7E1Z5;E9Q8N8;O88343	Anion exchange protein;Electrogenic sodium bicarbonate cotransporter 1	Slc4a4	Slc4a4	125	Anion exchange protein;Anion exchange protein;Electrogenic sodium bicarbonate cotransporter 1
28.5742	28.8095	28.6888	28.1124	28.3137	28.5403	29.1446	28.9655	29.7133	28.2392	28.3117	27.9307	29.4235	29.2838	29.0854				+		binding;cation binding;heme binding;ion binding;iron ion binding;metal ion binding;oxygen binding;oxygen transporter activity;substrate-specific transporter activity;tetrapyrrole binding;transition metal ion binding;transporter activity	cell part;cytoplasmic part;cytosolic part;hemoglobin complex;intracellular part;macromolecular complex;protein complex	Globin		11	11	3	93.2	93.2	23.1	15.748	0	238.26	12422000000	274	3.41307	0.000784314	A8DUK4;E9Q223;CON__Q3SX09;CON__P02070;P02104	A8DUK4;E9Q223		Hbbt1;Hbb-bs	Hbbt1;Hbb-bs	126	Beta-globin;Protein Hbb-bs (Fragment)
23.1795	22.9197	23.2215	23.8929	23.6902	24.105	22.4099	21.9704	21.9714	23.9399	23.7418	23.6353	18.0533	19.793	17.9151				+	acylglycerol metabolic process;alcohol biosynthetic process;alcohol catabolic process;alcohol metabolic process;alditol biosynthetic process;alditol catabolic process;alditol metabolic process;biological regulation;biosynthetic process;carbohydrate biosynthetic process;carbohydrate catabolic process;carbohydrate homeostasis;carbohydrate metabolic process;catabolic process;cellular biosynthetic pr…	adenyl nucleotide binding;adenyl ribonucleotide binding;ATP binding;binding;catalytic activity;glycerol kinase activity;kinase activity;nucleotide binding;phosphotransferase activity, alcohol group as acceptor;purine nucleotide binding;purine ribonucleoside triphosphate binding;purine ribonucleotide binding;ribonucleotide binding;transferase activity;transferase activity, transferring phosphorus-…	cell part;cytoplasmic part;cytosol;extracellular membrane-bounded organelle;extracellular organelle;extracellular region part;extracellular vesicular exosome;intracellular membrane-bounded organelle;intracellular organelle;intracellular organelle part;intracellular part;membrane;membrane-bounded organelle;membrane-bounded vesicle;mitochondrial membrane;mitochondrial outer membrane;mitochondrial p…	FGGY_C;FGGY_N	AACTTT_UNKNOWN;ALTEMEIER_RESPONSE_TO_LPS_WITH_MECHANICAL_VENTILATION;BERENJENO_TRANSFORMED_BY_RHOA_UP;BILD_HRAS_ONCOGENIC_SIGNATURE;BOCHKIS_FOXA2_TARGETS;BURTON_ADIPOGENESIS_5;BUYTAERT_PHOTODYNAMIC_THERAPY_STRESS_UP;CACGTG_V$MYC_Q2;CAGGTG_V$E12_Q6;CASORELLI_ACUTE_PROMYELOCYTIC_LEUKEMIA_DN;CGTSACG_V$PAX3_B;CHICAS_RB1_TARGETS_SENESCENT;chrxp21;COULOUARN_TEMPORAL_TGFB1_SIGNATURE_DN;CREIGHTON_ENDOCRI…	12	12	12	22.1	22.1	22.1	59.832	0	31.326	173060000	54	6.13478	0.00146667	B1ASZ3;Q64516;Q9WU65;Q8C635	B1ASZ3;Q64516	Glycerol kinase	Gyk;Gk	Gyk;Gk	132	Glycerol kinase;Glycerol kinase
18.9445	21.3422	21.1677	19.1905	20.0933	20.1827	22.1369	21.4651	21.1889	19.159	17.1048	18.6291	21.1783	18.3734	19.5039				+			cell part;cytoplasmic part;intracellular membrane-bounded organelle;intracellular organelle;intracellular organelle part;intracellular part;membrane-bounded organelle;membrane-enclosed lumen;mitochondrial intermembrane space;mitochondrial part;mitochondrion;organelle;organelle envelope lumen;organelle part		AACTTT_UNKNOWN;AAGWWRNYGGC_UNKNOWN;ATF2_S_UP.V1_UP;BYSTRYKH_HEMATOPOIESIS_STEM_CELL_AND_BRAIN_QTL_TRANS;CAGGTG_V$E12_Q6;CCCNNGGGAR_V$OLF1_01;CHEN_METABOLIC_SYNDROM_NETWORK;chr8q11;CTTTAAR_UNKNOWN;CTTTGA_V$LEF1_Q2;CUI_TCF21_TARGETS_2_DN;FORTSCHEGGER_PHF8_TARGETS_DN;GARY_CD5_TARGETS_DN;GATAAGR_V$GATA_C;GGGAGGRR_V$MAZ_Q6;GOLDRATH_EFF_VS_MEMORY_CD8_TCELL_DN;GOLDRATH_IMMUNE_MEMORY;GOLDRATH_NAIVE_VS_ME…	1	1	1	34.6	34.6	34.6	6.3702	0	14.912	50844000	6	1.46308	0.0141176	Q3TFT3;B1AXC7;B1AXC5;B1AXC8;Q8K2Q5	Q3TFT3;B1AXC7;B1AXC5;B1AXC8;Q8K2Q5	Coiled-coil-helix-coiled-coil-helix domain-containing protein 7	Chchd7	Chchd7	136	Coiled-coil-helix-coiled-coil-helix domain-containing protein 7;Coiled-coil-helix-coiled-coil-helix domain-containing protein 7 (Fragment);Coiled-coil-helix-coiled-coil-helix domain-containing protein 7;Coiled-coil-helix-coiled-coil-helix domain-containing
24.0989	24.0336	23.9594	24.0544	24.1978	23.7475	21.9748	22.1593	21.8449	23.775	24.4851	24.3944	23.0302	22.9837	22.788				+	biological regulation;biosynthetic process;cellular biosynthetic process;cellular macromolecule biosynthetic process;cellular macromolecule metabolic process;cellular metabolic process;cellular nitrogen compound metabolic process;cellular process;macromolecule biosynthetic process;macromolecule metabolic process;metabolic process;nitrogen compound metabolic process;nucleic acid metabolic process;…	binding;DNA binding;nucleic acid binding;protein binding;sequence-specific DNA binding;transcription factor binding	cell part;cytoplasmic part;intracellular membrane-bounded organelle;intracellular organelle;intracellular organelle part;intracellular part;membrane-bounded organelle;mitochondrion;nuclear part;nucleoplasm;nucleus;organelle;organelle part	CHCH;DUF4371	ALONSO_METASTASIS_UP;BCAT_GDS748_DN;BENPORATH_CYCLING_GENES;BLALOCK_ALZHEIMERS_DISEASE_DN;CAIRO_HEPATOBLASTOMA_CLASSES_UP;CAMP_UP.V1_UP;CHIANG_LIVER_CANCER_SUBCLASS_UNANNOTATED_DN;chr11p15;chr7p11;CTTTGT_V$LEF1_Q2;DEURIG_T_CELL_PROLYMPHOCYTIC_LEUKEMIA_DN;FIGUEROA_AML_METHYLATION_CLUSTER_1_UP;FIGUEROA_AML_METHYLATION_CLUSTER_3_UP;FIGUEROA_AML_METHYLATION_CLUSTER_4_UP;FORTSCHEGGER_PHF8_TARGETS_DN;G…	3	3	3	6.2	6.2	6.2	84.266	0	194.75	280550000	62	6.02992	0.00129412	B2RPU8;D3Z5B1;Q9D1L0	B2RPU8;D3Z5B1;Q9D1L0	Coiled-coil-helix-coiled-coil-helix domain-containing protein 2	Zbed5;Chchd2	Zbed5;Chchd2	141	MCG130675;Protein Zbed5 (Fragment);Coiled-coil-helix-coiled-coil-helix domain-containing protein 2
21.4015	21.2933	21.4082	18.2894	19.4992	20.9068	21.2621	20.3963	21.2916	21.0964	20.9569	21.1076	21.5241	21.743	21.9086				+	biosynthetic process;cellular biosynthetic process;cellular ketone metabolic process;cellular metabolic process;cellular process;coenzyme biosynthetic process;coenzyme metabolic process;cofactor biosynthetic process;cofactor metabolic process;metabolic process;oxidoreduction coenzyme metabolic process;quinone cofactor biosynthetic process;quinone cofactor metabolic process;small molecule metaboli…		cell part;cytoplasmic part;extrinsic to membrane;extrinsic to mitochondrial inner membrane;extrinsic to organelle membrane;intracellular membrane-bounded organelle;intracellular organelle;intracellular organelle part;intracellular part;membrane;membrane part;membrane-bounded organelle;mitochondrial inner membrane;mitochondrial membrane;mitochondrial membrane part;mitochondrial part;mitochondrion;…	Coq4	ATF2_S_UP.V1_UP;BREDEMEYER_RAG_SIGNALING_NOT_VIA_ATM_UP;BYSTRYKH_HEMATOPOIESIS_STEM_CELL_QTL_TRANS;chr9q34;CYTOPLASM;CYTOPLASMIC_PART;DODD_NASOPHARYNGEAL_CARCINOMA_UP;GSE12845_IGD_NEG_BLOOD_VS_PRE_GC_TONSIL_BCELL_UP;GSE12845_PRE_GC_VS_DARKZONE_GC_TONSIL_BCELL_DN;GSE13484_12H_UNSTIM_VS_YF17D_VACCINE_STIM_PBMC_DN;GSE17721_LPS_VS_CPG_16H_BMDM_DN;GSE17721_LPS_VS_POLYIC_24H_BMDM_UP;GSE17721_PAM3CSK4_V…	2	2	2	7.9	7.9	7.9	30.084	0	2.8796	56507000	11	1.7524	0.00725891	Q8BGB8;B7ZCV4;D6RJJ8	Q8BGB8;B7ZCV4;D6RJJ8	Ubiquinone biosynthesis protein COQ4 homolog, mitochondrial	Coq4	Coq4	142	Ubiquinone biosynthesis protein COQ4 homolog, mitochondrial;Ubiquinone biosynthesis protein COQ4 homolog, mitochondrial (Fragment);Ubiquinone biosynthesis protein COQ4 homolog, mitochondrial
20.7888	20.7735	20.971	21.5167	21.2737	21.4418	20.9754	20.6264	20.8769	21.473	21.696	21.6922	20.8567	20.9291	20.8388				+	establishment of localization;establishment of localization in cell;establishment of protein localization;establishment of protein localization in mitochondrion;establishment of protein localization to organelle;intracellular protein transport;intracellular transport;mitochondrial transport;protein import;protein targeting;protein targeting to mitochondrion;protein transport;transport		cell part;cytoplasmic part;intracellular organelle part;intracellular part;membrane;mitochondrial membrane;mitochondrial outer membrane;mitochondrial part;organelle membrane;organelle outer membrane;organelle part;outer membrane	GST_C_3;Tom37;Tom37_C	AACATTC,MIR-409-3P;AACTGGA,MIR-145;ACEVEDO_LIVER_CANCER_UP;ACEVEDO_LIVER_CANCER_WITH_H3K27ME3_UP;ACEVEDO_LIVER_TUMOR_VS_NORMAL_ADJACENT_TISSUE_UP;chr5q14;GSE13306_RA_VS_UNTREATED_TCONV_UP;GSE13493_CD4INTCD8POS_VS_CD8POS_THYMOCYTE_DN;GSE14000_UNSTIM_VS_4H_LPS_DC_UP;GSE17974_IL4_AND_ANTI_IL12_VS_UNTREATED_12H_ACT_CD4_TCELL_UP;GSE18791_CTRL_VS_NEWCASTLE_VIRUS_DC_12H_UP;GSE18791_CTRL_VS_NEWCASTLE_VIR…	4	4	4	14.1	14.1	14.1	34.89	0	5.0804	50938000	30	4.58437	0.000523364	D3YTP3	D3YTP3		Mtx3	Mtx3	161	Protein Mtx3
25.5143	25.4665	25.2245	24.9764	25.2954	25.0501	25.0301	25.1543	25.3639	25.3575	25.2823	25.6019	25.1785	25.0919	25.0689				+	amine metabolic process;carboxylic acid metabolic process;cell differentiation;cellular amine metabolic process;cellular amino acid metabolic process;cellular component assembly;cellular component organization;cellular component organization or biogenesis;cellular developmental process;cellular ketone metabolic process;cellular metabolic process;cellular modified amino acid metabolic process;cell…	amine binding;amino acid binding;antioxidant activity;binding;carboxylic acid binding;catalytic activity;glutathione binding;glutathione peroxidase activity;glutathione transferase activity;modified amino acid binding;oxidoreductase activity;oxidoreductase activity, acting on peroxide as acceptor;peptide binding;peroxidase activity;transferase activity;transferase activity, transferring alkyl or …	apical part of cell;cell part;cytoplasmic part;endoplasmic reticulum;endoplasmic reticulum membrane;endoplasmic reticulum part;integral to membrane;intracellular membrane-bounded organelle;intracellular organelle;intracellular organelle part;intracellular part;intrinsic to membrane;membrane;membrane part;membrane-bounded organelle;microbody;microbody membrane;microbody part;mitochondrial inner me…	MAPEG	AACTTT_UNKNOWN;BAE_BRCA1_TARGETS_UP;BENPORATH_ES_1;BENPORATH_MYC_TARGETS_WITH_EBOX;BHATTACHARYA_EMBRYONIC_STEM_CELL;BRUINS_UVC_RESPONSE_LATE;BURTON_ADIPOGENESIS_6;chr12p12;COLINA_TARGETS_OF_4EBP1_AND_4EBP2;DANG_BOUND_BY_MYC;DANG_MYC_TARGETS_UP;DELASERNA_MYOD_TARGETS_DN;DEMAGALHAES_AGING_UP;DURCHDEWALD_SKIN_CARCINOGENESIS_UP;FULCHER_INFLAMMATORY_RESPONSE_LECTIN_VS_LPS_UP;GAUSSMANN_MLL_AF4_FUSION_T…	3	3	3	50	50	50	11.687	0	9.4314	977100000	31	1.18585	0.0253258	D3YU60;Q91VS7;A0A0N4SV17;E9QJW0;D3YVR3	D3YU60;Q91VS7;A0A0N4SV17;E9QJW0	Microsomal glutathione S-transferase 1	Mgst1	Mgst1	162	Microsomal glutathione S-transferase 1;Microsomal glutathione S-transferase 1;Microsomal glutathione S-transferase 1;Microsomal glutathione S-transferase 1
27.7543	27.7288	27.6458	27.6128	27.4786	27.5228	27.5204	27.4743	27.563	26.9945	27.203	27.3138	27.802	27.6101	27.7376				+		4 iron, 4 sulfur cluster binding;binding;catalytic activity;cation binding;coenzyme binding;cofactor binding;FMN binding;ion binding;iron-sulfur cluster binding;metal cluster binding;metal ion binding;NAD binding;NADH dehydrogenase (quinone) activity;NADH dehydrogenase (ubiquinone) activity;NADH dehydrogenase activity;nucleotide binding;oxidoreductase activity;oxidoreductase activity, acting on N…	cell part;cytoplasmic part;intracellular membrane-bounded organelle;intracellular organelle;intracellular organelle part;intracellular part;macromolecular complex;membrane;membrane part;membrane-bounded organelle;mitochondrial inner membrane;mitochondrial membrane;mitochondrial membrane part;mitochondrial part;mitochondrial respiratory chain complex I;mitochondrion;NADH dehydrogenase complex;orga…	Complex1_51K;NADH_4Fe-4S;SLBB	BENPORATH_MYC_MAX_TARGETS;BERTUCCI_MEDULLARY_VS_DUCTAL_BREAST_CANCER_DN;BYSTRYKH_HEMATOPOIESIS_STEM_CELL_QTL_TRANS;CAMP_UP.V1_UP;CASORELLI_ACUTE_PROMYELOCYTIC_LEUKEMIA_DN;chr11q13;CYTOPLASM;CYTOPLASMIC_PART;DACOSTA_UV_RESPONSE_VIA_ERCC3_UP;ENVELOPE;GALE_APL_WITH_FLT3_MUTATED_DN;GGATTA_V$PITX2_Q2;GRADE_COLON_CANCER_UP;GSE12845_NAIVE_VS_PRE_GC_TONSIL_BCELL_DN;GSE14000_4H_VS_16H_LPS_DC_UP;GSE14308_N…	22	22	22	60.2	60.2	60.2	49.913	0	212.98	4897600000	391	3.63501	0.000652174	D3YUM1;Q91YT0;D3Z1U9;D3Z0K1;D3YXX5;D6RG60	D3YUM1;Q91YT0;D3Z1U9	NADH dehydrogenase [ubiquinone] flavoprotein 1, mitochondrial	Ndufv1	Ndufv1	163	NADH dehydrogenase [ubiquinone] flavoprotein 1, mitochondrial;NADH dehydrogenase [ubiquinone] flavoprotein 1, mitochondrial;NADH dehydrogenase [ubiquinone] flavoprotein 1, mitochondrial
21.0303	20.9696	19.1354	17.6097	21.1573	19.8427	21.5584	21.1862	21.1521	19.7483	19.5161	19.5552	18.6977	18.8529	19.4214				+	biosynthetic process;cellular biosynthetic process;cellular macromolecule biosynthetic process;cellular macromolecule metabolic process;cellular metabolic process;cellular process;cellular protein metabolic process;macromolecule biosynthetic process;macromolecule metabolic process;metabolic process;primary metabolic process;protein metabolic process;translation	structural constituent of ribosome;structural molecule activity	cell part;cytoplasmic part;intracellular membrane-bounded organelle;intracellular organelle;intracellular organelle part;intracellular part;macromolecular complex;membrane;membrane-bounded organelle;mitochondrial inner membrane;mitochondrial membrane;mitochondrial part;mitochondrial small ribosomal subunit;mitochondrion;organellar small ribosomal subunit;organelle;organelle inner membrane;organel…	Ribosomal_S21	ACEVEDO_LIVER_TUMOR_VS_NORMAL_ADJACENT_TISSUE_UP;chr1q21;CREIGHTON_ENDOCRINE_THERAPY_RESISTANCE_1;CYTOPLASM;CYTOPLASMIC_PART;FIGUEROA_AML_METHYLATION_CLUSTER_6_UP;GGAANCGGAANY_UNKNOWN;GSE11924_TH1_VS_TH2_CD4_TCELL_UP;GSE15930_STIM_VS_STIM_AND_IFNAB_24H_CD8_T_CELL_UP;GSE15930_STIM_VS_STIM_AND_IL-12_24H_CD8_T_CELL_UP;GSE15930_STIM_VS_STIM_AND_IL-12_72H_CD8_T_CELL_UP;GSE17721_0.5H_VS_4H_GARDIQUIMOD_…	2	2	2	61.4	61.4	61.4	5.1089	0	16.759	30700000	14	1.00724	0.0398301	D3YVZ9;P58059	D3YVZ9;P58059	28S ribosomal protein S21, mitochondrial	Mrps21	Mrps21	164	28S ribosomal protein S21, mitochondrial (Fragment);28S ribosomal protein S21, mitochondrial
20.4893	20.1541	19.5363	17.7688	19.3053	18.8935	20.7482	20.5364	20.4642	20.0487	20.5373	18.586	20.2042	19.8843	20.3446				+	aerobic respiration;cellular component organization;cellular component organization at cellular level;cellular component organization or biogenesis;cellular component organization or biogenesis at cellular level;cellular metabolic process;cellular process;cellular respiration;energy derivation by oxidation of organic compounds;generation of precursor metabolites and energy;metabolic process;mitoc…		cell part;cytoplasmic part;intracellular membrane-bounded organelle;intracellular organelle;intracellular part;membrane-bounded organelle;mitochondrion;organelle	Mito_fiss_reg		2	2	2	16.9	16.9	16.9	25.659	0	24.837	25338000	25	1.46577	0.0141097	D3YW54;Q9CWE0;D6RCX5;D3Z0X8	D3YW54;Q9CWE0;D6RCX5;D3Z0X8	Mitochondrial fission regulator 1-like	Mtfr1l	Mtfr1l	165	Mitochondrial fission regulator 1-like (Fragment);Mitochondrial fission regulator 1-like;Mitochondrial fission regulator 1-like;Mitochondrial fission regulator 1-like (Fragment)
24.9049	24.8606	24.5069	25.2758	24.9171	24.9442	24.9437	24.9636	24.7325	25.138	25.2202	25.6423	24.2791	24.928	25.0425				+	anion transport;carboxylic acid metabolic process;carboxylic acid transport;cellular ketone metabolic process;cellular metabolic process;cellular process;establishment of localization;establishment of localization in cell;intracellular transport;ion transport;metabolic process;mitochondrial pyruvate transport;mitochondrial transport;monocarboxylic acid metabolic process;monocarboxylic acid transp…		cell part;cytoplasmic part;integral to membrane;intracellular membrane-bounded organelle;intracellular organelle;intracellular organelle part;intracellular part;intrinsic to membrane;membrane;membrane part;membrane-bounded organelle;mitochondrial inner membrane;mitochondrial membrane;mitochondrial part;mitochondrion;organelle;organelle inner membrane;organelle membrane;organelle part	MPC		3	3	3	20	20	20	9.7384	0	3.0531	1079600000	22	0.98973	0.0416602	D3YWY6;D3Z5S0;E9Q0V4;P63030;D3Z786	D3YWY6;D3Z5S0;E9Q0V4;P63030;D3Z786	Mitochondrial pyruvate carrier 1	Mpc1	Mpc1	167	Mitochondrial pyruvate carrier;Mitochondrial pyruvate carrier;Mitochondrial pyruvate carrier;Mitochondrial pyruvate carrier 1;Mitochondrial pyruvate carrier (Fragment)
22.5362	22.6895	22.5946	21.8334	22.1443	21.9098	19.2029	21.6479	21.1549	21.5011	21.6023	21.9107	21.9482	21.0959	21.2441				+	adult behavior;adult locomotory behavior;adult walking behavior;anatomical structure development;behavior;biological regulation;catabolic process;cell communication;cell development;cellular catabolic process;cellular component organization;cellular component organization at cellular level;cellular component organization or biogenesis;cellular component organization or biogenesis at cellular leve…	catalytic activity;endopeptidase activity;hydrolase activity;peptidase activity;peptidase activity, acting on L-amino acid peptides;serine hydrolase activity;serine-type endopeptidase activity;serine-type peptidase activity	CD40 receptor complex;cell part;chromatin;chromosomal part;cytoplasmic part;cytoskeleton;cytosol;internal side of plasma membrane;intracellular membrane-bounded organelle;intracellular non-membrane-bounded organelle;intracellular organelle;intracellular organelle part;intracellular part;macromolecular complex;membrane;membrane part;membrane-bounded organelle;membrane-enclosed lumen;mitochondrial …	PDZ_2	AGCTCCT,MIR-28;BENPORATH_MYC_MAX_TARGETS;BLALOCK_ALZHEIMERS_DISEASE_DN;BLALOCK_ALZHEIMERS_DISEASE_UP;BRUINS_UVC_RESPONSE_LATE;BYSTRYKH_HEMATOPOIESIS_STEM_CELL_QTL_TRANS;CAGCCTC,MIR-485-5P;CAIRO_HEPATOBLASTOMA_CLASSES_UP;CELLULAR_MACROMOLECULE_METABOLIC_PROCESS;CELLULAR_PROTEIN_METABOLIC_PROCESS;CHEN_METABOLIC_SYNDROM_NETWORK;chr2p13;CYTOPLASM;CYTOPLASMIC_PART;DIAZ_CHRONIC_MEYLOGENOUS_LEUKEMIA_UP;…	3	3	3	9.1	9.1	9.1	38.945	0	7.2684	80693000	21	1.42735	0.0152247	D3YX28;D3YX27;Q9JIY5;F6TCV0;F6XUR8;S4R1B3	D3YX28;D3YX27;Q9JIY5;F6TCV0	Serine protease HTRA2, mitochondrial	Htra2	Htra2	168	Serine protease HTRA2, mitochondrial;Serine protease HTRA2, mitochondrial;Serine protease HTRA2, mitochondrial;Serine protease HTRA2, mitochondrial (Fragment)
22.1873	22.0274	21.9676	21.8821	21.6424	21.5702	22.0086	21.8579	21.7335	21.6398	21.7556	21.3335	21.562	21.7553	21.9222				+	anterograde axon cargo transport;axon cargo transport;biological adhesion;biological regulation;cell adhesion;cellular component movement;cellular component organization;cellular component organization at cellular level;cellular component organization or biogenesis;cellular component organization or biogenesis at cellular level;cellular process;cytoskeleton-dependent intracellular transport;estab…	adenyl nucleotide binding;adenyl ribonucleotide binding;ATP binding;binding;catalytic activity;cation binding;endopeptidase activity;hydrolase activity;ion binding;metal ion binding;metalloendopeptidase activity;metallopeptidase activity;nucleotide binding;peptidase activity;peptidase activity, acting on L-amino acid peptides;purine nucleotide binding;purine ribonucleoside triphosphate binding;pu…	cell part;cytoplasmic part;integral to membrane;intracellular membrane-bounded organelle;intracellular organelle;intracellular organelle part;intracellular part;intrinsic to membrane;membrane;membrane part;membrane-bounded organelle;mitochondrial membrane;mitochondrial part;mitochondrion;organelle;organelle membrane;organelle part	AAA;FtsH_ext;Peptidase_M41	ANATOMICAL_STRUCTURE_DEVELOPMENT;BAELDE_DIABETIC_NEPHROPATHY_UP;BARRIER_CANCER_RELAPSE_NORMAL_SAMPLE_DN;BROWNE_HCMV_INFECTION_48HR_DN;CELLULAR_MACROMOLECULE_METABOLIC_PROCESS;CELLULAR_PROTEIN_METABOLIC_PROCESS;chr16q24;CYTOPLASM;CYTOPLASMIC_PART;DODD_NASOPHARYNGEAL_CARCINOMA_UP;ENDOPEPTIDASE_ACTIVITY;ENK_UV_RESPONSE_EPIDERMIS_UP;EXTRACELLULAR_MATRIX;EXTRACELLULAR_REGION;EXTRACELLULAR_REGION_PART;…	7	7	7	16.4	16.4	16.4	75.002	0	6.8503	85557000	42	1.35837	0.0176694	D3YZN4;D3YXB7;D3Z1Z1;Q3ULF4;G3UX97;D3Z342;F6W695	D3YZN4;D3YXB7;D3Z1Z1;Q3ULF4	Paraplegin	Spg7	Spg7	170	Paraplegin;Paraplegin;Paraplegin;Paraplegin
23.9565	24.2192	24.1287	24.308	24.3065	24.4333	24.3737	24.248	24.7144	25.0868	25.0371	24.7688	24.2883	24.4742	24.3933				+	adult behavior;adult locomotory behavior;associative learning;ATP hydrolysis coupled proton transport;behavior;biological regulation;calcium ion homeostasis;cation homeostasis;cation transport;cellular calcium ion homeostasis;cellular cation homeostasis;cellular chemical homeostasis;cellular divalent inorganic cation homeostasis;cellular homeostasis;cellular ion homeostasis;cellular metal ion hom…	active transmembrane transporter activity;adenyl nucleotide binding;adenyl ribonucleotide binding;ATP binding;ATPase activity;ATPase activity, coupled;ATPase activity, coupled to movement of substances;ATPase activity, coupled to transmembrane movement of ions;ATPase activity, coupled to transmembrane movement of ions, phosphorylative mechanism;ATPase activity, coupled to transmembrane movement o…	caveola;cell part;cell projection;cell projection part;cytoplasm;cytoplasmic part;dendritic spine;endosome;intracellular membrane-bounded organelle;intracellular organelle;intracellular part;macromolecular complex;membrane;membrane part;membrane raft;membrane-bounded organelle;myelin sheath;neuron projection;neuron spine;organelle;plasma membrane;plasma membrane part;protein complex;sarcolemma;so…	Cation_ATPase_C;Cation_ATPase_N;E1-E2_ATPase;Hydrolase	AAAYRNCTG_UNKNOWN;ABE_INNER_EAR;ACTIVE_TRANSMEMBRANE_TRANSPORTER_ACTIVITY;ATPASE_ACTIVITY;ATPASE_ACTIVITY_COUPLED;ATPASE_ACTIVITY_COUPLED_TO_MOVEMENT_OF_SUBSTANCES;ATPASE_ACTIVITY_COUPLED_TO_TRANSMEMBRANE_MOVEMENT_OF_IONS;ATPASE_ACTIVITY_COUPLED_TO_TRANSMEMBRANE_MOVEMENT_OF_IONS_PHOSPHORYLATIVE_MECHANISM;BENPORATH_ES_1;BLALOCK_ALZHEIMERS_DISEASE_DN;BOQUEST_STEM_CELL_UP;BROWNE_HCMV_INFECTION_2HR_U…	23	23	13	30.6	30.6	17	103.58	0	132.2	535250000	158	3.18913	0.00100448	D3YYN7;Q6PIE5;A0A0G2JGX4;Q8VCE0;Q6PIC6;Q9WV27;Q91WH7;E9QNX7;Q64436;Q9Z1W8	D3YYN7;Q6PIE5	Sodium/potassium-transporting ATPase subunit alpha-2	Atp1a2	Atp1a2	173	Sodium/potassium-transporting ATPase subunit alpha;Sodium/potassium-transporting ATPase subunit alpha-2
21.2042	21.1129	21.1275	22.4291	21.859	21.8865	22.4081	22.2064	22.1721	24.124	23.3688	23.8784	22.3825	22.2363	22.2805				+	acylglycerol catabolic process;acylglycerol metabolic process;arachidonic acid metabolic process;biological regulation;biosynthetic process;carboxylic acid biosynthetic process;carboxylic acid metabolic process;catabolic process;cellular biosynthetic process;cellular catabolic process;cellular ketone metabolic process;cellular lipid catabolic process;cellular lipid metabolic process;cellular meta…	acylglycerol lipase activity;binding;carboxylic ester hydrolase activity;catalytic activity;hydrolase activity;hydrolase activity, acting on ester bonds;identical protein binding;lipase activity;lipid binding;protein binding;protein dimerization activity;protein homodimerization activity	axon;axon part;cell part;cell projection;cell projection part;cytoplasmic part;cytosol;extrinsic to membrane;intracellular organelle part;intracellular part;membrane part;neuron projection;nuclear part;nucleoplasm;organelle part;synapse;varicosity	Hydrolase_4	AAANWWTGC_UNKNOWN;AAAYWAACM_V$HFH4_01;AACTTT_UNKNOWN;ACEVEDO_FGFR1_TARGETS_IN_PROSTATE_CANCER_MODEL_DN;ACTTTAT,MIR-142-5P;ALFANO_MYC_TARGETS;BEIER_GLIOMA_STEM_CELL_DN;BENPORATH_SUZ12_TARGETS;BLALOCK_ALZHEIMERS_DISEASE_DN;BLALOCK_ALZHEIMERS_DISEASE_INCIPIENT_DN;BMI1_DN_MEL18_DN.V1_UP;BROWNE_HCMV_INFECTION_20HR_DN;BURTON_ADIPOGENESIS_6;CAGCTG_V$AP4_Q5;CAGGTA_V$AREB6_01;CAIRO_HEPATOBLASTOMA_DN;CARBO…	7	7	7	28.2	28.2	28.2	35.256	0	15.971	155260000	48	5.8091	0.0011	E9Q3B9;D3YYS6;O35678;Q3UFN1	E9Q3B9;D3YYS6;O35678;Q3UFN1	Monoglyceride lipase	Mgll	Mgll	174	Monoglyceride lipase;Monoglyceride lipase;Monoglyceride lipase;Monoglyceride lipase
29.6433	29.6319	29.5854	29.6822	29.8403	29.8056	29.2524	29.4172	29.1768	29.859	29.8209	29.8059	29.2952	29.0874	29.296				+	acylglycerol metabolic process;adiponectin-mediated signaling pathway;biological regulation;biosynthetic process;carboxylic acid metabolic process;catabolic process;cell surface receptor linked signaling pathway;cellular catabolic process;cellular ketone metabolic process;cellular lipid metabolic process;cellular metabolic process;cellular process;cellular response to chemical stimulus;cellular r…	adenyl nucleotide binding;adenyl ribonucleotide binding;ATP binding;binding;catalytic activity;fatty acid ligase activity;ligase activity;ligase activity, forming carbon-sulfur bonds;long-chain fatty acid-CoA ligase activity;nucleotide binding;purine nucleotide binding;purine ribonucleoside triphosphate binding;purine ribonucleotide binding;ribonucleotide binding	cell part;cytoplasmic part;endoplasmic reticulum membrane;endoplasmic reticulum part;integral to membrane;intracellular membrane-bounded organelle;intracellular organelle;intracellular organelle part;intracellular part;intrinsic to membrane;membrane;membrane part;membrane-bounded organelle;microbody;microbody membrane;microbody part;mitochondrial membrane;mitochondrial outer membrane;mitochondria…	AMP-binding	AAGCACA,MIR-218;ACEVEDO_METHYLATED_IN_LIVER_CANCER_DN;ACTGCCT,MIR-34B;AMBROSINI_FLAVOPIRIDOL_TREATMENT_TP53;ATGAAGG,MIR-205;BILANGES_RAPAMYCIN_SENSITIVE_GENES;BLALOCK_ALZHEIMERS_DISEASE_UP;BOCHKIS_FOXA2_TARGETS;BURTON_ADIPOGENESIS_5;CACTGCC,MIR-34A,MIR-34C,MIR-449;CAGTCAC,MIR-134;CAIRO_HEPATOBLASTOMA_DN;CAIRO_LIVER_DEVELOPMENT_DN;CEBALLOS_TARGETS_OF_TP53_AND_MYC_UP;CHARAFE_BREAST_CANCER_BASAL_VS_…	41	41	39	56.4	56.4	53.5	78.034	0	266.21	20555000000	992	4.85288	0.000577778	D3Z041;P41216;D3Z457;D3YVF6;A0A1B0GRS8;F6WNZ2	D3Z041;P41216	Long-chain-fatty-acid--CoA ligase 1	Acsl1	Acsl1	178	Long-chain-fatty-acid--CoA ligase 1;Long-chain-fatty-acid--CoA ligase 1
18.6746	21.8413	21.0678	21.0683	21.4963	21.2586	22.183	22.0851	22.4885	20.5837	21.1994	20.9626	22.3155	22.2204	21.7844				+	activation of MAPK activity;anatomical structure development;biological regulation;catabolic process;cell activation;cell proliferation;cellular catabolic process;cellular macromolecule metabolic process;cellular metabolic process;cellular process;cellular protein metabolic process;cellular response to chemical stimulus;cellular response to hydrogen peroxide;cellular response to oxidative stress;…	antioxidant activity;binding;catalytic activity;oxidoreductase activity;oxidoreductase activity, acting on paired donors, with incorporation or reduction of molecular oxygen;oxidoreductase activity, acting on peroxide as acceptor;peroxidase activity;peroxiredoxin activity;selenium binding;thioredoxin peroxidase activity	cell part;cytoplasmic part;extracellular membrane-bounded organelle;extracellular organelle;extracellular region part;extracellular vesicular exosome;intracellular membrane-bounded organelle;intracellular organelle;intracellular part;membrane-bounded organelle;membrane-bounded vesicle;mitochondrion;myelin sheath;organelle;vesicle	1-cysPrx_C;AhpC-TSA	AMIT_EGF_RESPONSE_120_MCF10A;ANTI_APOPTOSIS;ANTIOXIDANT_ACTIVITY;APOPTOSIS_GO;BAE_BRCA1_TARGETS_UP;BAUS_TFF2_TARGETS_DN;BLALOCK_ALZHEIMERS_DISEASE_DN;BMI1_DN.V1_DN;BMI1_DN_MEL18_DN.V1_DN;BYSTRYKH_HEMATOPOIESIS_STEM_CELL_AND_BRAIN_QTL_CIS;BYSTRYKH_HEMATOPOIESIS_STEM_CELL_QTL_CIS;CASTELLANO_HRAS_AND_NRAS_TARGETS_UP;CASTELLANO_HRAS_TARGETS_UP;CELL_DEVELOPMENT;CHESLER_BRAIN_HIGHEST_GENETIC_VARIANCE;C…	4	4	4	29.5	29.5	29.5	15.977	0	8.257	78860000	22	1.07109	0.0339639	D3Z4A4;Q61171	D3Z4A4;Q61171	Peroxiredoxin-2	Prdx2	Prdx2	184	Peroxiredoxin-2 (Fragment);Peroxiredoxin-2
24.947	24.8992	25.002	24.7354	24.6594	24.6428	25.0769	25.0357	25.0756	24.4177	24.6012	24.5876	25.2528	24.9163	25.0723				+	cellular metabolic process;cellular process;dephosphorylation;metabolic process;phosphate-containing compound metabolic process;phosphorus metabolic process	binding;catalytic activity;cation binding;hydrolase activity;hydrolase activity, acting on acid anhydrides;hydrolase activity, acting on acid anhydrides, in phosphorus-containing anhydrides;hydrolase activity, acting on ester bonds;inorganic diphosphatase activity;ion binding;magnesium ion binding;metal ion binding;phosphatase activity;phosphoprotein phosphatase activity;phosphoric ester hydrolas…	cell part;cytoplasmic part;extracellular membrane-bounded organelle;extracellular organelle;extracellular region part;extracellular vesicular exosome;intracellular membrane-bounded organelle;intracellular organelle;intracellular part;membrane-bounded organelle;membrane-bounded vesicle;mitochondrion;organelle;vesicle	Pyrophosphatase	AATGGAG,MIR-136;AGGAAGC,MIR-516-3P;ATGTTAA,MIR-302C;chr4q25;DIAZ_CHRONIC_MEYLOGENOUS_LEUKEMIA_UP;FULCHER_INFLAMMATORY_RESPONSE_LECTIN_VS_LPS_UP;GGCACTT,MIR-519E;GOERING_BLOOD_HDL_CHOLESTEROL_QTL_CIS;GOLDRATH_NAIVE_VS_MEMORY_CD8_TCELL_UP;GSE11924_TH1_VS_TH2_CD4_TCELL_UP;GSE13485_DAY1_VS_DAY21_YF17D_VACCINE_PBMC_DN;GSE1432_6H_VS_24H_IFNG_MICROGLIA_DN;GSE17974_1H_VS_72H_UNTREATED_IN_VITRO_CD4_TCELL_…	12	12	12	42.1	42.1	42.1	38.114	0	139.74	806640000	136	4.02477	0.000533333	Q91VM9;D3Z636;G8JL76	Q91VM9;D3Z636;G8JL76	Inorganic pyrophosphatase 2, mitochondrial	Ppa2	Ppa2	187	Inorganic pyrophosphatase 2, mitochondrial;Inorganic pyrophosphatase 2, mitochondrial;Inorganic pyrophosphatase 2, mitochondrial (Fragment)
21.948	21.5495	21.4202	21.4353	20.8777	21.3863	21.8779	21.8188	22.1325	21.4053	21.3226	21.5422	21.8399	22.0314	22.0247				+			cell part;cytoplasmic part;intracellular membrane-bounded organelle;intracellular non-membrane-bounded organelle;intracellular organelle;intracellular organelle part;intracellular part;macromolecular complex;membrane-bounded organelle;mitochondrial part;mitochondrial ribosome;mitochondrion;non-membrane-bounded organelle;nuclear part;nucleolus;organellar ribosome;organelle;organelle part;ribonucle…	MRP-L28	ACEVEDO_LIVER_TUMOR_VS_NORMAL_ADJACENT_TISSUE_UP;ANATOMICAL_STRUCTURE_DEVELOPMENT;ANATOMICAL_STRUCTURE_MORPHOGENESIS;BENPORATH_MYC_MAX_TARGETS;BUYTAERT_PHOTODYNAMIC_THERAPY_STRESS_DN;CACGTG_V$MYC_Q2;CAGGTG_V$E12_Q6;CCGNMNNTNACG_UNKNOWN;chr22q11;CTGCAGY_UNKNOWN;CTTTGT_V$LEF1_Q2;CYTOPLASM;CYTOPLASMIC_PART;DANG_BOUND_BY_MYC;FAELT_B_CLL_WITH_VH_REARRANGEMENTS_DN;GCANCTGNY_V$MYOD_Q6;GRAESSMANN_APOPTOS…	4	4	4	33.3	33.3	33.3	19.378	0	31.104	81593000	31	2.2068	0.00306017	D3Z7C0;Q9Z2Q5	D3Z7C0;Q9Z2Q5	39S ribosomal protein L40, mitochondrial	Mrpl40	Mrpl40	188	39S ribosomal protein L40, mitochondrial;39S ribosomal protein L40, mitochondrial
23.9303	24.1262	23.9657	23.7559	23.5665	23.9133	23.884	23.9866	23.8428	19.8106	23.0885	23.3831	24.1254	23.9851	24.0682				+		acyl-CoA dehydrogenase activity;binding;catalytic activity;coenzyme binding;cofactor binding;flavin adenine dinucleotide binding;oxidoreductase activity;oxidoreductase activity, acting on the CH-CH group of donors	cell part;cytoplasmic part;intracellular membrane-bounded organelle;intracellular organelle;intracellular part;membrane-bounded organelle;mitochondrion;organelle	Acyl-CoA_dh_1;Acyl-CoA_dh_M;Acyl-CoA_dh_N		15	5	5	29.4	9.2	9.2	61.389	0	49.694	359780000	41	0.994384	0.0412443	D3Z7X0;D3Z2B3;F6RGT6	D3Z7X0;D3Z2B3		Acad12	Acad12	193	MCG142036;Protein Acad12
23.5926	23.3938	23.3016	20.7561	21.1568	20.4099	25.6299	24.4501	24.0062	19.4345	19.0302	17.298	21.966	22.0248	22.0708				+	activation of immune response;biological regulation;complement activation;complement activation, alternative pathway;defense response;humoral immune response;immune effector process;immune response;immune system process;innate immune response;macromolecule metabolic process;metabolic process;positive regulation of biological process;positive regulation of immune response;positive regulation of im…	binding;carbohydrate binding;complement binding;complement component C3b binding;glycoprotein binding;glycosaminoglycan binding;heparan sulfate proteoglycan binding;heparin binding;opsonin binding;pattern binding;polysaccharide binding;protein binding;proteoglycan binding	blood microparticle;extracellular membrane-bounded organelle;extracellular organelle;extracellular region part;extracellular vesicular exosome;membrane-bounded organelle;membrane-bounded vesicle;organelle;vesicle	Sushi	ACEVEDO_LIVER_CANCER_WITH_H3K9ME3_DN;AFFAR_YY1_TARGETS_UP;ALCALAY_AML_BY_NPM1_LOCALIZATION_UP;ATF2_UP.V1_DN;ATM_DN.V1_DN;BARRIER_COLON_CANCER_RECURRENCE_UP;BOQUEST_STEM_CELL_CULTURED_VS_FRESH_UP;BOQUEST_STEM_CELL_UP;CAIRO_LIVER_DEVELOPMENT_DN;CAR_HPX;CAR_IGFBP1;CASTELLANO_HRAS_AND_NRAS_TARGETS_UP;CASTELLANO_NRAS_TARGETS_UP;chr1q32;COATES_MACROPHAGE_M1_VS_M2_UP;CSR_LATE_UP.V1_DN;CUI_TCF21_TARGETS_…	19	19	19	26.8	26.8	26.8	125.05	0	74.618	303950000	52	5.34252	0.000786885	D6RGQ0;E9Q8I0;P06909;E9Q8H9;A0A0A6YWP4;A0A0A6YVP8;Q61405;Q4LDF6;E9PUM5;E9Q8B6;E9Q8B5	D6RGQ0;E9Q8I0;P06909;E9Q8H9;A0A0A6YWP4;A0A0A6YVP8	Complement factor H	Cfh	Cfh	198	Complement factor H;Complement factor H;Complement factor H;Complement factor H;Complement factor H (Fragment);Complement factor H
21.7458	21.6212	21.1536	21.3301	21.2146	21.5917	21.1343	21.0136	21.1392	18.7743	19.4974	21.2942	20.5401	21.0607	20.9604				+	biological regulation;macromolecule metabolic process;metabolic process;negative regulation of biological process;negative regulation of cellular component organization;negative regulation of cellular process;negative regulation of mitochondrion organization;negative regulation of organelle organization;negative regulation of release of cytochrome c from mitochondria;primary metabolic process;pro…	catalytic activity;endopeptidase activity;hydrolase activity;peptidase activity;peptidase activity, acting on L-amino acid peptides;serine hydrolase activity;serine-type endopeptidase activity;serine-type peptidase activity	cell part;cytoplasmic part;integral to membrane;intracellular membrane-bounded organelle;intracellular organelle;intracellular organelle part;intracellular part;intrinsic to membrane;membrane;membrane part;membrane-bounded organelle;mitochondrial inner membrane;mitochondrial membrane;mitochondrial part;mitochondrion;nucleus;organelle;organelle inner membrane;organelle membrane;organelle part	Rhomboid	AAGCCAT,MIR-135A,MIR-135B;ATCATGA,MIR-433;CACGTTT,MIR-302A;chr3q27;GSE11864_CSF1_IFNG_VS_CSF1_IFNG_PAM3CYS_IN_MAC_UP;GSE11864_CSF1_VS_CSF1_IFNG_IN_MAC_UP;GSE11864_UNTREATED_VS_CSF1_IFNG_PAM3CYS_IN_MAC_UP;GSE13484_UNSTIM_VS_YF17D_VACCINE_STIM_PBMC_UP;GSE14308_TH2_VS_TH17_DN;GSE1432_1H_VS_6H_IFNG_MICROGLIA_UP;GSE1432_CTRL_VS_IFNG_6H_MICROGLIA_UP;GSE17721_CPG_VS_GARDIQUIMOD_6H_BMDM_DN;GSE17721_CTRL_…	3	3	3	11.1	11.1	11.1	41.963	0	6.8589	54484000	13	1.27535	0.0207799	Q5XJY4;D6RJ50;D6RCZ6	Q5XJY4;D6RJ50;D6RCZ6	Presenilins-associated rhomboid-like protein, mitochondrial;P-beta	Parl	Parl	200	Presenilins-associated rhomboid-like protein, mitochondrial;Rhomboid-like protein;Presenilins-associated rhomboid-like protein, mitochondrial
22.8672	22.4327	22.1818	21.6814	21.7419	21.8083	23.6298	23.512	23.5821	22.0162	21.5747	21.7855	21.9793	22.061	21.0777				+	antibacterial humoral response;antimicrobial humoral response;biological adhesion;biological regulation;blood coagulation;blood coagulation, common pathway;cell adhesion;cell-cell adhesion;cell-matrix adhesion;cell-substrate adhesion;cellular component assembly;cellular component assembly at cellular level;cellular component organization;cellular component organization at cellular level;cellular …	structural molecule activity	blood microparticle;cell cortex;cell part;cell surface;cytoplasmic membrane-bounded vesicle;cytoplasmic part;cytoplasmic vesicle;external side of plasma membrane;extracellular membrane-bounded organelle;extracellular organelle;extracellular region part;extracellular space;extracellular vesicular exosome;fibrinogen complex;intracellular membrane-bounded organelle;intracellular organelle;intracellu…	Fib_alpha;Fibrinogen_aC;Fibrinogen_C	ACEVEDO_LIVER_CANCER_DN;ALFANO_MYC_TARGETS;BIOCARTA_AMI_PATHWAY;BIOCARTA_EXTRINSIC_PATHWAY;BIOCARTA_FIBRINOLYSIS_PATHWAY;BIOCARTA_INTRINSIC_PATHWAY;BOYAULT_LIVER_CANCER_SUBCLASS_G123_DN;CAIRO_LIVER_DEVELOPMENT_DN;CAR_HPX;CAVARD_LIVER_CANCER_MALIGNANT_VS_BENIGN;chr4q28;DAUER_STAT3_TARGETS_UP;EXTRACELLULAR_REGION;EXTRACELLULAR_REGION_PART;EXTRACELLULAR_SPACE;GSE13484_UNSTIM_VS_3H_YF17D_VACCINE_STIM…	8	8	8	13.2	13.2	13.2	87.428	0	102.78	169010000	63	4.069	0.0005	E9PV24	E9PV24	Fibrinogen alpha chain;Fibrinopeptide A;Fibrinogen alpha chain	Fga	Fga	206	Fibrinogen alpha chain
21.5884	21.3808	21.3886	21.7712	21.4867	21.3683	21.0649	18.6488	21.4679	21.7146	22.3322	22.3213	21.0189	20.8661	20.9469				+	acid secretion;alcohol catabolic process;alcohol metabolic process;amine catabolic process;amine metabolic process;arachidonic acid metabolic process;arachidonic acid secretion;biosynthetic process;carboxylic acid biosynthetic process;carboxylic acid metabolic process;carboxylic acid transport;catabolic process;cell death;cellular amine metabolic process;cellular biogenic amine catabolic process;…	calcium-independent phospholipase A2 activity;carboxylic ester hydrolase activity;catalytic activity;hydrolase activity;hydrolase activity, acting on ester bonds;lipase activity;lysophospholipase activity;phospholipase A2 activity;phospholipase activity	cell part;cytoplasmic part;endoplasmic reticulum membrane;endoplasmic reticulum part;Golgi apparatus part;Golgi membrane;integral to membrane;intracellular;intracellular membrane-bounded organelle;intracellular organelle;intracellular organelle part;intracellular part;intrinsic to membrane;membrane;membrane part;membrane-bounded organelle;microbody;microbody membrane;microbody part;organelle;orga…	Patatin	BILD_HRAS_ONCOGENIC_SIGNATURE;CAGCTG_V$AP4_Q5;CARBOXYLESTERASE_ACTIVITY;CARBOXYLIC_ACID_METABOLIC_PROCESS;CELL_FRACTION;CELLULAR_LIPID_METABOLIC_PROCESS;chr7q31;CYTOPLASM;CYTOPLASMIC_PART;DUTERTRE_ESTRADIOL_RESPONSE_24HR_DN;FATTY_ACID_METABOLIC_PROCESS;GARGALOVIC_RESPONSE_TO_OXIDIZED_PHOSPHOLIPIDS_BLUE_UP;GARGALOVIC_RESPONSE_TO_OXIDIZED_PHOSPHOLIPIDS_LIGHTYELLOW_UP;GCGNNANTTCC_UNKNOWN;GGGCGGR_V$S…	5	5	5	9.7	9.7	9.7	62.351	0	5.7152	63660000	21	0.978471	0.043021	E9PXB0;E9QAC9;Q8K1N1;F7B2N8	E9PXB0;E9QAC9;Q8K1N1	Calcium-independent phospholipase A2-gamma	Pnpla8	Pnpla8	211	Calcium-independent phospholipase A2-gamma;Calcium-independent phospholipase A2-gamma;Calcium-independent phospholipase A2-gamma
22.5852	22.5404	22.3295	22.2865	22.5744	22.3814	22.0478	21.7298	21.839	21.74	22.1982	22.2511	21.3795	20.8217	21.185				+	cellular process;cellular response to heat;cellular response to stimulus;cellular response to stress;response to abiotic stimulus;response to heat;response to stimulus;response to stress;response to temperature stimulus	adenyl nucleotide binding;adenyl ribonucleotide binding;ATP binding;binding;nucleotide binding;purine nucleotide binding;purine ribonucleoside triphosphate binding;purine ribonucleotide binding;ribonucleotide binding	cell part;cytoplasmic part;intracellular membrane-bounded organelle;intracellular organelle;intracellular part;membrane-bounded organelle;mitochondrion;organelle	AAA_2;Ank;Ank_2;ClpB_D2-small	AACYNNNNTTCCS_UNKNOWN;BRUINS_UVC_RESPONSE_LATE;chr11q13;CRX_NRL_DN.V1_DN;DAIRKEE_TERT_TARGETS_UP;DANG_REGULATED_BY_MYC_UP;DCA_UP.V1_UP;DELACROIX_RAR_BOUND_ES;FOURNIER_ACINAR_DEVELOPMENT_LATE_2;GCCATNTTG_V$YY1_Q6;GGAMTNNNNNTCCY_UNKNOWN;GGCNKCCATNK_UNKNOWN;GGCNNMSMYNTTG_UNKNOWN;GGGYGTGNY_UNKNOWN;GNF2_CCNA1;GNF2_MLF1;GRADE_COLON_CANCER_UP;GSE10325_CD4_TCELL_VS_MYELOID_DN;GSE10325_LUPUS_CD4_TCELL_VS_…	6	6	6	11.2	11.2	11.2	79.509	0	13.276	120560000	50	4.00926	0.000529801	E9PY58;Q8CCN6;Q60649	E9PY58;Q8CCN6;Q60649	Caseinolytic peptidase B protein homolog	Clpb	Clpb	212	Caseinolytic peptidase B protein homolog;Caseinolytic peptidase B protein homolog;Caseinolytic peptidase B protein homolog
25.2006	25.2257	25.2543	25.2595	25.5419	25.6025	25.1728	25.042	24.9869	25.353	25.6535	25.6897	25.7202	25.4492	25.4741				+	biological regulation;cAMP-mediated signaling;cell differentiation;cell surface receptor linked signaling pathway;cellular developmental process;cellular lipid metabolic process;cellular metabolic process;cellular process;cellular process involved in reproduction;cellular response to chemical stimulus;cellular response to organic substance;cellular response to stimulus;cyclic-nucleotide-mediated …	binding;G-protein-coupled receptor binding;protein binding;receptor binding	cell part;cytoplasmic part;extracellular membrane-bounded organelle;extracellular organelle;extracellular region part;extracellular space;extracellular vesicular exosome;Golgi apparatus;intracellular membrane-bounded organelle;intracellular non-membrane-bounded organelle;intracellular organelle;intracellular organelle part;intracellular part;lysosome;lytic vacuole;membrane-bounded organelle;membr…	SapA;SapB_1;SapB_2	BERENJENO_TRANSFORMED_BY_RHOA_DN;BERTUCCI_MEDULLARY_VS_DUCTAL_BREAST_CANCER_UP;BURTON_ADIPOGENESIS_8;BYSTRYKH_HEMATOPOIESIS_STEM_CELL_QTL_TRANS;CAIRO_LIVER_DEVELOPMENT_DN;CELLULAR_LIPID_METABOLIC_PROCESS;CHEN_METABOLIC_SYNDROM_NETWORK;chr10q21;CTGAGCC,MIR-24;DANG_BOUND_BY_MYC;DIRMEIER_LMP1_RESPONSE_LATE_DN;ENZYME_ACTIVATOR_ACTIVITY;ENZYME_REGULATOR_ACTIVITY;ESTABLISHMENT_OF_LOCALIZATION;EXTRACELL…	9	9	9	18.7	18.7	18.7	60.672	0	28.274	986680000	99	2.26711	0.00282006	E9PZ00;Q8BFQ1;K3W4L3;J3QPG5;Q61207	E9PZ00;Q8BFQ1;K3W4L3;J3QPG5;Q61207	Prosaposin	Psap	Psap	215	Prosaposin;Prosaposin;Prosaposin;Prosaposin;Prosaposin
23.7689	23.8884	23.5875	23.5505	23.7909	23.811	24.059	23.9078	24.2127	23.1427	23.0564	22.699	24.0036	23.6155	23.364				+	biological regulation;biosynthetic process;cell surface receptor linked signaling pathway;cellular biosynthetic process;cellular metabolic process;cellular nitrogen compound biosynthetic process;cellular nitrogen compound metabolic process;cellular process;cellular response to stimulus;CTP biosynthetic process;CTP metabolic process;GTP biosynthetic process;GTP metabolic process;heterocycle biosyn…	adenyl nucleotide binding;adenyl ribonucleotide binding;ATP binding;binding;catalytic activity;cation binding;ion binding;kinase activity;metal ion binding;nucleobase-containing compound kinase activity;nucleoside diphosphate kinase activity;nucleotide binding;phosphotransferase activity, alcohol group as acceptor;phosphotransferase activity, nitrogenous group as acceptor;phosphotransferase activ…	cell part;cell periphery;cell projection;cytoplasm;cytoplasmic part;cytosol;extracellular membrane-bounded organelle;extracellular organelle;extracellular region part;extracellular vesicular exosome;intracellular membrane-bounded organelle;intracellular organelle;intracellular part;lamellipodium;membrane;membrane-bounded organelle;membrane-bounded vesicle;mitochondrion;myelin sheath;nucleus;organ…	NDK	ALONSO_METASTASIS_UP;ANATOMICAL_STRUCTURE_DEVELOPMENT;APOPTOSIS_GO;BHATTACHARYA_EMBRYONIC_STEM_CELL;BILANGES_RAPAMYCIN_SENSITIVE_VIA_TSC1_AND_TSC2;BIOCARTA_NDKDYNAMIN_PATHWAY;BIOPOLYMER_METABOLIC_PROCESS;CELL_DEVELOPMENT;CELL_PROJECTION;CELL_PROLIFERATION_GO_0008283;chr17q21;DANG_BOUND_BY_MYC;DANG_MYC_TARGETS_UP;DNA_BINDING;ECTODERM_DEVELOPMENT;EPIDERMIS_DEVELOPMENT;FRIDMAN_SENESCENCE_UP;GSE17721…	8	8	3	56.6	56.6	26.3	17.363	0	15.759	340720000	83	2.91573	0.00124901	Q01768;E9PZF0;Q5NC79	Q01768;E9PZF0	Nucleoside diphosphate kinase B;Nucleoside diphosphate kinase	Nme2;Gm20390	Nme2;Gm20390	216	Nucleoside diphosphate kinase B;Nucleoside diphosphate kinase
24.3152	23.9696	24.1746	24.0566	24.2951	24.383	24.0761	24.0583	24.1351	24.0017	24.1128	24.9754	23.9573	23.5838	23.5614				+	biological regulation;regulation of biological process;regulation of cellular metabolic process;regulation of cellular process;regulation of generation of precursor metabolites and energy;regulation of metabolic process;regulation of oxidative phosphorylation;regulation of phosphate metabolic process;regulation of phosphorus metabolic process;regulation of phosphorylation	catalytic activity;cation transmembrane transporter activity;cytochrome-c oxidase activity;heme-copper terminal oxidase activity;hydrogen ion transmembrane transporter activity;inorganic cation transmembrane transporter activity;ion transmembrane transporter activity;monovalent inorganic cation transmembrane transporter activity;oxidoreductase activity;oxidoreductase activity, acting on a heme gr…	cell part;cytoplasmic part;intracellular membrane-bounded organelle;intracellular organelle;intracellular organelle part;intracellular part;membrane part;membrane-bounded organelle;mitochondrial membrane part;mitochondrial part;mitochondrial respiratory chain;mitochondrion;organelle;organelle part;respiratory chain	COX7a	BENPORATH_MYC_MAX_TARGETS;BILANGES_SERUM_AND_RAPAMYCIN_SENSITIVE_GENES;BLALOCK_ALZHEIMERS_DISEASE_DN;BLALOCK_ALZHEIMERS_DISEASE_INCIPIENT_DN;BLUM_RESPONSE_TO_SALIRASIB_UP;BRUINS_UVC_RESPONSE_VIA_TP53_GROUP_A;BYSTRYKH_HEMATOPOIESIS_STEM_CELL_QTL_TRANS;CATION_TRANSMEMBRANE_TRANSPORTER_ACTIVITY;chr2p21;CYTOCHROME_C_OXIDASE_ACTIVITY;DANG_BOUND_BY_MYC;GOLDRATH_EFF_VS_MEMORY_CD8_TCELL_DN;GOLDRATH_NAIVE…	4	4	4	38.8	38.8	38.8	14.913	0	23.067	430190000	50	0.923361	0.0499249	E9PZS8;Q61387	E9PZS8;Q61387	Cytochrome c oxidase subunit 7A-related protein, mitochondrial	Cox7a2l	Cox7a2l	217	Cytochrome c oxidase subunit 7A-related protein, mitochondrial;Cytochrome c oxidase subunit 7A-related protein, mitochondrial
21.7922	19.1255	20.0276	22.6932	22.3508	21.725	21.1748	20.0873	18.0771	22.7758	22.3055	22.485	19.3614	18.9346	19.2695				+	anatomical structure morphogenesis;anterior/posterior pattern specification;cellular macromolecule metabolic process;cellular metabolic process;cellular nitrogen compound metabolic process;cellular process;developmental process;embryonic morphogenesis;macromolecule metabolic process;metabolic process;morphogenesis of an epithelium;morphogenesis of embryonic epithelium;mRNA metabolic process;mRNA …	binding;nucleotide binding	cell part;cytoplasmic part;intracellular membrane-bounded organelle;intracellular non-membrane-bounded organelle;intracellular organelle;intracellular organelle part;intracellular part;membrane-bounded organelle;mitochondrial nucleoid;mitochondrial part;mitochondrion;non-membrane-bounded organelle;nucleoid;organelle;organelle part		ACCAAAG,MIR-9;ACTTTAT,MIR-142-5P;BIOPOLYMER_METABOLIC_PROCESS;CHANG_POU5F1_TARGETS_DN;chr4q13;CTCAGGG,MIR-125B,MIR-125A;CYTOPLASM;DIAZ_CHRONIC_MEYLOGENOUS_LEUKEMIA_UP;DODD_NASOPHARYNGEAL_CARCINOMA_DN;E2F1_UP.V1_UP;ENK_UV_RESPONSE_KERATINOCYTE_DN;FEVR_CTNNB1_TARGETS_DN;GARY_CD5_TARGETS_DN;GNF2_APEX1;GNF2_XRCC5;GSE10239_MEMORY_VS_DAY4.5_EFF_CD8_TCELL_DN;GSE10239_MEMORY_VS_KLRG1HIGH_EFF_CD8_TCELL_DN…	4	4	4	14.9	14.9	14.9	41.61	0	6.3975	65441000	8	2.27377	0.00277745	E9Q179;Q8C5Q4;D3YUN1;D3YV30	E9Q179;Q8C5Q4;D3YUN1	G-rich sequence factor 1	Grsf1	Grsf1	219	G-rich sequence factor 1;G-rich sequence factor 1;G-rich sequence factor 1 (Fragment)
22.4296	22.8342	23.2067	18.6584	18.6704	22.2929	23.2893	23.3138	23.2122	21.9969	19.341	19.5793	23.548	23.7564	23.1607				+				Polyketide_cyc	ACTAYRNNNCCCR_UNKNOWN;CAGGTG_V$E12_Q6;chr12q13;DODD_NASOPHARYNGEAL_CARCINOMA_UP;FORTSCHEGGER_PHF8_TARGETS_DN;GCANCTGNY_V$MYOD_Q6;GCM_CASP2;GCM_CHUK;GCM_DDX11;GCM_ING1;GCM_MLL;GCM_NF2;GCM_NUMA1;GCM_TINF2;GCM_USP6;GOBERT_OLIGODENDROCYTE_DIFFERENTIATION_DN;GSE11057_CD4_CENT_MEM_VS_PBMC_UP;GSE11057_NAIVE_CD4_VS_PBMC_CD4_TCELL_UP;GSE15324_NAIVE_VS_ACTIVATED_CD8_TCELL_UP;GSE15750_WT_VS_TRAF6KO_DAY10_EF…	6	6	6	19.7	19.7	19.7	28.927	0	6.8503	194050000	19	2.13215	0.00351247	E9Q3H6;G5E8J7;A0A0R4J066;Q3THF9	E9Q3H6		Coq10a	Coq10a	224	Protein Coq10a
21.6746	22.1484	22.4833	19.628	21.0823	20.6861	24.2088	23.8222	23.6362	22.4755	22.1938	22.3137	23.9558	23.2636	23.6673				+	acylglycerol catabolic process;acylglycerol metabolic process;alcohol metabolic process;biosynthetic process;carboxylic acid catabolic process;carboxylic acid metabolic process;catabolic process;cellular biosynthetic process;cellular catabolic process;cellular ketone metabolic process;cellular lipid catabolic process;cellular lipid metabolic process;cellular macromolecule metabolic process;cellul…	binding;carboxylic ester hydrolase activity;catalytic activity;enzyme binding;hormone-sensitive lipase activity;hydrolase activity;hydrolase activity, acting on ester bonds;kinase binding;lipase activity;nucleic acid binding;protein binding;protein kinase binding;RNA binding;rRNA binding;rRNA primary transcript binding;triglyceride lipase activity	caveola;cell part;cytoplasm;cytoplasmic part;cytosol;intracellular membrane-bounded organelle;intracellular organelle;intracellular part;lipid particle;membrane part;membrane raft;membrane-bounded organelle;mitochondrion;nucleus;organelle;plasma membrane part	Abhydrolase_3;HSL_N	ASTON_MAJOR_DEPRESSIVE_DISORDER_DN;ATF2_UP.V1_UP;ATM_DN.V1_UP;BIOPOLYMER_METABOLIC_PROCESS;BIOPOLYMER_MODIFICATION;BURTON_ADIPOGENESIS_5;BYSTRYKH_HEMATOPOIESIS_STEM_CELL_QTL_TRANS;CARBOXYLESTERASE_ACTIVITY;CELLULAR_MACROMOLECULE_METABOLIC_PROCESS;CELLULAR_PROTEIN_METABOLIC_PROCESS;chr19q13;DAIRKEE_TERT_TARGETS_UP;DELACROIX_RAR_BOUND_ES;DELACROIX_RAR_TARGETS_UP;DELACROIX_RARG_BOUND_MEF;E2F1_UP.V1_…	15	15	15	26.5	26.5	26.5	83.347	0	26.872	232350000	76	4.78849	0.000547368	P54310;E9Q4M2;A0A0U1RNR0	P54310;E9Q4M2	Hormone-sensitive lipase	Lipe	Lipe	226	Hormone-sensitive lipase;Hormone-sensitive lipase
23.5107	22.7176	22.8299	20.1949	22.3045	22.118	24.0395	23.8757	24.5416	21.7631	22.1761	22.0176	24.6198	24.2862	24.7205				+	biological regulation;cellular component assembly;cellular component organization;cellular component organization or biogenesis;macromolecular complex assembly;macromolecular complex subunit organization;protein complex assembly;protein complex subunit organization;protein oligomerization;regulation of biological process;regulation of cellular metabolic process;regulation of cellular process;regu…		actin cytoskeleton;adherens junction;anchoring junction;cell junction;cell part;cell-cell contact zone;cell-cell junction;cell-substrate adherens junction;cell-substrate junction;contractile fiber part;costamere;cytoplasm;cytoplasmic part;cytoskeleton;cytosol;extracellular membrane-bounded organelle;extracellular organelle;extracellular region part;extracellular vesicular exosome;focal adhesion;i…	PDZ	ABBUD_LIF_SIGNALING_1_DN;BASSO_B_LYMPHOCYTE_NETWORK;BERTUCCI_MEDULLARY_VS_DUCTAL_BREAST_CANCER_DN;BILD_MYC_ONCOGENIC_SIGNATURE;BOYAULT_LIVER_CANCER_SUBCLASS_G1_UP;BOYLAN_MULTIPLE_MYELOMA_D_DN;BRUINS_UVC_RESPONSE_EARLY_LATE;BRUINS_UVC_RESPONSE_LATE;BRUINS_UVC_RESPONSE_VIA_TP53_GROUP_B;CAMPS_COLON_CANCER_COPY_NUMBER_DN;CHIARETTI_T_ALL_RELAPSE_PROGNOSIS;CHICAS_RB1_TARGETS_CONFLUENT;chr11q12;CROONQUI…	28	28	28	16.6	16.6	16.6	604.25	0	71.552	312180000	72	3.45133	0.00076	E9Q616	E9Q616		Ahnak	Ahnak	227	Protein Ahnak
20.4234	21.1939	20.1248	20.5224	20.4789	19.8088	19.9716	19.0492	18.6386	19.2067	20.5957	19.3313	20.9681	20.3312	20.6569				+	amine metabolic process;amino acid activation;carboxylic acid metabolic process;cellular amine metabolic process;cellular amino acid metabolic process;cellular ketone metabolic process;cellular macromolecule metabolic process;cellular metabolic process;cellular nitrogen compound metabolic process;cellular process;macromolecule metabolic process;metabolic process;ncRNA metabolic process;nitrogen c…	adenyl nucleotide binding;adenyl ribonucleotide binding;aminoacyl-tRNA ligase activity;ATP binding;binding;catalytic activity;ligase activity;ligase activity, forming aminoacyl-tRNA and related compounds;ligase activity, forming carbon-oxygen bonds;nucleotide binding;purine nucleotide binding;purine ribonucleoside triphosphate binding;purine ribonucleotide binding;ribonucleotide binding;threonine…	cell part;cytoplasmic part;intracellular membrane-bounded organelle;intracellular organelle;intracellular organelle lumen;intracellular organelle part;intracellular part;membrane-bounded organelle;membrane-enclosed lumen;mitochondrial matrix;mitochondrial part;mitochondrion;organelle;organelle lumen;organelle part	HGTP_anticodon;TGS;tRNA_SAD;tRNA-synt_2b	ACEVEDO_LIVER_TUMOR_VS_NORMAL_ADJACENT_TISSUE_UP;chr1q21;CREIGHTON_ENDOCRINE_THERAPY_RESISTANCE_4;CTTTGA_V$LEF1_Q2;GARGALOVIC_RESPONSE_TO_OXIDIZED_PHOSPHOLIPIDS_BLACK_DN;GOLDRATH_NAIVE_VS_EFF_CD8_TCELL_UP;GRAESSMANN_APOPTOSIS_BY_DOXORUBICIN_DN;GRAESSMANN_RESPONSE_TO_MC_AND_DOXORUBICIN_DN;GSE11864_CSF1_VS_CSF1_IFNG_PAM3CYS_IN_MAC_UP;GSE13411_NAIVE_VS_IGM_MEMORY_BCELL_DN;GSE13411_NAIVE_VS_MEMORY_BC…	5	5	5	7.6	7.6	7.6	72.561	0.006278	1.2903	25443000	7	1.28981	0.0201008	E9Q7H6;Q922A3;Q3UQ84;A0A0G2JF59;A0A0G2JFR0;A0A0G2JF63;Q3TP97;A0A0G2JGZ2;A0A0G2JGW2	E9Q7H6;Q922A3;Q3UQ84;A0A0G2JF59;A0A0G2JFR0;A0A0G2JF63;Q3TP97	Threonine--tRNA ligase, mitochondrial	Tars2	Tars2	230	Threonine--tRNA ligase, mitochondrial;Tars2 protein;Threonine--tRNA ligase, mitochondrial;Threonine--tRNA ligase, mitochondrial (Fragment);Threonine--tRNA ligase, mitochondrial (Fragment);Threonine--tRNA ligase, mitochondrial (Fragment);Threonine--tRNA lig
19.0692	19.0987	18.2724	21.5659	20.0252	21.6156	19.1441	18.8309	20.2835	21.8086	22.0468	21.8601	17.7552	18.3223	20.2493				+	cellular component organization;cellular component organization at cellular level;cellular component organization or biogenesis;cellular component organization or biogenesis at cellular level;cellular process;mitochondrion organization;organelle organization		cell part;cytoplasmic part;integral to membrane;integral to mitochondrial inner membrane;integral to mitochondrial membrane;integral to organelle membrane;intracellular membrane-bounded organelle;intracellular organelle;intracellular organelle part;intracellular part;intrinsic to membrane;intrinsic to mitochondrial inner membrane;intrinsic to organelle membrane;membrane part;membrane-bounded orga…	Mito_morph_reg	chr17p11;EIF4E_UP;FLECHNER_BIOPSY_KIDNEY_TRANSPLANT_OK_VS_DONOR_DN;G_PROTEIN_COUPLED_RECEPTOR_ACTIVITY;GRADE_COLON_CANCER_UP;GSE11864_CSF1_VS_CSF1_IFNG_PAM3CYS_IN_MAC_DN;GSE11924_TFH_VS_TH1_CD4_TCELL_DN;GSE11924_TFH_VS_TH17_CD4_TCELL_DN;GSE12845_NAIVE_VS_DARKZONE_GC_TONSIL_BCELL_DN;GSE13484_UNSTIM_VS_YF17D_VACCINE_STIM_PBMC_UP;GSE1460_CD4_THYMOCYTE_VS_NAIVE_CD4_TCELL_CORD_BLOOD_DN;GSE17721_4H_VS_…	3	3	3	16.8	16.8	16.8	21.311	0	2.1085	77747000	11	2.6193	0.0017561	Q8BK08;E9Q933;Z4YN74	Q8BK08;E9Q933	Transmembrane protein 11, mitochondrial	Tmem11	Tmem11	233	Transmembrane protein 11, mitochondrial;Transmembrane protein 11, mitochondrial
23.4795	23.7465	23.5088	23.0108	23.0556	23.488	23.2575	23.4358	23.1427	22.8715	22.9877	22.8937	23.1611	23.272	23.1771				+			cell part;cytoplasmic part;intracellular membrane-bounded organelle;intracellular organelle;intracellular part;membrane-bounded organelle;mitochondrion;organelle	DUF1445;DUF4392		13	13	13	27.1	27.1	27.1	66.365	0	29.66	246040000	58	2.22674	0.00293948	Q8BH86;E9QMK9;F7CUW7	Q8BH86;E9QMK9	UPF0317 protein C14orf159 homolog, mitochondrial	9030617O03Rik	9030617O03Rik	239	UPF0317 protein C14orf159 homolog, mitochondrial;Protein 9030617O03Rik
29.8686	29.8221	29.7803	29.5416	29.7469	29.7359	29.6191	29.3905	29.3559	29.501	29.5627	29.5593	29.6582	29.6279	29.7137				+	alcohol biosynthetic process;alcohol metabolic process;biological regulation;biosynthetic process;carbohydrate biosynthetic process;carbohydrate metabolic process;carboxylic acid metabolic process;cellular biosynthetic process;cellular carbohydrate biosynthetic process;cellular carbohydrate metabolic process;cellular ketone metabolic process;cellular metabolic process;cellular process;dicarboxyli…	adenyl nucleotide binding;adenyl ribonucleotide binding;ATP binding;binding;biotin binding;biotin carboxylase activity;carboxylic acid binding;catalytic activity;cation binding;DNA binding;ion binding;ligase activity;ligase activity, forming carbon-carbon bonds;ligase activity, forming carbon-nitrogen bonds;metal ion binding;monocarboxylic acid binding;nucleic acid binding;nucleotide binding;puri…	cell part;cytoplasm;cytoplasmic part;intracellular membrane-bounded organelle;intracellular organelle;intracellular organelle lumen;intracellular organelle part;intracellular part;membrane;membrane-bounded organelle;membrane-enclosed lumen;mitochondrial inner membrane;mitochondrial matrix;mitochondrial membrane;mitochondrial part;mitochondrion;organelle;organelle inner membrane;organelle lumen;or…	Biotin_carb_C;Biotin_lipoyl;CPSase_L_chain;CPSase_L_D2;HMGL-like;PYC_OADA	ADENYL_NUCLEOTIDE_BINDING;ADENYL_RIBONUCLEOTIDE_BINDING;ATF2_UP.V1_DN;ATP_BINDING;BILD_MYC_ONCOGENIC_SIGNATURE;BLALOCK_ALZHEIMERS_DISEASE_INCIPIENT_UP;BLALOCK_ALZHEIMERS_DISEASE_UP;BROWN_MYELOID_CELL_DEVELOPMENT_DN;BROWNE_HCMV_INFECTION_48HR_UP;BURTON_ADIPOGENESIS_5;CADWELL_ATG16L1_TARGETS_UP;CAGGTG_V$E12_Q6;chr11q11;CHYLA_CBFA2T3_TARGETS_DN;CYTOPLASM;CYTOPLASMIC_PART;DELYS_THYROID_CANCER_UP;E2F3…	57	57	57	60.6	60.6	60.6	129.83	0	323.31	21376000000	1242	2.36608	0.00242202	E9QPD7;G5E8R3;Q05920	E9QPD7;G5E8R3;Q05920	Pyruvate carboxylase;Pyruvate carboxylase, mitochondrial	Pcx;Pc	Pcx;Pc	241	Pyruvate carboxylase;Pyruvate carboxylase;Pyruvate carboxylase, mitochondrial
26.7064	26.673	26.6931	26.5777	26.5668	26.7064	26.5248	26.5304	26.6693	26.2154	26.1539	26.4048	26.3389	26.6239	26.6421				+	anatomical structure development;biological regulation;brain development;cAMP-mediated signaling;cellular component assembly;cellular component assembly at cellular level;cellular component biogenesis;cellular component organization;cellular component organization at cellular level;cellular component organization or biogenesis;cellular component organization or biogenesis at cellular level;cellul…	catalytic activity;NADH dehydrogenase (quinone) activity;NADH dehydrogenase (ubiquinone) activity;NADH dehydrogenase activity;oxidoreductase activity;oxidoreductase activity, acting on NADH or NADPH;oxidoreductase activity, acting on NADH or NADPH, quinone or similar compound as acceptor	cell part;cytoplasmic part;intracellular membrane-bounded organelle;intracellular organelle;intracellular organelle part;intracellular part;macromolecular complex;membrane part;membrane-bounded organelle;mitochondrial membrane part;mitochondrial part;mitochondrial respiratory chain complex I;mitochondrion;NADH dehydrogenase complex;organelle;organelle part;protein complex;respiratory chain comple…	ETC_C1_NDUFA4	AAAYRNCTG_UNKNOWN;ACTGTGA,MIR-27A,MIR-27B;ANATOMICAL_STRUCTURE_DEVELOPMENT;BIOPOLYMER_METABOLIC_PROCESS;BIOPOLYMER_MODIFICATION;BLALOCK_ALZHEIMERS_DISEASE_DN;BRAIN_DEVELOPMENT;CAGGTG_V$E12_Q6;CAMP_MEDIATED_SIGNALING;CASORELLI_ACUTE_PROMYELOCYTIC_LEUKEMIA_UP;CELL_PROLIFERATION_GO_0008283;CELLULAR_COMPONENT_ASSEMBLY;CELLULAR_MACROMOLECULE_METABOLIC_PROCESS;CELLULAR_PROTEIN_COMPLEX_ASSEMBLY;CELLULAR…	7	7	7	51.4	51.4	51.4	19.803	0	40.439	2534300000	143	2.21624	0.00298851	E9QPX3;Q9CXZ1	E9QPX3;Q9CXZ1	NADH dehydrogenase [ubiquinone] iron-sulfur protein 4, mitochondrial	Ndufs4	Ndufs4	242	NADH dehydrogenase [ubiquinone] iron-sulfur protein 4, mitochondrial;NADH dehydrogenase [ubiquinone] iron-sulfur protein 4, mitochondrial
18.8662	19.8651	17.2894	19.2846	19.3043	19.7183	19.6876	19.6327	20.4489	19.235	19.6007	18.875	20.4214	19.8264	21.6168				+	aging;anatomical structure development;axon ensheathment;biological regulation;cellular component organization;cellular component organization or biogenesis;cellular process;developmental process;ensheathment of neurons;membrane organization;myelination;negative regulation of axonogenesis;negative regulation of biological process;negative regulation of cell development;negative regulation of cell…	binding;enzyme binding;protease binding;protein binding;structural constituent of myelin sheath;structural molecule activity	axon part;cell body;cell part;cell periphery;cell projection;cell projection part;compact myelin;cytoplasm;internode region of axon;intracellular membrane-bounded organelle;intracellular organelle;intracellular part;membrane;membrane-bounded organelle;myelin sheath;neuronal cell body;nucleus;organelle;plasma membrane	Myelin_MBP	AGUIRRE_PANCREATIC_CANCER_COPY_NUMBER_DN;AMIT_EGF_RESPONSE_480_HELA;ANATOMICAL_STRUCTURE_DEVELOPMENT;BLALOCK_ALZHEIMERS_DISEASE_INCIPIENT_UP;BLALOCK_ALZHEIMERS_DISEASE_UP;BOQUEST_STEM_CELL_UP;BRUINS_UVC_RESPONSE_VIA_TP53_GROUP_D;BUYTAERT_PHOTODYNAMIC_THERAPY_STRESS_UP;BYSTRYKH_HEMATOPOIESIS_STEM_CELL_QTL_TRANS;CAGCTG_V$AP4_Q5;CATTGTYY_V$SOX9_B1;CELL_CELL_SIGNALING;CENTRAL_NERVOUS_SYSTEM_DEVELOPME…	3	3	3	22.7	22.7	22.7	16.368	0	3.2833	18671000	8	1.06317	0.0343542	F6RWW8;F6ZIA4;F6TYB7;F6VME3;F7A0B0;F6RT34;P04370	F6RWW8;F6ZIA4;F6TYB7;F6VME3;F7A0B0;F6RT34;P04370	Myelin basic protein	Mbp	Mbp	244	Myelin basic protein (Fragment);Myelin basic protein (Fragment);Myelin basic protein (Fragment);Myelin basic protein (Fragment);Myelin basic protein (Fragment);Myelin basic protein (Fragment);Myelin basic protein
22.8925	22.3241	22.8425	23.4918	23.3851	23.116	21.9771	22.2725	21.7776	22.9683	22.8771	23.1831	22.5084	22.4294	22.1223				+	anatomical structure morphogenesis;cell part morphogenesis;cellular component morphogenesis;cellular component organization;cellular component organization at cellular level;cellular component organization or biogenesis;cellular component organization or biogenesis at cellular level;cellular developmental process;cellular process;developmental process;mitochondrion morphogenesis;mitochondrion org…	binding;binding, bridging;DNA binding;nucleic acid binding;protein binding;protein binding, bridging	cell part;cytoplasmic part;intracellular membrane-bounded organelle;intracellular non-membrane-bounded organelle;intracellular organelle;intracellular organelle part;intracellular part;membrane-bounded organelle;mitochondrial nucleoid;mitochondrial part;mitochondrion;non-membrane-bounded organelle;nucleoid;nucleus;organelle;organelle part	DUF525	CAGGTG_V$E12_Q6;chr17q11;CTCCAAG,MIR-432;FORTSCHEGGER_PHF8_TARGETS_DN;FOSTER_KDM1A_TARGETS_DN;GGGCGGR_V$SP1_Q6;GSE10239_KLRG1INT_VS_KLRG1HIGH_EFF_CD8_TCELL_UP;GSE11924_TH1_VS_TH2_CD4_TCELL_UP;GSE14350_TREG_VS_TEFF_DN;GSE17721_CPG_VS_GARDIQUIMOD_1H_BMDM_DN;GSE17721_LPS_VS_CPG_12H_BMDM_DN;GSE17721_POLYIC_VS_GARDIQUIMOD_12H_BMDM_DN;GSE24634_TEFF_VS_TCONV_DAY3_IN_CULTURE_UP;GSE3982_NEUTROPHIL_VS_NKCE…	7	7	7	37	37	37	32.545	0	30.009	150290000	35	3.55268	0.000670157	F6SQH7;Q91VA6	F6SQH7;Q91VA6	Polymerase delta-interacting protein 2	Poldip2	Poldip2	245	Polymerase delta-interacting protein 2 (Fragment);Polymerase delta-interacting protein 2
26.3585	26.9055	26.6118	26.1999	26.1406	25.8407	27.4626	26.6281	26.4867	25.638	25.8524	25.7921	26.9626	26.9757	26.949				+	biosynthetic process;carboxylic acid biosynthetic process;carboxylic acid metabolic process;cellular biosynthetic process;cellular ketone metabolic process;cellular lipid metabolic process;cellular macromolecule metabolic process;cellular metabolic process;cellular process;cellular protein metabolic process;fatty acid biosynthetic process;fatty acid metabolic process;lipid biosynthetic process;li…		cell part;cytoplasmic part;intracellular membrane-bounded organelle;intracellular organelle;intracellular organelle part;intracellular part;macromolecular complex;membrane part;membrane-bounded organelle;mitochondrial membrane part;mitochondrial part;mitochondrial respiratory chain complex I;mitochondrion;NADH dehydrogenase complex;organelle;organelle part;protein complex;respiratory chain comple…	PP-binding	ALONSO_METASTASIS_UP;BASSO_B_LYMPHOCYTE_NETWORK;BHATI_G2M_ARREST_BY_2METHOXYESTRADIOL_UP;BLALOCK_ALZHEIMERS_DISEASE_DN;BURTON_ADIPOGENESIS_5;chr16p12;CTTGTAT,MIR-381;CYTOPLASM;CYTOPLASMIC_PART;DIAZ_CHRONIC_MEYLOGENOUS_LEUKEMIA_UP;ENVELOPE;FLECHNER_BIOPSY_KIDNEY_TRANSPLANT_REJECTED_VS_OK_DN;GOLDRATH_HOMEOSTATIC_PROLIFERATION;GSE13484_12H_VS_3H_YF17D_VACCINE_STIM_PBMC_UP;GSE13484_3H_UNSTIM_VS_YF17D…	3	3	3	18.9	18.9	18.9	14.309	0	9.451	3495000000	122	2.81734	0.00134848	F6ZFT1;F8WJ64;Q9CR21	F6ZFT1;F8WJ64;Q9CR21	Acyl carrier protein;Acyl carrier protein, mitochondrial	Ndufab1	Ndufab1	252	Acyl carrier protein (Fragment);Acyl carrier protein (Fragment);Acyl carrier protein, mitochondrial
23.9957	24.0766	24.0486	23.2127	23.5523	23.6058	23.7214	23.6089	23.674	23.3243	23.2964	23.3938	23.4694	23.5252	23.6172				+	cellular component organization;cellular component organization at cellular level;cellular component organization or biogenesis;cellular component organization or biogenesis at cellular level;cellular process;chromatin organization;chromosome organization;developmental process;gamete generation;male gamete generation;multicellular organismal development;multicellular organismal process;multicellu…	antioxidant activity;catalytic activity;glutathione peroxidase activity;oxidoreductase activity;oxidoreductase activity, acting on paired donors, with incorporation or reduction of molecular oxygen;oxidoreductase activity, acting on peroxide as acceptor;peroxidase activity;phospholipid-hydroperoxide glutathione peroxidase activity	cell part;cytoplasmic part;cytosol;envelope;extracellular membrane-bounded organelle;extracellular organelle;extracellular region part;extracellular vesicular exosome;intracellular membrane-bounded organelle;intracellular organelle;intracellular organelle part;intracellular part;membrane;membrane-bounded organelle;membrane-bounded vesicle;mitochondrial inner membrane;mitochondrial membrane;mitoch…	GSHPx	ANTIOXIDANT_ACTIVITY;CELLULAR_LIPID_METABOLIC_PROCESS;CHICAS_RB1_TARGETS_CONFLUENT;chr19p13;CREIGHTON_AKT1_SIGNALING_VIA_MTOR_UP;CYTOPLASM;CYTOPLASMIC_PART;DITTMER_PTHLH_TARGETS_UP;ELECTRON_TRANSPORT_GO_0006118;ENK_UV_RESPONSE_KERATINOCYTE_UP;GALLUZZI_PREVENT_MITOCHONDIAL_PERMEABILIZATION;GAVIN_FOXP3_TARGETS_CLUSTER_T4;GENERATION_OF_PRECURSOR_METABOLITES_AND_ENERGY;GERHOLD_ADIPOGENESIS_UP;GGGAGGR…	9	9	9	32.8	32.8	32.8	29.146	0	15.097	314520000	76	3.90789	0.000521739	F7A8H6;O70325;S4R1E5;Q91XR9	F7A8H6;O70325;S4R1E5;Q91XR9	Phospholipid hydroperoxide glutathione peroxidase, mitochondrial;Glutathione peroxidase;Phospholipid hydroperoxide glutathione peroxidase, nuclear	Gpx4	Gpx4	253	Glutathione peroxidase;Phospholipid hydroperoxide glutathione peroxidase, mitochondrial;Glutathione peroxidase;Phospholipid hydroperoxide glutathione peroxidase, nuclear
24.6855	24.604	24.4758	24.7095	24.7551	24.7164	24.6869	24.6317	24.3422	24.7973	24.8531	24.8402	24.648	24.6396	24.424				+	establishment of localization;establishment of localization in cell;establishment of protein localization;establishment of protein localization in mitochondrion;establishment of protein localization to organelle;intracellular protein transport;intracellular transport;mitochondrial transport;protein import;protein targeting;protein targeting to mitochondrion;protein transport;transport		cell part;cytoplasmic part;integral to membrane;intracellular membrane-bounded organelle;intracellular organelle;intracellular organelle part;intracellular part;intrinsic to membrane;membrane;membrane part;membrane-bounded organelle;mitochondrial inner membrane;mitochondrial membrane;mitochondrial outer membrane;mitochondrial part;mitochondrion;organelle;organelle inner membrane;organelle membran…	Tom37;Tom37_C	ACEVEDO_LIVER_TUMOR_VS_NORMAL_ADJACENT_TISSUE_UP;CAGGTG_V$E12_Q6;CCANNAGRKGGC_UNKNOWN;CCCNNGGGAR_V$OLF1_01;chr1q21;CTTTGT_V$LEF1_Q2;DAIRKEE_TERT_TARGETS_UP;GCANCTGNY_V$MYOD_Q6;GGGAGGRR_V$MAZ_Q6;GGGCGGR_V$SP1_Q6;GGGTGGRR_V$PAX4_03;GSE12845_IGD_POS_VS_NEG_BLOOD_BCELL_DN;GSE13484_12H_VS_3H_YF17D_VACCINE_STIM_PBMC_DN;GSE1460_INTRATHYMIC_T_PROGENITOR_VS_CD4_THYMOCYTE_UP;GSE15750_WT_VS_TRAF6KO_DAY6_EFF…	10	10	10	22.8	22.8	22.8	51.341	0	54.966	621280000	92	1.28686	0.0201625	F7C846;P47802;G3XA66;D3Z3F4;D3YVW0;G3UYJ5;G3XA75;G3UXX9	F7C846;P47802;G3XA66;D3Z3F4;D3YVW0;G3UYJ5;G3XA75;G3UXX9	Metaxin-1	Mtx1	Mtx1	255	Metaxin-1;Metaxin-1;Metaxin-1 (Fragment);Metaxin-1 (Fragment);Metaxin-1;Metaxin-1 (Fragment);Metaxin-1 (Fragment);Metaxin-1 (Fragment)
19.0743	19.4357	18.9525	19.0377	21.2614	20.3808	16.9405	19.1683	17.9876	22.1254	21.7514	21.7628	21.0435	18.8109	18.8241				+	actin cytoskeleton organization;actin filament depolymerization;actin filament organization;actin filament-based process;actin polymerization or depolymerization;ameboidal cell migration;anatomical structure morphogenesis;biological regulation;cell cycle cytokinesis;cell cycle process;cell migration;cell motility;cell projection organization;cellular component disassembly;cellular component disas…		adherens junction;anchoring junction;cell cortex part;cell junction;cell part;cell projection;cell projection membrane;cell projection part;cell-cell junction;cell-substrate adherens junction;cell-substrate junction;cortical actin cytoskeleton;cortical cytoskeleton;cytoplasm;cytoplasmic part;cytoskeletal part;cytoskeleton;cytosol;extracellular membrane-bounded organelle;extracellular organelle;ex…	Cofilin_ADF	ACTAYRNNNCCCR_UNKNOWN;ACTIN_CYTOSKELETON_ORGANIZATION_AND_BIOGENESIS;ACTIN_FILAMENT_BASED_PROCESS;ANTI_APOPTOSIS;APOPTOSIS_GO;ATGCTGC,MIR-103,MIR-107;BENPORATH_NANOG_TARGETS;BENPORATH_SOX2_TARGETS;BIOCARTA_CCR3_PATHWAY;BIOCARTA_RAC1_PATHWAY;BIOCARTA_RHO_PATHWAY;CACGTG_V$MYC_Q2;CAGCAGG,MIR-370;CAGGTG_V$E12_Q6;CELL_DEVELOPMENT;CGGAARNGGCNG_UNKNOWN;CHEN_METABOLIC_SYNDROM_NETWORK;chr11q13;CTGCAGY_UNK…	2	2	2	14.1	14.1	14.1	24.576	0	56.129	37295000	13	2.25813	0.00282698	F8WGL3;P18760	F8WGL3;P18760	Cofilin-1	Cfl1	Cfl1	258	Cofilin-1;Cofilin-1
23.366	23.1937	23.3948	23.9339	23.7159	23.5466	23.1123	22.8641	22.9901	23.9287	23.8643	23.7241	23.9031	23.1398	23.1117				+	ATP biosynthetic process;ATP metabolic process;biosynthetic process;cation transport;cellular biosynthetic process;cellular metabolic process;cellular nitrogen compound biosynthetic process;cellular nitrogen compound metabolic process;cellular process;establishment of localization;heterocycle biosynthetic process;heterocycle metabolic process;hydrogen transport;ion transport;metabolic process;mon…	ATPase activity;catalytic activity;hydrolase activity;hydrolase activity, acting on acid anhydrides;hydrolase activity, acting on acid anhydrides, in phosphorus-containing anhydrides;nucleoside-triphosphatase activity;pyrophosphatase activity	cell part;cytoplasmic part;extracellular membrane-bounded organelle;extracellular organelle;extracellular region part;extracellular vesicular exosome;integral to membrane;intracellular membrane-bounded organelle;intracellular organelle;intracellular organelle part;intracellular part;intrinsic to membrane;macromolecular complex;membrane;membrane part;membrane-bounded organelle;membrane-bounded ves…	WRW	APPIERTO_RESPONSE_TO_FENRETINIDE_DN;BLALOCK_ALZHEIMERS_DISEASE_DN;BLUM_RESPONSE_TO_SALIRASIB_DN;BOUDOUKHA_BOUND_BY_IGF2BP2;CAFFAREL_RESPONSE_TO_THC_24HR_5_DN;CHAUHAN_RESPONSE_TO_METHOXYESTRADIOL_DN;CHICAS_RB1_TARGETS_LOW_SERUM;chr7q22;DAIRKEE_TERT_TARGETS_UP;DIAZ_CHRONIC_MEYLOGENOUS_LEUKEMIA_UP;EIF4E_UP;GRADE_COLON_CANCER_UP;GRADE_METASTASIS_DN;GSE10325_BCELL_VS_LUPUS_BCELL_DN;GSE10325_CD4_TCELL_…	2	2	2	30.3	30.3	30.3	9.0054	0	3.2492	288630000	30	2.06897	0.00394609	F8WHP8;P56135	F8WHP8;P56135	ATP synthase subunit f, mitochondrial	Atp5j2	Atp5j2	261	ATP synthase subunit f, mitochondrial;ATP synthase subunit f, mitochondrial
23.5277	23.5308	23.7978	23.3922	23.8047	23.9489	24.0489	23.6758	24.2916	23.8563	24.2554	24.066	23.2731	23.3077	23.4114				+	biological regulation;calcium ion homeostasis;calcium ion transport;cation homeostasis;cation transport;cellular calcium ion homeostasis;cellular cation homeostasis;cellular chemical homeostasis;cellular component assembly;cellular component organization;cellular component organization or biogenesis;cellular divalent inorganic cation homeostasis;cellular homeostasis;cellular ion homeostasis;cellu…	binding;calcium ion binding;calcium-dependent phospholipid binding;calcium-dependent protein binding;cation binding;channel activity;cholesterol binding;gated channel activity;GTP binding;guanyl nucleotide binding;guanyl ribonucleotide binding;identical protein binding;ion binding;ion channel activity;ion transmembrane transporter activity;ligand-gated channel activity;ligand-gated ion channel ac…	adherens junction;anchoring junction;cell junction;cell part;cell-substrate adherens junction;cell-substrate junction;cytoplasmic membrane-bounded vesicle;cytoplasmic part;cytoplasmic vesicle;cytosol;endosomal part;endosome membrane;extracellular membrane-bounded organelle;extracellular organelle;extracellular region part;extracellular vesicular exosome;focal adhesion;intracellular membrane-bound…	Annexin	BASSO_B_LYMPHOCYTE_NETWORK;BERENJENO_TRANSFORMED_BY_RHOA_DN;BONOME_OVARIAN_CANCER_SURVIVAL_SUBOPTIMAL_DEBULKING;BRUINS_UVC_RESPONSE_LATE;BURTON_ADIPOGENESIS_10;CACCAGC,MIR-138;CACGTG_V$MYC_Q2;CAGCTG_V$AP4_Q5;CHARAFE_BREAST_CANCER_LUMINAL_VS_BASAL_UP;CHICAS_RB1_TARGETS_CONFLUENT;chr5q33;CREIGHTON_ENDOCRINE_THERAPY_RESISTANCE_1;CTGCAGY_UNKNOWN;CTTTGT_V$LEF1_Q2;DANG_REGULATED_BY_MYC_DN;DOANE_RESPONS…	19	19	19	33.4	33.4	33.4	75.288	0	73.986	367690000	113	1.84082	0.00619165	F8WIT2;P14824	F8WIT2;P14824	Annexin;Annexin A6	Anxa6	Anxa6	262	Annexin;Annexin A6
22.2479	21.7008	22.2	22.5397	22.6434	22.5851	20.9973	22.1569	21.4706	22.9827	23.5631	23.1959	20.9709	21.9145	22.4239				+	alcohol catabolic process;alcohol metabolic process;biological regulation;carbohydrate catabolic process;carbohydrate homeostasis;carbohydrate metabolic process;carbohydrate phosphorylation;catabolic process;cellular carbohydrate catabolic process;cellular carbohydrate metabolic process;cellular chemical homeostasis;cellular glucose homeostasis;cellular homeostasis;cellular metabolic process;cell…	adenyl nucleotide binding;adenyl ribonucleotide binding;ATP binding;binding;carbohydrate kinase activity;catalytic activity;fructokinase activity;glucokinase activity;hexokinase activity;kinase activity;mannokinase activity;nucleotide binding;phosphotransferase activity, alcohol group as acceptor;purine nucleotide binding;purine ribonucleoside triphosphate binding;purine ribonucleotide binding;ri…	cell part;cell projection;cilium;cytoplasmic part;cytosol;intracellular membrane-bounded organelle;intracellular organelle;intracellular organelle part;intracellular part;membrane;membrane part;membrane raft;membrane-bounded organelle;mitochondrial membrane;mitochondrial outer membrane;mitochondrial part;mitochondrion;organelle;organelle membrane;organelle outer membrane;organelle part;outer memb…	Hexokinase_1;Hexokinase_2	ALCOHOL_METABOLIC_PROCESS;BIOCARTA_FEEDER_PATHWAY;BIOCARTA_GLYCOLYSIS_PATHWAY;BRUINS_UVC_RESPONSE_VIA_TP53_GROUP_D;CARBOHYDRATE_CATABOLIC_PROCESS;CARBOHYDRATE_KINASE_ACTIVITY;CARBOHYDRATE_METABOLIC_PROCESS;CATABOLIC_PROCESS;CELLULAR_CARBOHYDRATE_CATABOLIC_PROCESS;CELLULAR_CARBOHYDRATE_METABOLIC_PROCESS;CELLULAR_CATABOLIC_PROCESS;CELLULAR_MACROMOLECULE_CATABOLIC_PROCESS;chr10q22;DIAZ_CHRONIC_MEYLO…	12	9	8	15.4	12	11	101.87	0	47.657	116820000	33	2.1473	0.00338547	G3UVV4;P17710;D3YYR4;D3Z365	G3UVV4;P17710	Hexokinase;Hexokinase-1	Hk1	Hk1	264	Hexokinase 1, isoform CRA_f;Hexokinase-1
21.8705	21.9877	21.7647	21.9223	21.6644	21.5281	22.1861	22.2478	22.2168	21.2065	21.1236	21.3348	22.0941	21.6736	21.8835				+	alcohol metabolic process;amine metabolic process;anatomical structure morphogenesis;aromatic amino acid family metabolic process;aromatic compound biosynthetic process;benzene-containing compound metabolic process;biological regulation;biosynthetic process;carboxylic acid metabolic process;catecholamine metabolic process;catechol-containing compound metabolic process;cell morphogenesis;cell morp…	binding;catalytic activity;identical protein binding;oxidoreductase activity;oxidoreductase activity, acting on CH-OH group of donors;oxidoreductase activity, acting on the CH-OH group of donors, NAD or NADP as acceptor;protein binding;protein dimerization activity;protein homodimerization activity;sepiapterin reductase activity	cell part;cytoplasm;cytoplasmic part;extracellular membrane-bounded organelle;extracellular organelle;extracellular region part;extracellular vesicular exosome;intracellular membrane-bounded organelle;intracellular organelle;intracellular organelle part;intracellular part;membrane-bounded organelle;membrane-bounded vesicle;mitochondrion;nuclear part;nucleoplasm;organelle;organelle part;vesicle	adh_short	ALDO_KETO_REDUCTASE_ACTIVITY;AROMATIC_COMPOUND_METABOLIC_PROCESS;BIOSYNTHETIC_PROCESS;BONOME_OVARIAN_CANCER_SURVIVAL_OPTIMAL_DEBULKING;BROWNE_HCMV_INFECTION_24HR_UP;CELLULAR_BIOSYNTHETIC_PROCESS;chr2p14;COENZYME_BINDING;COFACTOR_BINDING;DACOSTA_UV_RESPONSE_VIA_ERCC3_UP;DOUGLAS_BMI1_TARGETS_UP;ELECTRON_TRANSPORT_GO_0006118;FERREIRA_EWINGS_SARCOMA_UNSTABLE_VS_STABLE_DN;GENERATION_OF_PRECURSOR_METAB…	8	8	8	47	47	47	23.357	0	68.132	90621000	32	3.8539	0.000533333	G3UXX3;Q91XH5;Q64105;G3UZ79	G3UXX3;Q91XH5;Q64105	Sepiapterin reductase	Spr	Spr	266	Sepiapterin reductase;Sepiapterin reductase;Sepiapterin reductase
23.466	23.4189	23.3002	23.6933	23.5224	23.9308	23.3521	23.3692	22.9909	23.9542	23.8727	23.8568	23.8299	23.7078	23.5975				+	biological regulation;cell communication;cell redox homeostasis;cellular homeostasis;cellular macromolecule metabolic process;cellular metabolic process;cellular process;cellular protein metabolic process;cellular response to chemical stimulus;cellular response to external stimulus;cellular response to extracellular stimulus;cellular response to nutrient levels;cellular response to oxidative stre…	catalytic activity;disulfide oxidoreductase activity;oxidoreductase activity;oxidoreductase activity, acting on a sulfur group of donors;oxidoreductase activity, acting on a sulfur group of donors, disulfide as acceptor;peptide-methionine (R)-S-oxide reductase activity;peptide-methionine-(S)-S-oxide reductase activity;protein disulfide oxidoreductase activity	cell body;cell part;cell projection;cytoplasmic part;dendrite;intracellular membrane-bounded organelle;intracellular non-membrane-bounded organelle;intracellular organelle;intracellular organelle part;intracellular part;membrane-bounded organelle;mitochondrion;neuron projection;neuronal cell body;non-membrane-bounded organelle;nuclear part;nucleolus;organelle;organelle part	Thioredoxin	AGUIRRE_PANCREATIC_CANCER_COPY_NUMBER_DN;BENPORATH_OCT4_TARGETS;BROWNE_HCMV_INFECTION_1HR_DN;BUYTAERT_PHOTODYNAMIC_THERAPY_STRESS_DN;CCGNMNNTNACG_UNKNOWN;chr22q13;DIAZ_CHRONIC_MEYLOGENOUS_LEUKEMIA_UP;ENK_UV_RESPONSE_KERATINOCYTE_UP;GSE11864_CSF1_VS_CSF1_IFNG_IN_MAC_DN;GSE12366_GC_BCELL_VS_PLASMA_CELL_UP;GSE12366_GC_VS_MEMORY_BCELL_UP;GSE12845_NAIVE_VS_DARKZONE_GC_TONSIL_BCELL_DN;GSE13484_UNSTIM_V…	4	4	4	46.9	46.9	46.9	14.099	0	25.881	294440000	55	2.73348	0.00148905	G3UZY2;P97493;G3UX99;A2A439	G3UZY2;P97493	Thioredoxin, mitochondrial	Txn2	Txn2	269	Thioredoxin, mitochondrial (Fragment);Thioredoxin, mitochondrial
22.741	22.948	22.8827	22.7948	23.0242	23.0096	23.5029	23.1289	23.4059	24.5366	24.1337	23.9692	23.1471	22.7688	22.6917				+			cell part;extracellular membrane-bounded organelle;extracellular organelle;extracellular region part;extracellular vesicular exosome;integral to membrane;intrinsic to membrane;membrane part;membrane-bounded organelle;membrane-bounded vesicle;organelle;vesicle	TB2_DP1_HVA22	BLALOCK_ALZHEIMERS_DISEASE_DN;BLALOCK_ALZHEIMERS_DISEASE_INCIPIENT_DN;BONOME_OVARIAN_CANCER_SURVIVAL_SUBOPTIMAL_DEBULKING;BROWNE_HCMV_INFECTION_48HR_DN;BURTON_ADIPOGENESIS_6;CHARAFE_BREAST_CANCER_LUMINAL_VS_BASAL_UP;CHARAFE_BREAST_CANCER_LUMINAL_VS_MESENCHYMAL_UP;chr5q22;CROMER_METASTASIS_UP;CYCLIN_D1_KE_.V1_UP;CYCLIN_D1_UP.V1_UP;DEURIG_T_CELL_PROLYMPHOCYTIC_LEUKEMIA_DN;DOANE_BREAST_CANCER_CLASSE…	3	3	3	15.3	15.3	15.3	21.447	0	11.874	253630000	36	4.36433	0.00052459	G3X8R0;Q60870	G3X8R0;Q60870	Receptor expression-enhancing protein;Receptor expression-enhancing protein 5	Reep5	Reep5	270	Receptor expression-enhancing protein;Receptor expression-enhancing protein 5
26.667	26.7436	26.7146	26.3915	26.4544	26.3757	26.4699	26.4265	26.3079	26.2923	26.4002	26.4237	26.4957	26.2052	26.2927				+	ATP biosynthetic process;ATP metabolic process;ATP synthesis coupled proton transport;biosynthetic process;cation transport;cellular biosynthetic process;cellular metabolic process;cellular nitrogen compound biosynthetic process;cellular nitrogen compound metabolic process;cellular process;energy coupled proton transport, down electrochemical gradient;establishment of localization;heterocycle bio…	cation transmembrane transporter activity;hydrogen ion transmembrane transporter activity;inorganic cation transmembrane transporter activity;ion transmembrane transporter activity;monovalent inorganic cation transmembrane transporter activity;substrate-specific transmembrane transporter activity;substrate-specific transporter activity;transmembrane transporter activity;transporter activity	cell part;cytoplasm;cytoplasmic part;extracellular membrane-bounded organelle;extracellular organelle;extracellular region part;extracellular vesicular exosome;intracellular membrane-bounded organelle;intracellular organelle;intracellular organelle part;intracellular part;macromolecular complex;membrane;membrane part;membrane-bounded organelle;membrane-bounded vesicle;mitochondrial inner membrane…	Mt_ATP-synt_D	BLALOCK_ALZHEIMERS_DISEASE_DN;BROWNE_HCMV_INFECTION_24HR_DN;CAGCTG_V$AP4_Q5;chr17q25;DAIRKEE_TERT_TARGETS_UP;GRADE_COLON_CANCER_UP;GSE12845_NAIVE_VS_PRE_GC_TONSIL_BCELL_DN;GSE14000_4H_VS_16H_LPS_DC_UP;GSE14000_UNSTIM_VS_16H_LPS_DC_UP;GSE1460_CD4_THYMOCYTE_VS_NAIVE_CD4_TCELL_ADULT_BLOOD_DN;GSE22886_CTRL_VS_LPS_24H_DC_UP;GSE22886_NAIVE_TCELL_VS_NEUTROPHIL_UP;GSE22886_NEUTROPHIL_VS_DC_DN;GSE360_CTRL…	9	9	9	62.7	62.7	62.7	18.749	0	58.587	2190600000	134	2.64462	0.00167606	Q9DCX2;G3X9L6;B1ASE2	Q9DCX2;G3X9L6;B1ASE2	ATP synthase subunit d, mitochondrial	Atp5h;Gm10250	Atp5h;Gm10250	273	ATP synthase subunit d, mitochondrial;MCG55033;ATP synthase subunit d, mitochondrial (Fragment)
21.6887	21.3308	21.4265	21.7067	21.3416	21.8789	21.768	21.8846	21.9005	22.068	22.2002	21.8704	22.069	22.0801	21.7681				+	apoptotic mitochondrial changes;cellular component organization;cellular component organization at cellular level;cellular component organization or biogenesis;cellular component organization or biogenesis at cellular level;cellular process;mitochondrion organization;organelle organization		cell part;cytoplasmic part;intracellular membrane-bounded organelle;intracellular non-membrane-bounded organelle;intracellular organelle;intracellular organelle lumen;intracellular organelle part;intracellular part;macromolecular complex;membrane-bounded organelle;membrane-enclosed lumen;mitochondrial matrix;mitochondrial part;mitochondrial ribosome;mitochondrion;non-membrane-bounded organelle;nu…	DAP3	APOPTOSIS_GO;BENPORATH_MYC_MAX_TARGETS;BENPORATH_PROLIFERATION;BLUM_RESPONSE_TO_SALIRASIB_UP;BYSTRYKH_HEMATOPOIESIS_STEM_CELL_AND_BRAIN_QTL_CIS;BYSTRYKH_HEMATOPOIESIS_STEM_CELL_QTL_CIS;CAMP_UP.V1_UP;CCAWNWWNNNGGC_UNKNOWN;CELL_DEVELOPMENT;chr1q22;CONCANNON_APOPTOSIS_BY_EPOXOMICIN_UP;DAIRKEE_TERT_TARGETS_UP;DANG_BOUND_BY_MYC;DOUGLAS_BMI1_TARGETS_UP;FERREIRA_EWINGS_SARCOMA_UNSTABLE_VS_STABLE_UP;FLEC…	5	5	5	16.7	16.7	16.7	45.287	0	11.032	84473000	35	1.67392	0.008621	G3X9M0;Q9ER88;A0A0R4J1B9;G3UWM7;G3UWZ6;G3UWR5;G3UWJ4;G3UZC0	G3X9M0;Q9ER88;A0A0R4J1B9;G3UWM7;G3UWZ6	28S ribosomal protein S29, mitochondrial	Dap3	Dap3	274	28S ribosomal protein S29, mitochondrial;28S ribosomal protein S29, mitochondrial;28S ribosomal protein S29, mitochondrial;28S ribosomal protein S29, mitochondrial (Fragment);28S ribosomal protein S29, mitochondrial (Fragment)
23.0705	23.4478	23.2909	23.0546	22.8389	22.7801	23.5205	23.3657	23.4054	23.2111	22.8402	23.0136	23.5946	23.0737	23.465				+	carboxylic acid metabolic process;cellular ketone metabolic process;cellular lipid metabolic process;cellular metabolic process;cellular process;fatty acid metabolic process;lipid metabolic process;metabolic process;monocarboxylic acid metabolic process;organic acid metabolic process;oxidation-reduction process;oxoacid metabolic process;primary metabolic process;small molecule metabolic process	binding;catalytic activity;cation binding;CoA desaturase activity;enzyme binding;heme binding;ion binding;iron ion binding;metal ion binding;oxidoreductase activity;oxidoreductase activity, acting on paired donors, with incorporation or reduction of molecular oxygen;oxidoreductase activity, acting on paired donors, with oxidation of a pair of donors resulting in the reduction of molecular oxygen …	cell part;cytoplasmic part;endoplasmic reticulum membrane;endoplasmic reticulum part;extracellular membrane-bounded organelle;extracellular organelle;extracellular region part;extracellular vesicular exosome;integral to membrane;intracellular membrane-bounded organelle;intracellular organelle;intracellular organelle part;intracellular part;intrinsic to membrane;membrane;membrane part;membrane-bou…	Cyt-b5	BERENJENO_TRANSFORMED_BY_RHOA_DN;BLUM_RESPONSE_TO_SALIRASIB_DN;BOCHKIS_FOXA2_TARGETS;BURTON_ADIPOGENESIS_6;BUYTAERT_PHOTODYNAMIC_THERAPY_STRESS_DN;CATION_TRANSMEMBRANE_TRANSPORTER_ACTIVITY;CHARAFE_BREAST_CANCER_LUMINAL_VS_MESENCHYMAL_UP;CHICAS_RB1_TARGETS_CONFLUENT;CHICAS_RB1_TARGETS_SENESCENT;chr18q23;CHUNG_BLISTER_CYTOTOXICITY_UP;CONCANNON_APOPTOSIS_BY_EPOXOMICIN_DN;CREIGHTON_ENDOCRINE_THERAPY_…	5	5	5	56.1	56.1	56.1	11.142	0	13.19	237730000	54	1.67986	0.00848624	G5E850;P56395;E0CY88	G5E850;P56395	Cytochrome b5	Cyb5a	Cyb5a	278	Cytochrome b-5, isoform CRA_a;Cytochrome b5
23.7121	23.3006	23.8283	23.4325	23.7103	23.6347	23.6914	23.5035	23.1938	22.7617	22.5781	22.8838	23.9962	23.5476	23.9324				+		catalytic activity;oxidoreductase activity	cell part;cytoplasmic part;intracellular membrane-bounded organelle;intracellular organelle;intracellular part;membrane-bounded organelle;mitochondrion;organelle	Aldo_ket_red	ALDO_KETO_REDUCTASE_ACTIVITY;BONOME_OVARIAN_CANCER_SURVIVAL_OPTIMAL_DEBULKING;BRUECKNER_TARGETS_OF_MIRLET7A3_DN;BRUINS_UVC_RESPONSE_LATE;CAHOY_ASTROGLIAL;CELLULAR_LIPID_METABOLIC_PROCESS;CHARAFE_BREAST_CANCER_BASAL_VS_MESENCHYMAL_UP;CHARAFE_BREAST_CANCER_LUMINAL_VS_BASAL_DN;CHIANG_LIVER_CANCER_SUBCLASS_POLYSOMY7_DN;chr7q33;DIGESTION;ENK_UV_RESPONSE_EPIDERMIS_UP;ERB2_UP.V1_UP;FARMER_BREAST_CANCER_…	7	7	6	21.8	21.8	18.7	35.848	0	24.388	280580000	35	2.90106	0.00126563	G5E895;D3Z494;S4R2G9;P45377	G5E895;D3Z494;S4R2G9		Akr1b10	Akr1b10	279	MCG142264, isoform CRA_b;MCG142264, isoform CRA_a;MCG142264, isoform CRA_c
26.7244	26.7388	26.6518	26.6346	26.919	26.6404	26.3592	26.6596	26.3063	26.7827	26.8533	26.798	26.2742	26.5118	26.5201				+	establishment of localization;transport	active transmembrane transporter activity;binding;protein binding;protein complex binding;secondary active transmembrane transporter activity;symporter activity;transmembrane transporter activity;transporter activity	cell part;cytoplasmic part;extracellular membrane-bounded organelle;extracellular organelle;extracellular region part;extracellular vesicular exosome;integral to membrane;intracellular membrane-bounded organelle;intracellular organelle;intracellular organelle part;intracellular part;intrinsic to membrane;membrane;membrane part;membrane-bounded organelle;membrane-bounded vesicle;mitochondrial inne…	Mito_carr	AAAGGAT,MIR-501;ACTGTAG,MIR-139;ALCALA_APOPTOSIS;ANION_TRANSMEMBRANE_TRANSPORTER_ACTIVITY;ATCATGA,MIR-433;ATTCTTT,MIR-186;BILANGES_RAPAMYCIN_SENSITIVE_VIA_TSC1_AND_TSC2;BLALOCK_ALZHEIMERS_DISEASE_DN;BORCZUK_MALIGNANT_MESOTHELIOMA_UP;CACTGTG,MIR-128A,MIR-128B;CAGTGTT,MIR-141,MIR-200A;CAIRO_HEPATOBLASTOMA_CLASSES_UP;CCTGCTG,MIR-214;CGTSACG_V$PAX3_B;chr12q23;CTCTAGA,MIR-526C,MIR-518F,MIR-526A;CYTAGC…	10	10	10	26.5	26.5	26.5	39.736	0	53.069	2516300000	110	1.83592	0.00623529	G5E902;Q8VEM8	G5E902;Q8VEM8	Phosphate carrier protein, mitochondrial	Slc25a3	Slc25a3	280	MCG10343, isoform CRA_b;Phosphate carrier protein, mitochondrial
22.0894	22.0528	22.1649	23.0117	22.9923	23.1326	21.8262	18.6371	21.7426	23.1671	23.4544	23.3457	21.1327	22.0176	21.1827				+		catalytic activity;methyltransferase activity;O-methyltransferase activity;transferase activity;transferase activity, transferring one-carbon groups	cell part;cytoplasmic part;integral to membrane;intracellular membrane-bounded organelle;intracellular organelle;intracellular part;intrinsic to membrane;membrane part;membrane-bounded organelle;mitochondrion;organelle	Methyltransf_3	AKT_UP.V1_UP;CHEN_METABOLIC_SYNDROM_NETWORK;chr10q22;GGGCGGR_V$SP1_Q6;GSE12366_NAIVE_VS_MEMORY_BCELL_DN;GSE17721_0.5H_VS_8H_GARDIQUIMOD_BMDM_UP;GSE17721_4H_VS_24H_POLYIC_BMDM_DN;GSE17721_LPS_VS_PAM3CSK4_24H_BMDM_UP;GSE17721_PAM3CSK4_VS_GADIQUIMOD_8H_BMDM_UP;GSE17721_POLYIC_VS_PAM3CSK4_24H_BMDM_UP;GSE20366_EX_VIVO_VS_HOMEOSTATIC_CONVERSION_TREG_DN;GSE31082_DN_VS_DP_THYMOCYTE_UP;GSE3337_CTRL_VS_16H…	4	4	4	32	32	32	22.215	0	13.944	126480000	33	1.72113	0.00783099	H3BJ37;Q8BIG7	H3BJ37;Q8BIG7	Catechol O-methyltransferase domain-containing protein 1	Comtd1	Comtd1	281	Catechol O-methyltransferase domain-containing protein 1;Catechol O-methyltransferase domain-containing protein 1
28.0251	28.0443	27.8541	28.0985	27.8062	27.9957	27.9181	27.9529	27.8205	28.1557	28.0578	28.2076	28.0348	28.1249	28.2085				+	amine metabolic process;betaine metabolic process;carboxylic acid metabolic process;carnitine metabolic process;carnitine metabolic process, CoA-linked;cellular amine metabolic process;cellular amino acid metabolic process;cellular ketone metabolic process;cellular lipid metabolic process;cellular metabolic process;cellular nitrogen compound metabolic process;cellular process;establishment of loc…	acetyltransferase activity;binding;carnitine O-acetyltransferase activity;carnitine O-acyltransferase activity;catalytic activity;O-acetyltransferase activity;O-acyltransferase activity;protein binding;receptor binding;transferase activity;transferase activity, transferring acyl groups;transferase activity, transferring acyl groups other than amino-acyl groups	cell part;cytoplasmic part;endoplasmic reticulum;intracellular membrane-bounded organelle;intracellular organelle;intracellular organelle part;intracellular part;membrane;membrane-bounded organelle;microbody;mitochondrial inner membrane;mitochondrial membrane;mitochondrial part;mitochondrion;organelle;organelle inner membrane;organelle membrane;organelle part;peroxisome	Carn_acyltransf	AAAYRNCTG_UNKNOWN;BAE_BRCA1_TARGETS_DN;BANDRES_RESPONSE_TO_CARMUSTIN_MGMT_48HR_DN;BURTON_ADIPOGENESIS_5;CAGGTG_V$E12_Q6;CHEN_METABOLIC_SYNDROM_NETWORK;chr9q34;DANG_BOUND_BY_MYC;DOANE_BREAST_CANCER_CLASSES_UP;DODD_NASOPHARYNGEAL_CARCINOMA_UP;ENERGY_DERIVATION_BY_OXIDATION_OF_ORGANIC_COMPOUNDS;ESC_V6.5_UP_EARLY.V1_UP;FARMER_BREAST_CANCER_APOCRINE_VS_BASAL;FEVR_CTNNB1_TARGETS_UP;GENERATION_OF_PRECUR…	27	27	27	43.1	43.1	43.1	68.644	0	202.77	6792700000	436	1.2463	0.0219579	H7BX88;P47934;B7ZDD7;F7BF80;B7ZDD8;A2AWE5;A2AWJ5	H7BX88;P47934	Carnitine O-acetyltransferase	Crat	Crat	283	Carnitine O-acetyltransferase;Carnitine O-acetyltransferase
21.9606	22.4699	22.0899	23.163	22.497	22.5375	21.8375	21.7758	21.6644	22.1408	22.3686	22.0258	21.9723	21.9365	22.0343				+	biosynthetic process;cellular biosynthetic process;cellular metabolic process;cellular process;cofactor biosynthetic process;cofactor metabolic process;iron-sulfur cluster assembly;metabolic process;metallo-sulfur cluster assembly	binding;cation binding;ion binding;iron-sulfur cluster binding;metal cluster binding;metal ion binding;structural molecule activity	cell part;cytoplasmic part;intracellular membrane-bounded organelle;intracellular organelle;intracellular part;membrane-bounded organelle;mitochondrion;organelle	Fe-S_biosyn	ACEVEDO_LIVER_CANCER_UP;ACEVEDO_LIVER_TUMOR_VS_NORMAL_ADJACENT_TISSUE_UP;BONOME_OVARIAN_CANCER_SURVIVAL_OPTIMAL_DEBULKING;BOSCO_ALLERGEN_INDUCED_TH2_ASSOCIATED_MODULE;BURTON_ADIPOGENESIS_6;chr9q22;DAVICIONI_MOLECULAR_ARMS_VS_ERMS_UP;DIAZ_CHRONIC_MEYLOGENOUS_LEUKEMIA_UP;FIGUEROA_AML_METHYLATION_CLUSTER_1_UP;FIGUEROA_AML_METHYLATION_CLUSTER_3_UP;FIGUEROA_AML_METHYLATION_CLUSTER_7_UP;FLECHNER_BIOPSY…	5	5	5	50.4	50.4	50.4	14.218	0	41.947	108550000	41	2.39663	0.00237267	I3ITR1;Q9D924	I3ITR1;Q9D924	Iron-sulfur cluster assembly 1 homolog, mitochondrial	AK157302;Isca1	AK157302;Isca1	284	MCG50313;Iron-sulfur cluster assembly 1 homolog, mitochondrial
24.0502	24.3949	24.2371	24.0874	24.0598	24.2249	24.2266	24.599	24.217	23.62	23.8946	23.9027	24.4054	24.1987	24.1904				+	biological regulation;carboxylic acid metabolic process;catabolic process;cellular catabolic process;cellular ketone metabolic process;cellular lipid metabolic process;cellular macromolecule catabolic process;cellular macromolecule metabolic process;cellular metabolic process;cellular process;cellular protein metabolic process;fatty acid metabolic process;lipid metabolic process;lipoprotein catab…	catalytic activity;hydrolase activity;hydrolase activity, acting on ester bonds;lipase activity;palmitoyl-(protein) hydrolase activity;thiolester hydrolase activity	cell part;cytoplasmic part;cytosol;extracellular membrane-bounded organelle;extracellular organelle;extracellular region part;extracellular vesicular exosome;intracellular membrane-bounded organelle;intracellular organelle;intracellular part;membrane-bounded organelle;membrane-bounded vesicle;mitochondrion;organelle;vesicle	Abhydrolase_2	ACOSTA_PROLIFERATION_INDEPENDENT_MYC_TARGETS_UP;ATTACAT,MIR-380-3P;BENPORATH_ES_1;BORCZUK_MALIGNANT_MESOTHELIOMA_UP;CACCAGC,MIR-138;CAGTGTT,MIR-141,MIR-200A;CARBOXYLESTERASE_ACTIVITY;CHIARADONNA_NEOPLASTIC_TRANSFORMATION_CDC25_DN;chr8q11;CUI_TCF21_TARGETS_2_DN;DEURIG_T_CELL_PROLYMPHOCYTIC_LEUKEMIA_UP;DIAZ_CHRONIC_MEYLOGENOUS_LEUKEMIA_UP;FEVR_CTNNB1_TARGETS_DN;FOURNIER_ACINAR_DEVELOPMENT_LATE_2;GA…	5	5	5	32.1	32.1	32.1	23.726	0	67.618	457250000	44	1.82384	0.00639416	J3QP56;P97823;D3Z269;D3YUG4;D3Z111;J3QQ63	J3QP56;P97823;D3Z269;D3YUG4;D3Z111	Acyl-protein thioesterase 1	Lypla1	Lypla1	289	Acyl-protein thioesterase 1;Acyl-protein thioesterase 1;Acyl-protein thioesterase 1 (Fragment);Acyl-protein thioesterase 1 (Fragment);Acyl-protein thioesterase 1
24.2161	24.2724	24.3196	24.2104	24.1786	24.3198	24.3419	24.1993	24.5669	25.2784	25.4662	25.1449	23.9394	24.1378	24.3648				+	anatomical structure development;anatomical structure morphogenesis;decidualization;developmental process;developmental process involved in reproduction;embryo implantation;establishment of localization;establishment of localization in cell;establishment of protein localization;establishment of protein localization in membrane;establishment of protein localization in plasma membrane;intracellular…	binding;carbohydrate binding;mannose binding;monosaccharide binding;sugar binding	acrosomal membrane;adherens junction;anchoring junction;cell junction;cell part;cell-substrate adherens junction;cell-substrate junction;cytoplasmic membrane-bounded vesicle;cytoplasmic part;cytoplasmic vesicle;cytoplasmic vesicle membrane;cytoplasmic vesicle part;extracellular membrane-bounded organelle;extracellular organelle;extracellular region part;extracellular vesicular exosome;focal adhes…	I-set	BARRIER_COLON_CANCER_RECURRENCE_DN;BENPORATH_MYC_TARGETS_WITH_EBOX;BLALOCK_ALZHEIMERS_DISEASE_DN;CAIRO_HEPATOBLASTOMA_CLASSES_UP;CELL_SURFACE_RECEPTOR_LINKED_SIGNAL_TRANSDUCTION_GO_0007166;CHIBA_RESPONSE_TO_TSA;CHIBA_RESPONSE_TO_TSA_UP;chr19p13;CREIGHTON_AKT1_SIGNALING_VIA_MTOR_UP;DACOSTA_UV_RESPONSE_VIA_ERCC3_TTD_UP;DACOSTA_UV_RESPONSE_VIA_ERCC3_UP;DANG_BOUND_BY_MYC;DELACROIX_RARG_BOUND_MEF;DIAZ…	9	9	9	21.9	21.9	21.9	42.444	0	38.167	562290000	97	4.7789	0.000536082	P18572;K3W4Q8;J3QP71	P18572;K3W4Q8;J3QP71	Basigin	Bsg	Bsg	290	Basigin;Basigin;Basigin (Fragment)
27.1014	26.7647	26.9007	27.0577	27.0656	26.8225	26.4387	26.2911	26.1158	25.3523	26.4855	25.0991	25.1788	24.8659	25.1342				+	alcohol catabolic process;alcohol metabolic process;apoptotic mitochondrial changes;biological regulation;body fluid secretion;carbohydrate catabolic process;carbohydrate homeostasis;carbohydrate metabolic process;carbohydrate phosphorylation;catabolic process;cellular carbohydrate catabolic process;cellular carbohydrate metabolic process;cellular chemical homeostasis;cellular component organizat…	adenyl nucleotide binding;adenyl ribonucleotide binding;ATP binding;binding;carbohydrate binding;carbohydrate kinase activity;catalytic activity;fructokinase activity;glucokinase activity;glucose binding;hexokinase activity;kinase activity;mannokinase activity;monosaccharide binding;nucleotide binding;phosphotransferase activity, alcohol group as acceptor;purine nucleotide binding;purine ribonucl…	cell part;cytoplasmic part;cytosol;intracellular membrane-bounded organelle;intracellular organelle;intracellular organelle part;intracellular part;membrane;membrane-bounded organelle;mitochondrial membrane;mitochondrial outer membrane;mitochondrial part;mitochondrion;organelle;organelle membrane;organelle outer membrane;organelle part;outer membrane	Hexokinase_1;Hexokinase_2	ABBUD_LIF_SIGNALING_1_DN;ACEVEDO_FGFR1_TARGETS_IN_PROSTATE_CANCER_MODEL_UP;AMUNDSON_GENOTOXIC_SIGNATURE;ATACCTC,MIR-202;BASAKI_YBX1_TARGETS_DN;BERENJENO_TRANSFORMED_BY_RHOA_UP;BHAT_ESR1_TARGETS_NOT_VIA_AKT1_UP;BHAT_ESR1_TARGETS_VIA_AKT1_UP;BILD_HRAS_ONCOGENIC_SIGNATURE;BILD_MYC_ONCOGENIC_SIGNATURE;BRUNO_HEMATOPOIESIS;BURTON_ADIPOGENESIS_5;BURTON_ADIPOGENESIS_PEAK_AT_2HR;BUYTAERT_PHOTODYNAMIC_THER…	36	36	32	48.4	48.4	43.8	102.53	0	252.89	2211500000	452	3.60795	0.000666667	O08528;E9Q5B5;E9Q9M6;E9Q3Z4;E9Q8S8;Q3TRM8	O08528;E9Q5B5	Hexokinase-2;Hexokinase	Hk2	Hk2	293	Hexokinase-2;Hexokinase-2
21.7648	22.2528	22.1341	22.3531	22.0959	22.1616	22.1638	22.4924	22.5974	23.1457	22.5573	22.7953	22.538	21.6988	22.2157				+	anatomical structure development;biological regulation;carbohydrate metabolic process;cellular component assembly;cellular component organization;cellular component organization or biogenesis;chordate embryonic development;developmental process;embryo development;embryo development ending in birth or egg hatching;in utero embryonic development;liver development;macromolecular complex assembly;mac…	binding;calcium ion binding;cation binding;enzyme binding;ion binding;ion channel binding;kinase binding;metal ion binding;nucleic acid binding;phosphoprotein binding;protein binding;protein kinase binding;protein kinase C binding;RNA binding	cell part;cytoplasmic part;endoplasmic reticulum;intracellular membrane-bounded organelle;intracellular organelle;intracellular part;membrane-bounded organelle;organelle	EF-hand_5;PRKCSH;PRKCSH-like	BENPORATH_MYC_MAX_TARGETS;CAGGTG_V$E12_Q6;CHOW_RASSF1_TARGETS_DN;chr19p13;DANG_BOUND_BY_MYC;FAELT_B_CLL_WITH_VH3_21_UP;GARY_CD5_TARGETS_UP;GCCATNTTG_V$YY1_Q6;GRADE_COLON_CANCER_UP;GSE13485_DAY1_VS_DAY3_YF17D_VACCINE_PBMC_UP;GSE14308_NAIVE_CD4_TCELL_VS_INDUCED_TREG_DN;GSE14308_TH1_VS_NAIVE_CD4_TCELL_UP;GSE14308_TH1_VS_NATURAL_TREG_UP;GSE14308_TH17_VS_NATURAL_TREG_UP;GSE14308_TH2_VS_NATURAL_TREG_UP…	7	7	7	13.8	13.8	13.8	58.792	0	32.627	127150000	61	1.34637	0.0180601	O08795	O08795	Glucosidase 2 subunit beta	Prkcsh	Prkcsh	298	Glucosidase 2 subunit beta
22.5476	22.8212	23.3386	22.3011	22.0708	22.4776	23.7085	23.4984	23.3442	22.0384	22.2732	21.7936	22.8248	22.8502	22.8818				+	metabolic process;oxidation-reduction process		cell part;cytoplasmic part;integral to membrane;intracellular membrane-bounded organelle;intracellular organelle;intracellular organelle part;intracellular part;intrinsic to membrane;macromolecular complex;membrane part;membrane-bounded organelle;mitochondrial membrane part;mitochondrial part;mitochondrial respiratory chain complex I;mitochondrion;NADH dehydrogenase complex;organelle;organelle pa…	ESSS	ALONSO_METASTASIS_UP;BLALOCK_ALZHEIMERS_DISEASE_DN;CCCNNGGGAR_V$OLF1_01;chrxp11;DAIRKEE_TERT_TARGETS_UP;DEMAGALHAES_AGING_DN;GATTGGY_V$NFY_Q6_01;GCCATNTTG_V$YY1_Q6;GGGCGGR_V$SP1_Q6;GRADE_COLON_CANCER_UP;GSE11924_TFH_VS_TH2_CD4_TCELL_DN;GSE17721_0.5H_VS_4H_POLYIC_BMDM_UP;GSE17721_0.5H_VS_8H_PAM3CSK4_BMDM_UP;GSE17721_CTRL_VS_CPG_2H_BMDM_UP;GSE17721_CTRL_VS_GARDIQUIMOD_0.5H_BMDM_DN;GSE17721_CTRL_VS_…	4	4	4	27.2	27.2	27.2	17.444	0	61.961	279030000	110	3.74475	0.000624277	O09111	O09111	NADH dehydrogenase [ubiquinone] 1 beta subcomplex subunit 11, mitochondrial	Ndufb11	Ndufb11	299	NADH dehydrogenase [ubiquinone] 1 beta subcomplex subunit 11, mitochondrial
27.7011	27.8423	27.7006	27.7212	27.839	27.8056	27.764	27.7347	27.8428	27.4902	27.619	27.5782	27.734	27.5782	27.5906				+	anatomical structure development;anatomical structure morphogenesis;biological regulation;biosynthetic process;branching involved in mammary gland duct morphogenesis;branching morphogenesis of a tube;cellular biosynthetic process;cellular macromolecule biosynthetic process;cellular macromolecule metabolic process;cellular metabolic process;cellular nitrogen compound metabolic process;cellular pro…		cell part;cell surface;cytoplasmic part;extracellular membrane-bounded organelle;extracellular organelle;extracellular region part;extracellular vesicular exosome;intracellular membrane-bounded organelle;intracellular organelle;intracellular organelle part;intracellular part;macromolecular complex;membrane;membrane-bounded organelle;membrane-bounded vesicle;mitochondrial inner membrane;mitochondr…	Band_7	BENPORATH_MYC_MAX_TARGETS;BERTUCCI_MEDULLARY_VS_DUCTAL_BREAST_CANCER_UP;BIOCARTA_CARM_ER_PATHWAY;BURTON_ADIPOGENESIS_5;CAIRO_HEPATOBLASTOMA_CLASSES_UP;CCAWYNNGAAR_UNKNOWN;CHANDRAN_METASTASIS_TOP50_DN;CHAUHAN_RESPONSE_TO_METHOXYESTRADIOL_DN;chr12p13;CTTTGA_V$LEF1_Q2;CYTOPLASM;CYTOPLASMIC_PART;DANG_BOUND_BY_MYC;DIAZ_CHRONIC_MEYLOGENOUS_LEUKEMIA_UP;ENK_UV_RESPONSE_KERATINOCYTE_UP;ENVELOPE;GCCATNTTG_…	20	20	20	68.2	68.2	68.2	33.296	0	125.91	5590400000	313	1.97779	0.00489005	O35129;F6QPR1;F6Q8V7	O35129;F6QPR1	Prohibitin-2	Phb2	Phb2	303	Prohibitin-2;Prohibitin-2 (Fragment)
22.3428	22.1984	22.1477	22.5156	22.4375	22.3061	22.2028	22.6409	22.2891	22.7987	23.012	22.7286	22.6112	22.6439	22.4145				+	biological regulation;biosynthetic process;body fluid secretion;cellular aromatic compound metabolic process;cellular biosynthetic process;cellular metabolic process;cellular nitrogen compound biosynthetic process;cellular nitrogen compound metabolic process;cellular process;'de novo' pyrimidine base biosynthetic process;'de novo' UMP biosynthetic process;establishment of localization;female preg…	binding;catalytic activity;coenzyme binding;cofactor binding;dihydroorotate dehydrogenase activity;drug binding;FMN binding;nucleotide binding;oxidoreductase activity;oxidoreductase activity, acting on the CH-CH group of donors;oxidoreductase activity, acting on the CH-CH group of donors, quinone or related compound as acceptor;quinone binding;ubiquinone binding	cell body;cell part;cytoplasmic part;integral to membrane;intracellular membrane-bounded organelle;intracellular organelle;intracellular organelle part;intracellular part;intrinsic to membrane;intrinsic to mitochondrial inner membrane;intrinsic to organelle membrane;membrane part;membrane-bounded organelle;mitochondrial membrane part;mitochondrial part;mitochondrion;neuronal cell body;nuclear par…	DHO_dh	BILD_MYC_ONCOGENIC_SIGNATURE;BLALOCK_ALZHEIMERS_DISEASE_UP;BRUINS_UVC_RESPONSE_VIA_TP53_GROUP_A;BUYTAERT_PHOTODYNAMIC_THERAPY_STRESS_DN;BYSTRYKH_HEMATOPOIESIS_STEM_CELL_AND_BRAIN_QTL_TRANS;CAIRO_HEPATOBLASTOMA_DN;CAR_HPX;CAR_IGFBP1;CHANDRAN_METASTASIS_UP;chr16q22;ESC_J1_UP_LATE.V1_DN;FOSTER_KDM1A_TARGETS_DN;GCNP_SHH_UP_EARLY.V1_UP;GCNP_SHH_UP_LATE.V1_DN;GRAESSMANN_APOPTOSIS_BY_DOXORUBICIN_DN;GRAE…	8	8	8	21	21	21	42.699	0	12.906	142420000	40	2.27592	0.0027619	O35435;E9Q1V3;F6TCT7;D3YZY5;F6ZQJ5	O35435;E9Q1V3;F6TCT7	Dihydroorotate dehydrogenase (quinone), mitochondrial	Dhodh	Dhodh	307	Dihydroorotate dehydrogenase (quinone), mitochondrial;Dihydroorotate dehydrogenase (quinone), mitochondrial;Dihydroorotate dehydrogenase (quinone), mitochondrial (Fragment)
28.0807	28.1589	28.2772	28.347	28.232	28.2385	28.054	28.082	27.9685	28.2108	28.4323	28.5741	28.1779	27.9398	27.9183				+	carboxylic acid catabolic process;carboxylic acid metabolic process;catabolic process;cellular catabolic process;cellular ketone metabolic process;cellular lipid catabolic process;cellular lipid metabolic process;cellular metabolic process;cellular process;fatty acid beta-oxidation;fatty acid catabolic process;fatty acid metabolic process;fatty acid oxidation;lipid catabolic process;lipid metabol…	binding;catalytic activity;isomerase activity;protein binding;receptor binding	cell part;cytoplasmic part;extracellular membrane-bounded organelle;extracellular organelle;extracellular region part;extracellular vesicular exosome;intracellular membrane-bounded organelle;intracellular organelle;intracellular part;membrane;membrane-bounded organelle;membrane-bounded vesicle;microbody;mitochondrion;organelle;peroxisome;vesicle	ECH	BERENJENO_TRANSFORMED_BY_RHOA_DN;BLALOCK_ALZHEIMERS_DISEASE_DN;BLALOCK_ALZHEIMERS_DISEASE_INCIPIENT_DN;BLUM_RESPONSE_TO_SALIRASIB_UP;BMI1_DN.V1_DN;BROWNE_HCMV_INFECTION_20HR_DN;CAIRO_LIVER_DEVELOPMENT_DN;CARBON_OXYGEN_LYASE_ACTIVITY;CARBOXYLIC_ACID_METABOLIC_PROCESS;CATABOLIC_PROCESS;CCCNNNNNNAAGWT_UNKNOWN;CELLULAR_CATABOLIC_PROCESS;CELLULAR_LIPID_CATABOLIC_PROCESS;CELLULAR_LIPID_METABOLIC_PROCES…	14	14	14	59.3	59.3	59.3	36.118	0	289.47	8646000000	872	1.92631	0.00545547	O35459;F7B227	O35459;F7B227	Delta(3,5)-Delta(2,4)-dienoyl-CoA isomerase, mitochondrial	Ech1	Ech1	308	Delta(3,5)-Delta(2,4)-dienoyl-CoA isomerase, mitochondrial;Delta(3,5)-Delta(2,4)-dienoyl-CoA isomerase, mitochondrial (Fragment)
24.3955	24.0786	24.4428	23.6605	23.7206	24.0733	24.2922	24.3386	25.1536	24.1331	24.1458	24.4009	25.0785	25.0982	24.8781				+	biological regulation;biosynthetic process;cellular biosynthetic process;cellular macromolecule metabolic process;cellular metabolic process;cellular nitrogen compound metabolic process;cellular process;macromolecule metabolic process;metabolic process;nitrogen compound metabolic process;nucleic acid metabolic process;nucleobase-containing compound metabolic process;primary metabolic process;regu…	binding;nucleic acid binding;RNA binding;rRNA binding;rRNA primary transcript binding	caveola;cell part;cytoplasm;cytoplasmic part;cytosol;endoplasmic reticulum;intracellular membrane-bounded organelle;intracellular organelle;intracellular part;macromolecular complex;membrane;membrane part;membrane raft;membrane-bounded organelle;mitochondrion;nucleus;organelle;plasma membrane;plasma membrane part;protein complex	PTRF_SDPR	ADDYA_ERYTHROID_DIFFERENTIATION_BY_HEMIN;BASAKI_YBX1_TARGETS_UP;BCAT.100_UP.V1_UP;BERTUCCI_MEDULLARY_VS_DUCTAL_BREAST_CANCER_DN;BIOPOLYMER_METABOLIC_PROCESS;BLALOCK_ALZHEIMERS_DISEASE_UP;BONOME_OVARIAN_CANCER_SURVIVAL_SUBOPTIMAL_DEBULKING;BROWNE_HCMV_INFECTION_18HR_DN;BROWNE_HCMV_INFECTION_48HR_DN;BURTON_ADIPOGENESIS_5;CAGCAGG,MIR-370;CASORELLI_ACUTE_PROMYELOCYTIC_LEUKEMIA_DN;CELLULAR_COMPONENT_A…	11	11	11	39.5	39.5	39.5	43.953	0	246.35	626640000	145	2.48758	0.00213861	O54724	O54724	Polymerase I and transcript release factor	Ptrf	Ptrf	316	Polymerase I and transcript release factor
25.1887	25.4071	25.237	25.0363	25.0275	25.0439	25.1452	25.098	24.9554	25.1731	24.9931	24.9334	24.9376	24.9812	24.8536				+	ATP biosynthetic process;ATP metabolic process;biological regulation;biosynthetic process;cellular biosynthetic process;cellular metabolic process;cellular nitrogen compound biosynthetic process;cellular nitrogen compound metabolic process;cellular process;generation of precursor metabolites and energy;heterocycle biosynthetic process;heterocycle metabolic process;metabolic process;negative regul…		cell part;cytoplasmic part;intracellular membrane-bounded organelle;intracellular organelle;intracellular part;membrane-bounded organelle;mitochondrion;organelle	NIPSNAP	ACEVEDO_LIVER_CANCER_UP;BLALOCK_ALZHEIMERS_DISEASE_DN;CELL_FRACTION;chr7p12;CYTOPLASM;CYTOPLASMIC_PART;DIAZ_CHRONIC_MEYLOGENOUS_LEUKEMIA_UP;ENK_UV_RESPONSE_KERATINOCYTE_DN;FLECHNER_BIOPSY_KIDNEY_TRANSPLANT_OK_VS_DONOR_UP;GENTILE_UV_HIGH_DOSE_DN;GENTILE_UV_RESPONSE_CLUSTER_D7;GSE13484_UNSTIM_VS_YF17D_VACCINE_STIM_PBMC_UP;GSE14026_TH1_VS_TH17_DN;GSE1448_ANTI_VALPHA2_VS_VBETA5_DP_THYMOCYTE_UP;GSE144…	10	10	10	28.8	28.8	28.8	32.932	0	18.504	876190000	92	1.96837	0.00497128	O55126;Q7TMG8;A0A0G2JEV1	O55126;Q7TMG8;A0A0G2JEV1	Protein NipSnap homolog 2	Gbas	Gbas	318	Protein NipSnap homolog 2;Glioblastoma amplified sequence;Protein NipSnap homolog 2
22.4071	22.4444	22.928	22.8036	23.2208	23.2118	22.1184	22.2132	22.5708	24.1	23.5554	23.9977	23.4529	22.0739	22.3864				+	biological regulation;calcium ion homeostasis;calcium ion transmembrane transport;calcium ion transport;calcium-mediated signaling;cation homeostasis;cation transport;cellular calcium ion homeostasis;cellular cation homeostasis;cellular chemical homeostasis;cellular component organization;cellular component organization at cellular level;cellular component organization or biogenesis;cellular comp…	active transmembrane transporter activity;adenyl nucleotide binding;adenyl ribonucleotide binding;ATP binding;ATPase activity;ATPase activity, coupled;ATPase activity, coupled to movement of substances;ATPase activity, coupled to transmembrane movement of ions;ATPase activity, coupled to transmembrane movement of ions, phosphorylative mechanism;ATPase activity, coupled to transmembrane movement o…	cell junction;cell part;cell-cell contact zone;cell-cell junction;cytoplasmic part;endoplasmic reticulum;endoplasmic reticulum membrane;endoplasmic reticulum part;intercalated disc;intracellular membrane-bounded organelle;intracellular organelle;intracellular organelle part;intracellular part;longitudinal sarcoplasmic reticulum;membrane;membrane part;membrane-bounded organelle;organelle;organelle…	Cation_ATPase_C;Cation_ATPase_N;E1-E2_ATPase;Hydrolase	AAAYWAACM_V$HFH4_01;ACACTAC,MIR-142-3P;ACEVEDO_LIVER_TUMOR_VS_NORMAL_ADJACENT_TISSUE_UP;ACTIVE_TRANSMEMBRANE_TRANSPORTER_ACTIVITY;ANATOMICAL_STRUCTURE_DEVELOPMENT;ATGTACA,MIR-493;ATPASE_ACTIVITY;ATPASE_ACTIVITY_COUPLED;ATPASE_ACTIVITY_COUPLED_TO_MOVEMENT_OF_SUBSTANCES;ATPASE_ACTIVITY_COUPLED_TO_TRANSMEMBRANE_MOVEMENT_OF_IONS;ATPASE_ACTIVITY_COUPLED_TO_TRANSMEMBRANE_MOVEMENT_OF_IONS_PHOSPHORYLATIV…	12	12	6	13.4	13.4	5.9	114.86	0	54.136	185510000	71	2.24919	0.00283382	O55143	O55143	Sarcoplasmic/endoplasmic reticulum calcium ATPase 2	Atp2a2	Atp2a2	319	Sarcoplasmic/endoplasmic reticulum calcium ATPase 2
20.5668	18.5222	19.6833	19.2665	18.4298	19.2823	20.5611	20.6262	21.3819	19.7032	21.0723	19.098	20.5099	20.7731	21.0613				+	actin cytoskeleton organization;actin filament-based process;biological regulation;cellular component organization;cellular component organization at cellular level;cellular component organization or biogenesis;cellular component organization or biogenesis at cellular level;cellular process;cortical actin cytoskeleton organization;cortical cytoskeleton organization;cytoskeleton organization;organ…	actin binding;binding;cytoskeletal protein binding;PH domain binding;protein binding;protein domain specific binding;spectrin binding;structural molecule activity	actin cytoskeleton;adherens junction;anchoring junction;cell junction;cell part;cell-substrate adherens junction;cell-substrate junction;cytoplasm;cytoskeleton;extracellular membrane-bounded organelle;extracellular organelle;extracellular region part;extracellular vesicular exosome;extrinsic to membrane;focal adhesion;intracellular membrane-bounded organelle;intracellular non-membrane-bounded org…	4_1_CTD;FA;FERM_C;FERM_M;FERM_N;SAB	ACTIN_CYTOSKELETON;BASSO_HAIRY_CELL_LEUKEMIA_DN;BROCKE_APOPTOSIS_REVERSED_BY_IL6;BRUECKNER_TARGETS_OF_MIRLET7A3_DN;CASORELLI_ACUTE_PROMYELOCYTIC_LEUKEMIA_DN;CELL_CORTEX;CELL_CORTEX_PART;CHARAFE_BREAST_CANCER_LUMINAL_VS_MESENCHYMAL_DN;CHEN_METABOLIC_SYNDROM_NETWORK;CHICAS_RB1_TARGETS_CONFLUENT;chr6q23;CORTICAL_ACTIN_CYTOSKELETON;CORTICAL_CYTOSKELETON;CREIGHTON_ENDOCRINE_THERAPY_RESISTANCE_5;CYTOPL…	6	6	6	7.5	7.5	7.5	109.94	0	63.219	30909000	22	1.35333	0.0177867	O70318;Q9WV92	O70318	Band 4.1-like protein 2	Epb41l2	Epb41l2	320	Band 4.1-like protein 2
24.1723	24.0737	24.2646	22.9982	23.7308	23.535	23.999	24.025	24.362	23.5171	23.5681	24.1696	24.7288	24.6211	24.554				+	amine metabolic process;biological adhesion;cation transport;cell adhesion;cellular process;establishment of localization;ion transport;metabolic process;nitrogen compound metabolic process;response to antibiotic;response to chemical stimulus;response to stimulus;transport	aliphatic-amine oxidase activity;aminoacetone:oxygen oxidoreductase(deaminating) activity;binding;calcium ion binding;catalytic activity;cation binding;cation channel activity;cation transmembrane transporter activity;channel activity;cofactor binding;copper ion binding;ion binding;ion channel activity;ion transmembrane transporter activity;metal ion binding;oxidoreductase activity;oxidoreductase…	cell part;cell projection;cell surface;cytoplasm;cytoplasmic part;early endosome;endoplasmic reticulum;endosome;Golgi apparatus;integral to membrane;intracellular membrane-bounded organelle;intracellular organelle;intracellular part;intrinsic to membrane;membrane;membrane part;membrane-bounded organelle;microvillus;organelle;plasma membrane	Cu_amine_oxid;Cu_amine_oxidN2;Cu_amine_oxidN3	AMINE_METABOLIC_PROCESS;BENPORATH_CYCLING_GENES;BERENJENO_TRANSFORMED_BY_RHOA_DN;BERTUCCI_MEDULLARY_VS_DUCTAL_BREAST_CANCER_DN;BOQUEST_STEM_CELL_CULTURED_VS_FRESH_UP;BURTON_ADIPOGENESIS_6;CATION_BINDING;CELL_SURFACE;CHANG_POU5F1_TARGETS_UP;chr17q21;COFACTOR_BINDING;COPPER_ION_BINDING;DEFENSE_RESPONSE;DELYS_THYROID_CANCER_DN;DURAND_STROMA_MAX_UP;ELECTRON_TRANSPORT_GO_0006118;GENERATION_OF_PRECURSO…	11	11	11	20.8	20.8	20.8	84.533	0	54.23	418670000	66	2.70683	0.00154839	O70423;A2A4I8;A2A4I9;Q812C9	O70423;A2A4I8	Membrane primary amine oxidase	Aoc3	Aoc3	321	Membrane primary amine oxidase;Amine oxidase (Fragment)
23.3301	23.4633	23.3104	23.5677	24.008	24.0391	22.9319	22.9469	22.84	25.0693	24.4402	24.7667	22.5128	22.2637	22.262				+	biological regulation;biosynthetic process;carboxylic acid biosynthetic process;carboxylic acid metabolic process;cellular biosynthetic process;cellular component organization;cellular component organization at cellular level;cellular component organization or biogenesis;cellular component organization or biogenesis at cellular level;cellular hormone metabolic process;cellular ketone metabolic pr…	binding;carbohydrate binding;catalytic activity;collagen binding;estradiol 17-beta-dehydrogenase activity;fibronectin binding;glycosaminoglycan binding;heparin binding;oxidoreductase activity;oxidoreductase activity, acting on CH-OH group of donors;oxidoreductase activity, acting on the CH-OH group of donors, NAD or NADP as acceptor;pattern binding;polysaccharide binding;protein binding;steroid d…	cell part;cytoplasmic part;endoplasmic reticulum membrane;endoplasmic reticulum part;extracellular matrix;extracellular region part;integral to membrane;intracellular organelle part;intracellular part;intrinsic to membrane;membrane;membrane part;organelle membrane;organelle part;proteinaceous extracellular matrix	adh_short	AACTTT_UNKNOWN;BENPORATH_NANOG_TARGETS;BENPORATH_SOX2_TARGETS;BLALOCK_ALZHEIMERS_DISEASE_DN;BURTON_ADIPOGENESIS_6;chr11q11;DIAZ_CHRONIC_MEYLOGENOUS_LEUKEMIA_UP;ELLWOOD_MYC_TARGETS_UP;GATTGGY_V$NFY_Q6_01;GCM_RAB10;GRADE_COLON_CANCER_UP;GSE10239_MEMORY_VS_DAY4.5_EFF_CD8_TCELL_DN;GSE11924_TH1_VS_TH2_CD4_TCELL_DN;GSE12845_NAIVE_VS_DARKZONE_GC_TONSIL_BCELL_DN;GSE14308_TH1_VS_NAIVE_CD4_TCELL_UP;GSE1430…	7	7	7	27.6	27.6	27.6	34.741	0	10.617	306560000	45	6.36322	0.0015	O70503	O70503	Very-long-chain 3-oxoacyl-CoA reductase	Hsd17b12	Hsd17b12	323	Very-long-chain 3-oxoacyl-CoA reductase
25.3813	25.2401	25.3015	25.877	25.7721	25.6798	25.3192	24.7955	25.0214	25.3466	25.2532	25.7305	25.1987	24.9004	24.6425				+	acetyl-CoA biosynthetic process;acetyl-CoA biosynthetic process from pyruvate;acetyl-CoA metabolic process;alcohol metabolic process;biological regulation;biosynthetic process;carbohydrate homeostasis;carbohydrate metabolic process;carboxylic acid metabolic process;cation homeostasis;cell communication;cell surface receptor linked signaling pathway;cellular biosynthetic process;cellular carbohydr…	adenyl nucleotide binding;adenyl ribonucleotide binding;ATP binding;binding;catalytic activity;kinase activity;nucleotide binding;phosphotransferase activity, alcohol group as acceptor;protein kinase activity;protein serine/threonine/tyrosine kinase activity;purine nucleotide binding;purine ribonucleoside triphosphate binding;purine ribonucleotide binding;pyruvate dehydrogenase (acetyl-transferri…	cell part;cytoplasmic part;intracellular membrane-bounded organelle;intracellular organelle;intracellular organelle lumen;intracellular organelle part;intracellular part;membrane;membrane-bounded organelle;membrane-enclosed lumen;mitochondrial inner membrane;mitochondrial matrix;mitochondrial membrane;mitochondrial part;mitochondrion;organelle;organelle inner membrane;organelle lumen;organelle me…	BCDHK_Adom3;HATPase_c	ACCAAAG,MIR-9;AGUIRRE_PANCREATIC_CANCER_COPY_NUMBER_UP;ALCOHOL_METABOLIC_PROCESS;BERENJENO_TRANSFORMED_BY_RHOA_DN;BERTUCCI_INVASIVE_CARCINOMA_DUCTAL_VS_LOBULAR_DN;BHAT_ESR1_TARGETS_NOT_VIA_AKT1_DN;BHAT_ESR1_TARGETS_VIA_AKT1_DN;BOCHKIS_FOXA2_TARGETS;BOQUEST_STEM_CELL_CULTURED_VS_FRESH_UP;BRUINS_UVC_RESPONSE_LATE;BYSTRYKH_HEMATOPOIESIS_STEM_CELL_AND_BRAIN_QTL_TRANS;CADWELL_ATG16L1_TARGETS_DN;CARBOH…	12	12	12	47.1	47.1	47.1	46.596	0	190.1	1082300000	173	2.37088	0.00242462	O70571;A0A0N4SW53	O70571	[Pyruvate dehydrogenase (acetyl-transferring)] kinase isozyme 4, mitochondrial	Pdk4	Pdk4	324	[Pyruvate dehydrogenase (acetyl-transferring)] kinase isozyme 4, mitochondrial
26.0915	26.1182	26.0644	25.9597	26.135	26.2102	26.0001	25.9394	26.0717	25.713	25.8896	25.8013	25.9031	25.7132	25.957				+	establishment of localization;establishment of localization in cell;establishment of protein localization;establishment of protein localization in mitochondrion;establishment of protein localization to organelle;intracellular protein transport;intracellular transport;mitochondrial transport;protein import;protein targeting;protein targeting to mitochondrion;protein transport;transport		cell part;cytoplasmic part;intracellular membrane-bounded organelle;intracellular organelle;intracellular organelle part;intracellular part;membrane;membrane-bounded organelle;mitochondrial membrane;mitochondrial outer membrane;mitochondrial part;mitochondrion;organelle;organelle membrane;organelle outer membrane;organelle part;outer membrane	GST_C_3;Tom37	ACEVEDO_METHYLATED_IN_LIVER_CANCER_DN;APPIERTO_RESPONSE_TO_FENRETINIDE_DN;BAELDE_DIABETIC_NEPHROPATHY_DN;BLALOCK_ALZHEIMERS_DISEASE_DN;BOCHKIS_FOXA2_TARGETS;BRUINS_UVC_RESPONSE_LATE;BURTON_ADIPOGENESIS_5;CELLULAR_LOCALIZATION;chr2q31;CYTOPLASM;CYTOPLASMIC_PART;DACOSTA_UV_RESPONSE_VIA_ERCC3_COMMON_DN;DACOSTA_UV_RESPONSE_VIA_ERCC3_DN;DIAZ_CHRONIC_MEYLOGENOUS_LEUKEMIA_UP;DODD_NASOPHARYNGEAL_CARCINOM…	9	9	9	57.8	57.8	57.8	29.758	0	213.94	1656900000	196	2.01907	0.00434737	O88441	O88441	Metaxin-2	Mtx2	Mtx2	325	Metaxin-2
21.6384	21.8525	21.8346	19.1495	20.5522	20.4983	23.2818	23.1555	23.2881	22.0368	21.6595	22.1963	25.1057	24.7482	25.2676				+			cell part;cytoplasm;cytoplasmic part;intracellular part;lipid particle;membrane;plasma membrane	Perilipin	BRUINS_UVC_RESPONSE_LATE;BURTON_ADIPOGENESIS_6;CADWELL_ATG16L1_TARGETS_UP;chr19p13;GSE15659_CD45RA_NEG_CD4_TCELL_VS_ACTIVATED_TREG_DN;GSE15659_CD45RA_NEG_CD4_TCELL_VS_NONSUPPRESSIVE_TCELL_DN;GSE15659_RESTING_TREG_VS_NONSUPPRESSIVE_TCELL_DN;GSE29614_CTRL_VS_TIV_FLU_VACCINE_PBMC_2007_UP;GSE33513_TCF7_KO_VS_HET_EARLY_THYMIC_PROGENITOR_UP;GSE7460_CTRL_VS_TGFB_TREATED_ACT_TREG_DN;KEEN_RESPONSE_TO_ROSI…	15	15	15	36.3	36.3	36.3	139.41	0	247.83	273270000	87	6.373	0.00156522	O88492	O88492	Perilipin-4	Plin4	Plin4	326	Perilipin-4
21.3254	21.1475	21.4468	22.4174	21.7363	21.9745	21.7147	22.3428	22.6769	20.7655	21.3979	21.9096	21.3129	21.9278	21.3731				+	biological regulation;cellular macromolecule metabolic process;cellular metabolic process;cellular nitrogen compound metabolic process;cellular process;establishment of localization;establishment of RNA localization;macromolecule metabolic process;metabolic process;mRNA metabolic process;mRNA processing;negative regulation of biological process;negative regulation of biosynthetic process;negative…	binding;DNA binding;nucleic acid binding;nucleotide binding;RNA binding;sequence-specific DNA binding;single-stranded DNA binding;single-stranded telomeric DNA binding;structure-specific DNA binding;telomeric DNA binding	catalytic step 2 spliceosome;cell part;cytoplasm;intracellular membrane-bounded organelle;intracellular organelle;intracellular organelle part;intracellular part;macromolecular complex;membrane;membrane-bounded organelle;nuclear part;nucleoplasm;nucleus;organelle;organelle part;ribonucleoprotein complex;spliceosomal complex	RRM_1	ACEVEDO_NORMAL_TISSUE_ADJACENT_TO_LIVER_TUMOR_UP;AGTGCGT,MIR-521;ATATGCA,MIR-448;ATGCAGT,MIR-217;ATGTTAA,MIR-302C;BENPORATH_MYC_TARGETS_WITH_EBOX;BENPORATH_NANOG_TARGETS;BENPORATH_SOX2_TARGETS;BIDUS_METASTASIS_UP;BLUM_RESPONSE_TO_SALIRASIB_DN;CASORELLI_ACUTE_PROMYELOCYTIC_LEUKEMIA_DN;CCCAGAG,MIR-326;CHANG_CORE_SERUM_RESPONSE_UP;CHARAFE_BREAST_CANCER_LUMINAL_VS_BASAL_UP;CHESLER_BRAIN_HIGHEST_EXPRE…	5	5	5	19.8	19.8	19.8	37.402	0	59.248	95012000	38	1.22315	0.0233829	O88569;A0A0N4SUM2	O88569	Heterogeneous nuclear ribonucleoproteins A2/B1	Hnrnpa2b1	Hnrnpa2b1	328	Heterogeneous nuclear ribonucleoproteins A2/B1
24.435	24.3858	24.2356	24.259	24.2003	24.4049	24.2898	24.4052	24.138	24.4269	24.6777	24.5743	24.1603	24.1678	24.0726				+	cellular component assembly;cellular component organization;cellular component organization or biogenesis;macromolecular complex assembly;macromolecular complex subunit organization;macromolecule metabolic process;metabolic process;misfolded or incompletely synthesized protein catabolic process;primary metabolic process;protein complex assembly;protein complex subunit organization;protein homooli…	catalytic activity;endopeptidase activity;hydrolase activity;peptidase activity;peptidase activity, acting on L-amino acid peptides;serine hydrolase activity;serine-type endopeptidase activity;serine-type peptidase activity	cell part;cytoplasmic part;endopeptidase Clp complex;intracellular membrane-bounded organelle;intracellular organelle;intracellular organelle lumen;intracellular organelle part;intracellular part;macromolecular complex;membrane-bounded organelle;membrane-enclosed lumen;mitochondrial matrix;mitochondrial part;mitochondrion;organelle;organelle lumen;organelle part;protein complex	CLP_protease	ACEVEDO_NORMAL_TISSUE_ADJACENT_TO_LIVER_TUMOR_DN;BOGNI_TREATMENT_RELATED_MYELOID_LEUKEMIA_UP;BRUINS_UVC_RESPONSE_EARLY_LATE;chr19p13;DAIRKEE_TERT_TARGETS_UP;DELACROIX_RARG_BOUND_MEF;DOUGLAS_BMI1_TARGETS_UP;GRAESSMANN_APOPTOSIS_BY_DOXORUBICIN_DN;GSE11057_CD4_CENT_MEM_VS_PBMC_UP;GSE11057_NAIVE_CD4_VS_PBMC_CD4_TCELL_UP;GSE12845_IGD_POS_BLOOD_VS_NAIVE_TONSIL_BCELL_UP;GSE13484_3H_UNSTIM_VS_YF17D_VACCI…	9	9	9	37.9	37.9	37.9	29.8	0	66.633	589200000	136	2.03671	0.00417989	O88696	O88696	ATP-dependent Clp protease proteolytic subunit, mitochondrial	Clpp	Clpp	330	ATP-dependent Clp protease proteolytic subunit, mitochondrial
20.8778	21.2862	21.3502	21.3768	21.2977	21.451	21.2303	21.0359	20.8282	21.9648	21.3962	22.2231	20.6262	20.344	20.7402				+	2-oxoglutarate metabolic process;acetyl-CoA catabolic process;acetyl-CoA metabolic process;amine metabolic process;anatomical structure development;biological regulation;carbohydrate metabolic process;carboxylic acid metabolic process;catabolic process;cellular aldehyde metabolic process;cellular amine metabolic process;cellular amino acid metabolic process;cellular carbohydrate metabolic process…	binding;catalytic activity;cation binding;coenzyme binding;cofactor binding;identical protein binding;ion binding;isocitrate dehydrogenase (NADP+) activity;isocitrate dehydrogenase activity;magnesium ion binding;metal ion binding;NAD binding;NADP binding;nucleotide binding;oxidoreductase activity;oxidoreductase activity, acting on CH-OH group of donors;oxidoreductase activity, acting on the CH-OH…	cell part;cytoplasm;cytoplasmic part;cytosol;extracellular membrane-bounded organelle;extracellular organelle;extracellular region part;extracellular vesicular exosome;intracellular membrane-bounded organelle;intracellular organelle;intracellular part;membrane-bounded organelle;membrane-bounded vesicle;microbody;mitochondrion;organelle;peroxisome;vesicle	Iso_dh	AAAYWAACM_V$HFH4_01;AATGTGA,MIR-23A,MIR-23B;ACEVEDO_LIVER_TUMOR_VS_NORMAL_ADJACENT_TISSUE_UP;AFFAR_YY1_TARGETS_DN;BERENJENO_TRANSFORMED_BY_RHOA_DN;BHATTACHARYA_EMBRYONIC_STEM_CELL;BMI1_DN.V1_DN;BMI1_DN_MEL18_DN.V1_DN;BOCHKIS_FOXA2_TARGETS;BURTON_ADIPOGENESIS_PEAK_AT_0HR;CARBOHYDRATE_METABOLIC_PROCESS;CARBOXYLIC_ACID_METABOLIC_PROCESS;CELLULAR_CARBOHYDRATE_METABOLIC_PROCESS;CHEN_LVAD_SUPPORT_OF_FA…	7	5	5	16.9	13	13	46.674	0	14.628	56389000	14	2.80938	0.00134831	O88844;D3YVY3;A0A087WPT4;A0A087WRS9	O88844	Isocitrate dehydrogenase [NADP] cytoplasmic	Idh1	Idh1	332	Isocitrate dehydrogenase [NADP] cytoplasmic
18.5357	20.1229	20.3712	20.4741	20.56	20.5511	20.1235	20.3237	20.0974	20.7273	20.7431	20.5262	18.1873	20.1205	19.6033				+	cell proliferation;cellular component organization;cellular component organization at cellular level;cellular component organization or biogenesis;cellular component organization or biogenesis at cellular level;cellular process;macromolecule metabolic process;metabolic process;misfolded or incompletely synthesized protein catabolic process;mitochondrion organization;organelle organization;primary…	adenyl nucleotide binding;adenyl ribonucleotide binding;ATP binding;binding;catalytic activity;cation binding;endopeptidase activity;hydrolase activity;ion binding;metal ion binding;metalloendopeptidase activity;metallopeptidase activity;nucleotide binding;peptidase activity;peptidase activity, acting on L-amino acid peptides;purine nucleotide binding;purine ribonucleoside triphosphate binding;pu…	cell part;cytoplasmic part;integral to membrane;intracellular membrane-bounded organelle;intracellular organelle;intracellular organelle part;intracellular part;intrinsic to membrane;membrane;membrane part;membrane-bounded organelle;mitochondrial inner membrane;mitochondrial membrane;mitochondrial part;mitochondrion;organelle;organelle inner membrane;organelle membrane;organelle part	AAA;Peptidase_M41	BLALOCK_ALZHEIMERS_DISEASE_DN;CGTSACG_V$PAX3_B;CHNG_MULTIPLE_MYELOMA_HYPERPLOID_DN;DANG_REGULATED_BY_MYC_DN;DEURIG_T_CELL_PROLYMPHOCYTIC_LEUKEMIA_DN;DIAZ_CHRONIC_MEYLOGENOUS_LEUKEMIA_UP;DITTMER_PTHLH_TARGETS_DN;ENK_UV_RESPONSE_KERATINOCYTE_DN;GABRIELY_MIR21_TARGETS;GCM_CHUK;GCM_CSNK1A1;GCM_DFFA;GCM_NF2;GCM_UBE2N;GOLDRATH_HOMEOSTATIC_PROLIFERATION;GSE14308_TH1_VS_NAIVE_CD4_TCELL_UP;GSE14308_TH17_V…	4	4	4	5.9	5.9	5.9	80.027	0	13.946	29951000	20	0.939551	0.0478279	O88967	O88967	ATP-dependent zinc metalloprotease YME1L1	Yme1l1	Yme1l1	333	ATP-dependent zinc metalloprotease YME1L1
21.0994	21.3464	21.0262	21.5272	19.9561	19.2925	21.1379	21.0635	21.0414	19.3682	20.9585	19.978	21.2497	21.4698	21.4191				+	anatomical structure development;anatomical structure homeostasis;biological regulation;bone resorption;catabolic process;cell differentiation;cellular catabolic process;cellular component organization;cellular component organization at cellular level;cellular component organization or biogenesis;cellular component organization or biogenesis at cellular level;cellular developmental process;cellul…	binding;catalytic activity;cation binding;endopeptidase activity;exopeptidase activity;hydrolase activity;ion binding;metal ion binding;peptidase activity;peptidase activity, acting on L-amino acid peptides;serine hydrolase activity;serine-type endopeptidase activity;serine-type peptidase activity;tripeptidyl-peptidase activity	cell part;cytoplasmic membrane-bounded vesicle;cytoplasmic part;cytoplasmic vesicle;extracellular membrane-bounded organelle;extracellular organelle;extracellular region part;extracellular vesicular exosome;intracellular membrane-bounded organelle;intracellular organelle;intracellular part;lysosome;lytic vacuole;melanosome;membrane-bounded organelle;membrane-bounded vesicle;mitochondrion;organell…	Peptidase_S8;Pro-kuma_activ	AMINOPEPTIDASE_ACTIVITY;AMUNDSON_RESPONSE_TO_ARSENITE;ANATOMICAL_STRUCTURE_DEVELOPMENT;BASSO_B_LYMPHOCYTE_NETWORK;BERENJENO_TRANSFORMED_BY_RHOA_DN;BONE_REMODELING;BRACHAT_RESPONSE_TO_CAMPTOTHECIN_UP;BYSTRYKH_HEMATOPOIESIS_STEM_CELL_QTL_TRANS;CATABOLIC_PROCESS;CELL_FRACTION;CELLULAR_CATABOLIC_PROCESS;CELLULAR_MACROMOLECULE_METABOLIC_PROCESS;CELLULAR_PROTEIN_METABOLIC_PROCESS;CHIBA_RESPONSE_TO_TSA;…	3	3	3	7.5	7.5	7.5	61.341	0	6.9849	46662000	21	0.951812	0.0461278	O89023	O89023	Tripeptidyl-peptidase 1	Tpp1	Tpp1	335	Tripeptidyl-peptidase 1
23.1351	23.2347	23.4643	22.9872	22.5866	22.9136	19.6627	23.6347	23.844	23.4752	23.599	22.9272	17.9618	18.0479	19.2928				+	aerobic respiration;cellular metabolic process;cellular process;cellular respiration;energy derivation by oxidation of organic compounds;generation of precursor metabolites and energy;metabolic process;oxidation-reduction process;oxidative phosphorylation;phosphate-containing compound metabolic process;phosphorus metabolic process;phosphorylation	binding;catalytic activity;cation binding;cation transmembrane transporter activity;cytochrome-c oxidase activity;heme binding;heme-copper terminal oxidase activity;hydrogen ion transmembrane transporter activity;inorganic cation transmembrane transporter activity;ion binding;ion transmembrane transporter activity;iron ion binding;metal ion binding;monovalent inorganic cation transmembrane transp…	cell part;cytoplasmic part;integral to membrane;intracellular organelle part;intracellular part;intrinsic to membrane;macromolecular complex;membrane;membrane part;mitochondrial inner membrane;mitochondrial membrane;mitochondrial part;organelle inner membrane;organelle membrane;organelle part;protein complex;respiratory chain complex IV	COX1		4	4	4	10.7	10.7	10.7	56.909	0	9.1206	163320000	32	2.80847	0.00135821	P00397	P00397	Cytochrome c oxidase subunit 1	Mtco1	Mtco1	337	Cytochrome c oxidase subunit 1
28.864	28.7914	29.0333	28.9186	28.9862	29.1028	28.8864	29.016	28.8917	28.7851	28.6182	28.4858	29.2655	29.1483	29.0235				+	cellular metabolic process;cellular process;electron transport chain;generation of precursor metabolites and energy;metabolic process;oxidation-reduction process	binding;catalytic activity;cation binding;cation transmembrane transporter activity;copper ion binding;cytochrome-c oxidase activity;heme-copper terminal oxidase activity;hydrogen ion transmembrane transporter activity;inorganic cation transmembrane transporter activity;ion binding;ion transmembrane transporter activity;metal ion binding;monovalent inorganic cation transmembrane transporter activ…	cell part;cytoplasmic part;extracellular membrane-bounded organelle;extracellular organelle;extracellular region part;extracellular vesicular exosome;integral to membrane;intracellular membrane-bounded organelle;intracellular organelle;intracellular organelle part;intracellular part;intrinsic to membrane;macromolecular complex;membrane;membrane part;membrane-bounded organelle;membrane-bounded ves…	COX2;COX2_TM		9	9	9	48	48	48	25.976	0	144.65	15505000000	521	2.4407	0.00221795	P00405	P00405	Cytochrome c oxidase subunit 2	Mtco2	Mtco2	338	Cytochrome c oxidase subunit 2
20.4465	21.0241	20.7454	20.6595	20.952	20.9624	21.2248	21.0035	21.6129	20.4129	20.6844	20.6805	20.1776	20.0217	19.7889				+	activation of immune response;biological regulation;carboxylic acid metabolic process;cellular ketone metabolic process;cellular lipid metabolic process;cellular metabolic process;cellular process;complement activation;complement activation, alternative pathway;complement activation, classical pathway;defense response;fatty acid metabolic process;humoral immune response;immune effector process;im…	binding;C5a anaphylatoxin chemotactic receptor binding;C5L2 anaphylatoxin chemotactic receptor binding;endopeptidase inhibitor activity;endopeptidase regulator activity;enzyme inhibitor activity;enzyme regulator activity;G-protein-coupled receptor binding;peptidase inhibitor activity;peptidase regulator activity;protein binding;receptor binding	blood microparticle;extracellular membrane-bounded organelle;extracellular organelle;extracellular region part;extracellular space;extracellular vesicular exosome;membrane-bounded organelle;membrane-bounded vesicle;organelle;vesicle	A2M;A2M_comp;A2M_N;A2M_N_2;A2M_recep;ANATO;NTR;Thiol-ester_cl	ACEVEDO_LIVER_CANCER_DN;ACEVEDO_LIVER_TUMOR_VS_NORMAL_ADJACENT_TISSUE_DN;BIOCARTA_CLASSIC_PATHWAY;BIOCARTA_COMP_PATHWAY;BIOCARTA_LAIR_PATHWAY;BIOCARTA_LECTIN_PATHWAY;BOQUEST_STEM_CELL_CULTURED_VS_FRESH_DN;BOQUEST_STEM_CELL_UP;BOYLAN_MULTIPLE_MYELOMA_C_D_DN;BOYLAN_MULTIPLE_MYELOMA_PCA1_UP;BROWN_MYELOID_CELL_DEVELOPMENT_UP;BUCKANOVICH_T_LYMPHOCYTE_HOMING_ON_TUMOR_UP;BURTON_ADIPOGENESIS_5;CAHOY_ASTR…	6	6	6	4.3	4.3	4.3	186.48	0	23.195	40896000	17	3.11437	0.00104348	P01027	P01027	Complement C3;Complement C3 beta chain;C3-beta-c;Complement C3 alpha chain;C3a anaphylatoxin;Acylation stimulating protein;Complement C3b alpha chain;Complement C3c alpha chain fragment 1;Complement C3dg fragment;Complement C3g fragment;Complement C3d fragment;Complement C3f fragment;Complement C3c alpha chain fragment 2	C3	C3	340	Complement C3
22.3952	22.3759	22.2675	22.3565	18.7803	18.0746	21.9839	21.8118	22.0299	20.1825	19.5098	18.8447	22.39	22.7848	22.4929				+		catalytic activity;NADH dehydrogenase (quinone) activity;NADH dehydrogenase (ubiquinone) activity;NADH dehydrogenase activity;oxidoreductase activity;oxidoreductase activity, acting on NADH or NADPH;oxidoreductase activity, acting on NADH or NADPH, quinone or similar compound as acceptor	cell part;cytoplasmic part;integral to membrane;intracellular membrane-bounded organelle;intracellular organelle;intracellular organelle part;intracellular part;intrinsic to membrane;macromolecular complex;membrane part;membrane-bounded organelle;mitochondrial membrane part;mitochondrial part;mitochondrial respiratory chain complex I;mitochondrion;NADH dehydrogenase complex;organelle;organelle pa…	NADHdh		3	3	3	8.8	8.8	8.8	36.059	0	33.35	99764000	15	1.91363	0.00556962	P03888	P03888	NADH-ubiquinone oxidoreductase chain 1	Mtnd1	Mtnd1	345	NADH-ubiquinone oxidoreductase chain 1
27.0086	26.5558	26.5481	26.8806	27.3843	27.2718	26.0133	26.232	26.2794	27.1202	27.278	26.9951	26.7041	26.2979	26.4687				+	biological regulation;brown fat cell differentiation;cell differentiation;cellular developmental process;cellular process;cellular response to chemical stimulus;cellular response to inorganic substance;cellular response to lithium ion;cellular response to metal ion;cellular response to stimulus;chemical homeostasis;cholesterol homeostasis;cytokine production;developmental process;fat cell differe…	binding;lipid binding;transporter activity	cell part;cytoplasm;extracellular membrane-bounded organelle;extracellular organelle;extracellular region part;extracellular vesicular exosome;intracellular organelle part;intracellular part;membrane-bounded organelle;membrane-bounded vesicle;nuclear part;nucleoplasm;organelle;organelle part;vesicle	Lipocalin	AACTTT_UNKNOWN;ACEVEDO_LIVER_CANCER_UP;ACEVEDO_LIVER_TUMOR_VS_NORMAL_ADJACENT_TISSUE_UP;ATF2_UP.V1_UP;BERTUCCI_INVASIVE_CARCINOMA_DUCTAL_VS_LOBULAR_DN;BOQUEST_STEM_CELL_CULTURED_VS_FRESH_DN;BURTON_ADIPOGENESIS_5;BUYTAERT_PHOTODYNAMIC_THERAPY_STRESS_DN;CADWELL_ATG16L1_TARGETS_UP;CELL_FRACTION;chr8q21;COLINA_TARGETS_OF_4EBP1_AND_4EBP2;CTTTAAR_UNKNOWN;CTTTGA_V$LEF1_Q2;CUI_TCF21_TARGETS_2_DN;CYTOPLAS…	10	10	10	68.2	68.2	68.2	14.65	0	69.896	3241400000	186	3.15599	0.00103111	P04117;A0A0A6YW05;A0A0A6YXB9;A0A0A6YXI2;P24526;O08716	P04117	Fatty acid-binding protein, adipocyte	Fabp4	Fabp4	352	Fatty acid-binding protein, adipocyte
25.2674	25.2	25.2256	25.6776	25.5715	25.6059	25.1319	24.8557	25.6064	26.5567	26.2873	25.9971	25.4058	25.4666	25.1008				+	alcohol catabolic process;alcohol metabolic process;carbohydrate catabolic process;carbohydrate metabolic process;catabolic process;cellular carbohydrate catabolic process;cellular carbohydrate metabolic process;cellular component assembly;cellular component organization;cellular component organization or biogenesis;cellular metabolic process;cellular process;generation of precursor metabolites a…	aldehyde-lyase activity;binding;carbon-carbon lyase activity;catalytic activity;enzyme binding;fructose-bisphosphate aldolase activity;lyase activity;protease binding;protein binding	cell part;contractile fiber part;cytoplasmic part;intracellular membrane-bounded organelle;intracellular organelle;intracellular part;M band;macromolecular complex;membrane;membrane-bounded organelle;mitochondrion;myelin sheath;organelle;organelle part;protein complex;Z disc	Glycolytic	ACACTCC,MIR-122A;ALCOHOL_METABOLIC_PROCESS;BALLIF_DEVELOPMENTAL_DISABILITY_P16_P12_DELETION;BIOCARTA_MTA3_PATHWAY;BRACHAT_RESPONSE_TO_CAMPTOTHECIN_DN;BRACHAT_RESPONSE_TO_METHOTREXATE_DN;BUCKANOVICH_T_LYMPHOCYTE_HOMING_ON_TUMOR_DN;BURTON_ADIPOGENESIS_5;CACGTG_V$MYC_Q2;CACTGCC,MIR-34A,MIR-34C,MIR-449;CAGGTG_V$E12_Q6;CAMP_UP.V1_UP;CARBOHYDRATE_CATABOLIC_PROCESS;CARBOHYDRATE_METABOLIC_PROCESS;CARBON_…	21	21	21	66.5	66.5	66.5	39.355	0	90.16	1168700000	247	3.033	0.00106557	P05064;A6ZI44;Q9CPQ9;A6ZI46;D3YWI1;A0A0U1RPN8;A0A0U1RPT5;D3Z510;D3YV98;A6ZI47;P05063;Q91Y97	P05064;A6ZI44;Q9CPQ9;A6ZI46;D3YWI1	Fructose-bisphosphate aldolase A;Fructose-bisphosphate aldolase	Aldoa;Aldoart1	Aldoa;Aldoart1	354	Fructose-bisphosphate aldolase A;Fructose-bisphosphate aldolase;Fructose-bisphosphate aldolase;Fructose-bisphosphate aldolase;Fructose-bisphosphate aldolase (Fragment)
19.95	18.9719	19.5763	20.9926	18.8754	20.2853	19.8645	18.8778	20.0852	18.7768	17.8253	18.897	24.512	24.0877	20.6177				+	cardiac muscle contraction;multicellular organismal process;muscle contraction;muscle system process;striated muscle contraction;system process	binding;calcium ion binding;cation binding;ion binding;metal ion binding	cell part;contractile fiber;cytoplasmic part;cytoskeletal part;intracellular non-membrane-bounded organelle;intracellular organelle;intracellular organelle part;intracellular part;macromolecular complex;myofibril;myosin complex;non-membrane-bounded organelle;organelle;organelle part;protein complex	EF-hand_6	AAAYWAACM_V$HFH4_01;AACTTT_UNKNOWN;AFFAR_YY1_TARGETS_UP;chr2q33;CROMER_TUMORIGENESIS_DN;CTAWWWATA_V$RSRFC4_Q2;CTTTAAR_UNKNOWN;CTTTGA_V$LEF1_Q2;CTTTGT_V$LEF1_Q2;DAVICIONI_TARGETS_OF_PAX_FOXO1_FUSIONS_DN;DELASERNA_MYOD_TARGETS_UP;EBAUER_MYOGENIC_TARGETS_OF_PAX3_FOXO1_FUSION;EBAUER_TARGETS_OF_PAX3_FOXO1_FUSION_UP;GAANYNYGACNY_UNKNOWN;GGGAGGRR_V$MAZ_Q6;GNF2_TTN;GOLDRATH_NAIVE_VS_MEMORY_CD8_TCELL_DN;G…	6	6	6	37.8	37.8	37.8	20.594	0	22.861	66460000	22	2.15885	0.00331653	P05977;E0CZ30;E9PWG4;A0A087WRZ7;A0A0G2JDW2;A2A6Q8;Q9CZ19;P09541;P09542	P05977;E0CZ30;E9PWG4	Myosin light chain 1/3, skeletal muscle isoform	Myl1	Myl1	357	Myosin light chain 1/3, skeletal muscle isoform;Myosin light chain 1/3, skeletal muscle isoform (Fragment);Myosin light chain 1/3, skeletal muscle isoform
18.8976	19.2284	19.9022	19.3299	19.2571	18.5378	19.7987	19.0438	19.5904	21.7481	20.9209	20.7901	18.674	17.4996	20.2309				+	carboxylic acid metabolic process;cellular component assembly;cellular component organization;cellular component organization or biogenesis;cellular ketone metabolic process;cellular metabolic process;cellular process;dicarboxylic acid metabolic process;macromolecular complex assembly;macromolecular complex subunit organization;malate metabolic process;metabolic process;organic acid metabolic pro…	binding;carbon-carbon lyase activity;carboxy-lyase activity;catalytic activity;cation binding;coenzyme binding;cofactor binding;ion binding;lyase activity;malate dehydrogenase (decarboxylating) activity;malate dehydrogenase (oxaloacetate-decarboxylating) (NADP+) activity;malate dehydrogenase activity;malic enzyme activity;manganese ion binding;metal ion binding;NAD binding;nucleotide binding;oxal…	cell part;cytoplasmic part;cytosol;intracellular membrane-bounded organelle;intracellular organelle;intracellular part;membrane-bounded organelle;mitochondrion;organelle	malic;Malic_M	ADENYL_NUCLEOTIDE_BINDING;ADENYL_RIBONUCLEOTIDE_BINDING;ADP_BINDING;AMUNDSON_RESPONSE_TO_ARSENITE;BECKER_TAMOXIFEN_RESISTANCE_DN;BIOCARTA_PPARA_PATHWAY;BIOSYNTHETIC_PROCESS;BLALOCK_ALZHEIMERS_DISEASE_DN;BOQUEST_STEM_CELL_CULTURED_VS_FRESH_UP;BURTON_ADIPOGENESIS_6;CAMP_UP.V1_DN;CARBOHYDRATE_METABOLIC_PROCESS;CARBOXYLIC_ACID_METABOLIC_PROCESS;CATION_BINDING;CELLULAR_BIOSYNTHETIC_PROCESS;CELLULAR_CA…	3	3	3	7.1	7.1	7.1	61.48	0	3.9565	9979600	7	1.66164	0.00879458	Q3TQP6;P06801	Q3TQP6;P06801	Malic enzyme;NADP-dependent malic enzyme	Me1	Me1	360	Malic enzyme;NADP-dependent malic enzyme
20.2706	20.3614	20.4606	18.1508	18.2516	19.6517	20.9333	20.3011	21.271	20.579	19.7316	19.5072	19.2046	18.176	18.1386				+	amine transport;amino acid transport;biological regulation;carboxylic acid transport;cellular hormone metabolic process;cellular lipid metabolic process;cellular metabolic process;cellular process;diterpenoid metabolic process;establishment of localization;fat-soluble vitamin metabolic process;hormone metabolic process;hormone transport;isoprenoid metabolic process;lipid metabolic process;metabol…	binding;hormone binding;identical protein binding;protein binding;thyroid hormone binding	extracellular membrane-bounded organelle;extracellular organelle;extracellular region part;extracellular space;extracellular vesicular exosome;macromolecular complex;membrane-bounded organelle;membrane-bounded vesicle;organelle;protein complex;vesicle	Transthyretin	ACEVEDO_FGFR1_TARGETS_IN_PROSTATE_CANCER_MODEL_UP;ACEVEDO_LIVER_CANCER_DN;ASTON_MAJOR_DEPRESSIVE_DISORDER_UP;ATF2_S_UP.V1_UP;ATM_DN.V1_UP;BCAT.100_UP.V1_DN;BCAT_GDS748_DN;BOCHKIS_FOXA2_TARGETS;BYSTRYKH_HEMATOPOIESIS_STEM_CELL_QTL_TRANS;CADWELL_ATG16L1_TARGETS_DN;CAGTGTT,MIR-141,MIR-200A;CERVERA_SDHB_TARGETS_2;chr18q12;CTIP_DN.V1_UP;ESC_J1_UP_EARLY.V1_UP;ESC_J1_UP_LATE.V1_UP;ESC_V6.5_UP_LATE.V1_UP…	2	2	2	19	19	19	15.776	0	7.6493	23727000	6	2.74224	0.00149451	P07309	P07309	Transthyretin	Ttr	Ttr	361	Transthyretin
25.104	24.909	25.0686	23.6592	24.5785	24.4911	24.8556	24.7436	25.3421	24.3278	24.4209	24.4692	24.4835	24.8468	25.1312				+	anatomical structure formation involved in morphogenesis;angiogenesis;biological regulation;body fluid secretion;cellular component assembly;cellular component assembly at cellular level;cellular component organization;cellular component organization at cellular level;cellular component organization or biogenesis;cellular component organization or biogenesis at cellular level;cellular membrane or…	binding;calcium ion binding;calcium-dependent phospholipid binding;calcium-dependent protein binding;cation binding;enzyme inhibitor activity;enzyme regulator activity;ion binding;lipase inhibitor activity;lipid binding;metal ion binding;phosphatidylinositol binding;phosphatidylinositol-4,5-bisphosphate binding;phospholipase A2 inhibitor activity;phospholipase inhibitor activity;phospholipid bind…	basement membrane;basolateral plasma membrane;cell cortex;cell part;cell projection;cell surface;cytoplasm;cytoplasmic membrane-bounded vesicle;cytoplasmic part;cytoplasmic vesicle;cytosol;early endosome;endosomal part;endosome;endosome membrane;extracellular matrix part;extracellular membrane-bounded organelle;extracellular organelle;extracellular region part;extracellular space;extracellular ve…	Annexin	AACATTC,MIR-409-3P;ACATTCC,MIR-1,MIR-206;AMUNDSON_POOR_SURVIVAL_AFTER_GAMMA_RADIATION_2G;ANATOMICAL_STRUCTURE_DEVELOPMENT;BARRIER_COLON_CANCER_RECURRENCE_UP;BLALOCK_ALZHEIMERS_DISEASE_UP;BORCZUK_MALIGNANT_MESOTHELIOMA_UP;BORLAK_LIVER_CANCER_EGF_UP;BOYLAN_MULTIPLE_MYELOMA_C_D_DN;BROWNE_HCMV_INFECTION_14HR_DN;BROWNE_HCMV_INFECTION_20HR_DN;BROWNE_HCMV_INFECTION_2HR_DN;BRUNO_HEMATOPOIESIS;CELL_FRACTI…	14	14	14	44	44	44	38.676	0	115.46	683900000	128	1.42503	0.0152428	P07356;B0V2N8;B0V2N7;B0V2N5	P07356;B0V2N8;B0V2N7	Annexin A2;Annexin	Anxa2	Anxa2	362	Annexin A2;Annexin (Fragment);Annexin (Fragment)
27.5582	27.0979	27.5124	26.3839	26.9303	26.3862	27.6285	27.895	28.4342	27.4455	27.1634	27.2023	26.9853	26.8982	27.0334				+	anatomical structure homeostasis;behavior;biological regulation;cell communication;cell killing;cellular process;cellular response to external stimulus;cellular response to extracellular stimulus;cellular response to nutrient levels;cellular response to starvation;cellular response to stimulus;cellular response to stress;circadian behavior;circadian rhythm;circadian sleep/wake cycle process;cytol…	binding;carboxylic acid binding;cation binding;chaperone binding;cofactor binding;DNA binding;drug binding;fatty acid binding;ion binding;lipid binding;metal ion binding;monocarboxylic acid binding;nucleic acid binding;oxygen binding;protein binding;pyridoxal phosphate binding;toxin binding;transition metal ion binding;vitamin B6 binding;vitamin binding;zinc ion binding	basement membrane;blood microparticle;cell part;cytoplasm;extracellular matrix part;extracellular membrane-bounded organelle;extracellular organelle;extracellular region;extracellular region part;extracellular space;extracellular vesicular exosome;intracellular membrane-bounded organelle;intracellular organelle;intracellular part;macromolecular complex;membrane-bounded organelle;membrane-bounded …	Serum_albumin	ACEVEDO_FGFR1_TARGETS_IN_PROSTATE_CANCER_MODEL_UP;ANTIGEN_BINDING;APOPTOSIS_GO;BROWNE_HCMV_INFECTION_30MIN_UP;CAGNYGKNAAA_UNKNOWN;CASORELLI_ACUTE_PROMYELOCYTIC_LEUKEMIA_DN;CELL_DEVELOPMENT;CELLULAR_LOCALIZATION;CELLULAR_RESPONSE_TO_EXTRACELLULAR_STIMULUS;CELLULAR_RESPONSE_TO_NUTRIENT_LEVELS;CELLULAR_RESPONSE_TO_STIMULUS;CELLULAR_RESPONSE_TO_STRESS;chr4q13;COFACTOR_BINDING;DANG_REGULATED_BY_MYC_DN…	32	31	30	65.5	65.5	64	68.692	0	248.05	4522100000	435	3.03373	0.00106996	P07724	P07724	Serum albumin	Alb	Alb	363	Serum albumin
22.0648	21.9857	21.5165	21.1143	21.9372	20.6248	22.1559	22.1035	23.5886	21.3885	18.8413	18.6322	22.0932	22.0822	22.0611				+	actin cytoskeleton organization;actin filament capping;actin filament-based process;anatomical structure development;biological regulation;biosynthetic process;cellular biosynthetic process;cellular component organization;cellular component organization at cellular level;cellular component organization or biogenesis;cellular component organization or biogenesis at cellular level;cellular membrane…	binding;calcium ion binding;cation binding;ion binding;metal ion binding;protein binding;protein dimerization activity;protein heterodimerization activity	cell cortex part;cell part;cortical cytoskeleton;cuticular plate;cytoplasmic part;cytoskeletal part;cytoskeleton;intracellular non-membrane-bounded organelle;intracellular organelle;intracellular organelle part;intracellular part;membrane;non-membrane-bounded organelle;organelle;organelle part;spectrin;spectrin-associated cytoskeleton	EFhand_Ca_insen;SH3_1;Spectrin	ACTIN_BINDING;ACTIN_CYTOSKELETON;ACTIN_CYTOSKELETON_ORGANIZATION_AND_BIOGENESIS;ACTIN_FILAMENT_BASED_PROCESS;ACTIN_FILAMENT_BINDING;ACTIN_FILAMENT_ORGANIZATION;CELL_CORTEX;CELL_CORTEX_PART;CHEN_LIVER_METABOLISM_QTL_CIS;chr1q21;CORTICAL_ACTIN_CYTOSKELETON;CORTICAL_CYTOSKELETON;CYTOPLASM;CYTOPLASMIC_PART;CYTOSKELETAL_PART;CYTOSKELETAL_PROTEIN_BINDING;CYTOSKELETON;CYTOSKELETON_ORGANIZATION_AND_BIOGE…	19	18	18	9.3	8.9	8.9	279.86	0	57.839	96955000	63	1.88972	0.00578446	P08032;REV__E0CYM1;REV__Q6P6L0;REV__E0CYH7	P08032	Spectrin alpha chain, erythrocytic 1	Spta1	Spta1	365	Spectrin alpha chain, erythrocytic 1
20.8256	21.1141	21.4021	19.1395	21.0368	18.1307	21.5661	21.6329	21.7221	20.447	18.8407	18.5985	21.1578	21.1371	20.8421				+	cellular component assembly;cellular component organization;cellular component organization or biogenesis;cellular metabolic process;cellular nitrogen compound metabolic process;cellular process;coenzyme metabolic process;cofactor metabolic process;heterocycle metabolic process;macromolecular complex assembly;macromolecular complex subunit organization;metabolic process;NAD metabolic process;NADH…	binding;carbonyl reductase (NADPH) activity;catalytic activity;oxidoreductase activity;oxidoreductase activity, acting on CH-OH group of donors;oxidoreductase activity, acting on the CH-OH group of donors, NAD or NADP as acceptor;protein binding;protein self-association	cell part;cytoplasmic part;intracellular membrane-bounded organelle;intracellular organelle;intracellular organelle lumen;intracellular organelle part;intracellular part;membrane-bounded organelle;membrane-enclosed lumen;mitochondrial matrix;mitochondrial part;mitochondrion;organelle;organelle lumen;organelle part	adh_short		4	4	4	28.3	28.3	28.3	25.958	0	6.1682	51807000	23	1.7937	0.00664423	P08074;F6YNX9	P08074	Carbonyl reductase [NADPH] 2	Cbr2	Cbr2	366	Carbonyl reductase [NADPH] 2
20.441	19.295	21.2644	17.9619	20.251	18.0646	22.3062	22.2115	22.3221	19.3217	17.2809	19.8201	21.2908	21.868	21.1382				+	acylglycerol catabolic process;acylglycerol metabolic process;aging;alcohol metabolic process;alpha-amino-3-hydroxy-5-methyl-4-isoxazole propionate receptor clustering;anatomical structure development;anatomical structure morphogenesis;artery morphogenesis;biological regulation;biosynthetic process;blood vessel morphogenesis;calcium ion homeostasis;carboxylic acid transport;cardiovascular system …	antioxidant activity;beta-amyloid binding;binding;carbohydrate binding;cation binding;cholesterol binding;cholesterol transporter activity;cytoskeletal protein binding;enzyme activator activity;enzyme regulator activity;glycosaminoglycan binding;heparin binding;hydroxyapatite binding;identical protein binding;ion binding;lipid binding;lipid transporter activity;lipoprotein particle binding;lipopr…	blood microparticle;cell body;cell part;cell projection;chylomicron;cytoplasmic part;cytoskeletal part;cytosol;dendrite;discoidal high-density lipoprotein particle;early endosome;endoplasmic reticulum;endosome;envelope;extracellular matrix;extracellular membrane-bounded organelle;extracellular organelle;extracellular region;extracellular region part;extracellular space;extracellular vesicular exo…	Apolipoprotein	ABE_VEGFA_TARGETS_2HR;ABE_VEGFA_TARGETS_30MIN;ABRAHAM_ALPC_VS_MULTIPLE_MYELOMA_UP;ACEVEDO_METHYLATED_IN_LIVER_CANCER_DN;ANATOMICAL_STRUCTURE_DEVELOPMENT;ANATOMICAL_STRUCTURE_MORPHOGENESIS;APOPTOSIS_GO;APPEL_IMATINIB_RESPONSE;AXONOGENESIS;BEHAVIOR;BERTUCCI_MEDULLARY_VS_DUCTAL_BREAST_CANCER_UP;BMI1_DN_MEL18_DN.V1_DN;BOCHKIS_FOXA2_TARGETS;BOQUEST_STEM_CELL_CULTURED_VS_FRESH_DN;BOQUEST_STEM_CELL_CULT…	7	7	7	21.5	21.5	21.5	35.866	0	23.057	59098000	28	2.42834	0.00224204	P08226;A0A1B0GX15;G3UWN5;G3UZM8	P08226;A0A1B0GX15;G3UWN5	Apolipoprotein E	Apoe	Apoe	369	Apolipoprotein E;Apolipoprotein E (Fragment);Apolipoprotein E (Fragment)
24.7138	24.8378	24.7609	25.16	24.9673	24.6244	24.2186	24.2311	24.17	24.9117	24.9145	24.949	24.4958	24.3038	24.5232				+	activation of MAPK activity;aging;amine metabolic process;anatomical structure homeostasis;anterograde axon cargo transport;auditory receptor cell stereocilium organization;axon cargo transport;behavior;biological regulation;biosynthetic process;carboxylic acid metabolic process;cation homeostasis;cell aging;cell projection organization;cellular amine metabolic process;cellular amino acid metabol…	antioxidant activity;binding;catalytic activity;cation binding;chaperone binding;copper ion binding;enzyme binding;GTPase binding;identical protein binding;ion binding;metal ion binding;oxidoreductase activity;oxidoreductase activity, acting on superoxide radicals as acceptor;phosphatase binding;protein binding;protein phosphatase 2B binding;protein phosphatase binding;Rac GTPase binding;Ras GTPa…	cell body;cell part;cell projection cytoplasm;cell projection part;cytoplasm;cytoplasmic membrane-bounded vesicle;cytoplasmic part;cytoplasmic vesicle;cytosol;dendrite cytoplasm;dense core granule;extracellular matrix;extracellular membrane-bounded organelle;extracellular organelle;extracellular region part;extracellular space;extracellular vesicular exosome;intracellular membrane-bounded organel…	Sod_Cu	ACEVEDO_LIVER_CANCER_DN;ACEVEDO_NORMAL_TISSUE_ADJACENT_TO_LIVER_TUMOR_DN;ACTIVATION_OF_MAPK_ACTIVITY;AGING;ALCOHOL_METABOLIC_PROCESS;AMUNDSON_RESPONSE_TO_ARSENITE;ANATOMICAL_STRUCTURE_DEVELOPMENT;ANATOMICAL_STRUCTURE_MORPHOGENESIS;APOPTOSIS_GO;APOPTOTIC_NUCLEAR_CHANGES;APOPTOTIC_PROGRAM;BEHAVIOR;BENPORATH_MYC_MAX_TARGETS;BIOCARTA_FREE_PATHWAY;BIOCARTA_LONGEVITY_PATHWAY;BIOPOLYMER_CATABOLIC_PROCES…	8	8	8	50	50	50	15.942	0	25.546	613790000	98	3.63808	0.000655738	P08228	P08228	Superoxide dismutase [Cu-Zn]	Sod1	Sod1	370	Superoxide dismutase [Cu-Zn]
31.1296	30.94	30.9545	31.1594	31.0856	31.1025	30.6914	30.7668	30.7357	30.8716	30.949	31.0493	31.0129	30.8889	31.0636				+	acetyl-CoA catabolic process;acetyl-CoA metabolic process;carbohydrate metabolic process;carboxylic acid metabolic process;catabolic process;cellular catabolic process;cellular ketone metabolic process;cellular macromolecule metabolic process;cellular metabolic process;cellular nitrogen compound metabolic process;cellular process;cellular protein metabolic process;coenzyme catabolic process;coenz…	catalytic activity;L-malate dehydrogenase activity;malate dehydrogenase (NADP+) activity;malate dehydrogenase activity;oxidoreductase activity;oxidoreductase activity, acting on CH-OH group of donors;oxidoreductase activity, acting on the CH-OH group of donors, NAD or NADP as acceptor	cell part;cytoplasmic part;extracellular membrane-bounded organelle;extracellular organelle;extracellular region part;extracellular vesicular exosome;intracellular membrane-bounded organelle;intracellular organelle;intracellular organelle lumen;intracellular organelle part;intracellular part;membrane;membrane-bounded organelle;membrane-bounded vesicle;membrane-enclosed lumen;mitochondrial inner m…	Ldh_1_C;Ldh_1_N	APPIERTO_RESPONSE_TO_FENRETINIDE_DN;BLALOCK_ALZHEIMERS_DISEASE_DN;BROWNE_HCMV_INFECTION_4HR_DN;BURTON_ADIPOGENESIS_5;BUYTAERT_PHOTODYNAMIC_THERAPY_STRESS_DN;CAGGTG_V$E12_Q6;CAMP_UP.V1_UP;chr7p12;CREIGHTON_ENDOCRINE_THERAPY_RESISTANCE_4;DIAZ_CHRONIC_MEYLOGENOUS_LEUKEMIA_UP;EIF4E_UP;GRADE_COLON_CANCER_UP;GSE11864_UNTREATED_VS_CSF1_PAM3CYS_IN_MAC_UP;GSE13411_NAIVE_VS_IGM_MEMORY_BCELL_DN;GSE13411_NAI…	19	19	19	66	66	66	35.611	0	237.56	52235000000	666	2.78463	0.00145185	P08249;A0A0G2JF23;A0A0G2JGY4	P08249	Malate dehydrogenase, mitochondrial	Mdh2	Mdh2	371	Malate dehydrogenase, mitochondrial
21.6252	21.8841	21.8099	20.8709	21.399	21.4032	21.6716	21.8543	22.4971	21.0009	21.2869	21.2188	22.1999	21.9135	21.9372				+	activation of MAPKK activity;activation of protein kinase activity;adenosine receptor signaling pathway;biological regulation;cAMP-mediated signaling;cell cycle;cell division;cell proliferation;cell surface receptor linked signaling pathway;cellular macromolecule metabolic process;cellular metabolic process;cellular process;cellular protein metabolic process;cellular response to stimulus;cyclic-n…	binding;catalytic activity;cation binding;G-protein beta/gamma-subunit complex binding;G-protein-coupled receptor binding;GTP binding;GTPase activity;guanyl nucleotide binding;guanyl ribonucleotide binding;hydrolase activity;hydrolase activity, acting on acid anhydrides;hydrolase activity, acting on acid anhydrides, in phosphorus-containing anhydrides;ion binding;metal ion binding;molecular trans…	cell part;centrosome;cytoplasm;cytoplasmic part;cytoskeletal part;cytosol;extracellular membrane-bounded organelle;extracellular organelle;extracellular region part;extracellular vesicular exosome;extrinsic to internal side of plasma membrane;extrinsic to membrane;extrinsic to plasma membrane;heterotrimeric G-protein complex;intracellular non-membrane-bounded organelle;intracellular organelle;int…	G-alpha	AAGCACA,MIR-218;AAGTCCA,MIR-422B,MIR-422A;AAGWWRNYGGC_UNKNOWN;ACTWSNACTNY_UNKNOWN;ALFANO_MYC_TARGETS;ATGTAGC,MIR-221,MIR-222;BAKKER_FOXO3_TARGETS_UP;BERENJENO_TRANSFORMED_BY_RHOA_DN;CAMP_MEDIATED_SIGNALING;CCAWYNNGAAR_UNKNOWN;CCTGCTG,MIR-214;CELL_SURFACE_RECEPTOR_LINKED_SIGNAL_TRANSDUCTION_GO_0007166;CHICAS_RB1_TARGETS_CONFLUENT;chr3p21;CTAGGAA,MIR-384;CYCLIC_NUCLEOTIDE_MEDIATED_SIGNALING;CYCLIN_…	3	3	3	9.9	9.9	9.9	40.489	0	11.884	82394000	24	2.32357	0.00255758	P08752;A0A0A6YWA9;Q9DC51;B2RSH2	P08752	Guanine nucleotide-binding protein G(i) subunit alpha-2	Gnai2	Gnai2	372	Guanine nucleotide-binding protein G(i) subunit alpha-2
21.6639	22.4945	21.7433	22.0187	22.8816	22.2879	21.9681	21.9978	22.7357	23.6395	23.3445	22.7359	21.9643	22.0934	21.8378				+	alcohol catabolic process;alcohol metabolic process;carbohydrate catabolic process;carbohydrate metabolic process;catabolic process;cellular carbohydrate catabolic process;cellular carbohydrate metabolic process;cellular metabolic process;cellular process;generation of precursor metabolites and energy;glucose catabolic process;glucose metabolic process;glycolysis;hexose catabolic process;hexose m…	adenyl nucleotide binding;adenyl ribonucleotide binding;ATP binding;binding;catalytic activity;kinase activity;nucleotide binding;phosphoglycerate kinase activity;phosphotransferase activity, carboxyl group as acceptor;purine nucleotide binding;purine ribonucleoside triphosphate binding;purine ribonucleotide binding;ribonucleotide binding;transferase activity;transferase activity, transferring ph…	cell part;cytoplasm;intracellular part	PGK	ACEVEDO_LIVER_TUMOR_VS_NORMAL_ADJACENT_TISSUE_UP;ADENYL_NUCLEOTIDE_BINDING;ADENYL_RIBONUCLEOTIDE_BINDING;APPIERTO_RESPONSE_TO_FENRETINIDE_DN;ATP_BINDING;BASAKI_YBX1_TARGETS_DN;BERENJENO_TRANSFORMED_BY_RHOA_UP;BILANGES_RAPAMYCIN_SENSITIVE_VIA_TSC1_AND_TSC2;BIOCARTA_GLYCOLYSIS_PATHWAY;BLALOCK_ALZHEIMERS_DISEASE_DN;BOGNI_TREATMENT_RELATED_MYELOID_LEUKEMIA_UP;BOQUEST_STEM_CELL_CULTURED_VS_FRESH_UP;BO…	8	8	8	26.4	26.4	26.4	44.55	0	49.232	133490000	39	1.75443	0.00721905	P09411;S4R2M7;P09041	P09411;S4R2M7	Phosphoglycerate kinase 1;Phosphoglycerate kinase	Pgk1	Pgk1	376	Phosphoglycerate kinase 1;Phosphoglycerate kinase
28.3911	28.159	28.1419	28.4571	28.1715	28.0826	27.977	28.1787	27.9833	28.3367	28.2885	28.2204	28.0397	28.1071	27.9952				+	age-dependent response to oxidative stress;age-dependent response to reactive oxygen species;amine metabolic process;anatomical structure development;apoptotic mitochondrial changes;behavior;biological regulation;biosynthetic process;carboxylic acid metabolic process;cation homeostasis;cell development;cell differentiation;cellular amine metabolic process;cellular amino acid metabolic process;cel…	antioxidant activity;binding;catalytic activity;cation binding;DNA binding;identical protein binding;ion binding;manganese ion binding;metal ion binding;nucleic acid binding;oxidoreductase activity;oxidoreductase activity, acting on superoxide radicals as acceptor;oxygen binding;protein binding;superoxide dismutase activity;transition metal ion binding	cell part;cytoplasmic part;extracellular membrane-bounded organelle;extracellular organelle;extracellular region part;extracellular vesicular exosome;intracellular membrane-bounded organelle;intracellular non-membrane-bounded organelle;intracellular organelle;intracellular organelle part;intracellular part;membrane;membrane-bounded organelle;membrane-bounded vesicle;mitochondrial inner membrane;m…	Sod_Fe_C;Sod_Fe_N	ALTEMEIER_RESPONSE_TO_LPS_WITH_MECHANICAL_VENTILATION;AMIT_EGF_RESPONSE_60_HELA;ATF2_UP.V1_DN;BERENJENO_TRANSFORMED_BY_RHOA_UP;BERTUCCI_MEDULLARY_VS_DUCTAL_BREAST_CANCER_UP;BHATI_G2M_ARREST_BY_2METHOXYESTRADIOL_UP;BIOCARTA_EPONFKB_PATHWAY;BIOCARTA_LONGEVITY_PATHWAY;BIOPOLYMER_METABOLIC_PROCESS;BLALOCK_ALZHEIMERS_DISEASE_UP;BMI1_DN.V1_DN;BOQUEST_STEM_CELL_CULTURED_VS_FRESH_UP;BROWNE_HCMV_INFECTION…	10	10	10	63.1	63.1	63.1	24.603	0	171.64	6901300000	225	0.95056	0.0461655	P09671	P09671	Superoxide dismutase [Mn], mitochondrial	Sod2	Sod2	378	Superoxide dismutase [Mn], mitochondrial
19.37	18.0565	18.5464	20.3089	18.468	18.9445	20.9672	21.2945	21.4603	20.2371	20.2796	19.7829	18.157	18.8925	18.3955				+	acute inflammatory response;acylglycerol catabolic process;acylglycerol metabolic process;alcohol metabolic process;amine metabolic process;anatomical structure morphogenesis;beta-glucoside transport;biological regulation;biosynthetic process;carbohydrate transport;carboxylic acid metabolic process;catabolic process;cellular amine metabolic process;cellular biogenic amine metabolic process;cellul…	alcohol binding;amine binding;apolipoprotein receptor binding;binding;cation binding;cholesterol binding;cholesterol transporter activity;enzyme activator activity;enzyme inhibitor activity;enzyme regulator activity;high-density lipoprotein particle binding;high-density lipoprotein particle receptor binding;identical protein binding;ion binding;lipase inhibitor activity;lipid binding;lipid transp…	blood microparticle;cell part;chylomicron;cytoplasmic part;cytosol;extracellular membrane-bounded organelle;extracellular organelle;extracellular region;extracellular region part;extracellular space;extracellular vesicular exosome;high-density lipoprotein particle;intracellular part;macromolecular complex;membrane-bounded organelle;membrane-bounded vesicle;organelle;plasma lipoprotein particle;pr…	ApoA-II	ACEVEDO_LIVER_CANCER_DN;BENPORATH_NANOG_TARGETS;BIOCARTA_PPARA_PATHWAY;BIOSYNTHETIC_PROCESS;CAGGTG_V$E12_Q6;CELLULAR_BIOSYNTHETIC_PROCESS;CELLULAR_LOCALIZATION;CELLULAR_MACROMOLECULE_METABOLIC_PROCESS;CELLULAR_PROTEIN_METABOLIC_PROCESS;CHEMICAL_HOMEOSTASIS;CHEN_LIVER_METABOLISM_QTL_CIS;chr1q21;CYCLIN_D1_KE_.V1_UP;CYTOKINE_BIOSYNTHETIC_PROCESS;CYTOKINE_METABOLIC_PROCESS;CYTOKINE_PRODUCTION;CYTOKIN…	2	2	2	28.4	28.4	28.4	11.309	0	7.8574	33752000	26	3.09566	0.00104274	P09813	P09813	Apolipoprotein A-II;Proapolipoprotein A-II	Apoa2	Apoa2	379	Apolipoprotein A-II
19.7467	18.4405	20.4238	22.6541	19.0058	18.91	23.0901	18.5109	22.6275	22.4296	22.6335	22.749	22.9357	22.8908	22.8911				+						2	2	2	31.6	31.6	31.6	6.954	0	12.548	189970000	14	1.03677	0.0368612	P0DN34	P0DN34				380	NADH dehydrogenase [ubiquinone] 1 beta subcomplex subunit 1
25.0439	25.3902	25.1336	25.3385	25.7112	25.5211	25.0883	25.2469	25.3491	25.7174	25.6215	25.3618	25.0161	25.0178	25.2554				+	biological regulation;biosynthetic process;cellular biosynthetic process;cellular macromolecule biosynthetic process;cellular macromolecule metabolic process;cellular metabolic process;cellular process;cellular response to chemical stimulus;cellular response to endogenous stimulus;cellular response to epidermal growth factor stimulus;cellular response to growth factor stimulus;cellular response t…	binding;catalytic activity;enzyme binding;GTP binding;GTPase activity;guanyl nucleotide binding;guanyl ribonucleotide binding;hydrolase activity;hydrolase activity, acting on acid anhydrides;hydrolase activity, acting on acid anhydrides, in phosphorus-containing anhydrides;kinase binding;nucleic acid binding;nucleoside-triphosphatase activity;nucleotide binding;protein binding;protein kinase bind…	cell body;cell cortex part;cell part;cell projection membrane;cell projection part;cortical actin cytoskeleton;cortical cytoskeleton;cytoplasm;cytoplasmic part;cytoskeletal part;cytoskeleton;cytosol;eukaryotic translation elongation factor 1 complex;extracellular membrane-bounded organelle;extracellular organelle;extracellular region part;extracellular space;extracellular vesicular exosome;intrac…	GTP_EFTU;GTP_EFTU_D2;GTP_EFTU_D3	ACAACTT,MIR-382;ALCALA_APOPTOSIS;ALFANO_MYC_TARGETS;BASAKI_YBX1_TARGETS_DN;BCAT.100_UP.V1_UP;BENPORATH_MYC_TARGETS_WITH_EBOX;BILANGES_SERUM_AND_RAPAMYCIN_SENSITIVE_GENES;BILANGES_SERUM_RESPONSE_TRANSLATION;BILD_E2F3_ONCOGENIC_SIGNATURE;BIOPOLYMER_BIOSYNTHETIC_PROCESS;BIOPOLYMER_METABOLIC_PROCESS;BIOSYNTHETIC_PROCESS;BLALOCK_ALZHEIMERS_DISEASE_UP;BMI1_DN.V1_DN;BROWNE_HCMV_INFECTION_10HR_DN;BROWNE_…	15	15	15	37	37	37	50.113	0	51.153	1080900000	207	1.71296	0.00789791	P10126;P62631;D3YZ68;D3Z3I8	P10126;P62631	Elongation factor 1-alpha 1;Elongation factor 1-alpha 2	Eef1a1;Eef1a2	Eef1a1;Eef1a2	381	Elongation factor 1-alpha 1;Elongation factor 1-alpha 2
26.0994	26.2131	26.2902	26.1539	26.1025	25.9936	26.6527	26.3709	26.3361	26.1813	26.1357	26.0938	27.061	27.1312	26.9457				+	anatomical structure development;biological regulation;cell differentiation;cellular developmental process;cellular process;cellular response to chemical stimulus;cellular response to endogenous stimulus;cellular response to hormone stimulus;cellular response to organic substance;cellular response to stimulus;cellular response to thyroid hormone stimulus;collagen catabolic process;collagen metabo…	binding;catalytic activity;collagen binding;cysteine-type endopeptidase activity;cysteine-type peptidase activity;endopeptidase activity;glycoprotein binding;hydrolase activity;peptidase activity;peptidase activity, acting on L-amino acid peptides;protein binding;proteoglycan binding	cell part;cytoplasmic membrane-bounded vesicle;cytoplasmic part;cytoplasmic vesicle;extracellular membrane-bounded organelle;extracellular organelle;extracellular region part;extracellular space;extracellular vesicular exosome;intracellular membrane-bounded organelle;intracellular non-membrane-bounded organelle;intracellular organelle;intracellular organelle part;intracellular part;lysosome;lytic…	Peptidase_C1;Propeptide_C1	ACEVEDO_LIVER_CANCER_DN;ACEVEDO_NORMAL_TISSUE_ADJACENT_TO_LIVER_TUMOR_DN;AIYAR_COBRA1_TARGETS_UP;ALONSO_METASTASIS_EMT_UP;ALONSO_METASTASIS_UP;APOPTOSIS_GO;APPEL_IMATINIB_RESPONSE;ATTCTTT,MIR-186;BLALOCK_ALZHEIMERS_DISEASE_UP;BOYAULT_LIVER_CANCER_SUBCLASS_G1_DN;CELL_DEVELOPMENT;CELLULAR_MACROMOLECULE_METABOLIC_PROCESS;CELLULAR_PROTEIN_METABOLIC_PROCESS;CHEN_LVAD_SUPPORT_OF_FAILING_HEART_DN;CHEN_M…	10	10	10	36.9	36.9	36.9	37.279	0	219.61	2238800000	174	5.47111	0.000842105	P10605	P10605	Cathepsin B;Cathepsin B light chain;Cathepsin B heavy chain	Ctsb	Ctsb	382	Cathepsin B
23.163	23.3467	23.3541	22.7878	22.8423	22.9401	23.4129	23.4836	23.448	22.6903	22.9175	22.7677	22.8707	22.6109	22.7515				+	biological regulation;biosynthetic process;cell redox homeostasis;cellular biosynthetic process;cellular homeostasis;cellular macromolecule biosynthetic process;cellular macromolecule metabolic process;cellular metabolic process;cellular nitrogen compound metabolic process;cellular process;cellular protein metabolic process;cellular response to chemical stimulus;cellular response to oxidative str…	catalytic activity;disulfide oxidoreductase activity;oxidoreductase activity;oxidoreductase activity, acting on a sulfur group of donors;oxidoreductase activity, acting on a sulfur group of donors, disulfide as acceptor;peptide disulfide oxidoreductase activity;protein disulfide oxidoreductase activity	cell part;cytoplasm;cytoplasmic part;cytosol;extracellular membrane-bounded organelle;extracellular organelle;extracellular region part;extracellular vesicular exosome;intracellular membrane-bounded organelle;intracellular organelle;intracellular part;membrane-bounded organelle;membrane-bounded vesicle;mitochondrion;nucleus;organelle;vesicle	Thioredoxin	ABRAHAM_ALPC_VS_MULTIPLE_MYELOMA_DN;BENPORATH_MYC_TARGETS_WITH_EBOX;BERENJENO_TRANSFORMED_BY_RHOA_UP;BLALOCK_ALZHEIMERS_DISEASE_DN;BOHN_PRIMARY_IMMUNODEFICIENCY_SYNDROM_UP;BOYAULT_LIVER_CANCER_SUBCLASS_G3_UP;CAGCTG_V$AP4_Q5;CELL_CELL_SIGNALING;CELL_PROLIFERATION_GO_0008283;CHICAS_RB1_TARGETS_CONFLUENT;chr9q31;DAIRKEE_CANCER_PRONE_RESPONSE_BPA_E2;DANG_BOUND_BY_MYC;DANG_MYC_TARGETS_UP;DANG_REGULATE…	3	3	3	29.5	29.5	29.5	11.675	0	20.28	212680000	35	4.90051	0.000611765	P10639	P10639	Thioredoxin	Txn	Txn	383	Thioredoxin
20.2434	20.5686	20.3122	20.398	20.6029	20.5614	20.2503	19.6551	20.4232	22.2146	21.892	20.3335	19.7814	19.4099	18.9576				+	amine transport;amino acid import;amino acid transport;aromatic amino acid transport;branched-chain aliphatic amino acid transport;carbohydrate metabolic process;carboxylic acid transport;establishment of localization;leucine import;leucine transport;metabolic process;neutral amino acid transport;nitrogen compound transport;organic acid transport;organic substance transport;primary metabolic proc…	active transmembrane transporter activity;amine transmembrane transporter activity;amino acid transmembrane transporter activity;binding;carboxylic acid transmembrane transporter activity;catalytic activity;cation binding;double-stranded RNA binding;ion binding;neutral amino acid transmembrane transporter activity;nucleic acid binding;organic acid transmembrane transporter activity;RNA binding;su…	apical plasma membrane;cell part;cell surface;cytoplasm;cytoplasmic membrane-bounded vesicle;cytoplasmic part;cytoplasmic vesicle;extracellular membrane-bounded organelle;extracellular organelle;extracellular region part;extracellular vesicular exosome;integral to membrane;intracellular membrane-bounded organelle;intracellular organelle;intracellular organelle part;intracellular part;intrinsic to…	Alpha-amylase	ACTIVE_TRANSMEMBRANE_TRANSPORTER_ACTIVITY;AMINE_TRANSPORT;AMINO_ACID_TRANSPORT;ANTIPORTER_ACTIVITY;BASAKI_YBX1_TARGETS_UP;BCAT_GDS748_UP;BENPORATH_SOX2_TARGETS;BUYTAERT_PHOTODYNAMIC_THERAPY_STRESS_UP;CAFFAREL_RESPONSE_TO_THC_24HR_5_DN;CAFFAREL_RESPONSE_TO_THC_UP;CAGGTA_V$AREB6_01;CARBOXYLIC_ACID_TRANSPORT;CATION_TRANSMEMBRANE_TRANSPORTER_ACTIVITY;CELL_SURFACE;CHAUHAN_RESPONSE_TO_METHOXYESTRADIOL_…	6	6	6	14.8	14.8	14.8	58.336	0	8.8605	32461000	10	2.05258	0.004064	P10852;A0A0U1RP98;A0A0U1RPL8;A0A0U1RPG5;A0A0U1RP32;A0A0U1RPK4	P10852;A0A0U1RP98	4F2 cell-surface antigen heavy chain	Slc3a2	Slc3a2	384	4F2 cell-surface antigen heavy chain;4F2 cell-surface antigen heavy chain (Fragment)
24.4745	24.006	24.6235	25.019	24.4928	24.5255	25.6331	25.5041	26.671	23.7075	23.637	23.4737	25.3681	26.5105	25.2891				+	antibacterial humoral response;antimicrobial humoral response;ATP-dependent chromatin remodeling;biological regulation;cell migration;cell motility;cellular component assembly;cellular component assembly at cellular level;cellular component disassembly;cellular component disassembly at cellular level;cellular component movement;cellular component organization;cellular component organization at ce…	binding;DNA binding;nucleic acid binding	cell part;chromosomal part;extracellular membrane-bounded organelle;extracellular organelle;extracellular region part;extracellular space;extracellular vesicular exosome;extrinsic to membrane;extrinsic to plasma membrane;intracellular membrane-bounded organelle;intracellular organelle;intracellular organelle part;intracellular part;macromolecular complex;membrane part;membrane-bounded organelle;m…	Histone	ACEVEDO_LIVER_CANCER_UP;ACEVEDO_LIVER_CANCER_WITH_H3K27ME3_DN;ACEVEDO_LIVER_CANCER_WITH_H3K9ME3_DN;ACEVEDO_LIVER_TUMOR_VS_NORMAL_ADJACENT_TISSUE_UP;ALCALAY_AML_BY_NPM1_LOCALIZATION_UP;BENPORATH_CYCLING_GENES;BENPORATH_EED_TARGETS;BENPORATH_MYC_MAX_TARGETS;BENPORATH_OCT4_TARGETS;BENPORATH_SOX2_TARGETS;BLALOCK_ALZHEIMERS_DISEASE_UP;BMI1_DN.V1_DN;BMI1_DN_MEL18_DN.V1_DN;BONOME_OVARIAN_CANCER_POOR_SUR…	7	7	1	48.5	48.5	5.2	14.888	0	35.215	965440000	55	3.24636	0.000940092	Q8CBB6;Q8CGP2;Q8CGP1;Q64475;P10853;Q9D2U9;Q8CGP0;P70696;Q64524	Q8CBB6;Q8CGP2;Q8CGP1;Q64475;P10853;Q9D2U9;Q8CGP0;P70696;Q64524	Histone H2B;Histone H2B type 1-P;Histone H2B type 1-K;Histone H2B type 1-B;Histone H2B type 1-F/J/L;Histone H2B type 3-A;Histone H2B type 3-B;Histone H2B type 1-A;Histone H2B type 2-E	Hist1h2br;Hist1h2bp;Hist1h2bk;Hist1h2bb;Hist1h2bf;Hist3h2ba;Hist3h2bb;Hist1h2ba;Hist2h2be	Hist1h2br;Hist1h2bp;Hist1h2bk;Hist1h2bb;Hist1h2bf;Hist3h2ba;Hist3h2bb;Hist1h2ba;Hist2h2be	385	Histone H2B;Histone H2B type 1-P;Histone H2B type 1-K;Histone H2B type 1-B;Histone H2B type 1-F/J/L;Histone H2B type 3-A;Histone H2B type 3-B;Histone H2B type 1-A;Histone H2B type 2-E
21.5324	21.2276	21.3563	21.5161	18.1229	21.3147	21.5422	21.7349	21.8709	18.8545	20.7124	18.286	21.7216	22.1382	21.8203				+	cellular component assembly;cellular component assembly at cellular level;cellular component organization;cellular component organization at cellular level;cellular component organization or biogenesis;cellular component organization or biogenesis at cellular level;cellular macromolecular complex assembly;cellular macromolecular complex subunit organization;cellular process;chromatin organization…	binding;chromatin binding;chromatin DNA binding;DNA binding;nucleic acid binding;structure-specific DNA binding	actin cytoskeleton;cell part;chromatin;chromosomal part;cytoplasmic part;cytoskeleton;euchromatin;Golgi apparatus;intracellular membrane-bounded organelle;intracellular non-membrane-bounded organelle;intracellular organelle;intracellular organelle part;intracellular part;macromolecular complex;membrane-bounded organelle;non-membrane-bounded organelle;nuclear chromatin;nuclear chromosome part;nucl…	Linker_histone	AACTTT_UNKNOWN;ACACTCC,MIR-122A;BENPORATH_CYCLING_GENES;BENPORATH_EED_TARGETS;BOYAULT_LIVER_CANCER_SUBCLASS_G12_UP;BRUNO_HEMATOPOIESIS;BURTON_ADIPOGENESIS_12;CAGCTG_V$AP4_Q5;CCCNNGGGAR_V$OLF1_01;CHIARETTI_T_ALL_REFRACTORY_TO_THERAPY;CHIBA_RESPONSE_TO_TSA;chr22q13;CTTTGA_V$LEF1_Q2;CTTTGT_V$LEF1_Q2;DEBIASI_APOPTOSIS_BY_REOVIRUS_INFECTION_UP;DELPUECH_FOXO3_TARGETS_DN;DEURIG_T_CELL_PROLYMPHOCYTIC_LEU…	3	3	3	16.5	16.5	16.5	20.861	0	12.287	68130000	9	1.27306	0.0208247	P10922	P10922	Histone H1.0;Histone H1.0, N-terminally processed	H1f0	H1f0	387	Histone H1.0
20.5619	21.0293	21.7538	20.9439	20.9271	20.9131	21.5064	22.2885	23.2325	19.9951	19.07	17.3291	21.6073	22.2991	20.711				+	anatomical structure development;anatomical structure formation involved in morphogenesis;anatomical structure morphogenesis;biological regulation;biomineral tissue development;biosynthetic process;blood vessel development;bone trabecula formation;cartilage development;cartilage development involved in endochondral bone morphogenesis;cell communication;cell differentiation;cellular component asse…	binding;cation binding;extracellular matrix structural constituent;growth factor binding;identical protein binding;ion binding;metal ion binding;platelet-derived growth factor binding;protein binding;structural molecule activity	cell part;collagen;collagen type I;cytoplasm;cytoplasmic membrane-bounded vesicle;cytoplasmic part;cytoplasmic vesicle;endoplasmic reticulum;extracellular matrix;extracellular matrix part;extracellular region part;extracellular space;fibrillar collagen;Golgi apparatus;intracellular membrane-bounded organelle;intracellular organelle;intracellular part;membrane-bounded organelle;membrane-bounded ve…	COLFI;Collagen;VWC	AAGCACA,MIR-218;ACEVEDO_LIVER_CANCER_UP;ACEVEDO_LIVER_TUMOR_VS_NORMAL_ADJACENT_TISSUE_UP;ACTACCT,MIR-196A,MIR-196B;AGGAAGC,MIR-516-3P;ANASTASSIOU_CANCER_MESENCHYMAL_TRANSITION_SIGNATURE;ANATOMICAL_STRUCTURE_DEVELOPMENT;BERENJENO_TRANSFORMED_BY_RHOA_DN;BILD_MYC_ONCOGENIC_SIGNATURE;BILD_SRC_ONCOGENIC_SIGNATURE;BLUM_RESPONSE_TO_SALIRASIB_DN;BOQUEST_STEM_CELL_UP;BROWNE_HCMV_INFECTION_16HR_DN;BRUINS_U…	5	5	5	4	4	4	138.03	0	7.5855	70485000	26	2.28904	0.00271856	P11087	P11087	Collagen alpha-1(I) chain	Col1a1	Col1a1	388	Collagen alpha-1(I) chain
21.8528	22.5827	22.3152	21.7079	21.6916	21.7602	21.5335	21.7044	21.941	21.9746	21.897	22.0877	21.4646	18.5397	19.3991				+	acylglycerol biosynthetic process;acylglycerol catabolic process;acylglycerol metabolic process;biological regulation;biosynthetic process;carboxylic acid biosynthetic process;carboxylic acid metabolic process;catabolic process;cellular biosynthetic process;cellular catabolic process;cellular component organization;cellular component organization or biogenesis;cellular ketone metabolic process;ce…	apolipoprotein binding;binding;carbohydrate binding;carboxylic ester hydrolase activity;catalytic activity;glycosaminoglycan binding;heparin binding;hydrolase activity;hydrolase activity, acting on ester bonds;lipase activity;lipid binding;lipoprotein lipase activity;pattern binding;polysaccharide binding;protein binding;receptor binding;triglyceride binding;triglyceride lipase activity	anchored to membrane;cell part;cell surface;chylomicron;extracellular matrix;extracellular membrane-bounded organelle;extracellular organelle;extracellular region part;extracellular space;extracellular vesicular exosome;intrinsic to membrane;macromolecular complex;membrane;membrane part;membrane-bounded organelle;membrane-bounded vesicle;organelle;plasma lipoprotein particle;plasma membrane;prote…	Lipase;PLAT	ACOSTA_PROLIFERATION_INDEPENDENT_MYC_TARGETS_UP;AKT_UP.V1_DN;AKT_UP_MTOR_DN.V1_DN;BAELDE_DIABETIC_NEPHROPATHY_DN;BENPORATH_EED_TARGETS;BENPORATH_ES_WITH_H3K27ME3;BENPORATH_PRC2_TARGETS;BENPORATH_SUZ12_TARGETS;BILBAN_B_CLL_LPL_UP;BIOCARTA_PPARA_PATHWAY;BLALOCK_ALZHEIMERS_DISEASE_UP;BOQUEST_STEM_CELL_CULTURED_VS_FRESH_UP;BORLAK_LIVER_CANCER_EGF_UP;BURTON_ADIPOGENESIS_10;BURTON_ADIPOGENESIS_6;BURTON…	5	5	5	15.6	15.6	15.6	53.109	0	6.2333	85128000	38	1.95219	0.0052093	P11152	P11152	Lipoprotein lipase	Lpl	Lpl	389	Lipoprotein lipase
23.0321	22.82	22.773	23.7709	23.834	23.5052	22.5662	22.6421	22.6983	23.7467	23.7493	24.1084	23.2055	23.0569	22.8865				+	autophagic cell death;autophagy;biological regulation;catabolic process;cell death;cellular catabolic process;cellular metabolic process;cellular process;death;establishment of localization;establishment of localization in cell;establishment of protein localization;establishment of protein localization to organelle;gamete generation;Golgi to lysosome transport;Golgi vesicle transport;induction of…	binding;enzyme binding;protein binding;protein domain specific binding	cell body;cell part;cell projection;cell surface;clathrin-coated vesicle;coated vesicle;cytolytic granule;cytoplasm;cytoplasmic membrane-bounded vesicle;cytoplasmic part;cytoplasmic vesicle;dendrite;endosomal part;endosome;endosome membrane;external side of plasma membrane;extracellular membrane-bounded organelle;extracellular organelle;extracellular region part;extracellular vesicular exosome;in…	Lamp	AATGTGA,MIR-23A,MIR-23B;ACCAAAG,MIR-9;ACEVEDO_LIVER_CANCER_DN;AMIT_EGF_RESPONSE_480_HELA;APPEL_IMATINIB_RESPONSE;BARRIER_CANCER_RELAPSE_NORMAL_SAMPLE_DN;BENPORATH_MYC_MAX_TARGETS;BLALOCK_ALZHEIMERS_DISEASE_UP;CACGTG_V$MYC_Q2;CASORELLI_ACUTE_PROMYELOCYTIC_LEUKEMIA_DN;CELL_FRACTION;chr13q34;CTATGCA,MIR-153;CYTOPLASM;CYTOPLASMIC_PART;DANG_BOUND_BY_MYC;DANG_MYC_TARGETS_DN;DANG_REGULATED_BY_MYC_DN;DIT…	4	4	4	11.8	11.8	11.8	43.865	0	22.403	245000000	72	5.12395	0.000753623	P11438	P11438	Lysosome-associated membrane glycoprotein 1	Lamp1	Lamp1	391	Lysosome-associated membrane glycoprotein 1
24.0916	23.6649	23.754	23.3835	23.9464	23.7485	23.6991	24.2064	23.8898	24.1957	24.2115	23.7716	23.5444	23.4389	23.1958				+	anatomical structure development;biological regulation;cellular component organization;cellular component organization or biogenesis;cellular macromolecule metabolic process;cellular metabolic process;cellular process;cellular protein metabolic process;cellular response to chemical stimulus;cellular response to cytokine stimulus;cellular response to interleukin-4;cellular response to organic cycl…	adenyl deoxyribonucleotide binding;adenyl nucleotide binding;adenyl ribonucleotide binding;antigen binding;ATP binding;binding;CTP binding;dATP binding;deoxyribonucleotide binding;double-stranded RNA binding;enzyme binding;enzyme regulator activity;GTP binding;guanyl nucleotide binding;guanyl ribonucleotide binding;kinase binding;MHC class II protein complex binding;MHC protein complex binding;ni…	apical plasma membrane;basolateral plasma membrane;brush border membrane;cell part;cell projection membrane;cell projection part;cell surface;cytoplasm;cytoplasmic membrane-bounded vesicle;cytoplasmic part;cytoplasmic vesicle;cytosol;extracellular membrane-bounded organelle;extracellular organelle;extracellular region part;extracellular vesicular exosome;inclusion body;intracellular;intracellular…	HATPase_c;HSP90	ACEVEDO_LIVER_CANCER_UP;ACEVEDO_LIVER_TUMOR_VS_NORMAL_ADJACENT_TISSUE_UP;ATCMNTCCGY_UNKNOWN;BENPORATH_MYC_TARGETS_WITH_EBOX;BENPORATH_SOX2_TARGETS;BIOSYNTHETIC_PROCESS;BLALOCK_ALZHEIMERS_DISEASE_DN;BLALOCK_ALZHEIMERS_DISEASE_INCIPIENT_DN;BORCZUK_MALIGNANT_MESOTHELIOMA_UP;BUYTAERT_PHOTODYNAMIC_THERAPY_STRESS_UP;BYSTRYKH_HEMATOPOIESIS_STEM_CELL_SCP2_QTL_TRANS;CACGTG_V$MYC_Q2;CAGGTG_V$E12_Q6;CAIRO_H…	8	7	3	12.8	11.2	5	83.28	0	22.59	345600000	53	1.26273	0.0212538	P11499;E9Q3D6;E9Q0C3;D3Z1R1;E9PX27	P11499	Heat shock protein HSP 90-beta	Hsp90ab1	Hsp90ab1	392	Heat shock protein HSP 90-beta
29.599	29.5161	29.606	30.2468	30.3049	30.5019	28.7255	28.7846	28.755	30.8845	30.9153	30.9482	28.3184	28.4885	28.6538				+	biological regulation;brown fat cell differentiation;cation transport;cell differentiation;cellular developmental process;cellular process;developmental process;establishment of localization;establishment of localization in cell;fat cell differentiation;hydrogen transport;intracellular transport;ion transport;mitochondrial transport;monovalent inorganic cation transport;proton transport;regulatio…	oxidative phosphorylation uncoupler activity;transmembrane transporter activity;transporter activity	cell part;cytoplasmic part;envelope;integral to membrane;intracellular membrane-bounded organelle;intracellular organelle;intracellular organelle part;intracellular part;intrinsic to membrane;membrane;membrane part;membrane-bounded organelle;mitochondrial envelope;mitochondrial inner membrane;mitochondrial membrane;mitochondrial part;mitochondrion;organelle;organelle envelope;organelle inner memb…	Mito_carr	BENPORATH_EED_TARGETS;BENPORATH_ES_WITH_H3K27ME3;BENPORATH_PRC2_TARGETS;BENPORATH_SUZ12_TARGETS;BYSTRYKH_HEMATOPOIESIS_STEM_CELL_AND_BRAIN_QTL_TRANS;BYSTRYKH_HEMATOPOIESIS_STEM_CELL_QTL_TRANS;CATION_TRANSPORT;chr4q28;DANG_BOUND_BY_MYC;ESTABLISHMENT_OF_LOCALIZATION;FERNANDEZ_BOUND_BY_MYC;GSE10325_BCELL_VS_LUPUS_BCELL_UP;GSE11924_TH1_VS_TH17_CD4_TCELL_UP;GSE13485_CTRL_VS_DAY21_YF17D_VACCINE_PBMC_DN…	26	26	26	87.6	87.6	87.6	33.247	0	323.31	26712000000	1171	9.75145	0	P12242	P12242	Mitochondrial brown fat uncoupling protein 1	Ucp1	Ucp1	393	Mitochondrial brown fat uncoupling protein 1
28.3905	28.8104	28.6649	28.6655	28.6726	28.3534	28.8091	28.7923	28.5021	28.009	27.9801	28.181	29.1991	28.8476	28.415				+		binding;catalytic activity;cation binding;cation transmembrane transporter activity;cytochrome-c oxidase activity;heme-copper terminal oxidase activity;hydrogen ion transmembrane transporter activity;inorganic cation transmembrane transporter activity;ion binding;ion transmembrane transporter activity;metal ion binding;monovalent inorganic cation transmembrane transporter activity;oxidoreductase …	cell part;cytoplasmic part;extracellular membrane-bounded organelle;extracellular organelle;extracellular region part;extracellular vesicular exosome;intracellular membrane-bounded organelle;intracellular organelle;intracellular organelle part;intracellular part;membrane;membrane-bounded organelle;membrane-bounded vesicle;mitochondrial inner membrane;mitochondrial membrane;mitochondrial part;mito…	COX5A	AAAGGGA,MIR-204,MIR-211;BENPORATH_PROLIFERATION;BLALOCK_ALZHEIMERS_DISEASE_DN;BYSTRYKH_HEMATOPOIESIS_STEM_CELL_QTL_TRANS;CATGTAA,MIR-496;CATION_TRANSMEMBRANE_TRANSPORTER_ACTIVITY;chr15q25;CHUNG_BLISTER_CYTOTOXICITY_UP;CYTOCHROME_C_OXIDASE_ACTIVITY;DAIRKEE_TERT_TARGETS_UP;ELECTRON_CARRIER_ACTIVITY;GARY_CD5_TARGETS_DN;GGGCGGR_V$SP1_Q6;GSE10325_BCELL_VS_LUPUS_BCELL_DN;GSE12845_NAIVE_VS_PRE_GC_TONSIL…	10	10	10	54.1	54.1	54.1	16.101	0	86.471	12539000000	355	1.66991	0.00868182	P12787	P12787	Cytochrome c oxidase subunit 5A, mitochondrial	Cox5a	Cox5a	394	Cytochrome c oxidase subunit 5A, mitochondrial
26.3357	26.2198	26.2772	26.7441	26.9155	26.9397	26.0825	26.3248	26.1619	27.9005	27.5656	27.4731	26.2297	26.2183	26.1453				+	alcohol biosynthetic process;alcohol catabolic process;alcohol metabolic process;alditol catabolic process;alditol metabolic process;biological regulation;biosynthetic process;carbohydrate biosynthetic process;carbohydrate catabolic process;carbohydrate metabolic process;catabolic process;cellular biosynthetic process;cellular carbohydrate biosynthetic process;cellular carbohydrate catabolic proc…	binding;catalytic activity;coenzyme binding;cofactor binding;glycerol-3-phosphate dehydrogenase [NAD+] activity;glycerol-3-phosphate dehydrogenase activity;NAD binding;nucleotide binding;oxidoreductase activity;oxidoreductase activity, acting on CH-OH group of donors;oxidoreductase activity, acting on the CH-OH group of donors, NAD or NADP as acceptor;oxidoreductase activity, acting on the CH-OH …	cell part;cytoplasmic part;cytosol;extracellular membrane-bounded organelle;extracellular organelle;extracellular region part;extracellular vesicular exosome;glycerol-3-phosphate dehydrogenase complex;intracellular membrane-bounded organelle;intracellular organelle;intracellular part;macromolecular complex;membrane-bounded organelle;membrane-bounded vesicle;mitochondrion;organelle;protein complex…	NAD_Gly3P_dh_C;NAD_Gly3P_dh_N	ACEVEDO_LIVER_CANCER_DN;ACEVEDO_LIVER_TUMOR_VS_NORMAL_ADJACENT_TISSUE_DN;ACEVEDO_NORMAL_TISSUE_ADJACENT_TO_LIVER_TUMOR_DN;ATGTCAC,MIR-489;BROWNE_HCMV_INFECTION_1HR_DN;BURTON_ADIPOGENESIS_6;CACGTG_V$MYC_Q2;CAGCTG_V$AP4_Q5;CAGGTG_V$E12_Q6;CAIRO_HEPATOBLASTOMA_DN;chr12q12;COULOUARN_TEMPORAL_TGFB1_SIGNATURE_DN;ESC_V6.5_UP_EARLY.V1_UP;FEVR_CTNNB1_TARGETS_UP;FONTAINE_PAPILLARY_THYROID_CARCINOMA_DN;GAGC…	22	22	22	70.2	70.2	70.2	37.572	0	160.06	2514800000	213	6.61354	0.00117647	P13707;E0CXN5;Q3ULJ0;D3Z0L6	P13707;E0CXN5	Glycerol-3-phosphate dehydrogenase [NAD(+)], cytoplasmic;Glycerol-3-phosphate dehydrogenase [NAD(+)]	Gpd1	Gpd1	396	Glycerol-3-phosphate dehydrogenase [NAD(+)], cytoplasmic;Glycerol-3-phosphate dehydrogenase [NAD(+)]
19.1994	19.2149	18.0987	19.0156	18.8849	19.6797	20.4497	19.1342	18.9172	21.5792	21.0403	21.0985	19.6078	19.2112	18.63				+	amylopectin biosynthetic process;biological regulation;biosynthetic process;brown fat cell differentiation;carbohydrate biosynthetic process;carbohydrate homeostasis;carbohydrate metabolic process;carbohydrate transport;cell differentiation;cellular biosynthetic process;cellular carbohydrate biosynthetic process;cellular carbohydrate metabolic process;cellular developmental process;cellular gluca…	active transmembrane transporter activity;carbohydrate transmembrane transporter activity;cation transmembrane transporter activity;cation:sugar symporter activity;D-glucose transmembrane transporter activity;glucose transmembrane transporter activity;hexose transmembrane transporter activity;hexose:hydrogen symporter activity;hydrogen:glucose symporter activity;insulin-responsive hydrogen:glucos…	cell part;clathrin-coated vesicle;coated pit;coated vesicle;cytoplasmic membrane-bounded vesicle;cytoplasmic part;cytoplasmic vesicle;cytoplasmic vesicle membrane;cytoplasmic vesicle part;cytosol;endomembrane system;endosome;external side of plasma membrane;extracellular membrane-bounded organelle;extracellular organelle;extracellular region part;extracellular vesicular exosome;Golgi apparatus pa…	Sugar_tr	AACTTT_UNKNOWN;ACEVEDO_FGFR1_TARGETS_IN_PROSTATE_CANCER_MODEL_DN;AFFAR_YY1_TARGETS_UP;AGCACTT,MIR-93,MIR-302A,MIR-302B,MIR-302C,MIR-302D,MIR-372,MIR-373,MIR-520E,MIR-520A,MIR-526B,MIR-520B,MIR-520C,MIR-520D;BENPORATH_MYC_MAX_TARGETS;BENPORATH_MYC_TARGETS_WITH_EBOX;BIOCARTA_GH_PATHWAY;BIOCARTA_INSULIN_PATHWAY;BIOCARTA_PGC1A_PATHWAY;BURTON_ADIPOGENESIS_6;BYSTRYKH_HEMATOPOIESIS_STEM_CELL_AND_BRAIN_Q…	2	2	2	5.1	5.1	5.1	54.755	0	5.8233	11787000	5	2.53019	0.00199331	P14142;J3QMU2;J3QNF4;J3QK17	P14142;J3QMU2;J3QNF4;J3QK17	Solute carrier family 2, facilitated glucose transporter member 4	Slc2a4	Slc2a4	398	Solute carrier family 2, facilitated glucose transporter member 4;Solute carrier family 2, facilitated glucose transporter member 4;Solute carrier family 2, facilitated glucose transporter member 4 (Fragment);Solute carrier family 2, facilitated glucose tr
23.5173	23.3817	23.5947	23.8021	23.7689	23.7242	23.2703	23.4383	23.1383	23.729	23.2332	23.1225	23.3427	22.801	23.2098				+	acetyl-CoA catabolic process;acetyl-CoA metabolic process;carbohydrate metabolic process;carboxylic acid metabolic process;catabolic process;cellular catabolic process;cellular ketone metabolic process;cellular metabolic process;cellular nitrogen compound metabolic process;cellular process;coenzyme catabolic process;coenzyme metabolic process;cofactor catabolic process;cofactor metabolic process;…	binding;catalytic activity;coenzyme binding;cofactor binding;L-malate dehydrogenase activity;malate dehydrogenase activity;NAD binding;nucleotide binding;oxidoreductase activity;oxidoreductase activity, acting on CH-OH group of donors;oxidoreductase activity, acting on the CH-OH group of donors, NAD or NADP as acceptor	cell part;centrosome;cytoplasm;cytoplasmic part;cytoskeletal part;cytosol;extracellular membrane-bounded organelle;extracellular organelle;extracellular region part;extracellular space;extracellular vesicular exosome;intracellular membrane-bounded organelle;intracellular non-membrane-bounded organelle;intracellular organelle;intracellular organelle part;intracellular part;membrane-bounded organel…	Ldh_1_C;Ldh_1_N	AACYNNNNTTCCS_UNKNOWN;ACTAYRNNNCCCR_UNKNOWN;ALONSO_METASTASIS_UP;APPIERTO_RESPONSE_TO_FENRETINIDE_DN;ATGGYGGA_UNKNOWN;BENPORATH_MYC_MAX_TARGETS;BENPORATH_NANOG_TARGETS;BILD_HRAS_ONCOGENIC_SIGNATURE;BIOCARTA_KREB_PATHWAY;BLALOCK_ALZHEIMERS_DISEASE_DN;BYSTRYKH_HEMATOPOIESIS_STEM_CELL_QTL_TRANS;CHARAFE_BREAST_CANCER_LUMINAL_VS_BASAL_DN;CHAUHAN_RESPONSE_TO_METHOXYESTRADIOL_DN;CHOI_ATL_CHRONIC_VS_ACUT…	5	5	5	16.2	16.2	16.2	36.511	0	26.235	255460000	55	1.48109	0.0137143	P14152;B1ATQ3	P14152	Malate dehydrogenase, cytoplasmic	Mdh1	Mdh1	400	Malate dehydrogenase, cytoplasmic
21.1752	21.47	19.3908	21.7066	19.623	22.0162	22.5482	22.3344	22.8833	23.563	22.8579	22.5098	22.4293	22.5001	22.0045				+	amine biosynthetic process;amine metabolic process;biological regulation;biosynthetic process;carboxylic acid biosynthetic process;carboxylic acid metabolic process;cell communication;cell proliferation;cellular amine metabolic process;cellular amino acid biosynthetic process;cellular amino acid metabolic process;cellular biosynthetic process;cellular component assembly;cellular component organiz…	acid-ammonia (or amide) ligase activity;adenyl nucleotide binding;adenyl ribonucleotide binding;amine binding;amino acid binding;ammonia ligase activity;ATP binding;binding;carbon-carbon lyase activity;carboxylic acid binding;carboxy-lyase activity;catalytic activity;cation binding;glutamate binding;glutamate decarboxylase activity;glutamate-ammonia ligase activity;identical protein binding;ion b…	axon part;axon terminus;cell body;cell part;cell projection part;cytoplasm;cytoplasmic part;endoplasmic reticulum;extracellular membrane-bounded organelle;extracellular organelle;extracellular region part;extracellular vesicular exosome;intracellular membrane-bounded organelle;intracellular organelle;intracellular part;macromolecular complex;membrane-bounded organelle;membrane-bounded vesicle;mit…	Gln-synt_C;Gln-synt_N	AMIT_SERUM_RESPONSE_40_MCF10A;BAELDE_DIABETIC_NEPHROPATHY_DN;BARIS_THYROID_CANCER_UP;BLALOCK_ALZHEIMERS_DISEASE_DN;BLALOCK_ALZHEIMERS_DISEASE_INCIPIENT_DN;BOYAULT_LIVER_CANCER_SUBCLASS_G56_UP;BURTON_ADIPOGENESIS_4;BYSTRYKH_HEMATOPOIESIS_STEM_CELL_QTL_TRANS;CAIRO_HEPATOBLASTOMA_CLASSES_DN;CAIRO_HEPATOBLASTOMA_UP;CASORELLI_ACUTE_PROMYELOCYTIC_LEUKEMIA_DN;CAVARD_LIVER_CANCER_MALIGNANT_VS_BENIGN;CHEN…	5	5	5	20.4	20.4	20.4	42.119	0	88.043	120470000	25	1.55695	0.0113652	P15105;D3YVK1;D3Z121	P15105	Glutamine synthetase	Glul	Glul	404	Glutamine synthetase
22.837	22.1786	22.4786	22.8709	22.8807	22.7294	23.6253	23.8975	24.2793	22.6831	22.1449	18.4069	23.7429	24.5195	23.7007				+	biological regulation;cellular component assembly;cellular component assembly at cellular level;cellular component organization;cellular component organization at cellular level;cellular component organization or biogenesis;cellular component organization or biogenesis at cellular level;cellular macromolecular complex assembly;cellular macromolecular complex subunit organization;cellular process;…	binding;chromatin binding;chromatin DNA binding;DNA binding;nucleic acid binding;structure-specific DNA binding	cell part;chromatin;chromosomal part;euchromatin;intracellular membrane-bounded organelle;intracellular organelle;intracellular organelle part;intracellular part;macromolecular complex;membrane-bounded organelle;nuclear chromatin;nuclear chromosome part;nuclear euchromatin;nuclear part;nucleosome;nucleus;organelle;organelle part;protein-DNA complex;transcriptionally active chromatin	Linker_histone	ACEVEDO_LIVER_CANCER_UP;ACEVEDO_LIVER_TUMOR_VS_NORMAL_ADJACENT_TISSUE_UP;ACEVEDO_NORMAL_TISSUE_ADJACENT_TO_LIVER_TUMOR_UP;AFFAR_YY1_TARGETS_UP;BERNARD_PPAPDC1B_TARGETS_UP;BHATI_G2M_ARREST_BY_2METHOXYESTRADIOL_UP;BLALOCK_ALZHEIMERS_DISEASE_UP;BROWNE_HCMV_INFECTION_2HR_DN;BRUINS_UVC_RESPONSE_VIA_TP53_GROUP_B;BYSTRYKH_HEMATOPOIESIS_STEM_CELL_QTL_TRANS;CAGGTA_V$AREB6_01;CCAATNNSNNNGCG_UNKNOWN;chr6p21…	6	6	2	27.8	27.8	11.8	21.266	0	7.0624	248590000	28	1.36167	0.0175354	P15864	P15864	Histone H1.2	Hist1h1c	Hist1h1c	406	Histone H1.2
23.809	23.6528	24.1954	22.6629	23.9491	23.4571	24.7812	24.5452	24.7425	22.5314	22.819	22.3853	24.2536	24.4967	24.4738				+	cellular metabolic process;cellular process;metabolic process;one-carbon metabolic process;response to chemical stimulus;response to ethanol;response to organic substance;response to oxidative stress;response to stimulus;response to stress;small molecule metabolic process	binding;carbonate dehydratase activity;carbon-oxygen lyase activity;catalytic activity;cation binding;hydro-lyase activity;ion binding;lyase activity;metal ion binding;nickel ion binding;transition metal ion binding;zinc ion binding	cell part;cytoplasmic part;cytosol;intracellular part	Carb_anhydrase	AAAYRNCTG_UNKNOWN;AACTTT_UNKNOWN;ALK_DN.V1_UP;BENPORATH_EED_TARGETS;BENPORATH_SUZ12_TARGETS;BURTON_ADIPOGENESIS_6;BYSTRYKH_HEMATOPOIESIS_STEM_CELL_QTL_TRANS;CADWELL_ATG16L1_TARGETS_UP;CAGCTG_V$AP4_Q5;CARBON_OXYGEN_LYASE_ACTIVITY;CARBONATE_DEHYDRATASE_ACTIVITY;CHEOK_RESPONSE_TO_MERCAPTOPURINE_DN;chr8q21;CTCCAAG,MIR-432;DARWICHE_PAPILLOMA_RISK_HIGH_DN;DARWICHE_PAPILLOMA_RISK_HIGH_VS_LOW_DN;DARWICHE…	9	9	9	45.8	45.8	45.8	29.366	0	23.206	427540000	40	3.87861	0.000515337	P16015	P16015	Carbonic anhydrase 3	Ca3	Ca3	407	Carbonic anhydrase 3
26.2808	26.4701	26.3296	26.4932	26.4883	26.3697	26.453	26.4935	26.464	26.1605	26.0647	26.2383	26.6543	26.5276	26.6115				+	amine metabolic process;carboxylic acid metabolic process;cellular amine metabolic process;cellular amino acid metabolic process;cellular ketone metabolic process;cellular metabolic process;cellular nitrogen compound metabolic process;cellular process;developmental process;homocysteine metabolic process;metabolic process;nitrogen compound metabolic process;organic acid metabolic process;oxoacid m…	amine binding;amino acid binding;binding;carboxylic acid binding;catalytic activity;cation binding;cobalamin binding;intramolecular transferase activity;ion binding;isomerase activity;metal ion binding;methylmalonyl-CoA mutase activity;modified amino acid binding;tetrapyrrole binding;vitamin binding	cell part;cytoplasmic part;intracellular membrane-bounded organelle;intracellular organelle;intracellular organelle lumen;intracellular organelle part;intracellular part;membrane-bounded organelle;membrane-enclosed lumen;mitochondrial matrix;mitochondrial part;mitochondrion;organelle;organelle lumen;organelle part	B12-binding;MM_CoA_mutase	BAKKER_FOXO3_TARGETS_DN;BONOME_OVARIAN_CANCER_SURVIVAL_SUBOPTIMAL_DEBULKING;CAIRO_HEPATOBLASTOMA_DN;chr6p21;CYTOPLASM;CYTOPLASMIC_PART;DAVICIONI_MOLECULAR_ARMS_VS_ERMS_UP;DIAZ_CHRONIC_MEYLOGENOUS_LEUKEMIA_UP;FLECHNER_BIOPSY_KIDNEY_TRANSPLANT_OK_VS_DONOR_UP;FLECHNER_BIOPSY_KIDNEY_TRANSPLANT_REJECTED_VS_OK_DN;GATTGGY_V$NFY_Q6_01;GOLDRATH_HOMEOSTATIC_PROLIFERATION;GSE13306_RA_VS_UNTREATED_TCONV_DN;G…	30	30	30	53.7	53.7	53.7	82.843	0	290.1	2158600000	287	3.52714	0.000676923	P16332	P16332	Methylmalonyl-CoA mutase, mitochondrial	Mut	Mut	411	Methylmalonyl-CoA mutase, mitochondrial
21.787	21.734	22.0816	22.1534	22.0331	22.1297	21.527	21.4144	21.6603	22.2776	22.3434	22.3942	21.5793	21.482	21.3691				+	biological regulation;posttranscriptional regulation of gene expression;protein stabilization;regulation of biological process;regulation of biological quality;regulation of gene expression;regulation of macromolecule metabolic process;regulation of metabolic process;regulation of protein stability	binding;enzyme binding;protein binding;protein domain specific binding	cell part;cytoplasmic part;cytoplasmic vesicle membrane;cytoplasmic vesicle part;endocytic vesicle membrane;endosomal part;endosome;endosome membrane;extracellular membrane-bounded organelle;extracellular organelle;extracellular region part;extracellular vesicular exosome;integral to membrane;intracellular membrane-bounded organelle;intracellular organelle;intracellular organelle part;intracellul…	Lamp	AACTTT_UNKNOWN;APPEL_IMATINIB_RESPONSE;ASTON_MAJOR_DEPRESSIVE_DISORDER_DN;ATACCTC,MIR-202;BAE_BRCA1_TARGETS_UP;BASAKI_YBX1_TARGETS_DN;BERENJENO_TRANSFORMED_BY_RHOA_DN;BORCZUK_MALIGNANT_MESOTHELIOMA_UP;BURTON_ADIPOGENESIS_8;CATGTAA,MIR-496;CATTTCA,MIR-203;CELL_FRACTION;CHEN_METABOLIC_SYNDROM_NETWORK;CHIARADONNA_NEOPLASTIC_TRANSFORMATION_CDC25_UP;chrxq24;COLINA_TARGETS_OF_4EBP1_AND_4EBP2;CREIGHTON_…	3	3	3	6.5	6.5	6.5	45.681	0	4.7336	89690000	18	4.79212	0.000553191	P17047	P17047	Lysosome-associated membrane glycoprotein 2	Lamp2	Lamp2	413	Lysosome-associated membrane glycoprotein 2
25.0225	24.7824	24.9584	25.0767	25.3271	25.1293	24.8463	24.6872	24.9121	26.0882	25.9236	25.3962	24.9766	25.0011	25.299				+	alcohol catabolic process;alcohol metabolic process;carbohydrate catabolic process;carbohydrate metabolic process;catabolic process;cellular carbohydrate catabolic process;cellular carbohydrate metabolic process;cellular metabolic process;cellular process;generation of precursor metabolites and energy;glucose catabolic process;glucose metabolic process;glycolysis;hexose catabolic process;hexose m…	binding;carbon-oxygen lyase activity;catalytic activity;cation binding;hydro-lyase activity;ion binding;lyase activity;magnesium ion binding;metal ion binding;phosphopyruvate hydratase activity	cell part;cytoplasmic part;cytosolic part;intracellular part;macromolecular complex;membrane;myelin sheath;phosphopyruvate hydratase complex;plasma membrane;protein complex	Enolase_C;Enolase_N	ACEVEDO_LIVER_CANCER_DN;ALONSO_METASTASIS_UP;BAELDE_DIABETIC_NEPHROPATHY_UP;BENPORATH_MYC_TARGETS_WITH_EBOX;BIOCARTA_GLYCOLYSIS_PATHWAY;BIOPOLYMER_METABOLIC_PROCESS;BLUM_RESPONSE_TO_SALIRASIB_DN;BOSCO_ALLERGEN_INDUCED_TH2_ASSOCIATED_MODULE;BOYAULT_LIVER_CANCER_SUBCLASS_G3_UP;BRACHAT_RESPONSE_TO_CAMPTOTHECIN_DN;BRACHAT_RESPONSE_TO_METHOTREXATE_DN;CAFFAREL_RESPONSE_TO_THC_8HR_3_DN;CAIRO_HEPATOBLAST…	13	13	13	40.8	40.8	40.8	47.14	0	177.9	888560000	134	2.90116	0.00127059	P17182;Q6PHC1;B0QZL1;B1ARR7;D3Z2S4;A0A0N4SUX5;P17183;A0A0N4SUI6;B1ARR6;D3YVD3;Q5SX59;D3Z6E4;P21550;A0A0N4SUW8;Q5SX61;Q5SX60	P17182;Q6PHC1;B0QZL1	Alpha-enolase;Enolase	Eno1	Eno1	414	Alpha-enolase;Alpha-enolase;Alpha-enolase (Fragment)
27.5121	27.2856	27.3601	27.068	27.1523	27.1746	27.0325	27.529	27.3408	25.9476	25.5796	26.0321	26.6573	27.1231	27.0984				+		catalytic activity;cation transmembrane transporter activity;cytochrome-c oxidase activity;heme-copper terminal oxidase activity;hydrogen ion transmembrane transporter activity;inorganic cation transmembrane transporter activity;ion transmembrane transporter activity;monovalent inorganic cation transmembrane transporter activity;oxidoreductase activity;oxidoreductase activity, acting on a heme gr…	cell part;cytoplasmic part;integral to membrane;intracellular membrane-bounded organelle;intracellular organelle;intracellular organelle part;intracellular part;intrinsic to membrane;membrane;membrane part;membrane-bounded organelle;mitochondrial inner membrane;mitochondrial membrane;mitochondrial part;mitochondrion;organelle;organelle inner membrane;organelle membrane;organelle part	COX7C	ACTAYRNNNCCCR_UNKNOWN;BAE_BRCA1_TARGETS_UP;BENPORATH_MYC_MAX_TARGETS;BERNARD_PPAPDC1B_TARGETS_UP;BLALOCK_ALZHEIMERS_DISEASE_DN;BLALOCK_ALZHEIMERS_DISEASE_INCIPIENT_DN;BOUDOUKHA_BOUND_BY_IGF2BP2;BRUECKNER_TARGETS_OF_MIRLET7A3_UP;CHICAS_RB1_TARGETS_LOW_SERUM;chr5q14;DANG_BOUND_BY_MYC;DAZARD_RESPONSE_TO_UV_NHEK_UP;DAZARD_UV_RESPONSE_CLUSTER_G1;FLECHNER_PBL_KIDNEY_TRANSPLANT_REJECTED_VS_OK_DN;GNF2_DA…	2	2	2	28.6	28.6	28.6	7.3325	0	7.6153	3252700000	35	4.69635	0.000571429	P17665	P17665	Cytochrome c oxidase subunit 7C, mitochondrial	Cox7c	Cox7c	416	Cytochrome c oxidase subunit 7C, mitochondrial
24.589	24.3596	24.3875	24.4671	24.7967	24.7993	23.4733	23.5929	23.5069	24.6594	24.5551	24.5454	24.0124	23.5241	23.779				+	biological regulation;cell differentiation;cellular component organization;cellular component organization at cellular level;cellular component organization or biogenesis;cellular component organization or biogenesis at cellular level;cellular developmental process;cellular macromolecule metabolic process;cellular metabolic process;cellular process;cellular protein metabolic process;developmental…	binding;catalytic activity;cis-trans isomerase activity;isomerase activity;peptide binding;peptidyl-prolyl cis-trans isomerase activity	adherens junction;anchoring junction;cell junction;cell part;cell-substrate adherens junction;cell-substrate junction;cytoplasmic part;cytosol;extracellular membrane-bounded organelle;extracellular organelle;extracellular region part;extracellular space;extracellular vesicular exosome;focal adhesion;intracellular membrane-bounded organelle;intracellular organelle;intracellular part;membrane;membr…	Pro_isomerase	AMIT_EGF_RESPONSE_480_HELA;BENPORATH_MYC_MAX_TARGETS;BIOCARTA_IL2RB_PATHWAY;BLALOCK_ALZHEIMERS_DISEASE_DN;BRACHAT_RESPONSE_TO_CAMPTOTHECIN_DN;BRACHAT_RESPONSE_TO_METHOTREXATE_DN;CAGGTA_V$AREB6_01;CELLULAR_MACROMOLECULE_METABOLIC_PROCESS;CELLULAR_PROTEIN_METABOLIC_PROCESS;CHEMNITZ_RESPONSE_TO_PROSTAGLANDIN_E2_DN;chr7p13;CHYLA_CBFA2T3_TARGETS_UP;CYTOPLASM;DANG_BOUND_BY_MYC;DANG_MYC_TARGETS_UP;DODD_…	8	8	8	63.4	63.4	63.4	17.971	0	45.645	564010000	81	5.07455	0.000722222	P17742;F8VPN3;V9GXC1;V9GX31	P17742	Peptidyl-prolyl cis-trans isomerase A;Peptidyl-prolyl cis-trans isomerase A, N-terminally processed	Ppia	Ppia	417	Peptidyl-prolyl cis-trans isomerase A
23.4153	23.093	23.1826	23.3597	23.5192	23.3596	23.1998	23.036	23.2768	23.4764	23.539	23.1458	23.0763	22.8922	23.1962				+	alcohol biosynthetic process;alcohol catabolic process;alcohol metabolic process;biosynthetic process;carbohydrate biosynthetic process;carbohydrate catabolic process;carbohydrate metabolic process;catabolic process;cellular aldehyde metabolic process;cellular biosynthetic process;cellular carbohydrate biosynthetic process;cellular carbohydrate catabolic process;cellular carbohydrate metabolic pr…	catalytic activity;intramolecular oxidoreductase activity;intramolecular oxidoreductase activity, interconverting aldoses and ketoses;isomerase activity;triose-phosphate isomerase activity	cell part;extracellular membrane-bounded organelle;extracellular organelle;extracellular region part;extracellular space;extracellular vesicular exosome;intracellular membrane-bounded organelle;intracellular organelle;intracellular part;membrane-bounded organelle;membrane-bounded vesicle;nucleus;organelle;vesicle	TIM	BERENJENO_TRANSFORMED_BY_RHOA_UP;BIOCARTA_FEEDER_PATHWAY;BIOCARTA_GLYCOLYSIS_PATHWAY;BLALOCK_ALZHEIMERS_DISEASE_DN;BLALOCK_ALZHEIMERS_DISEASE_UP;BLUM_RESPONSE_TO_SALIRASIB_DN;BRUINS_UVC_RESPONSE_VIA_TP53_GROUP_D;CAGCTG_V$AP4_Q5;CAGNYGKNAAA_UNKNOWN;CAIRO_HEPATOBLASTOMA_CLASSES_UP;CASORELLI_ACUTE_PROMYELOCYTIC_LEUKEMIA_DN;CHANG_CORE_SERUM_RESPONSE_UP;CHEN_LUNG_CANCER_SURVIVAL;CHIBA_RESPONSE_TO_TSA;…	8	8	8	31.8	31.8	31.8	32.191	0	45.881	229680000	63	1.08025	0.0334327	P17751;H7BXC3	P17751;H7BXC3	Triosephosphate isomerase	Tpi1	Tpi1	418	Triosephosphate isomerase;Triosephosphate isomerase
26.5813	26.1871	26.2297	26.3085	26.4117	26.6905	26.2341	26.2144	25.9153	26.9965	26.7517	26.9548	26.6527	26.9136	26.7886				+	autophagic vacuole assembly;catabolic process;cellular component assembly;cellular component assembly at cellular level;cellular component organization;cellular component organization at cellular level;cellular component organization or biogenesis;cellular component organization or biogenesis at cellular level;cellular process;macromolecule catabolic process;macromolecule metabolic process;metabo…	aspartic-type endopeptidase activity;aspartic-type peptidase activity;catalytic activity;endopeptidase activity;hydrolase activity;peptidase activity;peptidase activity, acting on L-amino acid peptides	cell part;cytoplasmic membrane-bounded vesicle;cytoplasmic part;cytoplasmic vesicle;extracellular membrane-bounded organelle;extracellular organelle;extracellular region part;extracellular space;extracellular vesicular exosome;intracellular membrane-bounded organelle;intracellular organelle;intracellular part;lysosome;lytic vacuole;melanosome;membrane-bounded organelle;membrane-bounded vesicle;mi…	A1_Propeptide;Asp	ACEVEDO_LIVER_TUMOR_VS_NORMAL_ADJACENT_TISSUE_DN;ACOSTA_PROLIFERATION_INDEPENDENT_MYC_TARGETS_DN;AMUNDSON_DNA_DAMAGE_RESPONSE_TP53;APPEL_IMATINIB_RESPONSE;BCAT_BILD_ET_AL_UP;BECKER_TAMOXIFEN_RESISTANCE_UP;BENPORATH_CYCLING_GENES;BENPORATH_EED_TARGETS;BHAT_ESR1_TARGETS_VIA_AKT1_UP;BIOCARTA_MTA3_PATHWAY;BLUM_RESPONSE_TO_SALIRASIB_UP;CAGCTG_V$AP4_Q5;CHEN_METABOLIC_SYNDROM_NETWORK;chr11p15;DELACROIX_…	13	13	13	45.6	45.6	45.6	44.953	0	122.79	2615800000	199	2.8235	0.00135361	P18242;F8WIR1;F6Y6L6;A0A1B0GT66	P18242;F8WIR1;F6Y6L6;A0A1B0GT66	Cathepsin D	Ctsd	Ctsd	419	Cathepsin D;Cathepsin D;Uncharacterized protein (Fragment);Uncharacterized protein (Fragment)
24.2299	23.3215	23.9643	24.478	24.3508	24.299	22.2231	22.0005	21.6348	27.556	26.6231	26.5885	19.9579	22.4144	24.2049				+	acetyl-CoA metabolic process;anatomical structure development;biosynthetic process;carboxylic acid biosynthetic process;carboxylic acid metabolic process;cell differentiation;cellular biosynthetic process;cellular developmental process;cellular ketone metabolic process;cellular lipid metabolic process;cellular metabolic process;cellular process;cellular response to chemical stimulus;cellular resp…	[acyl-carrier-protein] S-acetyltransferase activity;[acyl-carrier-protein] S-malonyltransferase activity;3-hydroxyacyl-[acyl-carrier-protein] dehydratase activity;3-hydroxyoctanoyl-[acyl-carrier-protein] dehydratase activity;3-hydroxypalmitoyl-[acyl-carrier-protein] dehydratase activity;3-oxoacyl-[acyl-carrier-protein] reductase (NADPH) activity;3-oxoacyl-[acyl-carrier-protein] synthase activity;…	cell part;cytoplasm;cytoplasmic membrane-bounded vesicle;cytoplasmic part;cytoplasmic vesicle;extracellular membrane-bounded organelle;extracellular organelle;extracellular region part;extracellular vesicular exosome;glycogen granule;Golgi apparatus;intracellular membrane-bounded organelle;intracellular organelle;intracellular part;melanosome;membrane;membrane-bounded organelle;membrane-bounded v…	Acyl_transf_1;ADH_zinc_N;ketoacyl-synt;Ketoacyl-synt_C;KR;Methyltransf_12;PP-binding;PS-DH;Thioesterase	ACEVEDO_LIVER_CANCER_DN;ACEVEDO_NORMAL_TISSUE_ADJACENT_TO_LIVER_TUMOR_DN;BENPORATH_MYC_TARGETS_WITH_EBOX;BERENJENO_ROCK_SIGNALING_NOT_VIA_RHOA_DN;BIOCARTA_CHREBP2_PATHWAY;BLUM_RESPONSE_TO_SALIRASIB_DN;BURTON_ADIPOGENESIS_6;CAIRO_HEPATOBLASTOMA_UP;chr17q25;DANG_BOUND_BY_MYC;DANG_MYC_TARGETS_UP;DASU_IL6_SIGNALING_UP;DIAZ_CHRONIC_MEYLOGENOUS_LEUKEMIA_UP;DIRMEIER_LMP1_RESPONSE_LATE_UP;DOANE_BREAST_CA…	51	51	51	28.4	28.4	28.4	272.43	0	323.31	743650000	207	3.05788	0.00107563	P19096;A0A0U1RNJ1;A0A0U1RPP5	P19096;A0A0U1RNJ1	Fatty acid synthase;[Acyl-carrier-protein] S-acetyltransferase;[Acyl-carrier-protein] S-malonyltransferase;3-oxoacyl-[acyl-carrier-protein] synthase;3-oxoacyl-[acyl-carrier-protein] reductase;3-hydroxyacyl-[acyl-carrier-protein] dehydratase;Enoyl-[acyl-carrier-protein] reductase;Oleoyl-[acyl-carrier-protein] hydrolase	Fasn	Fasn	420	Fatty acid synthase;Fatty acid synthase
28.5646	28.5729	28.5063	28.322	28.522	28.525	28.3167	28.5493	28.3848	27.6277	27.7512	27.8107	28.2076	28.0771	28.2379				+		binding;catalytic activity;cation binding;cation transmembrane transporter activity;cytochrome-c oxidase activity;heme-copper terminal oxidase activity;hydrogen ion transmembrane transporter activity;inorganic cation transmembrane transporter activity;ion binding;ion transmembrane transporter activity;metal ion binding;monovalent inorganic cation transmembrane transporter activity;oxidoreductase …	cell part;cytoplasmic part;envelope;intracellular organelle part;intracellular part;membrane;mitochondrial envelope;mitochondrial inner membrane;mitochondrial membrane;mitochondrial part;myelin sheath;organelle envelope;organelle inner membrane;organelle membrane;organelle part	COX5B	ACEVEDO_NORMAL_TISSUE_ADJACENT_TO_LIVER_TUMOR_DN;BLALOCK_ALZHEIMERS_DISEASE_DN;BURTON_ADIPOGENESIS_6;CATION_TRANSMEMBRANE_TRANSPORTER_ACTIVITY;CHARAFE_BREAST_CANCER_BASAL_VS_MESENCHYMAL_UP;CHICAS_RB1_TARGETS_LOW_SERUM;CYTOCHROME_C_OXIDASE_ACTIVITY;DARWICHE_PAPILLOMA_RISK_HIGH_UP;DARWICHE_PAPILLOMA_RISK_LOW_UP;DARWICHE_SKIN_TUMOR_PROMOTER_UP;DARWICHE_SQUAMOUS_CELL_CARCINOMA_UP;ENK_UV_RESPONSE_KERA…	7	7	7	56.6	56.6	56.6	13.847	0	23.309	9525100000	275	5.18646	0.000776119	Q9D881;P19536;A0A0A6YVR0;F7C106	Q9D881;P19536	Cytochrome c oxidase subunit 5B, mitochondrial	Cox5b	Cox5b	423	Cytochrome c oxidase subunit 5B, mitochondrial;Cytochrome c oxidase subunit 5B, mitochondrial
29.0051	29.4087	29.32	29.2066	29.1056	29.2579	29.1253	29.2239	29.2124	28.6556	28.8034	28.515	29.3513	29.2893	29.3725				+	response to chemical stimulus;response to external stimulus;response to extracellular stimulus;response to nutrient;response to nutrient levels;response to stimulus	catalytic activity;cation transmembrane transporter activity;cytochrome-c oxidase activity;heme-copper terminal oxidase activity;hydrogen ion transmembrane transporter activity;inorganic cation transmembrane transporter activity;ion transmembrane transporter activity;monovalent inorganic cation transmembrane transporter activity;oxidoreductase activity;oxidoreductase activity, acting on a heme gr…	cell part;cytoplasmic part;extracellular membrane-bounded organelle;extracellular organelle;extracellular region part;extracellular vesicular exosome;intracellular membrane-bounded organelle;intracellular organelle;intracellular organelle part;intracellular part;membrane;membrane-bounded organelle;membrane-bounded vesicle;mitochondrial inner membrane;mitochondrial membrane;mitochondrial part;mito…	COX4	ACEVEDO_LIVER_CANCER_DN;ALCALA_APOPTOSIS;BLALOCK_ALZHEIMERS_DISEASE_DN;CATION_TRANSMEMBRANE_TRANSPORTER_ACTIVITY;CYTOCHROME_C_OXIDASE_ACTIVITY;GRATIAS_RETINOBLASTOMA_16Q24;GSE13485_CTRL_VS_DAY7_YF17D_VACCINE_PBMC_UP;GSE13485_DAY7_VS_DAY21_YF17D_VACCINE_PBMC_DN;GSE14308_TH1_VS_INDUCED_TREG_DN;GSE1432_1H_VS_24H_IFNG_MICROGLIA_UP;GSE1432_1H_VS_6H_IFNG_MICROGLIA_UP;GSE17721_0.5H_VS_24H_GARDIQUIMOD_BM…	9	9	9	50.3	50.3	50.3	19.53	0	66.31	18719000000	330	3.37808	0.0008	P19783;M0QWX7;D6RG40	P19783	Cytochrome c oxidase subunit 4 isoform 1, mitochondrial	Cox4i1	Cox4i1	424	Cytochrome c oxidase subunit 4 isoform 1, mitochondrial
27.7064	27.6313	27.5799	27.6697	27.6928	27.7458	27.6198	27.4221	27.2401	27.7087	27.839	27.8403	28.1818	27.8275	27.7761				+	anatomical structure development;biological regulation;catabolic process;cell differentiation;cellular catabolic process;cellular chemical homeostasis;cellular component organization;cellular component organization at cellular level;cellular component organization or biogenesis;cellular component organization or biogenesis at cellular level;cellular developmental process;cellular homeostasis;cell…	antioxidant activity;binding;caspase inhibitor activity;caspase regulator activity;catalytic activity;cysteine-type endopeptidase inhibitor activity;endopeptidase inhibitor activity;endopeptidase regulator activity;enzyme binding;enzyme inhibitor activity;enzyme regulator activity;identical protein binding;kinase binding;oxidoreductase activity;oxidoreductase activity, acting on paired donors, wi…	cell part;cytoplasm;cytoplasmic part;cytosol;cytosolic part;early endosome;endosome;extracellular membrane-bounded organelle;extracellular organelle;extracellular region part;extracellular vesicular exosome;IkappaB kinase complex;intracellular membrane-bounded organelle;intracellular organelle;intracellular part;macromolecular complex;membrane-bounded organelle;membrane-bounded vesicle;mitochondr…	1-cysPrx_C;AhpC-TSA	ACTIVATION_OF_NF_KAPPAB_TRANSCRIPTION_FACTOR;AIYAR_COBRA1_TARGETS_DN;BASSO_B_LYMPHOCYTE_NETWORK;BILANGES_RAPAMYCIN_SENSITIVE_VIA_TSC1_AND_TSC2;BLALOCK_ALZHEIMERS_DISEASE_DN;BLALOCK_ALZHEIMERS_DISEASE_UP;BLUM_RESPONSE_TO_SALIRASIB_DN;BURTON_ADIPOGENESIS_5;chr10q25;CYTOPLASM;CYTOPLASMIC_PART;CYTOSOL;CYTOSOLIC_PART;DANG_BOUND_BY_MYC;DANG_MYC_TARGETS_UP;DAZARD_RESPONSE_TO_UV_SCC_UP;DIAZ_CHRONIC_MEYLO…	10	10	10	52.1	52.1	52.1	28.127	0	88.174	5181200000	205	1.86332	0.00592079	P20108	P20108	Thioredoxin-dependent peroxide reductase, mitochondrial	Prdx3	Prdx3	426	Thioredoxin-dependent peroxide reductase, mitochondrial
25.2403	24.966	25.1236	24.99	25.4018	25.3797	25.0951	25.4805	26.0396	25.3084	25.3436	25.1282	25.8233	26.0898	26.1647				+	anatomical structure development;astrocyte development;astrocyte differentiation;Bergmann glial cell differentiation;biological regulation;cell development;cell differentiation;cellular component organization;cellular component organization at cellular level;cellular component organization or biogenesis;cellular component organization or biogenesis at cellular level;cellular developmental process…	binding;double-stranded RNA binding;glycoprotein binding;identical protein binding;nucleic acid binding;protein binding;protein C-terminus binding;RNA binding;scaffold protein binding;structural constituent of cytoskeleton;structural constituent of eye lens;structural molecule activity	adherens junction;anchoring junction;cell junction;cell leading edge;cell part;cell projection;cell-substrate adherens junction;cell-substrate junction;cytoplasm;cytoplasmic part;cytoskeletal part;cytoskeleton;cytosol;extracellular membrane-bounded organelle;extracellular organelle;extracellular region part;extracellular vesicular exosome;focal adhesion;intermediate filament;intermediate filament…	Filament;Filament_head	AACTTT_UNKNOWN;ACEVEDO_LIVER_CANCER_UP;APRELIKOVA_BRCA1_TARGETS;BAELDE_DIABETIC_NEPHROPATHY_DN;BENPORATH_NANOG_TARGETS;BENPORATH_SOX2_TARGETS;BILANGES_RAPAMYCIN_SENSITIVE_VIA_TSC1_AND_TSC2;BLUM_RESPONSE_TO_SALIRASIB_UP;BRUECKNER_TARGETS_OF_MIRLET7A3_DN;CALVET_IRINOTECAN_SENSITIVE_VS_REVERTED_UP;CHARAFE_BREAST_CANCER_LUMINAL_VS_MESENCHYMAL_DN;CHAUHAN_RESPONSE_TO_METHOXYESTRADIOL_DN;CHEN_METABOLIC_…	27	27	21	65	65	55.8	53.687	0	152.38	1144800000	236	1.94253	0.00528205	P20152;A0A0A6YWC8;A2AKJ2;CON__Q9DCV7;CON__Q6ISB0;CON__Q9NSB2;CON__Q3KNV1;CON__P08729;Q9DCV7;G5E846;G3X981;P15331;P46660;D3YZ35;A0A0R4J036;P08551;P08553	P20152;A0A0A6YWC8	Vimentin	Vim	Vim	427	Vimentin;Vimentin
21.026	20.6701	19.099	19.835	19.1667	18.0104	20.9346	18.6749	19.7757	20.0708	18.8605	19.9281	21.1828	21.2711	21.1658				+	activation of adenylate cyclase activity;activation of adenylate cyclase activity by G-protein signaling pathway;activation of phospholipase C activity;activation of phospholipase C activity by dopamine receptor signaling pathway;activation of phospholipase C activity by G-protein coupled receptor protein signaling pathway coupled to IP3 second messenger;anatomical structure development;anatomica…	binding;catalytic activity;cation binding;enzyme activator activity;enzyme regulator activity;G-protein beta/gamma-subunit complex binding;G-protein-coupled receptor binding;GTP binding;GTPase activator activity;GTPase activity;GTPase regulator activity;guanyl nucleotide binding;guanyl ribonucleotide binding;hydrolase activity;hydrolase activity, acting on acid anhydrides;hydrolase activity, acti…	cell part;cytoplasmic part;extracellular membrane-bounded organelle;extracellular organelle;extracellular region part;extracellular vesicular exosome;extrinsic to internal side of plasma membrane;extrinsic to membrane;extrinsic to plasma membrane;heterotrimeric G-protein complex;intracellular organelle part;intracellular part;lysosomal membrane;macromolecular complex;membrane;membrane part;membra…	G-alpha	AAAYRNCTG_UNKNOWN;ACACTAC,MIR-142-3P;BIOCARTA_AT1R_PATHWAY;BIOCARTA_CALCINEURIN_PATHWAY;BIOCARTA_CCR3_PATHWAY;BIOCARTA_CCR5_PATHWAY;BIOCARTA_CXCR4_PATHWAY;BIOCARTA_GPCR_PATHWAY;BIOCARTA_MYOSIN_PATHWAY;BIOCARTA_PAR1_PATHWAY;BIOCARTA_PYK2_PATHWAY;BIOCARTA_VIP_PATHWAY;BLOOD_COAGULATION;CAMP_UP.V1_DN;CELL_SURFACE_RECEPTOR_LINKED_SIGNAL_TRANSDUCTION_GO_0007166;CHANGOLKAR_H2AFY_TARGETS_UP;chr9q21;COAGU…	3	3	2	9.5	9.5	6.4	42.158	0	3.3919	39550000	7	1.06986	0.0339892	P21279;P30677	P21279	Guanine nucleotide-binding protein G(q) subunit alpha	Gnaq	Gnaq	429	Guanine nucleotide-binding protein G(q) subunit alpha
21.1065	20.5419	21.0258	20.9261	20.5636	20.9919	20.8982	21.308	21.2341	20.6146	20.9234	20.7728	21.9454	21.2099	21.4653				+	alcohol metabolic process;biological regulation;biosynthetic process;cation homeostasis;cell differentiation;cellular aromatic compound metabolic process;cellular biosynthetic process;cellular component assembly;cellular component organization;cellular component organization or biogenesis;cellular developmental process;cellular metabolic process;cellular nitrogen compound biosynthetic process;cel…	2 iron, 2 sulfur cluster binding;binding;catalytic activity;cation binding;ferrochelatase activity;heme binding;ion binding;iron ion binding;iron-responsive element binding;iron-sulfur cluster binding;lyase activity;metal cluster binding;metal ion binding;mRNA binding;nucleic acid binding;RNA binding;tetrapyrrole binding;transition metal ion binding	cell part;cytoplasmic part;intracellular membrane-bounded organelle;intracellular organelle;intracellular organelle part;intracellular part;membrane;membrane-bounded organelle;mitochondrial inner membrane;mitochondrial membrane;mitochondrial part;mitochondrion;organelle;organelle inner membrane;organelle membrane;organelle part	Ferrochelatase	ADDYA_ERYTHROID_DIFFERENTIATION_BY_HEMIN;BIOCARTA_AHSP_PATHWAY;BIOSYNTHETIC_PROCESS;BLALOCK_ALZHEIMERS_DISEASE_DN;CATION_BINDING;CELLULAR_BIOSYNTHETIC_PROCESS;chr18q21;COFACTOR_BIOSYNTHETIC_PROCESS;COFACTOR_METABOLIC_PROCESS;CTTTGT_V$LEF1_Q2;DANG_BOUND_BY_MYC;DIAZ_CHRONIC_MEYLOGENOUS_LEUKEMIA_UP;DODD_NASOPHARYNGEAL_CARCINOMA_UP;FERNANDEZ_BOUND_BY_MYC;FLECHNER_BIOPSY_KIDNEY_TRANSPLANT_OK_VS_DONOR_…	4	4	4	13	13	13	47.421	0	2.3456	51460000	9	1.52807	0.0121728	Q544X6;P22315	Q544X6;P22315	Ferrochelatase;Ferrochelatase, mitochondrial	Fech	Fech	431	Ferrochelatase;Ferrochelatase, mitochondrial
19.5378	19.1307	19.4195	19.2911	18.862	20.491	18.4181	19.0531	19.1634	21.8874	21.3983	21.4142	19.6607	18.6586	20.1362				+	adenine nucleotide transport;adult heart development;anatomical structure development;anatomical structure morphogenesis;apoptosis;ATP transport;atrial ventricular junction remodeling;biological regulation;blood vessel morphogenesis;calcium ion homeostasis;cardiac conduction;cation homeostasis;cell communication;cell communication by chemical coupling;cell communication by electrical coupling;cel…	beta-tubulin binding;binding;channel activity;cytoskeletal protein binding;gap junction channel activity;ion transmembrane transporter activity;molecular transducer activity;passive transmembrane transporter activity;protein binding;receptor binding;scaffold protein binding;signal transducer activity;substrate-specific transmembrane transporter activity;substrate-specific transporter activity;tra…	adherens junction;anchoring junction;apical plasma membrane;cell junction;cell part;cell-cell adherens junction;cell-cell contact zone;cell-cell junction;cell-substrate adherens junction;cell-substrate junction;connexon complex;contractile fiber;cytoplasm;cytoplasmic part;cytoskeletal part;cytosol;early endosome;endosome;extracellular membrane-bounded organelle;extracellular organelle;extracellul…	Connexin;Connexin_CCC;Connexin43	AAAGACA,MIR-511;AACATTC,MIR-409-3P;AACTTT_UNKNOWN;AAGCACA,MIR-218;AATGTGA,MIR-23A,MIR-23B;ACATTCC,MIR-1,MIR-206;BAELDE_DIABETIC_NEPHROPATHY_DN;BECKER_TAMOXIFEN_RESISTANCE_DN;BENPORATH_ES_1;BENPORATH_NANOG_TARGETS;BENPORATH_NOS_TARGETS;BENPORATH_OCT4_TARGETS;BENPORATH_SOX2_TARGETS;BERENJENO_TRANSFORMED_BY_RHOA_FOREVER_DN;BERENJENO_TRANSFORMED_BY_RHOA_UP;BHATTACHARYA_EMBRYONIC_STEM_CELL;BIOCARTA_GS…	2	2	2	8.1	8.1	8.1	43.004	0	45.572	20913000	18	2.8537	0.00131801	P23242	P23242	Gap junction alpha-1 protein	Gja1	Gja1	433	Gap junction alpha-1 protein
26.4412	26.6041	26.6029	27.2928	26.7192	26.6991	25.8255	26.1168	26.0678	27.1339	27.1704	27.3007	25.8048	25.367	25.3408				+	acylglycerol metabolic process;aerobic respiration;aging;alcohol metabolic process;anatomical structure development;biological regulation;catabolic process;cell differentiation;cellular catabolic process;cellular component assembly;cellular component organization;cellular component organization or biogenesis;cellular developmental process;cellular lipid metabolic process;cellular metabolic proces…	aminoacylase activity;antioxidant activity;binding;catalase activity;catalytic activity;cation binding;coenzyme binding;cofactor binding;enzyme binding;heme binding;hydrolase activity;hydrolase activity, acting on carbon-nitrogen (but not peptide) bonds;hydrolase activity, acting on carbon-nitrogen (but not peptide) bonds, in linear amides;identical protein binding;ion binding;iron ion binding;me…	adherens junction;anchoring junction;cell junction;cell part;cell-substrate adherens junction;cell-substrate junction;cytoplasmic part;cytosol;endoplasmic reticulum;extracellular membrane-bounded organelle;extracellular organelle;extracellular region part;extracellular vesicular exosome;focal adhesion;Golgi apparatus;intracellular membrane-bounded organelle;intracellular organelle;intracellular o…	Catalase;Catalase-rel	ACEVEDO_METHYLATED_IN_LIVER_CANCER_DN;ANTIOXIDANT_ACTIVITY;BASAKI_YBX1_TARGETS_DN;BIOCARTA_LONGEVITY_PATHWAY;BOCHKIS_FOXA2_TARGETS;BRUINS_UVC_RESPONSE_VIA_TP53_GROUP_A;BURTON_ADIPOGENESIS_6;CAIRO_HEPATOBLASTOMA_CLASSES_DN;CHIANG_LIVER_CANCER_SUBCLASS_PROLIFERATION_DN;CHIARETTI_T_ALL_RELAPSE_PROGNOSIS;chr11p13;CREIGHTON_ENDOCRINE_THERAPY_RESISTANCE_3;DUNNE_TARGETS_OF_AML1_MTG8_FUSION_UP;DURCHDEWAL…	28	28	28	67	67	67	59.795	0	160.69	2289600000	363	4.92228	0.000641975	P24270;A2AL20	P24270	Catalase	Cat	Cat	434	Catalase
27.1267	27.2775	27.1984	27.3001	27.1561	27.242	27.5945	27.689	27.7172	27.0206	26.8636	27.0477	27.9118	27.5125	27.5322				+	amine biosynthetic process;amine catabolic process;amine metabolic process;behavior;biological regulation;biosynthetic process;carboxylic acid biosynthetic process;carboxylic acid catabolic process;carboxylic acid metabolic process;catabolic process;cellular amine metabolic process;cellular amino acid biosynthetic process;cellular amino acid catabolic process;cellular amino acid metabolic process…	adenyl nucleotide binding;adenyl ribonucleotide binding;ADP binding;amine binding;amino acid binding;ATP binding;binding;carboxylic acid binding;catalytic activity;coenzyme binding;cofactor binding;glutamate dehydrogenase (NAD+) activity;glutamate dehydrogenase [NAD(P)+] activity;GTP binding;guanyl nucleotide binding;guanyl ribonucleotide binding;leucine binding;NAD binding;NAD+ binding;nucleotid…	cell part;cytoplasm;cytoplasmic part;intracellular membrane-bounded organelle;intracellular organelle;intracellular organelle lumen;intracellular organelle part;intracellular part;membrane;membrane-bounded organelle;membrane-enclosed lumen;mitochondrial inner membrane;mitochondrial matrix;mitochondrial membrane;mitochondrial part;mitochondrion;organelle;organelle inner membrane;organelle lumen;or…	ELFV_dehydrog;ELFV_dehydrog_N	ACEVEDO_LIVER_CANCER_DN;ACEVEDO_LIVER_TUMOR_VS_NORMAL_ADJACENT_TISSUE_DN;ACEVEDO_NORMAL_TISSUE_ADJACENT_TO_LIVER_TUMOR_DN;AMINE_CATABOLIC_PROCESS;AMINE_METABOLIC_PROCESS;AMINO_ACID_AND_DERIVATIVE_METABOLIC_PROCESS;AMINO_ACID_CATABOLIC_PROCESS;AMINO_ACID_METABOLIC_PROCESS;ATGCTGC,MIR-103,MIR-107;BAE_BRCA1_TARGETS_DN;BENPORATH_NANOG_TARGETS;BLALOCK_ALZHEIMERS_DISEASE_DN;CARBOXYLIC_ACID_METABOLIC_PR…	23	23	23	50	50	50	61.336	0	152.37	4794500000	406	3.85603	0.000536585	P26443;F7CFA5	P26443	Glutamate dehydrogenase 1, mitochondrial	Glud1	Glud1	440	Glutamate dehydrogenase 1, mitochondrial
19.7768	19.0928	19.9439	20.3702	20.2448	20.1952	20.6341	19.6757	20.0683	21.4616	21.2918	20.3569	19.7209	19.2435	20.2516				+	biosynthetic process;cellular biosynthetic process;cellular macromolecule biosynthetic process;cellular macromolecule metabolic process;cellular metabolic process;cellular process;cellular protein metabolic process;cellular response to chemical stimulus;cellular response to cytokine stimulus;cellular response to interleukin-4;cellular response to organic substance;cellular response to stimulus;ma…	structural constituent of ribosome;structural molecule activity	adherens junction;anchoring junction;cell junction;cell part;cell-substrate adherens junction;cell-substrate junction;cytoplasm;cytosolic large ribosomal subunit;extracellular membrane-bounded organelle;extracellular organelle;extracellular region part;extracellular vesicular exosome;focal adhesion;intracellular membrane-bounded organelle;intracellular non-membrane-bounded organelle;intracellular…	Ribosomal_L3	ACEVEDO_LIVER_CANCER_DN;BHATI_G2M_ARREST_BY_2METHOXYESTRADIOL_DN;BILANGES_RAPAMYCIN_SENSITIVE_VIA_TSC1_AND_TSC2;BIOSYNTHETIC_PROCESS;BRACHAT_RESPONSE_TO_CAMPTOTHECIN_DN;CASORELLI_ACUTE_PROMYELOCYTIC_LEUKEMIA_DN;CELLULAR_BIOSYNTHETIC_PROCESS;CELLULAR_MACROMOLECULE_METABOLIC_PROCESS;CELLULAR_PROTEIN_METABOLIC_PROCESS;chr22q13;DANG_BOUND_BY_MYC;DANG_MYC_TARGETS_UP;DEBIASI_APOPTOSIS_BY_REOVIRUS_INFEC…	2	2	2	5	5	5	46.109	0	2.4384	24841000	22	1.61691	0.00972949	P27659	P27659	60S ribosomal protein L3	Rpl3	Rpl3	443	60S ribosomal protein L3
21.6829	21.4682	21.2847	20.8337	21.0782	21.5221	22.1561	22.2909	23.14	21.4609	21.8036	21.6661	22.3151	22.6978	21.8648				+	aging;amine metabolic process;aminoglycan metabolic process;anatomical structure development;biological regulation;carbohydrate metabolic process;cellular macromolecule metabolic process;cellular metabolic process;cellular process;cellular protein metabolic process;chondroitin sulfate metabolic process;developmental process;glycosaminoglycan metabolic process;kidney development;macromolecule meta…	binding;carbohydrate binding;extracellular matrix binding;glycosaminoglycan binding;pattern binding;polysaccharide binding	anchoring collagen;collagen;collagen type VI;extracellular matrix part;extracellular region part;extracellular space	LRR_8;LRRNT	AACTTT_UNKNOWN;ABBUD_LIF_SIGNALING_2_UP;ABRAHAM_ALPC_VS_MULTIPLE_MYELOMA_UP;AMIT_SERUM_RESPONSE_40_MCF10A;ANASTASSIOU_CANCER_MESENCHYMAL_TRANSITION_SIGNATURE;ANATOMICAL_STRUCTURE_DEVELOPMENT;ANATOMICAL_STRUCTURE_MORPHOGENESIS;BAKKER_FOXO3_TARGETS_UP;BERENJENO_TRANSFORMED_BY_RHOA_DN;BERENJENO_TRANSFORMED_BY_RHOA_FOREVER_UP;BHATI_G2M_ARREST_BY_2METHOXYESTRADIOL_DN;BLALOCK_ALZHEIMERS_DISEASE_INCIPIE…	5	5	5	15.5	15.5	15.5	39.809	0	14.148	101070000	36	2.36958	0.00241718	P28654	P28654	Decorin	Dcn	Dcn	445	Decorin
23.5774	23.3019	23.3693	18.9629	23.3735	20.0575	23.5124	23.8947	24.0571	23.2587	23.3337	23.0254	19.2783	20.6541	23.018				+	embryo implantation;reproductive process	endopeptidase inhibitor activity;endopeptidase regulator activity;enzyme inhibitor activity;enzyme regulator activity;peptidase inhibitor activity;peptidase regulator activity;serine-type endopeptidase inhibitor activity	extracellular region part;extracellular space	A2M;A2M_comp;A2M_N;A2M_N_2;A2M_recep;Thiol-ester_cl		2	2	2	2	2	2	165.3	0.0088183	1.1928	332180000	13	1.29285	0.0199845	P28665;P28666	P28665;P28666	Murinoglobulin-1;Murinoglobulin-2	Mug1;Mug2	Mug1;Mug2	446	Murinoglobulin-1;Murinoglobulin-2
22.3787	22.4224	22.2897	22.9564	23.2621	23.2081	22.0568	22.2732	22.2827	22.7952	22.7857	22.8461	20.6607	22.374	22.4016				+	biological regulation;blastocyst hatching;developmental process;embryo implantation;hatching;organism emergence from protective structure;positive regulation of biological process;positive regulation of cell proliferation;positive regulation of cellular process;positive regulation of epithelial cell proliferation;regulation of biological process;regulation of cell proliferation;regulation of cell…		cell part;cytoplasmic part;extracellular membrane-bounded organelle;extracellular organelle;extracellular region part;extracellular space;extracellular vesicular exosome;intracellular membrane-bounded organelle;intracellular organelle;intracellular part;membrane-bounded organelle;membrane-bounded vesicle;mitochondrion;organelle;vesicle	Granulin	ACEVEDO_LIVER_CANCER_UP;ACEVEDO_LIVER_TUMOR_VS_NORMAL_ADJACENT_TISSUE_UP;AGUIRRE_PANCREATIC_CANCER_COPY_NUMBER_UP;AMUNDSON_RESPONSE_TO_ARSENITE;BANDRES_RESPONSE_TO_CARMUSTIN_MGMT_48HR_DN;BERENJENO_TRANSFORMED_BY_RHOA_DN;BROWN_MYELOID_CELL_DEVELOPMENT_UP;BURTON_ADIPOGENESIS_9;CCANNAGRKGGC_UNKNOWN;CHEN_METABOLIC_SYNDROM_NETWORK;CHIBA_RESPONSE_TO_TSA;chr17q21;COLINA_TARGETS_OF_4EBP1_AND_4EBP2;DEURIG…	7	7	7	17.6	17.6	17.6	65.018	0	31.693	135850000	49	1.43057	0.015157	Q3U9N4;P28798;H3BJE0;H3BLC9;H3BJ90	Q3U9N4;P28798	Granulins;Acrogranin;Granulin-1;Granulin-2;Granulin-3;Granulin-4;Granulin-5;Granulin-6;Granulin-7	Grn	Grn	447	Granulins;Granulins
23.771	23.666	23.9579	24.3292	24.604	24.3917	23.6598	23.8233	23.6389	23.384	23.4675	23.2478	24.2851	24.0056	24.1033				+	amine biosynthetic process;amine metabolic process;biosynthetic process;carboxylic acid biosynthetic process;carboxylic acid metabolic process;cellular amine metabolic process;cellular amino acid biosynthetic process;cellular amino acid metabolic process;cellular biosynthetic process;cellular component assembly;cellular component organization;cellular component organization or biogenesis;cellular…	binding;catalytic activity;cofactor binding;ornithine-oxo-acid transaminase activity;pyridoxal phosphate binding;transaminase activity;transferase activity;transferase activity, transferring nitrogenous groups;vitamin B6 binding;vitamin binding	cell part;cytoplasmic part;intracellular membrane-bounded organelle;intracellular organelle;intracellular organelle lumen;intracellular organelle part;intracellular part;membrane-bounded organelle;membrane-enclosed lumen;mitochondrial matrix;mitochondrial part;mitochondrion;organelle;organelle lumen;organelle part	Aminotran_3	ACEVEDO_LIVER_CANCER_DN;ACEVEDO_LIVER_CANCER_WITH_H3K27ME3_UP;ACEVEDO_NORMAL_TISSUE_ADJACENT_TO_LIVER_TUMOR_DN;BLALOCK_ALZHEIMERS_DISEASE_DN;BOHN_PRIMARY_IMMUNODEFICIENCY_SYNDROM_UP;CAMP_UP.V1_DN;chr10q26;CREIGHTON_ENDOCRINE_THERAPY_RESISTANCE_3;CYTOPLASM;CYTOPLASMIC_PART;DAVICIONI_MOLECULAR_ARMS_VS_ERMS_UP;DIAZ_CHRONIC_MEYLOGENOUS_LEUKEMIA_UP;FLECHNER_BIOPSY_KIDNEY_TRANSPLANT_OK_VS_DONOR_UP;FLEC…	12	12	12	32.6	32.6	32.6	48.354	0	62.383	360280000	98	4.81022	0.000565217	P29758	P29758	Ornithine aminotransferase, mitochondrial	Oat	Oat	449	Ornithine aminotransferase, mitochondrial
26.0851	26.3609	26.1113	27.0703	26.5199	26.5724	25.5817	25.9701	25.8134	27.1213	26.7965	26.7603	25.5783	25.1	25.1214				+	acyl-CoA metabolic process;biological regulation;biosynthetic process;C21-steroid hormone biosynthetic process;C21-steroid hormone metabolic process;cellular biosynthetic process;cellular component organization;cellular component organization at cellular level;cellular component organization or biogenesis;cellular component organization or biogenesis at cellular level;cellular hormone metabolic p…	binding;C-acyltransferase activity;carboxylic acid binding;catalytic activity;cholesterol binding;coenzyme binding;cofactor binding;fatty acid binding;fatty-acyl-CoA binding;lipid binding;lipid transporter activity;monocarboxylic acid binding;oleic acid binding;phosphatidylinositol transporter activity;phospholipid transporter activity;propanoyl-CoA C-acyltransferase activity;propionyl-CoA C2-tri…	cell part;cytoplasm;cytoplasmic part;extracellular membrane-bounded organelle;extracellular organelle;extracellular region part;extracellular vesicular exosome;intracellular membrane-bounded organelle;intracellular organelle;intracellular organelle part;intracellular part;macromolecular complex;membrane;membrane-bounded organelle;membrane-bounded vesicle;microbody;mitochondrion;nuclear part;nucle…	SCP2;Thiolase_C;Thiolase_N	ACEVEDO_METHYLATED_IN_LIVER_CANCER_DN;BENPORATH_SUZ12_TARGETS;BERENJENO_TRANSFORMED_BY_RHOA_DN;BIOSYNTHETIC_PROCESS;BLALOCK_ALZHEIMERS_DISEASE_DN;BURTON_ADIPOGENESIS_5;BURTON_ADIPOGENESIS_6;CADWELL_ATG16L1_TARGETS_UP;CAIRO_HEPATOBLASTOMA_DN;CELLULAR_LIPID_METABOLIC_PROCESS;CHIANG_LIVER_CANCER_SUBCLASS_PROLIFERATION_DN;chr1p32;COULOUARN_TEMPORAL_TGFB1_SIGNATURE_DN;CYTOPLASM;CYTOPLASMIC_PART;DAZARD…	17	17	17	32.9	32.9	32.9	59.125	0	101.65	1903000000	154	4.47771	0.000517241	P32020;A2APS4;A2APS5	P32020	Non-specific lipid-transfer protein	Scp2	Scp2	451	Non-specific lipid-transfer protein
26.0858	25.9355	26.0452	26.2986	26.2517	26.0493	25.7234	25.7196	25.825	26.4175	26.295	26.4851	25.9037	25.6602	25.3619				+	acetate catabolic process;acetate derivative catabolic process;acetate derivative metabolic process;acetate metabolic process;aromatic compound catabolic process;biological regulation;carboxylic acid catabolic process;carboxylic acid metabolic process;catabolic process;cellular aromatic compound metabolic process;cellular catabolic process;cellular ketone metabolic process;cellular lipid metaboli…	binding;catalytic activity;cation binding;epoxide hydrolase activity;ether hydrolase activity;hydrolase activity;hydrolase activity, acting on ester bonds;hydrolase activity, acting on ether bonds;identical protein binding;ion binding;lipid phosphatase activity;lipid-phosphate phosphatase activity;magnesium ion binding;metal ion binding;phosphatase activity;phosphoric ester hydrolase activity;pro…	cell part;cytoplasm;cytoplasmic part;cytosol;extracellular membrane-bounded organelle;extracellular organelle;extracellular region part;extracellular vesicular exosome;intracellular membrane-bounded organelle;intracellular organelle;intracellular part;membrane-bounded organelle;membrane-bounded vesicle;microbody;organelle;peroxisome;vesicle	Abhydrolase_1;HAD_2	AACTTT_UNKNOWN;ACEVEDO_LIVER_CANCER_DN;ACEVEDO_LIVER_TUMOR_VS_NORMAL_ADJACENT_TISSUE_DN;BAE_BRCA1_TARGETS_UP;BOYAULT_LIVER_CANCER_SUBCLASS_G123_DN;chr8p21;ENK_UV_RESPONSE_EPIDERMIS_DN;FLECHNER_BIOPSY_KIDNEY_TRANSPLANT_REJECTED_VS_OK_DN;GRUETZMANN_PANCREATIC_CANCER_DN;GSE10325_LUPUS_CD4_TCELL_VS_LUPUS_BCELL_UP;GSE10325_LUPUS_CD4_TCELL_VS_LUPUS_MYELOID_UP;GSE13411_IGM_MEMORY_BCELL_VS_PLASMA_CELL_DN…	23	23	23	58.8	58.8	58.8	62.515	0	276.02	1639700000	302	3.27353	0.000888889	P34914	P34914	Bifunctional epoxide hydrolase 2;Cytosolic epoxide hydrolase 2;Lipid-phosphate phosphatase	Ephx2	Ephx2	454	Bifunctional epoxide hydrolase 2
21.7437	21.5639	21.7021	21.3106	21.1425	21.1017	23.5048	22.918	22.9573	21.3541	21.0839	21.0936	21.5417	21.3838	21.814				+	acylglycerol metabolic process;alcohol metabolic process;biological regulation;cellular component organization;cellular component organization or biogenesis;cellular lipid metabolic process;cellular macromolecule metabolic process;cellular metabolic process;cellular process;cholesterol efflux;cholesterol metabolic process;cholesterol transport;chylomicron remnant clearance;establishment of locali…	binding;carboxylic acid binding;enzyme inhibitor activity;enzyme regulator activity;fatty acid binding;lipase inhibitor activity;lipid binding;monocarboxylic acid binding;phospholipase inhibitor activity	cell part;cytoplasmic part;endoplasmic reticulum;extracellular membrane-bounded organelle;extracellular organelle;extracellular region part;extracellular vesicular exosome;high-density lipoprotein particle;intracellular membrane-bounded organelle;intracellular organelle;intracellular part;macromolecular complex;membrane-bounded organelle;membrane-bounded vesicle;organelle;plasma lipoprotein parti…	ApoC-I	ADDYA_ERYTHROID_DIFFERENTIATION_BY_HEMIN;AFFAR_YY1_TARGETS_DN;APPEL_IMATINIB_RESPONSE;BLALOCK_ALZHEIMERS_DISEASE_INCIPIENT_UP;BLALOCK_ALZHEIMERS_DISEASE_UP;BOCHKIS_FOXA2_TARGETS;BOQUEST_STEM_CELL_CULTURED_VS_FRESH_UP;BURTON_ADIPOGENESIS_6;CAR_HPX;CASORELLI_ACUTE_PROMYELOCYTIC_LEUKEMIA_DN;chr19q13;CYCLIN_D1_KE_.V1_UP;CYTOPLASM;CYTOPLASMIC_PART;DELYS_THYROID_CANCER_UP;DODD_NASOPHARYNGEAL_CARCINOMA_…	3	3	3	28.4	28.4	28.4	9.6963	0	3.8201	115620000	12	5.78548	0.00107317	P34928	P34928	Apolipoprotein C-I;Truncated apolipoprotein C-I	Apoc1	Apoc1	455	Apolipoprotein C-I
19.5595	19.8943	22.2479	22.4842	22.3464	22.4789	20.3154	20.4627	19.7563	22.5894	22.5769	22.6987	19.8412	20.2499	18.6472				+	antigen processing and presentation;biological regulation;cellular localization;cellular macromolecule localization;cellular macromolecule metabolic process;cellular metabolic process;cellular process;cellular protein localization;cellular protein metabolic process;cellular response to stimulus;early endosome to Golgi transport;endosome transport;establishment of localization;establishment of loc…	ATPase activator activity;ATPase regulator activity;binding;catalytic activity;cytoskeletal protein binding;enzyme activator activity;enzyme regulator activity;GTP binding;GTPase activity;guanyl nucleotide binding;guanyl ribonucleotide binding;hydrolase activity;hydrolase activity, acting on acid anhydrides;hydrolase activity, acting on acid anhydrides, in phosphorus-containing anhydrides;myosin …	cell part;cytoplasmic membrane-bounded vesicle;cytoplasmic part;cytoplasmic vesicle;cytosol;extracellular membrane-bounded organelle;extracellular organelle;extracellular region part;extracellular vesicular exosome;Golgi apparatus;Golgi apparatus part;Golgi membrane;intracellular membrane-bounded organelle;intracellular organelle;intracellular organelle part;intracellular part;membrane;membrane-b…	Ras	AAGCACA,MIR-218;ACTGCAG,MIR-17-3P;ACTTTAT,MIR-142-5P;AGCACTT,MIR-93,MIR-302A,MIR-302B,MIR-302C,MIR-302D,MIR-372,MIR-373,MIR-520E,MIR-520A,MIR-526B,MIR-520B,MIR-520C,MIR-520D;AGCATTA,MIR-155;AGGAAGC,MIR-516-3P;ATTCTTT,MIR-186;AZARE_NEOPLASTIC_TRANSFORMATION_BY_STAT3_DN;BIOCARTA_RAB_PATHWAY;BLALOCK_ALZHEIMERS_DISEASE_DN;BONOME_OVARIAN_CANCER_SURVIVAL_SUBOPTIMAL_DEBULKING;BROWNE_HCMV_INFECTION_24HR_…	3	3	3	16.8	16.8	16.8	23.461	0	10.021	108840000	16	2.70457	0.00154286	P61294;P35279;D3YV69;Q8BHD0	P61294;P35279;D3YV69	Ras-related protein Rab-6B;Ras-related protein Rab-6A	Rab6b;Rab6a	Rab6b;Rab6a	457	Ras-related protein Rab-6B;Ras-related protein Rab-6A;Ras-related protein Rab-6A
21.7338	21.8768	21.8428	22.0204	22.0942	22.1738	22.2293	22.1918	21.9744	22.6774	22.3048	22.0961	21.698	21.3883	21.8072				+	anatomical structure development;biological regulation;brain development;cellular component organization;cellular component organization at cellular level;cellular component organization or biogenesis;cellular component organization or biogenesis at cellular level;cellular process;cellular response to stimulus;developmental process;endoplasmic reticulum organization;endoplasmic reticulum tubular …	binding;catalytic activity;GDP binding;GTP binding;GTPase activity;guanyl nucleotide binding;guanyl ribonucleotide binding;hydrolase activity;hydrolase activity, acting on acid anhydrides;hydrolase activity, acting on acid anhydrides, in phosphorus-containing anhydrides;nucleoside-triphosphatase activity;nucleotide binding;purine nucleotide binding;purine ribonucleoside triphosphate binding;purin…	apical plasma membrane;basal plasma membrane;cell part;cytoplasmic part;endoplasmic reticulum part;endoplasmic reticulum tubular network;extracellular membrane-bounded organelle;extracellular organelle;extracellular region part;extracellular vesicular exosome;Golgi apparatus;intracellular;intracellular membrane-bounded organelle;intracellular organelle;intracellular organelle part;intracellular p…	Ras	ACEVEDO_LIVER_CANCER_UP;BHAT_ESR1_TARGETS_VIA_AKT1_DN;BRUINS_UVC_RESPONSE_VIA_TP53_GROUP_A;CAGCTTT,MIR-320;chr10p12;GOLDRATH_HOMEOSTATIC_PROLIFERATION;GOTZMANN_EPITHELIAL_TO_MESENCHYMAL_TRANSITION_DN;GRAESSMANN_APOPTOSIS_BY_DOXORUBICIN_DN;GSE13738_TCR_VS_BYSTANDER_ACTIVATED_CD4_TCELL_DN;GSE17721_0.5H_VS_24H_GARDIQUIMOD_BMDM_DN;GSE17721_0.5H_VS_8H_GARDIQUIMOD_BMDM_DN;GSE17721_PAM3CSK4_VS_GADIQUIMO…	3	3	3	19.9	19.9	19.9	23.035	0	22.259	99802000	46	2.31537	0.00256193	P35293	P35293	Ras-related protein Rab-18	Rab18	Rab18	459	Ras-related protein Rab-18
22.896	23.2015	23.1627	22.9888	23.3291	23.5792	22.9735	23.026	23.1625	23.9175	23.5659	23.4493	22.9613	22.5957	22.855				+	aging;cellular component organization;cellular component organization or biogenesis;cellular macromolecule metabolic process;cellular membrane organization;cellular metabolic process;cellular process;cellular protein metabolic process;chaperone-mediated protein folding;clathrin-mediated endocytosis;developmental process;endocytosis;establishment of localization;macromolecule metabolic process;mem…	binding;calcium ion binding;carbohydrate binding;cation binding;ion binding;metal ion binding	axon;cell body;cell part;cell projection;cell projection cytoplasm;cell projection part;cytoplasmic membrane-bounded vesicle;cytoplasmic part;cytoplasmic vesicle;dendrite cytoplasm;dendritic spine;endoplasmic reticulum;endoplasmic reticulum membrane;endoplasmic reticulum part;ER-mitochondrion membrane contact site;extracellular membrane-bounded organelle;extracellular organelle;extracellular regi…	Calreticulin	ACEVEDO_LIVER_TUMOR_VS_NORMAL_ADJACENT_TISSUE_UP;ACTGAAA,MIR-30A-3P,MIR-30E-3P;ANATOMICAL_STRUCTURE_DEVELOPMENT;ANATOMICAL_STRUCTURE_FORMATION;ANATOMICAL_STRUCTURE_MORPHOGENESIS;ANGIOGENESIS;ATGAAGG,MIR-205;ATGTTTC,MIR-494;BAELDE_DIABETIC_NEPHROPATHY_DN;BLUM_RESPONSE_TO_SALIRASIB_UP;BOHN_PRIMARY_IMMUNODEFICIENCY_SYNDROM_UP;BYSTRYKH_HEMATOPOIESIS_STEM_CELL_QTL_TRANS;CACGTG_V$MYC_Q2;CACTGTG,MIR-128…	11	11	11	20.5	20.5	20.5	67.277	0	32.856	228670000	86	2.1739	0.00327479	P35564	P35564	Calnexin	Canx	Canx	461	Calnexin
21.0576	20.6127	20.6847	21.1942	21.6642	21.6463	20.9456	20.775	21.0358	22.416	21.8293	21.425	21.0427	21.2361	21.1749				+	biosynthetic process;cellular biosynthetic process;cellular macromolecule biosynthetic process;cellular macromolecule metabolic process;cellular metabolic process;cellular process;cellular protein metabolic process;macromolecule biosynthetic process;macromolecule metabolic process;metabolic process;primary metabolic process;protein metabolic process;translation	binding;nucleic acid binding;RNA binding;structural constituent of ribosome;structural molecule activity	cell part;cytoplasmic part;intracellular non-membrane-bounded organelle;intracellular organelle;intracellular part;macromolecular complex;non-membrane-bounded organelle;organelle;ribonucleoprotein complex;ribosome	Ribosomal_L11;Ribosomal_L11_N	ACEVEDO_LIVER_CANCER_DN;ACEVEDO_NORMAL_TISSUE_ADJACENT_TO_LIVER_TUMOR_DN;BHATI_G2M_ARREST_BY_2METHOXYESTRADIOL_DN;BLUM_RESPONSE_TO_SALIRASIB_UP;CHAUHAN_RESPONSE_TO_METHOXYESTRADIOL_DN;chr9q32;CUI_TCF21_TARGETS_2_UP;ENK_UV_RESPONSE_KERATINOCYTE_UP;FEVR_CTNNB1_TARGETS_DN;GGGAGGRR_V$MAZ_Q6;GGGCGGR_V$SP1_Q6;GNF2_DAP3;GNF2_EIF3S6;GNF2_FBL;GNF2_GLTSCR2;GNF2_ST13;GNF2_TPT1;GSE10325_MYELOID_VS_LUPUS_MYEL…	4	4	4	33.9	33.9	33.9	17.804	0	10.13	58085000	25	2.33653	0.00252888	P35979;F8VQK7	P35979	60S ribosomal protein L12	Rpl12	Rpl12	463	60S ribosomal protein L12
22.2477	22.1908	22.2223	22.2355	22.4858	22.4895	22.2879	22.4549	22.7396	23.0269	22.675	22.5841	22.5013	22.4063	22.5019				+	amine metabolic process;betaine metabolic process;biological regulation;carboxylic acid metabolic process;carnitine metabolic process;catabolic process;cellular amine metabolic process;cellular amino acid metabolic process;cellular aromatic compound metabolic process;cellular catabolic process;cellular ketone metabolic process;cellular lipid metabolic process;cellular macromolecule metabolic proc…	binding;catalytic activity;cation binding;coenzyme binding;cofactor binding;cytochrome-b5 reductase activity;dioxygenase activity;electron carrier activity;flavin adenine dinucleotide binding;FMN binding;hydrolase activity;ion binding;iron ion binding;iron-cytochrome-c reductase activity;metal ion binding;monooxygenase activity;NADP binding;NADPH-hemoprotein reductase activity;nitric oxide dioxyg…	cell part;cytoplasmic part;cytosol;endoplasmic reticulum membrane;endoplasmic reticulum part;intracellular membrane-bounded organelle;intracellular organelle;intracellular organelle part;intracellular part;membrane;membrane part;membrane-bounded organelle;mitochondrion;organelle;organelle membrane;organelle part	FAD_binding_1;Flavodoxin_1;NAD_binding_1	BAKKER_FOXO3_TARGETS_DN;BRUINS_UVC_RESPONSE_LATE;BURTON_ADIPOGENESIS_5;BURTON_ADIPOGENESIS_PEAK_AT_8HR;BUYTAERT_PHOTODYNAMIC_THERAPY_STRESS_UP;CHANG_CORE_SERUM_RESPONSE_DN;CHIANG_LIVER_CANCER_SUBCLASS_POLYSOMY7_UP;CHIANG_LIVER_CANCER_SUBCLASS_PROLIFERATION_DN;chr7q11;CREIGHTON_AKT1_SIGNALING_VIA_MTOR_UP;CREIGHTON_ENDOCRINE_THERAPY_RESISTANCE_3;CSR_LATE_UP.V1_DN;CYTOPLASM;CYTOPLASMIC_PART;DAVICION…	10	10	10	20.8	20.8	20.8	72.93	0	25.65	134550000	53	1.56488	0.0111285	Q05DV1;P37040;E9PVT9;E9Q997;F6R7H8	Q05DV1;P37040;E9PVT9;E9Q997	NADPH--cytochrome P450 reductase	Por	Por	464	NADPH--cytochrome P450 reductase;NADPH--cytochrome P450 reductase;NADPH--cytochrome P450 reductase (Fragment);NADPH--cytochrome P450 reductase (Fragment)
24.2494	24.0772	24.3297	24.0013	23.757	23.7641	24.2299	24.3256	24.1051	23.4344	23.3044	24.048	24.43	24.2264	24.2982				+	acyl-CoA metabolic process;anatomical structure development;biosynthetic process;cellular biosynthetic process;cellular component assembly;cellular component organization;cellular component organization at cellular level;cellular component organization or biogenesis;cellular component organization or biogenesis at cellular level;cellular ketone body metabolic process;cellular metabolic process;ce…	binding;carbon-carbon lyase activity;carboxylic acid binding;catalytic activity;cation binding;coenzyme binding;cofactor binding;fatty acid binding;fatty-acyl-CoA binding;hydroxymethylglutaryl-CoA lyase activity;identical protein binding;ion binding;lipid binding;lyase activity;magnesium ion binding;manganese ion binding;metal ion binding;monocarboxylic acid binding;oxo-acid-lyase activity;protei…	cell part;cytoplasmic part;intracellular membrane-bounded organelle;intracellular organelle;intracellular organelle lumen;intracellular organelle part;intracellular part;membrane;membrane-bounded organelle;membrane-enclosed lumen;microbody;mitochondrial inner membrane;mitochondrial matrix;mitochondrial membrane;mitochondrial part;mitochondrion;organelle;organelle inner membrane;organelle lumen;or…	HMGL-like	ACEVEDO_LIVER_CANCER_DN;ACEVEDO_LIVER_TUMOR_VS_NORMAL_ADJACENT_TISSUE_DN;AGUIRRE_PANCREATIC_CANCER_COPY_NUMBER_DN;BLALOCK_ALZHEIMERS_DISEASE_UP;BLUM_RESPONSE_TO_SALIRASIB_UP;BROWNE_HCMV_INFECTION_12HR_DN;BROWNE_HCMV_INFECTION_1HR_DN;BROWNE_HCMV_INFECTION_4HR_DN;BRUINS_UVC_RESPONSE_MIDDLE;chr1p36;COLDREN_GEFITINIB_RESISTANCE_DN;DODD_NASOPHARYNGEAL_CARCINOMA_UP;FLECHNER_BIOPSY_KIDNEY_TRANSPLANT_REJ…	9	9	9	42.2	42.2	42.2	34.238	0	83.73	423040000	100	2.13169	0.00352486	P38060;V9GXD2;V9GWZ9;D3YVU9;Q8JZS7	P38060	Hydroxymethylglutaryl-CoA lyase, mitochondrial	Hmgcl	Hmgcl	465	Hydroxymethylglutaryl-CoA lyase, mitochondrial
30.7112	30.4681	30.5678	30.7036	30.8355	30.6661	29.9859	30.1316	29.9887	30.6491	30.7749	30.8836	29.9843	29.9792	30.0987				+	cellular macromolecule metabolic process;cellular metabolic process;cellular process;cellular protein metabolic process;establishment of localization;establishment of localization in cell;establishment of protein localization;intracellular protein transport;intracellular transport;macromolecule metabolic process;metabolic process;nuclear export;nuclear transport;nucleocytoplasmic transport;primar…	adenyl nucleotide binding;adenyl ribonucleotide binding;ATP binding;binding;enzyme binding;nucleotide binding;protein binding;purine nucleotide binding;purine ribonucleoside triphosphate binding;purine ribonucleotide binding;ribonucleotide binding;ubiquitin protein ligase binding	adherens junction;anchoring junction;cell junction;cell part;cell-substrate adherens junction;cell-substrate junction;cytoplasm;cytoplasmic part;extracellular membrane-bounded organelle;extracellular organelle;extracellular region part;extracellular vesicular exosome;focal adhesion;intracellular membrane-bounded organelle;intracellular non-membrane-bounded organelle;intracellular organelle;intrac…	HSP70	AMUNDSON_RESPONSE_TO_ARSENITE;ANTI_APOPTOSIS;APOPTOSIS_GO;BASSO_B_LYMPHOCYTE_NETWORK;BENPORATH_MYC_MAX_TARGETS;BLALOCK_ALZHEIMERS_DISEASE_DN;BLUM_RESPONSE_TO_SALIRASIB_UP;CACGTG_V$MYC_Q2;CAGTATT,MIR-200B,MIR-200C,MIR-429;CAMP_UP.V1_UP;CASORELLI_ACUTE_PROMYELOCYTIC_LEUKEMIA_DN;CELL_DEVELOPMENT;CELL_SURFACE;CHEMNITZ_RESPONSE_TO_PROSTAGLANDIN_E2_UP;chr5q31;CONCANNON_APOPTOSIS_BY_EPOXOMICIN_UP;CYTOPL…	41	41	41	66.1	66.1	66.1	73.46	0	323.31	37310000000	1206	5.55213	0.000923077	P38647	P38647	Stress-70 protein, mitochondrial	Hspa9	Hspa9	466	Stress-70 protein, mitochondrial
23.4638	23.1677	23.1848	23.6622	23.8638	23.9521	23.1182	22.8085	22.9422	25.0664	25.0736	24.527	22.4623	23.3547	23.5657				+	alcohol metabolic process;aldehyde biosynthetic process;biological regulation;biosynthetic process;carbohydrate metabolic process;cellular aldehyde metabolic process;cellular biosynthetic process;cellular carbohydrate metabolic process;cellular metabolic process;cellular process;glyceraldehyde-3-phosphate biosynthetic process;glyceraldehyde-3-phosphate metabolic process;metabolic process;monosacc…	binding;catalytic activity;cation binding;cofactor binding;identical protein binding;ion binding;metal ion binding;protein binding;protein dimerization activity;protein homodimerization activity;transferase activity;transferase activity, transferring aldehyde or ketonic groups;transketolase activity	cell part;extracellular membrane-bounded organelle;extracellular organelle;extracellular region part;extracellular vesicular exosome;intracellular membrane-bounded organelle;intracellular organelle;intracellular organelle part;intracellular part;membrane-bounded organelle;membrane-bounded vesicle;myelin sheath;nuclear part;nucleoplasm;nucleus;organelle;organelle part;vesicle	Transket_pyr;Transketolase_C;Transketolase_N	ACATTCC,MIR-1,MIR-206;BAE_BRCA1_TARGETS_DN;BROWNE_HCMV_INFECTION_18HR_DN;BROWNE_HCMV_INFECTION_24HR_DN;BURTON_ADIPOGENESIS_6;CHARAFE_BREAST_CANCER_LUMINAL_VS_BASAL_DN;chr3p14;DAIRKEE_CANCER_PRONE_RESPONSE_BPA_E2;DAIRKEE_TERT_TARGETS_UP;DEURIG_T_CELL_PROLYMPHOCYTIC_LEUKEMIA_UP;GARY_CD5_TARGETS_UP;GNF2_CASP1;GOLDRATH_NAIVE_VS_MEMORY_CD8_TCELL_UP;GOTZMANN_EPITHELIAL_TO_MESENCHYMAL_TRANSITION_DN;GRAD…	15	15	15	31	31	31	67.63	0	38.76	331760000	72	3.82502	0.000550898	P40142;E0CY51	P40142	Transketolase	Tkt	Tkt	467	Transketolase
29.1793	29.2401	29.1155	28.9375	28.8725	28.6834	29.3253	29.2693	29.0048	28.3869	28.444	28.3427	29.6729	29.3047	29.201				+	carboxylic acid catabolic process;carboxylic acid metabolic process;catabolic process;cellular catabolic process;cellular ketone metabolic process;cellular lipid catabolic process;cellular lipid metabolic process;cellular metabolic process;cellular process;fatty acid beta-oxidation;fatty acid catabolic process;fatty acid metabolic process;fatty acid oxidation;lipid catabolic process;lipid metabol…	catalytic activity;dodecenoyl-CoA delta-isomerase activity;intramolecular oxidoreductase activity;intramolecular oxidoreductase activity, transposing C=C bonds;isomerase activity	cell part;cytoplasmic part;extracellular membrane-bounded organelle;extracellular organelle;extracellular region part;extracellular vesicular exosome;intracellular membrane-bounded organelle;intracellular organelle;intracellular organelle lumen;intracellular organelle part;intracellular part;membrane;membrane-bounded organelle;membrane-bounded vesicle;membrane-enclosed lumen;mitochondrial inner m…	ECH	BLALOCK_ALZHEIMERS_DISEASE_UP;BROWNE_HCMV_INFECTION_24HR_DN;BYSTRYKH_HEMATOPOIESIS_STEM_CELL_QTL_TRANS;CASORELLI_ACUTE_PROMYELOCYTIC_LEUKEMIA_DN;chr16p13;DACOSTA_UV_RESPONSE_VIA_ERCC3_UP;FLECHNER_BIOPSY_KIDNEY_TRANSPLANT_REJECTED_VS_OK_DN;FONTAINE_FOLLICULAR_THYROID_ADENOMA_UP;GOLDRATH_IMMUNE_MEMORY;GOLDRATH_NAIVE_VS_MEMORY_CD8_TCELL_DN;GRAESSMANN_APOPTOSIS_BY_DOXORUBICIN_DN;GSE12845_NAIVE_VS_DAR…	17	17	17	65.1	65.1	65.1	32.25	0	276.52	15767000000	583	4.0765	0.000510638	P42125	P42125	Enoyl-CoA delta isomerase 1, mitochondrial	Eci1	Eci1	469	Enoyl-CoA delta isomerase 1, mitochondrial
21.8755	21.6684	21.682	22.0015	21.6879	21.6842	22.3072	22.086	23.3171	18.5692	19.3767	19.4756	21.6844	22.4185	22.0442				+	biological regulation;cellular component assembly;cellular component assembly at cellular level;cellular component organization;cellular component organization at cellular level;cellular component organization or biogenesis;cellular component organization or biogenesis at cellular level;cellular macromolecular complex assembly;cellular macromolecular complex subunit organization;cellular process;…	binding;chromatin binding;chromatin DNA binding;DNA binding;nucleic acid binding;structure-specific DNA binding	cell part;chromatin;chromosomal part;euchromatin;extracellular membrane-bounded organelle;extracellular organelle;extracellular region part;extracellular vesicular exosome;heterochromatin;intracellular membrane-bounded organelle;intracellular organelle;intracellular organelle part;intracellular part;macromolecular complex;membrane-bounded organelle;membrane-bounded vesicle;nuclear chromatin;nucle…	Linker_histone	BILANGES_SERUM_SENSITIVE_VIA_TSC2;BILD_HRAS_ONCOGENIC_SIGNATURE;chr6p22;CTAWWWATA_V$RSRFC4_Q2;DURCHDEWALD_SKIN_CARCINOGENESIS_UP;DUTERTRE_ESTRADIOL_RESPONSE_24HR_UP;FARMER_BREAST_CANCER_BASAL_VS_LULMINAL;GAMETE_GENERATION;GATTGGY_V$NFY_Q6_01;GGGCGGR_V$SP1_Q6;GGGYGTGNY_UNKNOWN;GRADE_COLON_CANCER_UP;GRAESSMANN_APOPTOSIS_BY_DOXORUBICIN_DN;GSE10325_BCELL_VS_LUPUS_BCELL_UP;GSE13411_NAIVE_VS_IGM_MEMORY…	6	3	2	26	16	12.8	21.977	0	2.815	93760000	20	4.89746	0.000597701	P43274;P43275;I7HFT9;Q07133;P43276	P43274;P43275	Histone H1.4;Histone H1.1	Hist1h1e;Hist1h1a	Hist1h1e;Hist1h1a	471	Histone H1.4;Histone H1.1
21.3671	20.8762	21.213	20.6068	21.075	21.0173	18.2345	17.7099	19.3026	21.2587	20.8829	21.4161	18.8716	20.1913	19.5359				+	carboxylic acid transport;establishment of localization;fatty acid transport;lipid localization;lipid storage;lipid transport;localization;long-chain fatty acid transport;macromolecule localization;monocarboxylic acid transport;organic acid transport;organic substance transport;response to chemical stimulus;response to drug;response to organic cyclic compound;response to organic substance;respons…		cell part;cytoplasm;cytoplasmic part;cytosol;intracellular membrane-bounded organelle;intracellular organelle;intracellular part;lipid particle;membrane;membrane-bounded organelle;nucleus;organelle;plasma membrane	Perilipin	ACEVEDO_LIVER_CANCER_DN;ACEVEDO_LIVER_TUMOR_VS_NORMAL_ADJACENT_TISSUE_DN;AMUNDSON_RESPONSE_TO_ARSENITE;BENPORATH_NANOG_TARGETS;BENPORATH_SOX2_TARGETS;BOCHKIS_FOXA2_TARGETS;BROWNE_HCMV_INFECTION_8HR_DN;BURTON_ADIPOGENESIS_PEAK_AT_0HR;BUYTAERT_PHOTODYNAMIC_THERAPY_STRESS_UP;CHEN_LVAD_SUPPORT_OF_FAILING_HEART_UP;CHIARADONNA_NEOPLASTIC_TRANSFORMATION_CDC25_DN;chr9p;CHUNG_BLISTER_CYTOTOXICITY_UP;COLIN…	4	4	4	16	16	16	46.646	0	11.028	28661000	11	3.76505	0.000611765	P43883;B1AXR3;B1AXR5	P43883	Perilipin-2	Plin2	Plin2	473	Perilipin-2
22.9112	22.8219	22.868	23.2135	23.0286	23.1335	22.7455	22.7154	22.8189	23.3851	23.1219	23.1681	22.8372	22.7339	22.2704				+	astral microtubule organization;biological regulation;cation transport;cell cycle process;cell projection organization;cellular component assembly;cellular component assembly at cellular level;cellular component organization;cellular component organization at cellular level;cellular component organization or biogenesis;cellular component organization or biogenesis at cellular level;cellular local…	binding;catalytic activity;cytoskeletal protein binding;GDP binding;GTP binding;GTPase activity;guanyl nucleotide binding;guanyl ribonucleotide binding;hydrolase activity;hydrolase activity, acting on acid anhydrides;hydrolase activity, acting on acid anhydrides, in phosphorus-containing anhydrides;microtubule binding;myosin binding;myosin V binding;nucleoside-triphosphatase activity;nucleotide b…	axon;cell division site part;cell junction;cell part;cell projection;clathrin coated vesicle membrane;clathrin-coated vesicle;cleavage furrow;coated vesicle;coated vesicle membrane;cytoplasm;cytoplasmic membrane-bounded vesicle;cytoplasmic part;cytoplasmic vesicle;cytoplasmic vesicle membrane;cytoplasmic vesicle part;cytoskeletal part;endocytic vesicle;endocytic vesicle membrane;endosomal part;en…	Ras	AAGCACT,MIR-520F;ACTGCAG,MIR-17-3P;AGCACTT,MIR-93,MIR-302A,MIR-302B,MIR-302C,MIR-302D,MIR-372,MIR-373,MIR-520E,MIR-520A,MIR-526B,MIR-520B,MIR-520C,MIR-520D;ATAAGCT,MIR-21;BENPORATH_MYC_MAX_TARGETS;BERENJENO_TRANSFORMED_BY_RHOA_DN;BIOCARTA_RAB_PATHWAY;BLALOCK_ALZHEIMERS_DISEASE_DN;BLALOCK_ALZHEIMERS_DISEASE_UP;BONOME_OVARIAN_CANCER_SURVIVAL_OPTIMAL_DEBULKING;BYSTRYKH_HEMATOPOIESIS_STEM_CELL_QTL_TR…	7	7	7	30.7	30.7	30.7	24.489	0	9.1605	182430000	59	2.38682	0.00240248	P46638;G3UY29;E9Q3P9;F8WGS1;G3UZD3;P62492;G3UZL4;D3YYB3;Q9WTL2	P46638;G3UY29;E9Q3P9;F8WGS1;G3UZD3;P62492;G3UZL4	Ras-related protein Rab-11B;Ras-related protein Rab-11A	Rab11b;Rab11a	Rab11b;Rab11a	476	Ras-related protein Rab-11B;MCG22989, isoform CRA_a;Ras-related protein Rab-11A;Ras-related protein Rab-11A (Fragment);Ras-related protein Rab-11B;Ras-related protein Rab-11A;Ras-related protein Rab-11B (Fragment)
23.5657	23.8303	23.6176	24.2476	24.1025	24.1908	23.2105	23.5747	23.1966	24.0012	24.2004	24.1174	22.1374	22.9196	22.8323				+	alcohol metabolic process;biological regulation;biosynthetic process;cholesterol metabolic process;hormone biosynthetic process;hormone metabolic process;lipid biosynthetic process;lipid metabolic process;metabolic process;oxidation-reduction process;primary metabolic process;regulation of biological quality;regulation of hormone levels;small molecule metabolic process;steroid biosynthetic proces…	2 iron, 2 sulfur cluster binding;binding;cation binding;electron carrier activity;ion binding;iron-sulfur cluster binding;metal cluster binding;metal ion binding	cell part;cytoplasmic part;intracellular membrane-bounded organelle;intracellular organelle;intracellular organelle lumen;intracellular organelle part;intracellular part;membrane-bounded organelle;membrane-enclosed lumen;mitochondrial matrix;mitochondrial part;mitochondrion;organelle;organelle lumen;organelle part	Fer2	BRUINS_UVC_RESPONSE_LATE;BURTON_ADIPOGENESIS_5;CATION_BINDING;CHIARADONNA_NEOPLASTIC_TRANSFORMATION_KRAS_UP;chr11q22;CYTOPLASM;CYTOPLASMIC_PART;ELECTRON_CARRIER_ACTIVITY;GGGCGGR_V$SP1_Q6;GSE12845_IGD_NEG_BLOOD_VS_NAIVE_TONSIL_BCELL_UP;GSE12845_IGD_NEG_BLOOD_VS_PRE_GC_TONSIL_BCELL_UP;GSE13306_LAMINA_PROPRIA_VS_SPLEEN_TREG_DN;GSE13306_TREG_RA_VS_TCONV_RA_UP;GSE13738_RESTING_VS_TCR_ACTIVATED_CD4_TCE…	5	5	5	22.9	22.9	22.9	20.123	0	6.0796	294080000	40	4.28868	0.000507937	P46656	P46656	Adrenodoxin, mitochondrial	Fdx1	Fdx1	477	Adrenodoxin, mitochondrial
21.6485	21.657	21.2882	21.2491	21.327	21.2466	21.4077	21.5564	21.6967	20.7242	20.829	20.6219	21.2038	21.4731	21.4719				+	catabolic process;cellular catabolic process;cellular component assembly;cellular component organization;cellular component organization or biogenesis;cellular metabolic process;cellular process;macromolecular complex assembly;macromolecular complex subunit organization;metabolic process;protein complex assembly;protein complex subunit organization;protein homooligomerization;protein homotetramer…	binding;catalytic activity;cation binding;coenzyme binding;cofactor binding;ion binding;metal ion binding;mRNA 3'-UTR binding;mRNA binding;NADP binding;NADPH binding;NADPH:quinone reductase activity;nucleic acid binding;nucleotide binding;oxidoreductase activity;oxidoreductase activity, acting on NADH or NADPH;oxidoreductase activity, acting on NADH or NADPH, quinone or similar compound as accept…	cell part;cytoplasm;cytoplasmic part;cytosol;extracellular membrane-bounded organelle;extracellular organelle;extracellular region part;extracellular vesicular exosome;Golgi apparatus;intracellular membrane-bounded organelle;intracellular organelle;intracellular part;membrane-bounded organelle;membrane-bounded vesicle;organelle;vesicle	ADH_N;ADH_zinc_N	ACEVEDO_METHYLATED_IN_LIVER_CANCER_DN;BASSO_CD40_SIGNALING_DN;BENPORATH_NANOG_TARGETS;BILANGES_RAPAMYCIN_SENSITIVE_VIA_TSC1_AND_TSC2;BILANGES_SERUM_SENSITIVE_GENES;BLALOCK_ALZHEIMERS_DISEASE_DN;BOYAULT_LIVER_CANCER_SUBCLASS_G6_UP;BYSTRYKH_HEMATOPOIESIS_STEM_CELL_QTL_CIS;CHEMNITZ_RESPONSE_TO_PROSTAGLANDIN_E2_DN;CHEOK_RESPONSE_TO_HD_MTX_DN;chr1p31;COLINA_TARGETS_OF_4EBP1_AND_4EBP2;E2F1_UP.V1_UP;FLE…	3	3	3	10	10	10	35.268	0	4.2984	62033000	24	3.70269	0.000659091	P47199;V9GXY8;A0A0A6YXR4;A0A0G2JFU5;D3YWU6;D3Z4Q4;D3Z2X0;A0A0A6YVS7;D3YUG9	P47199;V9GXY8;A0A0A6YXR4	Quinone oxidoreductase	Cryz	Cryz	478	Quinone oxidoreductase;Quinone oxidoreductase;Quinone oxidoreductase (Fragment)
28.9343	28.7483	28.8065	28.8049	28.6749	28.798	28.6714	28.6338	28.7421	28.2783	28.2807	28.3173	29.2578	29.1754	29.2304				+	alcohol catabolic process;alcohol metabolic process;catabolic process;ethanol catabolic process;ethanol metabolic process;metabolic process;primary alcohol catabolic process;primary alcohol metabolic process;small molecule catabolic process;small molecule metabolic process	aldehyde dehydrogenase (NAD) activity;catalytic activity;oxidoreductase activity;oxidoreductase activity, acting on the aldehyde or oxo group of donors;oxidoreductase activity, acting on the aldehyde or oxo group of donors, NAD or NADP as acceptor	cell part;cytoplasmic part;extracellular membrane-bounded organelle;extracellular organelle;extracellular region part;extracellular vesicular exosome;intracellular membrane-bounded organelle;intracellular organelle;intracellular organelle lumen;intracellular organelle part;intracellular part;membrane-bounded organelle;membrane-bounded vesicle;membrane-enclosed lumen;mitochondrial matrix;mitochond…	Aldedh	ACEVEDO_LIVER_CANCER_DN;ALCOHOL_METABOLIC_PROCESS;BENPORATH_MYC_TARGETS_WITH_EBOX;BERENJENO_ROCK_SIGNALING_NOT_VIA_RHOA_UP;BLALOCK_ALZHEIMERS_DISEASE_DN;BLALOCK_ALZHEIMERS_DISEASE_INCIPIENT_DN;CAIRO_HEPATOBLASTOMA_CLASSES_DN;CAIRO_HEPATOBLASTOMA_POOR_SURVIVAL;CARBOHYDRATE_METABOLIC_PROCESS;CHIARADONNA_NEOPLASTIC_TRANSFORMATION_CDC25_DN;chr12q24;COLINA_TARGETS_OF_4EBP1_AND_4EBP2;DANG_BOUND_BY_MYC;…	27	27	27	51.3	51.3	51.3	56.537	0	323.31	11473000000	463	6.93737	0.000615385	P47738;A0A0G2JEU1;A0A0G2JF60;A0A0G2JFQ0;D3YYF3;G3UWP3;P24549;O35945;Q9JHW9;Q62148;Q9CZS1	P47738;A0A0G2JEU1	Aldehyde dehydrogenase, mitochondrial	Aldh2	Aldh2	479	Aldehyde dehydrogenase, mitochondrial;Aldehyde dehydrogenase, mitochondrial
20.5104	19.7804	19.3269	17.2273	19.2136	18.0311	19.9896	19.1799	19.8564	21.5261	20.907	20.821	19.7066	17.9484	19.2303				+	biosynthetic process;cellular biosynthetic process;cellular macromolecule biosynthetic process;cellular macromolecule metabolic process;cellular metabolic process;cellular process;macromolecule biosynthetic process;macromolecule metabolic process;metabolic process;translational elongation	structural constituent of ribosome;structural molecule activity	cell part;cytoplasmic part;intracellular non-membrane-bounded organelle;intracellular organelle;intracellular part;macromolecular complex;non-membrane-bounded organelle;organelle;ribonucleoprotein complex;ribosome		ACEVEDO_LIVER_CANCER_UP;ACEVEDO_NORMAL_TISSUE_ADJACENT_TO_LIVER_TUMOR_UP;BASSO_HAIRY_CELL_LEUKEMIA_DN;BENPORATH_MYC_MAX_TARGETS;BENPORATH_NANOG_TARGETS;BENPORATH_SOX2_TARGETS;BYSTROEM_CORRELATED_WITH_IL5_UP;BYSTRYKH_HEMATOPOIESIS_STEM_CELL_AND_BRAIN_QTL_TRANS;CHNG_MULTIPLE_MYELOMA_HYPERPLOID_UP;chr15q22;DIAZ_CHRONIC_MEYLOGENOUS_LEUKEMIA_DN;GATTGGY_V$NFY_Q6_01;GCM_TPT1;GNF2_GLTSCR2;GNF2_TPT1;GOLDR…	2	2	2	51.8	51.8	51.8	11.475	0	9.9404	18379000	4	2.24742	0.00284884	P47955;E9Q3T0	P47955;E9Q3T0	60S acidic ribosomal protein P1	Rplp1;Gm10073	Rplp1;Gm10073	480	60S acidic ribosomal protein P1;Protein Gm10073
20.1853	19.6225	20.2085	20.5519	18.0796	19.779	20.6737	20.4184	20.1661	19.7189	18.5179	18.8308	20.7717	20.4177	20.4474				+	biosynthetic process;cellular biosynthetic process;cellular macromolecule biosynthetic process;cellular macromolecule metabolic process;cellular metabolic process;cellular process;cellular protein metabolic process;macromolecule biosynthetic process;macromolecule metabolic process;metabolic process;primary metabolic process;protein metabolic process;translation	structural constituent of ribosome;structural molecule activity	cell part;cytoplasm;cytosolic large ribosomal subunit;intracellular membrane-bounded organelle;intracellular non-membrane-bounded organelle;intracellular organelle;intracellular organelle part;intracellular part;large ribosomal subunit;macromolecular complex;membrane;membrane-bounded organelle;non-membrane-bounded organelle;nuclear part;nucleolus;nucleus;organelle;organelle part;ribonucleoprotein…	Ribosomal_L13e	BENPORATH_MYC_MAX_TARGETS;BILANGES_SERUM_AND_RAPAMYCIN_SENSITIVE_GENES;BIOSYNTHETIC_PROCESS;BLALOCK_ALZHEIMERS_DISEASE_INCIPIENT_UP;BLALOCK_ALZHEIMERS_DISEASE_UP;BROWN_MYELOID_CELL_DEVELOPMENT_UP;CAGNYGKNAAA_UNKNOWN;CASORELLI_ACUTE_PROMYELOCYTIC_LEUKEMIA_UP;CELLULAR_BIOSYNTHETIC_PROCESS;CELLULAR_MACROMOLECULE_METABOLIC_PROCESS;CELLULAR_PROTEIN_METABOLIC_PROCESS;CERVERA_SDHB_TARGETS_1_DN;chr16q24;…	4	4	4	19	19	19	24.305	0	14.337	30434000	16	1.07576	0.0337029	P47963;A0A140T8K8	P47963;A0A140T8K8	60S ribosomal protein L13	Rpl13	Rpl13	481	60S ribosomal protein L13;60S ribosomal protein L13
23.1743	22.607	22.6908	23.0109	24.146	23.3302	23.1302	23.338	23.4579	22.1322	22.9467	22.1035	22.8622	22.5542	22.8827				+	biological regulation;blood coagulation;coagulation;hemostasis;multicellular organismal process;negative regulation of biological process;negative regulation of coagulation;negative regulation of multicellular organismal process;regulation of biological process;regulation of biological quality;regulation of body fluid levels;regulation of coagulation;regulation of multicellular organismal process…	binding;calcium ion binding;calcium-dependent phospholipid binding;cation binding;ion binding;lipid binding;metal ion binding;phospholipid binding	adherens junction;anchoring junction;blood microparticle;cell junction;cell part;cell-substrate adherens junction;cell-substrate junction;endothelial microparticle;external side of plasma membrane;extracellular membrane-bounded organelle;extracellular organelle;extracellular region part;extracellular vesicular exosome;focal adhesion;intracellular;membrane;membrane part;membrane-bounded organelle;…	Annexin	AMUNDSON_POOR_SURVIVAL_AFTER_GAMMA_RADIATION_2G;AMUNDSON_POOR_SURVIVAL_AFTER_GAMMA_RADIATION_8G;ANTI_APOPTOSIS;APOPTOSIS_GO;APRELIKOVA_BRCA1_TARGETS;BROWN_MYELOID_CELL_DEVELOPMENT_UP;BURTON_ADIPOGENESIS_8;CASORELLI_APL_SECONDARY_VS_DE_NOVO_UP;CELL_DEVELOPMENT;CHARAFE_BREAST_CANCER_LUMINAL_VS_MESENCHYMAL_DN;CHEN_METABOLIC_SYNDROM_NETWORK;chr4q27;CHYLA_CBFA2T3_TARGETS_UP;CYTOPLASM;DEMAGALHAES_AGING…	10	10	10	32	32	32	35.752	0	114.35	202730000	46	1.47902	0.0137325	P48036;A0A0G2JGQ0	P48036	Annexin A5	Anxa5	Anxa5	482	Annexin A5
22.7902	22.9398	22.7539	22.7498	22.5655	22.3351	23.0154	22.4421	22.8809	22.1122	22.3222	22.2408	22.9676	22.7367	22.9096				+	cell differentiation;cellular developmental process;cellular ketone metabolic process;cellular metabolic process;cellular process;cofactor metabolic process;developmental process;drug metabolic process;epithelial cell differentiation;fat-soluble vitamin metabolic process;metabolic process;oxidation-reduction process;quinone cofactor metabolic process;small molecule metabolic process;vitamin K met…	15-hydroxyprostaglandin dehydrogenase (NADP+) activity;carbonyl reductase (NADPH) activity;catalytic activity;oxidoreductase activity;oxidoreductase activity, acting on CH-OH group of donors;oxidoreductase activity, acting on NADH or NADPH;oxidoreductase activity, acting on NADH or NADPH, quinone or similar compound as acceptor;oxidoreductase activity, acting on the CH-OH group of donors, NAD or …	cell part;cytoplasm;extracellular membrane-bounded organelle;extracellular organelle;extracellular region part;extracellular vesicular exosome;intracellular part;membrane-bounded organelle;membrane-bounded vesicle;organelle;vesicle	adh_short	BOYAULT_LIVER_CANCER_SUBCLASS_G6_UP;BURTON_ADIPOGENESIS_6;BYSTRYKH_HEMATOPOIESIS_STEM_CELL_QTL_CIS;CASORELLI_ACUTE_PROMYELOCYTIC_LEUKEMIA_DN;CHARAFE_BREAST_CANCER_LUMINAL_VS_BASAL_DN;chr21q22;GAUSSMANN_MLL_AF4_FUSION_TARGETS_G_UP;GRUETZMANN_PANCREATIC_CANCER_UP;GSE10239_NAIVE_VS_KLRG1INT_EFF_CD8_TCELL_UP;GSE10325_MYELOID_VS_LUPUS_MYELOID_DN;GSE13485_CTRL_VS_DAY7_YF17D_VACCINE_PBMC_DN;GSE1448_ANTI…	7	7	6	28.9	28.9	26	30.641	0	7.5372	162940000	27	2.09772	0.00374863	P48758;A0A1B0GRG8	P48758	Carbonyl reductase [NADPH] 1	Cbr1	Cbr1	483	Carbonyl reductase [NADPH] 1
26.1696	26.0487	26.1056	25.7918	25.8783	25.7127	26.0775	26.3978	25.9828	25.018	25.1017	24.9576	26.3515	26.1626	26.3228				+		catalytic activity;cation transmembrane transporter activity;cytochrome-c oxidase activity;heme-copper terminal oxidase activity;hydrogen ion transmembrane transporter activity;inorganic cation transmembrane transporter activity;ion transmembrane transporter activity;monovalent inorganic cation transmembrane transporter activity;oxidoreductase activity;oxidoreductase activity, acting on a heme gr…	cell part;cytoplasmic part;extracellular membrane-bounded organelle;extracellular organelle;extracellular region part;extracellular vesicular exosome;intracellular membrane-bounded organelle;intracellular organelle;intracellular organelle part;intracellular part;membrane;membrane part;membrane-bounded organelle;membrane-bounded vesicle;mitochondrial inner membrane;mitochondrial membrane;mitochond…	COX7a	ACEVEDO_LIVER_TUMOR_VS_NORMAL_ADJACENT_TISSUE_UP;BARIS_THYROID_CANCER_UP;BECKER_TAMOXIFEN_RESISTANCE_DN;BLALOCK_ALZHEIMERS_DISEASE_DN;BURTON_ADIPOGENESIS_6;chr6q14;DAZARD_RESPONSE_TO_UV_NHEK_UP;DAZARD_UV_RESPONSE_CLUSTER_G1;FAELT_B_CLL_WITH_VH3_21_DN;GGAANCGGAANY_UNKNOWN;GSE10856_CTRL_VS_TNFRSF6B_IN_MACROPHAGE_DN;GSE1432_1H_VS_6H_IFNG_MICROGLIA_UP;GSE1460_DP_THYMOCYTE_VS_NAIVE_CD4_TCELL_CORD_BLOO…	2	2	2	27.7	27.7	27.7	9.2908	0	13.62	1943600000	81	5.93944	0.00122222	P48771	P48771	Cytochrome c oxidase subunit 7A2, mitochondrial	Cox7a2	Cox7a2	484	Cytochrome c oxidase subunit 7A2, mitochondrial
27.3002	27.3427	27.3241	27.3651	27.4826	27.3432	27.2336	27.2751	27.1139	27.2998	27.4138	27.5963	27.8411	27.4601	27.4123				+	apoptotic mitochondrial changes;biological regulation;cellular component organization;cellular component organization at cellular level;cellular component organization or biogenesis;cellular component organization or biogenesis at cellular level;cellular process;establishment of localization;mitochondrion organization;negative regulation of biological process;negative regulation of cell death;neg…	transporter activity	cell part;cytoplasmic part;integral to membrane;intracellular membrane-bounded organelle;intracellular organelle;intracellular organelle part;intracellular part;intrinsic to membrane;membrane;membrane part;membrane-bounded organelle;mitochondrial inner membrane;mitochondrial membrane;mitochondrial outer membrane;mitochondrial part;mitochondrion;myelin sheath;nucleus;organelle;organelle inner memb…	Mito_carr	ACEVEDO_LIVER_TUMOR_VS_NORMAL_ADJACENT_TISSUE_UP;ATACCTC,MIR-202;BASSO_B_LYMPHOCYTE_NETWORK;BIOCARTA_ETC_PATHWAY;BROWNE_HCMV_INFECTION_18HR_UP;BROWNE_HCMV_INFECTION_24HR_UP;CAIRO_LIVER_DEVELOPMENT_UP;CASORELLI_ACUTE_PROMYELOCYTIC_LEUKEMIA_DN;chr4q35;CROONQUIST_NRAS_VS_STROMAL_STIMULATION_DN;CROONQUIST_STROMAL_STIMULATION_UP;CTAWWWATA_V$RSRFC4_Q2;CYTOPLASM;CYTOPLASMIC_PART;DACOSTA_UV_RESPONSE_VIA_…	21	9	9	66.4	28.9	28.9	32.904	0	66.642	4184400000	180	1.14586	0.0278669	P48962;Q3V132	P48962	ADP/ATP translocase 1	Slc25a4	Slc25a4	485	ADP/ATP translocase 1
26.6262	26.4729	26.4356	26.3038	26.4455	26.4123	26.1746	26.3286	26.2846	25.9911	25.6941	25.8893	26.5131	26.5171	26.5118				+	androgen metabolic process;biological regulation;biosynthetic process;carboxylic acid biosynthetic process;carboxylic acid metabolic process;cellular biosynthetic process;cellular hormone metabolic process;cellular ketone metabolic process;cellular lipid metabolic process;cellular metabolic process;cellular process;estrogen biosynthetic process;estrogen metabolic process;fatty acid biosynthetic p…	3-hydroxyacyl-CoA dehydrogenase activity;catalytic activity;estradiol 17-beta-dehydrogenase activity;oxidoreductase activity;oxidoreductase activity, acting on CH-OH group of donors;oxidoreductase activity, acting on the CH-OH group of donors, NAD or NADP as acceptor;steroid dehydrogenase activity;steroid dehydrogenase activity, acting on the CH-OH group of donors, NAD or NADP as acceptor;testost…	cell part;cytoplasmic part;envelope;intracellular membrane-bounded organelle;intracellular organelle;intracellular organelle lumen;intracellular organelle part;intracellular part;membrane;membrane-bounded organelle;membrane-enclosed lumen;mitochondrial envelope;mitochondrial matrix;mitochondrial part;mitochondrion;organelle;organelle envelope;organelle lumen;organelle part;plasma membrane	adh_short	ACEVEDO_LIVER_TUMOR_VS_NORMAL_ADJACENT_TISSUE_UP;AKL_HTLV1_INFECTION_UP;BASSO_CD40_SIGNALING_DN;CAGCTG_V$AP4_Q5;CCTGCTG,MIR-214;chr6p21;CTTTGT_V$LEF1_Q2;DAZARD_RESPONSE_TO_UV_SCC_UP;DEURIG_T_CELL_PROLYMPHOCYTIC_LEUKEMIA_UP;DODD_NASOPHARYNGEAL_CARCINOMA_UP;GARY_CD5_TARGETS_UP;GATTGGY_V$NFY_Q6_01;GCANCTGNY_V$MYOD_Q6;GGGAGGRR_V$MAZ_Q6;GGGYGTGNY_UNKNOWN;GOLDRATH_EFF_VS_MEMORY_CD8_TCELL_DN;GOLDRATH_NA…	9	9	9	53.3	53.3	53.3	26.588	0	294.47	1979600000	152	4.43707	0.000542373	P50171;G3UX44	P50171;G3UX44	Estradiol 17-beta-dehydrogenase 8	Hsd17b8;H2-Ke6	Hsd17b8;H2-Ke6	487	Estradiol 17-beta-dehydrogenase 8;Estradiol 17-beta-dehydrogenase 8 (Fragment)
21.092	21.409	21.2727	21.8619	21.8757	22.0834	21.4937	21.859	21.8802	22.4614	22.2028	22.1005	21.4397	21.1462	21.2892				+	cellular metabolic process;cellular nitrogen compound metabolic process;cellular process;coenzyme metabolic process;cofactor metabolic process;drug metabolic process;heterocycle metabolic process;metabolic process;NADP metabolic process;NADPH oxidation;nicotinamide nucleotide metabolic process;nitrogen compound metabolic process;nucleobase-containing compound metabolic process;nucleobase-containi…	binding;catalytic activity;coenzyme binding;cofactor binding;flavin adenine dinucleotide binding;flavin-containing monooxygenase activity;monooxygenase activity;NADP binding;nucleotide binding;oxidoreductase activity;oxidoreductase activity, acting on paired donors, with incorporation or reduction of molecular oxygen;oxidoreductase activity, acting on paired donors, with incorporation or reductio…	cell part;cytoplasmic part;endoplasmic reticulum membrane;endoplasmic reticulum part;integral to membrane;intracellular organelle part;intracellular part;intrinsic to membrane;membrane;membrane part;organelle membrane;organelle part	FMO-like	ALK_DN.V1_UP;BOQUEST_STEM_CELL_CULTURED_VS_FRESH_UP;BOQUEST_STEM_CELL_UP;BROWNE_HCMV_INFECTION_14HR_UP;BYSTRYKH_HEMATOPOIESIS_STEM_CELL_SCP2_QTL_TRANS;CAIRO_LIVER_DEVELOPMENT_DN;CERVERA_SDHB_TARGETS_2;CHEN_LIVER_METABOLISM_QTL_CIS;chr1q24;DAIRKEE_CANCER_PRONE_RESPONSE_BPA_E2;DELYS_THYROID_CANCER_DN;FLECHNER_BIOPSY_KIDNEY_TRANSPLANT_REJECTED_VS_OK_DN;GATAAGR_V$GATA_C;GCNP_SHH_UP_LATE.V1_DN;GRAESSM…	5	5	5	10.2	10.2	10.2	59.914	0	13.819	80903000	44	3.93866	0.000509554	P50285;Q8C9C1;D3Z0T2;A0A0A6YVP9;Q3UNX7	P50285	Dimethylaniline monooxygenase [N-oxide-forming] 1	Fmo1	Fmo1	489	Dimethylaniline monooxygenase [N-oxide-forming] 1
19.3398	19.8026	18.2282	19.7182	18.3762	18.5728	17.7738	18.0691	18.7318	20.2421	20.7271	19.2706	19.5078	19.115	18.7429				+	ATP hydrolysis coupled proton transport;ATP metabolic process;cation transport;cellular metabolic process;cellular nitrogen compound metabolic process;cellular process;energy coupled proton transport, against electrochemical gradient;establishment of localization;heterocycle metabolic process;hydrogen transport;ion transmembrane transport;ion transport;metabolic process;monovalent inorganic catio…	active transmembrane transporter activity;adenyl nucleotide binding;adenyl ribonucleotide binding;ATP binding;ATPase activity;ATPase activity, coupled;ATPase activity, coupled to movement of substances;ATPase activity, coupled to transmembrane movement of ions;ATPase activity, coupled to transmembrane movement of substances;binding;catalytic activity;cation transmembrane transporter activity;cati…	apical plasma membrane;cell part;cell projection;cytoplasmic part;cytosol;extracellular membrane-bounded organelle;extracellular organelle;extracellular region part;extracellular vesicular exosome;intracellular membrane-bounded organelle;intracellular organelle;intracellular organelle part;intracellular part;lysosomal membrane;macromolecular complex;membrane;membrane part;membrane-bounded organel…	ATP-synt_ab;ATP-synt_ab_C;ATP-synt_ab_N	ACATTCC,MIR-1,MIR-206;ACEVEDO_LIVER_CANCER_UP;ACTGTGA,MIR-27A,MIR-27B;AGCYRWTTC_UNKNOWN;ATGCAGT,MIR-217;ATGTTAA,MIR-302C;BENPORATH_NANOG_TARGETS;BERENJENO_TRANSFORMED_BY_RHOA_DN;BLALOCK_ALZHEIMERS_DISEASE_DN;CACGTG_V$MYC_Q2;CAGCTG_V$AP4_Q5;CAGCTTT,MIR-320;CAGTGTT,MIR-141,MIR-200A;CHEN_METABOLIC_SYNDROM_NETWORK;CHOI_ATL_CHRONIC_VS_ACUTE_DN;chr3q13;CYCLIN_D1_UP.V1_DN;DIAZ_CHRONIC_MEYLOGENOUS_LEUKEM…	3	3	3	6.6	6.6	6.6	68.325	0	2.454	11796000	11	1.22265	0.0233612	P50516;D3Z1B9	P50516	V-type proton ATPase catalytic subunit A	Atp6v1a	Atp6v1a	491	V-type proton ATPase catalytic subunit A
30.7845	30.9302	30.9012	30.9486	30.8256	30.955	30.95	30.9686	30.8317	31.0755	31.1053	31.1376	30.9286	30.9043	30.9026				+	biological regulation;carboxylic acid catabolic process;carboxylic acid metabolic process;catabolic process;cell differentiation;cellular catabolic process;cellular developmental process;cellular ketone metabolic process;cellular lipid catabolic process;cellular lipid metabolic process;cellular metabolic process;cellular process;developmental process;epithelial cell differentiation;fatty acid bet…	acyl-CoA dehydrogenase activity;binding;catalytic activity;coenzyme binding;cofactor binding;flavin adenine dinucleotide binding;oxidoreductase activity;oxidoreductase activity, acting on the CH-CH group of donors	cell part;cytoplasm;cytoplasmic part;intracellular membrane-bounded organelle;intracellular non-membrane-bounded organelle;intracellular organelle;intracellular organelle part;intracellular part;membrane;membrane-bounded organelle;mitochondrial inner membrane;mitochondrial membrane;mitochondrial nucleoid;mitochondrial part;mitochondrion;non-membrane-bounded organelle;nuclear part;nucleoid;nucleol…	Acyl-CoA_dh_1;Acyl-CoA_dh_M;Acyl-CoA_dh_N	ACEVEDO_LIVER_CANCER_DN;ACEVEDO_LIVER_TUMOR_VS_NORMAL_ADJACENT_TISSUE_DN;BOYAULT_LIVER_CANCER_SUBCLASS_G3_DN;BROWNE_HCMV_INFECTION_16HR_DN;BROWNE_HCMV_INFECTION_48HR_DN;CARBOXYLIC_ACID_METABOLIC_PROCESS;CASORELLI_ACUTE_PROMYELOCYTIC_LEUKEMIA_DN;CATABOLIC_PROCESS;CELLULAR_CATABOLIC_PROCESS;CELLULAR_LIPID_CATABOLIC_PROCESS;CELLULAR_LIPID_METABOLIC_PROCESS;chr17p13;CONCANNON_APOPTOSIS_BY_EPOXOMICIN_…	41	41	41	75.6	75.6	75.6	70.875	0	323.31	52898000000	1795	2.26887	0.00280473	P50544;B1AR28	P50544;B1AR28	Very long-chain specific acyl-CoA dehydrogenase, mitochondrial	Acadvl	Acadvl	492	Very long-chain specific acyl-CoA dehydrogenase, mitochondrial;Very long-chain-specific acyl-CoA dehydrogenase, mitochondrial
23.6801	23.5311	23.8291	23.777	23.8741	23.8695	23.6804	23.4743	23.4367	24.2286	24.0277	24.4544	23.503	23.3339	23.1326				+	anatomical structure homeostasis;biological regulation;bone resorption;catabolic process;cation homeostasis;cellular catabolic process;cellular cation homeostasis;cellular chemical homeostasis;cellular component organization;cellular component organization at cellular level;cellular component organization or biogenesis;cellular component organization or biogenesis at cellular level;cellular homeo…	binding;catalytic activity;GDP binding;GTP binding;GTPase activity;guanyl nucleotide binding;guanyl ribonucleotide binding;hydrolase activity;hydrolase activity, acting on acid anhydrides;hydrolase activity, acting on acid anhydrides, in phosphorus-containing anhydrides;nucleoside-triphosphatase activity;nucleotide binding;purine nucleotide binding;purine ribonucleoside triphosphate binding;purin…	cell part;cytoplasm;cytoplasmic membrane-bounded vesicle;cytoplasmic part;cytoplasmic vesicle;cytoplasmic vesicle membrane;cytoplasmic vesicle part;endocytic vesicle;endocytic vesicle membrane;endosome;extracellular membrane-bounded organelle;extracellular organelle;extracellular region part;extracellular vesicular exosome;Golgi apparatus;intracellular membrane-bounded organelle;intracellular org…	Ras	AGCACTT,MIR-93,MIR-302A,MIR-302B,MIR-302C,MIR-302D,MIR-372,MIR-373,MIR-520E,MIR-520A,MIR-526B,MIR-520B,MIR-520C,MIR-520D;ATATGCA,MIR-448;ATGTTAA,MIR-302C;BIDUS_METASTASIS_UP;BIOCARTA_RAB_PATHWAY;BLALOCK_ALZHEIMERS_DISEASE_DN;BURTON_ADIPOGENESIS_8;BUYTAERT_PHOTODYNAMIC_THERAPY_STRESS_UP;CAGTATT,MIR-200B,MIR-200C,MIR-429;CATRRAGC_UNKNOWN;CGTSACG_V$PAX3_B;CHIARADONNA_NEOPLASTIC_TRANSFORMATION_KRAS_C…	10	10	10	61.8	61.8	61.8	23.489	0	90.197	321920000	57	3.4542	0.000743719	P51150;A0A0N4SVG9;A0A0N4SVR6	P51150	Ras-related protein Rab-7a	Rab7a	Rab7a	493	Ras-related protein Rab-7a
25.4465	25.5862	25.5511	25.975	25.9512	25.8601	25.0823	25.4494	25.2219	26.7285	26.6678	26.9007	25.0657	24.608	24.6625				+	anatomical structure development;androgen metabolic process;biological regulation;carboxylic acid catabolic process;carboxylic acid metabolic process;catabolic process;cell development;cell differentiation;cellular catabolic process;cellular developmental process;cellular hormone metabolic process;cellular ketone metabolic process;cellular lipid catabolic process;cellular lipid metabolic process;…	3alpha,7alpha,12alpha-trihydroxy-5beta-cholest-24-enoyl-CoA hydratase activity;3-hydroxyacyl-CoA dehydrogenase activity;binding;carbon-oxygen lyase activity;catalytic activity;hydro-lyase activity;identical protein binding;isomerase activity;long-chain-enoyl-CoA hydratase activity;lyase activity;oxidoreductase activity;oxidoreductase activity, acting on CH-OH group of donors;oxidoreductase activi…	cell part;cytoplasmic part;intracellular membrane-bounded organelle;intracellular organelle;intracellular organelle part;intracellular part;membrane;membrane-bounded organelle;microbody;microbody membrane;microbody part;mitochondrion;organelle;organelle membrane;organelle part;peroxisomal membrane;peroxisomal part;peroxisome	adh_short;MaoC_dehydratas;SCP2	ACTAYRNNNCCCR_UNKNOWN;BIOCARTA_PPARA_PATHWAY;BURTON_ADIPOGENESIS_6;CAHOY_NEURONAL;CASORELLI_ACUTE_PROMYELOCYTIC_LEUKEMIA_DN;CYTOPLASM;CYTOPLASMIC_PART;DIAZ_CHRONIC_MEYLOGENOUS_LEUKEMIA_UP;ENK_UV_RESPONSE_EPIDERMIS_DN;FARMER_BREAST_CANCER_APOCRINE_VS_LUMINAL;FARMER_BREAST_CANCER_BASAL_VS_LULMINAL;FLECHNER_BIOPSY_KIDNEY_TRANSPLANT_OK_VS_DONOR_UP;GRADE_COLON_CANCER_UP;GRAESSMANN_APOPTOSIS_BY_DOXORUB…	24	24	24	47.3	47.3	47.3	79.481	0	171.91	1336500000	235	6.55384	0.00126316	P51660	P51660	Peroxisomal multifunctional enzyme type 2;(3R)-hydroxyacyl-CoA dehydrogenase;Enoyl-CoA hydratase 2	Hsd17b4	Hsd17b4	495	Peroxisomal multifunctional enzyme type 2
29.2423	29.3476	29.2784	29.4159	29.454	29.47	29.0589	29.1459	29.0418	29.5879	29.7627	29.6016	29.2366	29.1362	28.9965				+	biological regulation;cellular process;chromosome segregation;establishment of localization;positive regulation of biological process;positive regulation of cell proliferation;positive regulation of cellular process;regulation of biological process;regulation of cell proliferation;regulation of cellular process;transmembrane transport;transport	transporter activity	cell part;cytoplasmic part;cytoskeletal part;extracellular membrane-bounded organelle;extracellular organelle;extracellular region part;extracellular vesicular exosome;integral to membrane;intracellular membrane-bounded organelle;intracellular non-membrane-bounded organelle;intracellular organelle;intracellular organelle part;intracellular part;intrinsic to membrane;macromolecular complex;membran…	Mito_carr	AAGCAAT,MIR-137;AAGCCAT,MIR-135A,MIR-135B;AFFAR_YY1_TARGETS_DN;BENPORATH_PROLIFERATION;BILANGES_RAPAMYCIN_SENSITIVE_VIA_TSC1_AND_TSC2;BLALOCK_ALZHEIMERS_DISEASE_DN;BRACHAT_RESPONSE_TO_CAMPTOTHECIN_DN;BROWNE_HCMV_INFECTION_48HR_UP;BURTON_ADIPOGENESIS_6;BYSTRYKH_HEMATOPOIESIS_STEM_CELL_QTL_TRANS;CAGGTG_V$E12_Q6;CAGTCAC,MIR-134;CAMP_UP.V1_UP;CAVARD_LIVER_CANCER_MALIGNANT_VS_BENIGN;CHANG_CORE_SERUM_R…	22	22	10	65.4	65.4	27.9	32.931	0	119.26	17285000000	459	4.61599	0.000538462	P51881	P51881	ADP/ATP translocase 2;ADP/ATP translocase 2, N-terminally processed	Slc25a5	Slc25a5	496	ADP/ATP translocase 2
26.7387	26.413	26.4376	26.3572	26.5469	26.3114	26.1042	26.0072	26.0687	26.5301	26.2007	26.1343	26.4613	26.6959	26.8162				+	alcohol catabolic process;alcohol metabolic process;carbohydrate catabolic process;carbohydrate metabolic process;catabolic process;cell death;cellular carbohydrate catabolic process;cellular carbohydrate metabolic process;cellular metabolic process;cellular process;death;generation of precursor metabolites and energy;glucose catabolic process;glucose metabolic process;glycolysis;hexose catabolic…	adenyl nucleotide binding;adenyl ribonucleotide binding;alkali metal ion binding;antigen binding;ATP binding;binding;catalytic activity;cation binding;ion binding;kinase activity;magnesium ion binding;metal ion binding;MHC class II protein complex binding;MHC protein complex binding;nucleotide binding;phosphotransferase activity, alcohol group as acceptor;potassium ion binding;purine nucleotide b…	cell part;cell projection;cilium;cytoplasm;cytoplasmic part;extracellular matrix;extracellular membrane-bounded organelle;extracellular organelle;extracellular region part;extracellular vesicular exosome;intracellular membrane-bounded organelle;intracellular organelle;intracellular part;membrane;membrane-bounded organelle;membrane-bounded vesicle;mitochondrion;myelin sheath;nucleus;organelle;plas…	PK;PK_C		23	23	23	60.8	60.8	60.8	57.844	0	212.93	2066200000	216	2.03784	0.00418037	P52480;E9Q509;G3X925;P53657	P52480	Pyruvate kinase PKM	Pkm	Pkm	498	Pyruvate kinase PKM
26.7643	27.0592	26.8011	26.1185	26.3026	26.0479	26.5793	26.605	26.6667	26.0872	26.1137	26.1576	26.382	26.5465	26.9575				+	aging;anatomical structure development;anatomical structure morphogenesis;carboxylic acid metabolic process;cardiovascular system development;cell part morphogenesis;cellular component morphogenesis;cellular component organization;cellular component organization at cellular level;cellular component organization or biogenesis;cellular component organization or biogenesis at cellular level;cellular…		cell part;cytoplasmic part;intracellular membrane-bounded organelle;intracellular organelle;intracellular organelle part;intracellular part;macromolecular complex;membrane part;membrane-bounded organelle;mitochondrial membrane part;mitochondrial part;mitochondrial respiratory chain complex I;mitochondrion;NADH dehydrogenase complex;organelle;organelle part;protein complex;respiratory chain comple…	zf-CHCC	AGUIRRE_PANCREATIC_CANCER_COPY_NUMBER_UP;BASAKI_YBX1_TARGETS_UP;BENPORATH_MYC_MAX_TARGETS;BONOME_OVARIAN_CANCER_SURVIVAL_OPTIMAL_DEBULKING;BUYTAERT_PHOTODYNAMIC_THERAPY_STRESS_DN;CASORELLI_ACUTE_PROMYELOCYTIC_LEUKEMIA_DN;chr5p15;DANG_BOUND_BY_MYC;ELVIDGE_HYPOXIA_BY_DMOG_DN;ELVIDGE_HYPOXIA_DN;GRADE_COLON_CANCER_UP;GSE12845_NAIVE_VS_PRE_GC_TONSIL_BCELL_DN;GSE1432_6H_VS_24H_IFNG_MICROGLIA_DN;GSE1460…	5	5	5	57.8	57.8	57.8	13.02	0	44.997	2332700000	89	3.11374	0.00103896	P52503	P52503	NADH dehydrogenase [ubiquinone] iron-sulfur protein 6, mitochondrial	Ndufs6	Ndufs6	499	NADH dehydrogenase [ubiquinone] iron-sulfur protein 6, mitochondrial
28.1004	28.1184	28.1068	28.0817	27.8356	28.0607	28.407	28.333	28.2911	28.0299	28.166	28.269	28.4045	28.4803	28.4938				+	carboxylic acid metabolic process;cellular ketone metabolic process;cellular lipid metabolic process;cellular metabolic process;cellular process;establishment of localization;fatty acid metabolic process;lipid metabolic process;metabolic process;monocarboxylic acid metabolic process;organic acid metabolic process;oxoacid metabolic process;primary metabolic process;small molecule metabolic process…	carnitine O-acyltransferase activity;carnitine O-palmitoyltransferase activity;catalytic activity;O-acyltransferase activity;O-palmitoyltransferase activity;palmitoyltransferase activity;transferase activity;transferase activity, transferring acyl groups;transferase activity, transferring acyl groups other than amino-acyl groups	cell part;cytoplasmic part;intracellular membrane-bounded organelle;intracellular non-membrane-bounded organelle;intracellular organelle;intracellular organelle part;intracellular part;membrane;membrane-bounded organelle;mitochondrial inner membrane;mitochondrial membrane;mitochondrial part;mitochondrion;non-membrane-bounded organelle;nuclear part;nucleolus;nucleoplasm;organelle;organelle inner m…	Carn_acyltransf	BLALOCK_ALZHEIMERS_DISEASE_INCIPIENT_UP;BLALOCK_ALZHEIMERS_DISEASE_UP;BURTON_ADIPOGENESIS_5;CAIRO_HEPATOBLASTOMA_DN;CHIANG_LIVER_CANCER_SUBCLASS_PROLIFERATION_DN;chr1p32;CYCLIN_D1_UP.V1_UP;GAL_LEUKEMIC_STEM_CELL_UP;GALLUZZI_PERMEABILIZE_MITOCHONDRIA;GERHOLD_ADIPOGENESIS_UP;GGGCGGR_V$SP1_Q6;GOTZMANN_EPITHELIAL_TO_MESENCHYMAL_TRANSITION_DN;GRAESSMANN_APOPTOSIS_BY_DOXORUBICIN_UP;GRAESSMANN_RESPONSE_…	36	36	36	60.2	60.2	60.2	73.98	0	323.31	7766800000	645	3.32441	0.000815166	P52825;A2A8E8;A2A8E7;A2A8E9	P52825	Carnitine O-palmitoyltransferase 2, mitochondrial	Cpt2	Cpt2	501	Carnitine O-palmitoyltransferase 2, mitochondrial
27.3008	27.2712	27.2212	27.7019	27.6168	27.4897	27.4332	27.521	27.3336	27.4645	27.5921	27.567	27.6536	27.636	27.5399				+		catalytic activity;dihydrolipoyllysine-residue (2-methylpropanoyl)transferase activity;transferase activity;transferase activity, transferring acyl groups;transferase activity, transferring acyl groups other than amino-acyl groups	cell part;cytoplasmic part;intracellular membrane-bounded organelle;intracellular non-membrane-bounded organelle;intracellular organelle;intracellular organelle part;intracellular part;membrane-bounded organelle;mitochondrial nucleoid;mitochondrial part;mitochondrion;non-membrane-bounded organelle;nucleoid;organelle;organelle part	2-oxoacid_dh;Biotin_lipoyl;E3_binding	BURTON_ADIPOGENESIS_6;CHEMNITZ_RESPONSE_TO_PROSTAGLANDIN_E2_DN;chr1p31;CUI_TCF21_TARGETS_2_DN;CYTOPLASM;CYTOPLASMIC_PART;FULCHER_INFLAMMATORY_RESPONSE_LECTIN_VS_LPS_DN;GAL_LEUKEMIC_STEM_CELL_UP;GEORGES_TARGETS_OF_MIR192_AND_MIR215;GRAESSMANN_APOPTOSIS_BY_DOXORUBICIN_UP;GRAESSMANN_APOPTOSIS_BY_SERUM_DEPRIVATION_UP;GRAESSMANN_RESPONSE_TO_MC_AND_DOXORUBICIN_UP;GSE13738_RESTING_VS_TCR_ACTIVATED_CD4_T…	27	27	27	70.5	70.5	70.5	53.246	0	238.6	4645200000	435	2.87593	0.0012973	P53395;A0A0G2JGU0	P53395	Lipoamide acyltransferase component of branched-chain alpha-keto acid dehydrogenase complex, mitochondrial	Dbt	Dbt	502	Lipoamide acyltransferase component of branched-chain alpha-keto acid dehydrogenase complex, mitochondrial
23.5935	23.5821	23.5573	23.8652	23.8491	23.7651	22.9715	22.9661	23.0575	23.7103	24.1346	23.8263	22.1145	22.4421	22.4799				+		binding;carbon-sulfur lyase activity;catalytic activity;cation binding;holocytochrome-c synthase activity;ion binding;lyase activity;metal ion binding	cell part;cytoplasmic part;intracellular membrane-bounded organelle;intracellular organelle;intracellular organelle part;intracellular part;membrane;membrane-bounded organelle;mitochondrial inner membrane;mitochondrial membrane;mitochondrial part;mitochondrion;organelle;organelle inner membrane;organelle membrane;organelle part	Cyto_heme_lyase	AACTTT_UNKNOWN;ACEVEDO_FGFR1_TARGETS_IN_PROSTATE_CANCER_MODEL_UP;ALCALA_APOPTOSIS;ANATOMICAL_STRUCTURE_DEVELOPMENT;ANATOMICAL_STRUCTURE_MORPHOGENESIS;BLALOCK_ALZHEIMERS_DISEASE_DN;BYSTRYKH_HEMATOPOIESIS_STEM_CELL_QTL_TRANS;chrxp22;CYTOPLASM;CYTOPLASMIC_PART;DAVICIONI_MOLECULAR_ARMS_VS_ERMS_UP;ELECTRON_TRANSPORT_GO_0006118;ENK_UV_RESPONSE_KERATINOCYTE_UP;ENVELOPE;GARY_CD5_TARGETS_DN;GCGNNANTTCC_UN…	7	7	7	36.8	36.8	36.8	30.977	0	33.975	258390000	92	6.47432	0.00133333	P53702;G3UXK7	P53702	Cytochrome c-type heme lyase	Hccs	Hccs	504	Cytochrome c-type heme lyase
24.3529	24.0288	24.2864	24.0328	24.3038	24.3547	24.129	24.2488	24.6459	25.2185	24.8324	24.7855	23.8778	24.1914	24.1205				+	anion transport;behavioral response to nutrient;biological regulation;carbohydrate homeostasis;carboxylic acid transport;cellular component organization;cellular component organization at cellular level;cellular component organization or biogenesis;cellular component organization or biogenesis at cellular level;cellular process;cellular response to chemical stimulus;cellular response to organic c…	active transmembrane transporter activity;carboxylic acid transmembrane transporter activity;lactate transmembrane transporter activity;monocarboxylic acid transmembrane transporter activity;organic acid transmembrane transporter activity;secondary active monocarboxylate transmembrane transporter activity;secondary active transmembrane transporter activity;substrate-specific transmembrane transpo…	cell part;centrosome;cytoplasmic part;cytoskeletal part;extracellular membrane-bounded organelle;extracellular organelle;extracellular region part;extracellular vesicular exosome;integral to membrane;integral to plasma membrane;intracellular membrane-bounded organelle;intracellular non-membrane-bounded organelle;intracellular organelle;intracellular organelle part;intracellular part;intrinsic to …	MFS_1	ALFANO_MYC_TARGETS;BENPORATH_ES_1;BHATTACHARYA_EMBRYONIC_STEM_CELL;BOYAULT_LIVER_CANCER_SUBCLASS_G1_DN;BOYLAN_MULTIPLE_MYELOMA_C_D_UP;BROWN_MYELOID_CELL_DEVELOPMENT_DN;BROWNE_HCMV_INFECTION_16HR_UP;BURTON_ADIPOGENESIS_PEAK_AT_8HR;CARBOXYLIC_ACID_TRANSMEMBRANE_TRANSPORTER_ACTIVITY;CARBOXYLIC_ACID_TRANSPORT;CELL_FRACTION;CHANDRAN_METASTASIS_UP;CHANG_CORE_SERUM_RESPONSE_UP;CHARAFE_BREAST_CANCER_LUMI…	7	7	7	13.8	13.8	13.8	53.267	0	31.531	515800000	57	2.45483	0.00222078	P53986	P53986	Monocarboxylate transporter 1	Slc16a1	Slc16a1	505	Monocarboxylate transporter 1
29.0475	29.0131	29.117	28.7452	28.8743	28.7253	29.2113	29.1777	29.0605	28.3222	28.2811	28.4955	29.4466	29.3489	29.1784				+	2-oxoglutarate metabolic process;acetyl-CoA catabolic process;acetyl-CoA metabolic process;carbohydrate metabolic process;carboxylic acid metabolic process;catabolic process;cellular aldehyde metabolic process;cellular carbohydrate metabolic process;cellular catabolic process;cellular ketone metabolic process;cellular metabolic process;cellular process;coenzyme catabolic process;coenzyme metaboli…	binding;catalytic activity;cation binding;coenzyme binding;cofactor binding;ion binding;isocitrate dehydrogenase (NADP+) activity;isocitrate dehydrogenase activity;magnesium ion binding;metal ion binding;NAD binding;nucleotide binding;oxidoreductase activity;oxidoreductase activity, acting on CH-OH group of donors;oxidoreductase activity, acting on the CH-OH group of donors, NAD or NADP as accept…	cell part;cytoplasmic part;extracellular membrane-bounded organelle;extracellular organelle;extracellular region part;extracellular vesicular exosome;intracellular membrane-bounded organelle;intracellular organelle;intracellular organelle part;intracellular part;membrane;membrane-bounded organelle;membrane-bounded vesicle;mitochondrial inner membrane;mitochondrial membrane;mitochondrial part;mito…	Iso_dh	ACEVEDO_LIVER_CANCER_DN;AKL_HTLV1_INFECTION_UP;ALCALAY_AML_BY_NPM1_LOCALIZATION_DN;ATACTGT,MIR-144;BENPORATH_PROLIFERATION;BIOCARTA_KREB_PATHWAY;BLALOCK_ALZHEIMERS_DISEASE_UP;BOCHKIS_FOXA2_TARGETS;CAGCTG_V$AP4_Q5;CHARAFE_BREAST_CANCER_LUMINAL_VS_MESENCHYMAL_UP;CHAUHAN_RESPONSE_TO_METHOXYESTRADIOL_DN;CHICAS_RB1_TARGETS_CONFLUENT;CHICAS_RB1_TARGETS_GROWING;CHICAS_RB1_TARGETS_SENESCENT;chr15q26;CREI…	24	24	22	56.4	56.4	54.9	50.906	0	323.31	15718000000	985	5.62262	0.001	P54071;D6RIL6;A0A0U1RP68;A0A0U1RPR1	P54071;D6RIL6	Isocitrate dehydrogenase [NADP], mitochondrial	Idh2	Idh2	507	Isocitrate dehydrogenase [NADP], mitochondrial;Isocitrate dehydrogenase [NADP], mitochondrial
21.1	21.1463	20.7853	21.5709	21.7927	21.5909	20.8902	21.0396	22.0674	23.5765	23.6585	23.6306	20.8699	20.741	21.2008				+	biological regulation;cellular component assembly;cellular component organization;cellular component organization or biogenesis;macromolecular complex assembly;macromolecular complex subunit organization;positive regulation of biological process;positive regulation of intracellular protein transport;positive regulation of intracellular transport;positive regulation of protein targeting to membran…	binding;enzyme binding;identical protein binding;protein binding;protein dimerization activity;protein homodimerization activity;RNA polymerase binding	blood microparticle;cell part;cytoplasm;cytoplasmic membrane-bounded vesicle;cytoplasmic part;cytoplasmic vesicle;cytoskeleton;endoplasmic reticulum;extracellular membrane-bounded organelle;extracellular organelle;extracellular region part;extracellular space;extracellular vesicular exosome;integral to membrane;integral to plasma membrane;intracellular membrane-bounded organelle;intracellular non…	Band_7	ALCALAY_AML_BY_NPM1_LOCALIZATION_DN;ALFANO_MYC_TARGETS;BENPORATH_MYC_MAX_TARGETS;BLALOCK_ALZHEIMERS_DISEASE_UP;BONOME_OVARIAN_CANCER_SURVIVAL_SUBOPTIMAL_DEBULKING;BOYLAN_MULTIPLE_MYELOMA_C_CLUSTER_UP;BOYLAN_MULTIPLE_MYELOMA_PCA3_DN;BROWN_MYELOID_CELL_DEVELOPMENT_UP;BYSTRYKH_HEMATOPOIESIS_STEM_CELL_QTL_TRANS;CASORELLI_ACUTE_PROMYELOCYTIC_LEUKEMIA_DN;CELLULAR_COMPONENT_ASSEMBLY;chr9q34;COULOUARN_TE…	9	9	9	44.7	44.7	44.7	31.375	0	66.179	113490000	35	5.13229	0.000764706	P54116	P54116	Erythrocyte band 7 integral membrane protein	Stom	Stom	508	Erythrocyte band 7 integral membrane protein
24.29	24.4735	24.1572	25.2293	24.8254	24.9419	23.1902	23.4183	23.3961	25.4498	25.1438	25.4778	23.0231	22.7776	22.3397				+	carboxylic acid catabolic process;carboxylic acid metabolic process;catabolic process;cellular catabolic process;cellular component organization;cellular component organization at cellular level;cellular component organization or biogenesis;cellular component organization or biogenesis at cellular level;cellular ketone metabolic process;cellular lipid catabolic process;cellular lipid metabolic pr…	active transmembrane transporter activity;adenyl nucleotide binding;adenyl ribonucleotide binding;ATP binding;ATPase activity;ATPase activity, coupled;ATPase activity, coupled to movement of substances;ATPase activity, coupled to transmembrane movement of substances;binding;catalytic activity;hydrolase activity;hydrolase activity, acting on acid anhydrides;hydrolase activity, acting on acid anhyd…	cell part;cytoplasmic part;integral to membrane;intracellular membrane-bounded organelle;intracellular organelle;intracellular organelle lumen;intracellular organelle part;intracellular part;intrinsic to membrane;membrane;membrane part;membrane-bounded organelle;membrane-enclosed lumen;microbody;microbody lumen;microbody membrane;microbody part;mitochondrial inner membrane;mitochondrial membrane;…	ABC_membrane_2;ABC_tran	ACTIVE_TRANSMEMBRANE_TRANSPORTER_ACTIVITY;AGTCAGC,MIR-345;ATPASE_ACTIVITY;ATPASE_ACTIVITY_COUPLED;ATPASE_ACTIVITY_COUPLED_TO_MOVEMENT_OF_SUBSTANCES;BLUM_RESPONSE_TO_SALIRASIB_DN;BRUINS_UVC_RESPONSE_EARLY_LATE;CHARAFE_BREAST_CANCER_LUMINAL_VS_BASAL_DN;chr1p22;CYTOPLASM;CYTOPLASMIC_PART;DIAZ_CHRONIC_MEYLOGENOUS_LEUKEMIA_UP;ENK_UV_RESPONSE_EPIDERMIS_DN;ESTABLISHMENT_OF_LOCALIZATION;FLECHNER_BIOPSY_K…	17	17	17	32.2	32.2	32.2	75.474	0	92.029	518490000	108	6.7603	0.000533333	P55096;A0A0G2JDI9	P55096;A0A0G2JDI9	ATP-binding cassette sub-family D member 3	Abcd3	Abcd3	509	ATP-binding cassette sub-family D member 3;ATP-binding cassette sub-family D member 3
28.4981	28.7475	28.6716	28.2409	28.3043	28.184	28.4329	28.4994	28.3199	27.8816	27.8228	28.0812	28.7258	28.5376	28.5432				+	anatomical structure development;developmental process;substantia nigra development	catalytic activity;cation transmembrane transporter activity;cytochrome-c oxidase activity;heme-copper terminal oxidase activity;hydrogen ion transmembrane transporter activity;inorganic cation transmembrane transporter activity;ion transmembrane transporter activity;monovalent inorganic cation transmembrane transporter activity;oxidoreductase activity;oxidoreductase activity, acting on a heme gr…	cell part;cytoplasmic part;intracellular membrane-bounded organelle;intracellular organelle;intracellular organelle part;intracellular part;membrane;membrane-bounded organelle;membrane-enclosed lumen;mitochondrial inner membrane;mitochondrial intermembrane space;mitochondrial membrane;mitochondrial part;mitochondrion;organelle;organelle envelope lumen;organelle inner membrane;organelle membrane;o…	COX6B	ALONSO_METASTASIS_UP;BLALOCK_ALZHEIMERS_DISEASE_DN;CHICAS_RB1_TARGETS_LOW_SERUM;chr19q13;ENK_UV_RESPONSE_KERATINOCYTE_UP;GEORGANTAS_HSC_MARKERS;GGAANCGGAANY_UNKNOWN;GRADE_COLON_CANCER_UP;GSE12845_PRE_GC_VS_DARKZONE_GC_TONSIL_BCELL_DN;GSE13306_TREG_VS_TCONV_DN;GSE13306_TREG_VS_TCONV_SPLEEN_DN;GSE14308_NAIVE_CD4_TCELL_VS_INDUCED_TREG_DN;GSE17721_0.5H_VS_12H_CPG_BMDM_UP;GSE17721_4_VS_24H_GARDIQUIMOD…	10	10	10	75.6	75.6	75.6	10.071	0	23.455	8476200000	172	4.21153	0.000481203	P56391;A0A140LIU3	P56391;A0A140LIU3	Cytochrome c oxidase subunit 6B1	Cox6b1	Cox6b1	513	Cytochrome c oxidase subunit 6B1;Cytochrome c oxidase subunit 6B1
24.6238	23.7404	24.0722	25.4201	25.0488	25.122	22.0225	22.0823	21.8484	25.0813	24.9923	24.8575	20.9272	21.5996	21.7847				+	cation transport;copper ion transport;establishment of localization;ion transport;metal ion transport;transition metal ion transport;transport	binding;cation binding;copper chaperone activity;copper ion binding;ion binding;metal ion binding;metallochaperone activity;transition metal ion binding	cell part;cytoplasmic part;intracellular organelle part;intracellular part;membrane-enclosed lumen;mitochondrial intermembrane space;mitochondrial part;organelle envelope lumen;organelle part	COX17	BERENJENO_TRANSFORMED_BY_RHOA_UP;BURTON_ADIPOGENESIS_5;CATION_TRANSPORT;CHANG_CORE_SERUM_RESPONSE_UP;chr3q13;CONCANNON_APOPTOSIS_BY_EPOXOMICIN_DN;CYCLIN_D1_KE_.V1_UP;CYCLIN_D1_UP.V1_UP;CYTOPLASM;DAZARD_RESPONSE_TO_UV_NHEK_UP;DAZARD_UV_RESPONSE_CLUSTER_G1;DELACROIX_RAR_BOUND_ES;DER_IFN_ALPHA_RESPONSE_DN;DER_IFN_GAMMA_RESPONSE_DN;ESTABLISHMENT_OF_LOCALIZATION;GENERATION_OF_PRECURSOR_METABOLITES_AND…	5	5	5	74.6	74.6	74.6	6.784	0	29.593	396700000	40	7.21095	0.0008	P56394	P56394	Cytochrome c oxidase copper chaperone	Cox17	Cox17	515	Cytochrome c oxidase copper chaperone
28.9992	28.9999	28.9754	29.3274	29.0479	28.992	28.6764	28.7337	28.6517	28.623	28.7366	28.7625	29.0163	28.6129	28.7467				+	anatomical structure formation involved in morphogenesis;angiogenesis;ATP biosynthetic process;ATP hydrolysis coupled proton transport;ATP metabolic process;ATP synthesis coupled proton transport;biological regulation;biosynthetic process;cation homeostasis;cation transport;cell differentiation;cellular biosynthetic process;cellular cation homeostasis;cellular chemical homeostasis;cellular develo…	active transmembrane transporter activity;adenyl nucleotide binding;adenyl ribonucleotide binding;ATP binding;ATPase activity;ATPase activity, coupled;ATPase activity, coupled to movement of substances;ATPase activity, coupled to transmembrane movement of ions;ATPase activity, coupled to transmembrane movement of substances;binding;catalytic activity;cation transmembrane transporter activity;cati…	cell part;cell surface;cytoplasmic part;extracellular membrane-bounded organelle;extracellular organelle;extracellular region part;extracellular vesicular exosome;intracellular membrane-bounded organelle;intracellular non-membrane-bounded organelle;intracellular organelle;intracellular organelle part;intracellular part;macromolecular complex;membrane;membrane part;membrane-bounded organelle;membr…	ATP-synt_ab;ATP-synt_ab_C;ATP-synt_ab_N	ALCALA_APOPTOSIS;APPIERTO_RESPONSE_TO_FENRETINIDE_DN;BENPORATH_MYC_MAX_TARGETS;BLALOCK_ALZHEIMERS_DISEASE_DN;CAMP_UP.V1_UP;chr12q13;CYTOPLASM;CYTOPLASMIC_PART;DANG_BOUND_BY_MYC;DIAZ_CHRONIC_MEYLOGENOUS_LEUKEMIA_UP;ENK_UV_RESPONSE_KERATINOCYTE_DN;ENVELOPE;FLECHNER_BIOPSY_KIDNEY_TRANSPLANT_OK_VS_DONOR_DN;GAVIN_FOXP3_TARGETS_CLUSTER_T7;GCANCTGNY_V$MYOD_Q6;GCM_ACTG1;GCM_APEX1;GCM_CBFB;GCM_CSNK2B;GCM_…	24	24	24	69.6	69.6	69.6	56.3	0	293.84	14027000000	1072	2.13677	0.00349861	P56480	P56480	ATP synthase subunit beta, mitochondrial	Atp5b	Atp5b	516	ATP synthase subunit beta, mitochondrial
21.4193	20.4419	21.0823	22.3423	22.4974	22.2163	20.9414	21.3129	19.9546	23.2706	23.0852	23.518	20.8225	21.0713	20.4924				+	aging;carboxylic acid metabolic process;cation transport;cellular ketone metabolic process;cellular lipid metabolic process;cellular metabolic process;cellular process;cellular response to chemical stimulus;cellular response to endogenous stimulus;cellular response to hormone stimulus;cellular response to organic substance;cellular response to stimulus;developmental process;establishment of local…	oxidative phosphorylation uncoupler activity;transmembrane transporter activity;transporter activity	cell part;cytoplasmic part;integral to membrane;intracellular membrane-bounded organelle;intracellular organelle;intracellular organelle part;intracellular part;intrinsic to membrane;membrane;membrane part;membrane-bounded organelle;mitochondrial inner membrane;mitochondrial membrane;mitochondrial part;mitochondrion;organelle;organelle inner membrane;organelle membrane;organelle part	Mito_carr	AFFAR_YY1_TARGETS_DN;BENPORATH_MYC_TARGETS_WITH_EBOX;BROWNE_HCMV_INFECTION_48HR_DN;CATION_TRANSPORT;chr11q13;CYTOPLASM;CYTOPLASMIC_PART;DANG_BOUND_BY_MYC;ENVELOPE;ESTABLISHMENT_OF_LOCALIZATION;FERNANDEZ_BOUND_BY_MYC;FORTSCHEGGER_PHF8_TARGETS_UP;GOZGIT_ESR1_TARGETS_DN;GSE17721_CTRL_VS_PAM3CSK4_2H_BMDM_DN;GSE30962_PRIMARY_VS_SECONDARY_ACUTE_LCMV_INF_CD8_TCELL_UP;GSE360_CTRL_VS_L_DONOVANI_MAC_DN;GSE…	6	6	6	30.2	30.2	30.2	33.91	0	22.736	93829000	42	4.20658	0.000477612	P56501	P56501	Mitochondrial uncoupling protein 3	Ucp3	Ucp3	517	Mitochondrial uncoupling protein 3
22.1274	22.7345	22.4396	23.2049	23.0807	23.0404	22.3068	22.0895	22.5342	23.3846	23.4994	23.0666	21.9205	22.2072	21.8888				+	biological regulation;biosynthetic process;cell differentiation;cellular biosynthetic process;cellular developmental process;cellular macromolecule biosynthetic process;cellular macromolecule metabolic process;cellular metabolic process;cellular process;developmental process;hemopoietic progenitor cell differentiation;macromolecule biosynthetic process;macromolecule metabolic process;metabolic pr…	binding;catalytic activity;enzyme binding;GTP binding;GTPase activity;guanyl nucleotide binding;guanyl ribonucleotide binding;hydrolase activity;hydrolase activity, acting on acid anhydrides;hydrolase activity, acting on acid anhydrides, in phosphorus-containing anhydrides;kinase binding;nucleic acid binding;nucleoside-triphosphatase activity;nucleotide binding;protein binding;protein kinase bind…	aggresome;cell part;cytoplasm;extracellular membrane-bounded organelle;extracellular organelle;extracellular region part;extracellular vesicular exosome;inclusion body;intracellular part;macromolecular complex;membrane;membrane-bounded organelle;membrane-bounded vesicle;organelle;plasma membrane;polysome;ribonucleoprotein complex;vesicle	EFG_C;EFG_II;EFG_IV;GTP_EFTU;GTP_EFTU_D2	ACEVEDO_LIVER_CANCER_DN;ACEVEDO_NORMAL_TISSUE_ADJACENT_TO_LIVER_TUMOR_DN;BCAT_BILD_ET_AL_UP;BENPORATH_EED_TARGETS;BENPORATH_NANOG_TARGETS;BENPORATH_SOX2_TARGETS;BHATI_G2M_ARREST_BY_2METHOXYESTRADIOL_DN;BILANGES_SERUM_AND_RAPAMYCIN_SENSITIVE_GENES;BIOCARTA_EIF_PATHWAY;BLUM_RESPONSE_TO_SALIRASIB_UP;CHNG_MULTIPLE_MYELOMA_HYPERPLOID_UP;DIRMEIER_LMP1_RESPONSE_EARLY;FLOTHO_PEDIATRIC_ALL_THERAPY_RESPONS…	12	12	12	15.6	15.6	15.6	95.313	0	23.333	157980000	53	4.04282	0.000544218	P58252;G3UXK8;G3UZ34;A2AH85;O08810	P58252	Elongation factor 2	Eef2	Eef2	520	Elongation factor 2
26.5796	26.5509	26.4718	25.976	26.025	26.1488	26.6013	26.505	26.3676	26.0017	26.0945	26.1223	26.6204	26.3552	26.4549				+	aging;anatomical structure formation involved in morphogenesis;apoptosis;biological regulation;cell aging;cell death;cellular component organization;cellular component organization at cellular level;cellular component organization or biogenesis;cellular component organization or biogenesis at cellular level;cellular membrane fusion;cellular membrane organization;cellular process;cellular response…	binding;catalytic activity;GTP binding;GTPase activity;guanyl nucleotide binding;guanyl ribonucleotide binding;hydrolase activity;hydrolase activity, acting on acid anhydrides;hydrolase activity, acting on acid anhydrides, in phosphorus-containing anhydrides;nucleoside-triphosphatase activity;nucleotide binding;purine nucleotide binding;purine ribonucleoside triphosphate binding;purine ribonucleo…	cell part;cell projection;cytoplasm;cytoplasmic part;dendrite;integral to membrane;intracellular membrane-bounded organelle;intracellular organelle;intracellular organelle part;intracellular part;intrinsic to membrane;membrane;membrane part;membrane-bounded organelle;membrane-enclosed lumen;mitochondrial crista;mitochondrial inner membrane;mitochondrial intermembrane space;mitochondrial membrane;…		ANTI_APOPTOSIS;APOPTOSIS_GO;BLALOCK_ALZHEIMERS_DISEASE_DN;BLALOCK_ALZHEIMERS_DISEASE_INCIPIENT_DN;BONOME_OVARIAN_CANCER_SURVIVAL_OPTIMAL_DEBULKING;CELL_DEVELOPMENT;CELLULAR_LOCALIZATION;chr3q28;CYTOPLASM;CYTOPLASMIC_PART;CYTOSKELETON_DEPENDENT_INTRACELLULAR_TRANSPORT;CYTOSKELETON_ORGANIZATION_AND_BIOGENESIS;DACOSTA_UV_RESPONSE_VIA_ERCC3_COMMON_DN;DACOSTA_UV_RESPONSE_VIA_ERCC3_DN;DENDRITE;ENVELOPE…	41	41	32	50.2	50.2	40	111.34	0	318.27	2108400000	384	3.9122	0.000525	P58281;H7BX01;E0CXD1;P58682	P58281;H7BX01;E0CXD1	Dynamin-like 120 kDa protein, mitochondrial;Dynamin-like 120 kDa protein, form S1	Opa1	Opa1	521	Dynamin-like 120 kDa protein, mitochondrial;Dynamin-like 120 kDa protein, mitochondrial;Dynamin-like 120 kDa protein, mitochondrial
25.3939	25.3447	25.2649	25.3442	25.1441	25.1368	25.2743	25.3101	25.1827	25.0683	24.9014	25.1185	25.2701	24.9058	25.0098				+	apoptosis;biological regulation;cell death;cellular process;death;programmed cell death;regulation of apoptosis;regulation of biological process;regulation of cell death;regulation of cellular process;regulation of programmed cell death		cell part;cytoplasmic part;integral to membrane;intracellular membrane-bounded organelle;intracellular organelle;intracellular organelle part;intracellular part;intrinsic to membrane;membrane;membrane part;membrane-bounded organelle;mitochondrial membrane;mitochondrial part;mitochondrion;organelle;organelle membrane;organelle part	Bcl-2	ACAWNRNSRCGG_UNKNOWN;ACEVEDO_LIVER_CANCER_DN;ACEVEDO_NORMAL_TISSUE_ADJACENT_TO_LIVER_TUMOR_DN;BRUINS_UVC_RESPONSE_VIA_TP53_GROUP_A;BURTON_ADIPOGENESIS_5;CAMP_UP.V1_DN;CCAWNWWNNNGGC_UNKNOWN;CHEN_METABOLIC_SYNDROM_NETWORK;chr22q11;DAUER_STAT3_TARGETS_DN;DAVICIONI_MOLECULAR_ARMS_VS_ERMS_UP;DOUGLAS_BMI1_TARGETS_DN;GCCATNTTG_V$YY1_Q6;GEORGES_TARGETS_OF_MIR192_AND_MIR215;GGGCGGR_V$SP1_Q6;GGGYGTGNY_UNKN…	12	12	12	50.5	50.5	50.5	46.719	0	186.71	900260000	153	1.32826	0.0185325	P59017;A0A0N4SW24;A0A0N4SW63	P59017	Bcl-2-like protein 13	Bcl2l13	Bcl2l13	522	Bcl-2-like protein 13
21.0599	21.0217	21.3992	21.2212	21.4376	21.2138	21.2692	21.4396	21.6215	22.2328	21.98	21.8914	21.0373	21.3372	21.4017				+	actin cytoskeleton organization;actin filament branching;actin filament bundle assembly;actin filament organization;actin filament-based process;adherens junction organization;anatomical structure development;anatomical structure formation involved in morphogenesis;anatomical structure morphogenesis;angiogenesis;biological adhesion;biological regulation;canonical Wnt receptor signaling pathway;ca…	binding;catalytic activity;enzyme binding;GTP binding;GTPase activity;GTP-dependent protein binding;guanyl nucleotide binding;guanyl ribonucleotide binding;hydrolase activity;hydrolase activity, acting on acid anhydrides;hydrolase activity, acting on acid anhydrides, in phosphorus-containing anhydrides;kinase binding;nucleoside-triphosphatase activity;nucleotide binding;protein binding;protein ki…	adherens junction;anchoring junction;apical part of cell;cell body;cell junction;cell part;cell periphery;cell projection;cell-cell junction;cell-substrate adherens junction;cell-substrate junction;cytoplasm;cytoplasmic membrane-bounded vesicle;cytoplasmic part;cytoplasmic vesicle;cytoskeletal part;cytosol;extracellular membrane-bounded organelle;extracellular organelle;extracellular region part;…	Ras	AAAGGGA,MIR-204,MIR-211;AAGCAAT,MIR-137;ABDELMOHSEN_ELAVL4_TARGETS;ACATTCC,MIR-1,MIR-206;ACTGTAG,MIR-139;ACTGTGA,MIR-27A,MIR-27B;ACTIN_CYTOSKELETON_ORGANIZATION_AND_BIOGENESIS;ACTIN_FILAMENT_BASED_PROCESS;ANATOMICAL_STRUCTURE_DEVELOPMENT;ANATOMICAL_STRUCTURE_MORPHOGENESIS;ATTCTTT,MIR-186;BENPORATH_CYCLING_GENES;BIOCARTA_AGR_PATHWAY;BIOCARTA_CDC42RAC_PATHWAY;BIOCARTA_MAL_PATHWAY;BIOCARTA_P38MAPK_P…	4	4	3	24.6	24.6	18.8	21.258	0	6.8517	68944000	26	3.02452	0.00105691	P60766	P60766	Cell division control protein 42 homolog	Cdc42	Cdc42	525	Cell division control protein 42 homolog
21.08	21.087	20.8939	20.8146	20.6972	20.3518	21.0107	20.8175	20.568	20.6999	20.6229	20.2501	20.7747	20.8121	20.8078				+	antigen processing and presentation;biological regulation;cellular component organization;cellular component organization at cellular level;cellular component organization or biogenesis;cellular component organization or biogenesis at cellular level;cellular process;cellular response to stimulus;endosome organization;establishment of localization;establishment of localization in cell;establishmen…	binding;catalytic activity;GDP binding;GTP binding;GTPase activity;GTP-dependent protein binding;guanyl nucleotide binding;guanyl ribonucleotide binding;hydrolase activity;hydrolase activity, acting on acid anhydrides;hydrolase activity, acting on acid anhydrides, in phosphorus-containing anhydrides;nucleoside-triphosphatase activity;nucleotide binding;protein binding;purine nucleotide binding;pu…	cell part;cytoplasmic membrane-bounded vesicle;cytoplasmic part;cytoplasmic vesicle;early endosome;early endosome membrane;endocytic vesicle;endosomal part;endosome;endosome membrane;extracellular membrane-bounded organelle;extracellular organelle;extracellular region part;extracellular vesicular exosome;intracellular;intracellular membrane-bounded organelle;intracellular organelle;intracellular …	Ras	AAAYRNCTG_UNKNOWN;ACEVEDO_NORMAL_TISSUE_ADJACENT_TO_LIVER_TUMOR_DN;ACOSTA_PROLIFERATION_INDEPENDENT_MYC_TARGETS_DN;ALFANO_MYC_TARGETS;ATAACCT,MIR-154;BENPORATH_NANOG_TARGETS;BERENJENO_TRANSFORMED_BY_RHOA_DN;BROWNE_HCMV_INFECTION_48HR_DN;BYSTRYKH_HEMATOPOIESIS_STEM_CELL_FLI1;CAGCTG_V$AP4_Q5;CAGGTG_V$E12_Q6;CCAGGGG,MIR-331;CELL_FRACTION;CHARAFE_BREAST_CANCER_LUMINAL_VS_MESENCHYMAL_UP;chr12q13;CTGAG…	5	3	3	27.9	17.7	17.7	23.707	0	11.978	42337000	32	1.16497	0.0265177	P61021	P61021	Ras-related protein Rab-5B	Rab5b	Rab5b	526	Ras-related protein Rab-5B
[truncated: 349 more rows]
