# Supplementary material for: FAM210A is essential for cold-induced mitochondrial remodeling in brown adipocytes
Source: Nat Commun. 2023 Oct 10;14:6344. doi: 10.1038/s41467-023-41988-y (PMC10564795; doi:10.1038/s41467-023-41988-y)
Supplement: Supplementary file 5 — Supplementary Data 2 [file 41467_2023_41988_MOESM5_ESM.xlsx]

## Sheet: 6h
Gene name	LogFC	=-LOG10(Pvalue)
Apmap	3.82813	4.07163
Ndufs3	-0.385194	3.85356
Fgg	2.83086	3.7631
Aldh2	-0.538773	3.75742
Plin4	-1.79869	3.45402
Apoa2	2.75898	3.34614
Ndufa9	-0.563705	3.30902
Auh	-0.446481	3.29732
Acadsb	-0.240659	3.28326
Txn	0.703765	3.08245
Hk2	1.22223	3.08219
Mrps21	2.30825	3.07948
Fgb	2.1099	2.9857
Ccbl2	-0.464183	2.93898
Mcee	-2.73166	2.89745
Ndufa10	-0.238829	2.89116
Zbed5;Chchd2	-0.940938	2.87847
Acaa2	-0.281077	2.84488
Igh-3;Ighg2b	1.87569	2.83014
Mrpl30	1.74555	2.79298
Qil1	-0.64441	2.73543
Mrps23	-0.359468	2.70337
Mtch1	2.24663	2.69613
Tufm;Gm9755	-0.630176	2.69469
Chchd4	0.96451	2.68598
Echdc1	-0.488571	2.68543
Apoa1	1.37595	2.68441
Apoc1	1.54686	2.61344
Ghitm	-1.03652	2.59601
Tomm70a	0.37424	2.58629
Aldh4a1	-0.170958	2.58164
Vwa8	-0.373513	2.57115
Tf	0.98875	2.5188
Cyb5r3	-0.509963	2.48885
Pcca	-0.437622	2.48411
Hscb	-0.592998	2.4826
Hsd17b12	0.560092	2.47348
Ndufb11	0.664756	2.46863
Dlat	-0.460796	2.44165
C3	1.28434	2.43458
Acox1	0.891296	2.41773
Mavs	0.400901	2.41427
Fga	1.8686	2.38327
Cox20	0.441947	2.3761
Serpina3k	1.08557	2.34027
Rmdn1	-0.534108	2.33958
Apoh	1.60796	2.32954
Gyk;Gk	3.53007	2.32344
Aco2	-0.313649	2.30019
Pkm	-0.597776	2.28385
Cfh	2.67484	2.27622
Fam213a	-0.736	2.27502
Hsd17b8;H2-Ke6	-0.251386	2.2693
Tomm40	0.480194	2.26078
Hccs	0.652875	2.25979
Dbi	-0.842501	2.23413
Prdx5	-0.309874	2.22612
Cbr2	0.594723	2.22504
Abhd11	-0.601342	2.19385
Ctsb	-0.592746	2.18739
Ctsd	-0.663724	2.18482
Acot9;Acot10	-0.230449	2.17991
Ttr	2.32875	2.17737
Bcap31	1.16501	2.17458
Bphl	-0.442735	2.16645
Lace1	-0.45331	2.16116
Rac1;Rac3;Rac2	-0.612661	2.13189
Usmg5	-0.514831	2.13043
Glrx5	-0.687761	2.11275
Atp5c1	0.214155	2.11168
Eci2	-0.39424	2.10427
Ctsf	-0.776716	2.08694
Hspa8	0.510145	2.06833
Adck3	-0.446728	2.06286
Psap	-0.480604	2.02653
Hspe1	0.546047	2.0102
Mdh2	-0.25713	1.98762
Mtnd1	-0.613989	1.97498
Ndufa5	-0.328467	1.96031
Acsf2	-0.535838	1.93157
Glod4	0.551762	1.89619
Cyp27a1	-0.552088	1.87208
Alb	1.01365	1.86998
Oat	-0.424011	1.86963
Phyh	-0.797578	1.86788
Maob	0.264825	1.86393
Pdk1	-0.599426	1.85966
Acot2	-0.42159	1.85175
Lamp1	-0.41409	1.84564
Tpp1	-0.298588	1.83144
Taco1	-0.462952	1.82648
Apool	0.193648	1.82539
Alas1	-0.820244	1.82229
Chchd6	0.471155	1.79772
Aoc3	-0.505975	1.78082
Gpx1	-0.467344	1.77436
Clpb	0.74348	1.7743
G6pdx	1.71064	1.75351
Lap3	-0.137618	1.74536
Plin1	0.433289	1.73423
AK157302;Isca1	-0.221811	1.72373
Timm8b	0.658944	1.72072
Anxa5	0.542325	1.71611
Cox4i1	-0.150513	1.70879
Apoe	0.847638	1.70716
Anxa6	0.674686	1.6698
Pdk2	-0.178059	1.65935
Ctsz	0.43706	1.64223
Cyb5r1	-1.04669	1.64154
Lrpprc	-0.163642	1.6399
Mrpl46	-0.379778	1.63373
Pdp2	-0.24247	1.61883
Crat	-0.225534	1.61461
Decr1	-0.283454	1.60853
Myh9	0.410254	1.60506
Ndufb6	-0.434878	1.59968
Uqcrh	0.39481	1.5954
Bpnt1	0.464511	1.58786
Atp6v1g1	1.43131	1.57279
Coasy	-0.516261	1.55802
Txn2	-0.474331	1.55556
Rab18	0.500684	1.55272
Tomm7	0.620532	1.54887
Vdac3	0.180454	1.54503
Dnaja3	0.157763	1.53157
Tars2	-1.43229	1.52107
Sod1	-0.234338	1.5145
Mut	-0.12764	1.50889
Echs1	-0.218363	1.5002
Pdhb	-0.322142	1.4946
Pccb	-0.215652	1.49435
	-0.41746	1.48515
Ndufv1	-0.19736	1.47715
Agk	0.453841	1.47142
Acp6	-0.629396	1.46968
Ndufs8	0.834899	1.46287
Ndufs2	-0.255012	1.45584
Sec61b;Gm10320	1.93779	1.43724
Clybl	-0.180367	1.43559
Timm23	-0.515278	1.43085
Ccdc51	0.738108	1.42454
Plbd1	-1.11912	1.40623
Echdc3	-0.376425	1.40274
Rab1;Rab1A	0.804057	1.40214
Ndufc2	-0.329064	1.40202
Uqcrb	-0.188108	1.39471
Fmo1	0.452629	1.39429
Hsp90ab1	0.538745	1.39285
Mtnd5	0.608979	1.3921
Cox7a2l	0.388986	1.39055
Prdx3	-0.501133	1.38986
Dhrs1	0.289778	1.36983
Abcd3	0.621421	1.36514
Dnajc11	0.599848	1.35484
Ndufa12	-0.193737	1.35325
Abcb7	-0.222468	1.35221
Tpd52l2	0.238666	1.34947
Ndufa8	-0.185891	1.34033
Cox5b	0.242718	1.33799
Ehd1	-0.301481	1.33278
Cat	0.499141	1.33174
Slc25a11	-0.286755	1.32131
Uqcc1	-0.214248	1.31704
Ndufa13	-0.232376	1.30938
Dbt	-0.180507	1.30804
Idh1	0.461341	1.30697
Aldh6a1	-0.160788	1.29941
Mtco1	3.94628	1.2965
Lyrm5	-0.435704	1.29522
Dhrs4	-0.210996	1.28296
Mtfr1l	0.438575	1.28034
Fam210a	0.37178	1.27894
Ucp1	0.268131	1.27894
Spr	0.333177	1.27382
Mlycd	-0.279861	1.27203
Scp2	0.521851	1.27167
Ndufb7	-0.270906	1.26661
Slc35a4	-0.490147	1.26435
Cmc2	0.384362	1.26432
Myl1	-3.46333	1.26175
Gcsh	0.67588	1.2577
Ralb	-0.983691	1.25163
Pmpcb	-0.534307	1.24983
Reep5	0.476675	1.2442
Ca3	0.28163	1.24136
Cpt2	-0.115835	1.24114
Hsd17b10	-0.317728	1.23916
Hsd17b4	0.472481	1.23508
Acad12	-0.155113	1.2337
Mtco2	-0.214399	1.23244
Mrpl41	-1.13679	1.22434
Afg3l2	0.159876	1.22073
Ndufv3	-0.138423	1.21569
Prodh	0.524639	1.21429
Klhdc7a	-0.299019	1.21336
Ywhag	0.292285	1.20926
Fahd2	-0.277167	1.20915
Mug1;Mug2	2.83792	1.20811
Nfs1	-0.165148	1.1989
Myo1c	-0.55886	1.19123
Slc25a4	-0.363674	1.18715
Fdx1	0.697475	1.185
Gstp1;Gstp2	-0.429726	1.17418
Pdha1	-0.10861	1.16076
Ogdh	-0.223617	1.15813
Phb2	0.146236	1.1558
Coq6	-0.577209	1.15432
Pcx;Pc	-0.211454	1.15225
Ptges2	-0.200582	1.14952
Rpl12	-0.232426	1.14542
Suclg2	-0.456025	1.13961
Gpx4	0.130854	1.13853
Oxld1	1.4533	1.13684
Ndufa2	-0.287446	1.13352
C1qbp	-0.211914	1.13342
	-0.199325	1.12255
Atpaf2	-0.476127	1.12203
Gnb1	-0.430389	1.11565
Coq4	-0.741884	1.11094
Mpc2	-0.346115	1.10762
Rtn4ip1	-0.405543	1.10409
Rmnd1	-0.324093	1.09514
Acat1	-0.144523	1.09377
Fdxr	-0.172344	1.09136
Ndufaf4	0.236614	1.08351
Ehhadh	0.574787	1.07592
Qdpr	-0.150425	1.07565
Coq3	-0.451511	1.07173
Cox6b1	-0.184768	1.07159
Myh4	-6.1139	1.06861
Ak3	-0.111291	1.06273
Tbrg4	-0.338121	1.06215
Acad10	-0.14717	1.06023
Eno1	-0.277046	1.05596
Stoml2	0.20505	1.05467
Chchd1	-0.418078	1.05284
Iars2	-0.239921	1.05093
Cycs	-0.219081	1.04687
Timm13	0.472506	1.0418
Chchd7	1.91176	1.04172
Lyrm7	-0.351258	1.04084
A2m;Pzp	0.977333	1.03579
Fabp4	-0.315357	1.03227
Mrps2	0.235017	1.03219
Lpl	1.92514	1.03205
Isca2	-0.303286	1.02862
Slc3a2	0.726538	1.02454
Gnaq	-1.41151	1.01416
Ndufs1	-0.166056	1.01054
Hadhb	-0.151972	1.00956
Aifm2	-0.14349	1.0084
Mipep	-0.91258	1.00713
Igkc	1.3259	1.00468
Serpina1e	1.51248	0.997279
Pitrm1	-0.295933	0.984194
Sccpdh	0.798576	0.983366
Slc25a42	-0.438485	0.982884
Pdia3	0.249133	0.979031
Calu	-1.77951	0.976868
Gbas	0.142043	0.97517
Ndufb10	0.178722	0.973648
Cox7a1	-0.427918	0.972023
Fabp3	-0.261873	0.966801
Hnrnpa2b1	0.706886	0.964263
Canx	0.250001	0.956826
Gcdh	-0.338282	0.956113
Chdh	0.355754	0.954014
Ybx1	-0.616471	0.953346
Sqrdl	0.406506	0.950857
Cox17	0.547213	0.949001
Tmem14c	2.02284	0.94688
Dhrs7b	0.338621	0.939255
Ndufb4	-0.217959	0.933974
Pdhx	-0.17991	0.923802
Coq7	-0.560015	0.92071
Etfb	-0.157008	0.916473
Ssbp1	0.336271	0.9157
2022-03-02	-0.284169	0.911101
Nme2;Gm20390	0.398824	0.904194
Ndufs7	-0.201299	0.902755
Acadl	-0.165709	0.901991
Me3	0.385065	0.901535
Idh2	-0.17478	0.89847
Timm10	3.27513	0.896555
Tomm22	-0.462184	0.896293
Mcat	-0.390321	0.888484
Eef2	0.304686	0.866926
Poldip2	-0.344309	0.86158
Rhot2;Gm20683	0.122445	0.85896
Samm50	-0.124541	0.857973
Crip2	-0.487097	0.855473
Ndufaf1	-0.487265	0.853451
	-0.255148	0.844542
Bckdhb	-0.0569846	0.842883
Acsf3	-0.266834	0.842611
Letm1	-0.0853322	0.841795
Tmem65	-0.615027	0.840614
Ndufb5	-0.118953	0.839704
Mrpl14	-1.30265	0.839475
Sdhd	0.634708	0.837932
Akr1b10	-0.362491	0.833601
Rmdn3	0.207775	0.82889
Cd36	-0.224939	0.824283
Mrps7	-1.07378	0.823153
Fahd1	0.245051	0.820531
Mtx2	0.145938	0.811232
Mrpl10	0.547412	0.808645
Tmem126a	-0.143796	0.803301
Sucla2	0.0515588	0.8024
Clpp	0.144123	0.800605
Mccc2	-0.118448	0.791313
Acad11	0.331657	0.791212
Dld	-0.110879	0.790639
Ppia	-0.247458	0.785002
Rab10	0.280249	0.779874
Cenpv	1.27158	0.778914
Bcl2l13	0.193784	0.778193
Ndufb9	-0.17217	0.776565
Ganab	0.407443	0.775672
Calr	0.233712	0.774473
Taldo1	-0.463679	0.774051
Atp5j	-0.351728	0.773171
Ndufv2	-0.27741	0.772922
Vim	-0.487527	0.765526
Asah1	-0.830949	0.757717
Lonp1	-0.154345	0.757369
Sdhc	-0.239259	0.749625
Cox7c	0.341199	0.748347
Ahnak	-0.389919	0.747618
Actg1	-0.602431	0.746987
Cmc1	-0.162989	0.744361
Pdia6	-0.489329	0.741684
Suclg1	-0.242584	0.739313
Idh3a	-0.159285	0.723354
Rab7a	0.207303	0.723327
Fech	-0.393382	0.720387
Mrpl13	-0.111074	0.719195
Marcks	-0.418465	0.71529
Pam16	0.469435	0.712207
Cfl1	-1.52736	0.710161
Rab35	0.48164	0.706808
Ndufb3	0.163688	0.703054
Ppt1	-1.65082	0.702619
Mrpl38	-1.28525	0.699109
Sdr39u1	-0.484353	0.696846
Slc16a1	0.277969	0.692543
Bckdha	-0.102952	0.690882
Mettl7a1;Methig1;UbiE2;Mettl7a2;Mettl7a3	-0.26672	0.690781
Vdac2	0.160126	0.688218
Yme1l1	0.877805	0.685892
Idh3b	-0.119643	0.678262
Clpx	-0.159145	0.678201
Phb	-0.10184	0.668277
Atp5j2	-0.396023	0.667807
Parl	0.241971	0.666204
Ptrf	-0.423447	0.665581
Uqcr10	-0.363237	0.66169
Sars2	0.841523	0.658114
Letmd1	-0.0562897	0.655534
Acad8	0.0870361	0.654978
Mrpl22	-0.642174	0.649427
Mmab	-1.44686	0.64847
Timm50	0.129037	0.641932
Oxnad1	-0.111923	0.640007
Cox6c	0.155728	0.639082
Mrpl11	-0.306545	0.633466
Cryz	0.170646	0.627459
Col1a2	1.75044	0.620025
Etfa	-0.152262	0.618665
Bsg	0.222029	0.611438
Immt	0.0671876	0.61108
Ywhaz	0.393435	0.61038
Mfn2	0.636636	0.60757
Lias	-0.509589	0.60086
Ndufb8	-0.138347	0.584606
Oxa1l	1.44901	0.58421
Mrpl49	-0.269526	0.580797
Hspd1	-0.0913588	0.58003
Adhfe1	0.190646	0.57953
Chchd3	0.128421	0.576261
H6pd	-1.36084	0.572121
Hsp90b1	-0.203763	0.571257
Hibch	-0.100517	0.569015
Ppib	-0.296302	0.566889
Slc25a35	-0.12093	0.565487
Gfm1	-0.13856	0.560604
Dlst	0.1194	0.558708
Mrps30	-0.796443	0.557123
Stx12	0.830825	0.555022
Abcb8	-0.114772	0.55478
Akr7a2	0.227867	0.554623
Msn	-0.256682	0.55373
Park7	0.299632	0.553602
Glul	0.277317	0.552097
Apoa1bp	-0.161235	0.551935
Gja1	-0.606974	0.543396
Lrrc59	0.318776	0.542133
Sirt3	-1.22617	0.539978
Coq10a	-0.216638	0.539709
Cdc42	0.184732	0.53807
Slirp	0.349525	0.537783
Cpt1b	0.150373	0.53521
Naga	-0.208261	0.531374
Prdx1	-0.244613	0.531265
Coq5	-0.300695	0.529528
Hist1h1e;Hist1h1a	0.521057	0.528234
Eef1a1;Eef1a2	0.131665	0.527287
Ptcd3	-0.131659	0.526236
Sdha	0.0447979	0.525021
Mbp	-0.698445	0.521323
Col1a1	0.803304	0.520024
Dhodh	-0.178937	0.516781
Mtif2	-1.47863	0.514777
Arsa;Galns	-0.597411	0.512661
Cyb5b	-1.05542	0.505892
Rpn1	0.290803	0.503749
Timm8a1	-0.176581	0.500939
Arl8b;Arl8a	-0.659753	0.49943
Nmnat3	-0.18078	0.499223
Slc25a20	0.108603	0.498226
Scpep1	0.827347	0.497764
Pon3	0.217426	0.493519
H1f0	-0.177431	0.489899
Hmgcl	-0.0979875	0.488449
Tuba1c;Tuba1a;Tuba1b;Tuba3a	0.212735	0.484427
Rala	1.30107	0.483738
Slc25a22	-0.0950667	0.482436
Eci1	-0.193059	0.482329
Mrps22	0.151538	0.48142
Spta1	0.537186	0.479402
Aldh3a2	-1.21456	0.478039
Dap3	-0.121339	0.47699
Acaa1a	-0.28052	0.473481
Acadm	-0.0861448	0.47242
Gstm7;Gstm2;Gstm1;Gstm6;Gstm4;Gstm5;Gm6665;Gstm3	-1.03612	0.464893
Grhpr	-0.158723	0.464698
Atp5d	-0.140102	0.464312
Cars2	0.814849	0.45669
Hagh	-0.677599	0.455455
Ldhb	-0.235251	0.448189
Mrpl44	0.233179	0.446695
	-1.49636	0.441272
Pgk1	0.268691	0.440602
Pgrmc2	0.178066	0.438918
Tpi1	0.115995	0.438662
Uqcrfs1	-0.0668221	0.434098
Igha	0.90274	0.433206
Ces1d	-0.194639	0.432655
Sptbn1	-0.281364	0.430388
Mrpl23	-1.37768	0.430387
Timm9	0.0818373	0.428966
Nudt7	0.440989	0.428609
Stom	0.395175	0.428056
Mrpl28	-0.855993	0.425986
H2-K1;Gm8909;H2-Q7;H2-Q1;H2-Q4;H2-Q6;H2-Q8;H2-L;H2-D1;H2-Q10	0.38834	0.424862
Hyou1	-0.582633	0.424228
Lipe	0.26019	0.423451
Fam162a	-0.249313	0.422651
Cox6a1	0.306238	0.42188
Cs;Csl	-0.0706584	0.421458
Uqcrq	0.122765	0.419525
Mrpl19	0.816221	0.417168
Amacr	-0.558144	0.41335
Hint2	-0.0704371	0.411346
Slc1a5	-1.45886	0.410669
Prkcsh	0.267049	0.409164
Mcur1	0.136792	0.408984
Rpl3	0.387337	0.408284
Hars2	-0.191011	0.408201
Htra2	-0.760831	0.407999
Atp5o	-0.0564111	0.406422
Oxct1	0.116484	0.406263
Atad1	0.853134	0.40416
Ccdc90b	0.133111	0.401676
Ndufs5	-0.290833	0.401373
Oxsm	1.14402	0.400276
Atp5a1	0.0635993	0.397673
Gnb2	0.13729	0.394636
Nudt13	-0.132143	0.3927
Rtn4	0.709901	0.391268
Trap1	-0.0484505	0.38824
Ca4;Car4	1.03624	0.387711
Mrps36	0.125769	0.386509
Itgb1	0.314868	0.386323
Acaca	0.451654	0.386318
Spg7	0.120169	0.38629
Gfm2	-0.618879	0.385797
Acta1;Actc1;Actg2;Acta2	-0.61949	0.383263
Rdh13	0.147164	0.383149
Cox7a2	-0.126247	0.382978
Acly	-1.0185	0.381739
Mrpl43	-0.151912	0.381648
Cyc1	-0.11233	0.380492
Hibadh	-0.134222	0.373756
Mdh1	0.164474	0.373136
Sacm1l	0.506739	0.371734
Mrpl12	-0.0921955	0.369884
Tmem143	-0.0947584	0.368156
Gpd2	-0.082545	0.367793
Ak2	0.0673154	0.367533
Lgals1	-0.142338	0.360857
Atp5b	-0.104698	0.360545
Dhrs7	-0.285792	0.357124
Slc25a51	0.0689195	0.356046
Nlrx1	0.103497	0.354493
Atp1b3	-0.152318	0.353918
Mrps10	-0.862674	0.350866
Vapb	-0.167693	0.34978
Mtpap	0.710157	0.348877
Uqcc2	-0.180824	0.346513
Rplp2	0.340938	0.345318
Rtn3	0.727078	0.345293
Mtatp8	-1.44804	0.344872
Timmdc1	-0.122515	0.344845
Rab11b;Rab11a	0.146144	0.341639
Bola3	0.266064	0.339644
9030617O03Rik	0.0752837	0.33796
Prdx6	-0.197341	0.336007
Smim4	0.700964	0.335024
Ldha	-0.198631	0.333833
Mrps9	0.0929495	0.328552
	-0.116978	0.327702
Lamtor1	0.115198	0.32482
Uqcrc2	0.0657209	0.324393
Got2	-0.170009	0.320858
Ethe1	-0.186412	0.320745
Tsfm	-0.157607	0.317337
Mrps6	-0.445962	0.317177
Csrp1	-0.223878	0.315381
Hsdl2	0.0531877	0.313417
Atp2a2	-0.33692	0.313234
Sptan1	-0.195281	0.312854
Timm10b	0.156149	0.312535
Carkd	0.715342	0.312178
Acss1	-0.105225	0.306426
Mrpl47	0.0609983	0.304658
Myl6	0.243334	0.30363
Acad9	-0.0386556	0.301108
Atp6v1b2	-0.428162	0.299193
Gng12	-1.01803	0.298738
H2afj;Hist1h2ah;Hist1h2aa;Hist1h2ab;Hist2h2aa1;Hist3h2a;Hist1h2af;Hist1h2ak;Hist2h2ac;Hist1h2al;H2afx;Hist2h2ab	0.411592	0.298441
Rpn2	-0.650143	0.297305
Nit2	0.107121	0.297185
Aldh5a1	0.053531	0.294534
Uqcrc1	-0.0660636	0.290815
Prdx2	0.145441	0.288465
Atp5h;Gm10250	0.070226	0.287189
Ephx2	0.114044	0.28703
Gadd45gip1	0.162619	0.284433
Gnas	-0.0687243	0.282317
Coa6	-0.923784	0.279872
Mrps28	0.0550715	0.275067
Rpl13	-0.126207	0.273167
Mgst1	0.0696246	0.270861
Grn	0.392127	0.270546
Rpl19	0.530149	0.269745
Mmaa	-0.0766735	0.263182
Comtd1	-0.709063	0.259554
Grsf1	0.591188	0.25644
Coa7	-0.135668	0.254306
Mrps26	0.0972157	0.253775
Npc2	-0.102332	0.251639
Nfu1	0.0948251	0.249674
Ociad1	-0.0889161	0.248266
Pnpla8	-0.550062	0.246887
Slc4a1	0.34339	0.242379
Lamp2	0.0571219	0.240971
Ict1	0.102244	0.240332
Anxa2	0.159957	0.240239
Dcn	0.236412	0.238123
Pgls	0.221025	0.237698
Gpam	0.564819	0.237586
Vars2	0.274536	0.235701
Coq9	-0.0730604	0.23435
Pdk4	0.131522	0.233775
Mrpl21	-0.0835781	0.228172
Mrpl15	-0.0909513	0.226168
Lypla1	0.0827363	0.224334
Msrb2	-0.0623468	0.22308
Mrps18b	-0.534495	0.219597
Acsl1	0.0559158	0.219504
Fis1	-0.101615	0.219096
Sfxn5	-0.0562223	0.217016
Atp5i;Atp5k	-0.0671349	0.215707
Pck2	-0.595758	0.215233
Acyp2	0.0469488	0.214069
Mrpl53	0.679386	0.213544
Mul1	-0.485587	0.213512
Mccc1	-0.0485744	0.210988
Acot11	0.60837	0.208608
Slc25a5	-0.0408904	0.205996
Ndufa4	-0.0506776	0.202741
Hadha	-0.0216223	0.201497
Mpc1	0.130072	0.201409
Ppif	-0.0506649	0.201266
Aldh9a1	-0.0641187	0.201151
Hspa5	-0.0923932	0.20104
Hrsp12	0.669806	0.198888
Bcs1l	0.111568	0.198193
Aldoa;Aldoart1	-0.126429	0.197017
Suox	-0.120339	0.19565
Sptb	0.503386	0.195248
Erlin2	0.139024	0.1932
Tubb5	-0.0903657	0.192961
Calm1;Calml3	-0.128382	0.192946
Tln1	0.286065	0.190528
	0.0503565	0.188942
Cbr1	-0.0918636	0.188377
Tkt	-0.171293	0.18705
Rap1a;Rap1b	-0.0621071	0.185816
Cox5a	-0.119409	0.183805
Serhl	-0.0728423	0.183125
Cav1	0.20475	0.181449
Pgam1	0.179976	0.181037
Atp5l	-0.0824159	0.179123
Supv3l1	-0.0757688	0.17848
Mfn1	0.330814	0.173948
Mrps35	-0.09935	0.172945
Mtx3	-0.0486692	0.171234
Ywhab	0.100493	0.166235
Mgll	-0.0375379	0.165583
Fh	-0.0268663	0.164631
Tst	-0.0837409	0.163002
Mrps31	0.134983	0.160403
Sec22b	-0.237013	0.159971
Gstz1	0.13681	0.158978
Pcbd2	-0.0894248	0.158259
Sdpr	0.148813	0.158018
Hk1	-0.228164	0.157546
Timm44	-0.0383008	0.15752
Atp1a2	0.0601164	0.150032
Pycr2	-0.354023	0.147751
Hist1h2br;Hist1h2bp;Hist1h2bk;Hist1h2bb;Hist1h2bf;Hist3h2ba;Hist3h2bb;Hist1h2ba;Hist2h2be	0.213519	0.146927
Ndufaf2	0.047219	0.143104
Cbr4	-0.0465043	0.14289
Acot13	0.0404021	0.142118
Mrps27	0.0904242	0.140748
Slc25a1	0.0765521	0.140714
Bckdk	-0.0465209	0.140413
Mrpl39	0.106723	0.140079
Opa3	-0.0711486	0.139431
Ndufs4	0.0398216	0.134749
Rplp0	0.0951602	0.13444
Pdia4	-0.0880241	0.133492
Fam73b	-0.326682	0.129915
Isoc2a	0.0807864	0.129353
Slc25a19	0.040753	0.125669
Gapdh;Gm7293	0.0536855	0.125395
Uqcc3	0.442817	0.125284
Ndufab1	-0.103338	0.124096
Shmt2	0.0757294	0.11973
Rab5c	0.0499903	0.119146
Cyb5a	0.0527808	0.117623
Rhoc;Rhoa;4930544G11Rik;Rhob	-0.0566508	0.116381
Cecr5	0.0597928	0.115691
Sfxn1	0.0415179	0.114566
P4hb	-0.0741355	0.109632
Cmpk1	-0.129296	0.107821
Pisd;Gm20671	-0.317836	0.107254
Gm8797;Uba52;Kxd1;Ubc;Ubb;Rps27a;Gm7808	0.0407015	0.105888
Zadh2	-0.0511551	0.103556
Ndufa7	0.0500425	0.103513
Pex14	-0.326363	0.101156
Mecr	0.0282351	0.100976
Mrpl37	-0.0488459	0.0980846
Rhot1	-0.0338434	0.094937
Ivd	0.0695248	0.094862
Ech1	0.0228284	0.0903972
Ddx3x;Ddx3y;D1Pas1	-0.341354	0.0895992
Acsm3	0.0298125	0.0865556
Epb41l2	0.0749811	0.086436
Rab14	0.0363922	0.0861928
Sdhb	0.0165367	0.0845707
Aifm1	-0.0209783	0.0843694
Hspa9	0.0146707	0.0838609
Acss3	-0.019406	0.0803355
Maoa	-0.0407499	0.0790663
Cisd3	-0.0617517	0.0783901
Hadh	0.017554	0.0780857
Abcb10	-0.038208	0.0776037
Atp5s	-0.0984001	0.07457
Hmgb1	0.071537	0.0739372
haemaglobin alpha 2;Hba	0.0723934	0.0737643
Yars2	0.112936	0.0731027
Actn4	0.192822	0.072941
Rars2	-0.169079	0.072553
Grpel1	-0.0144641	0.0724591
Bcat2	-0.0467828	0.0720777
Agpat2	-0.12834	0.0719919
Tfam	0.0365028	0.0718198
Mrpl40	-0.0222982	0.0677471
Fasn	-0.23959	0.0672546
D10Jhu81e	0.0228316	0.0670617
Fabp5	0.113077	0.0650003
Pmpca	0.0257409	0.0632289
Ppa2	-0.0177701	0.0629144
Ldhd	-0.0455977	0.0626046
Por	0.0243098	0.0622424
Fam136a	-0.0247892	0.0601742
Ndufa6	-0.0256144	0.0575056
Hist1h1c	-0.0536671	0.0567339
Pnpt1	-0.277303	0.0550146
Sdhaf2	-0.120959	0.0545784
Atp5f1	0.0176042	0.0523926
Mtch2	-0.00898997	0.0519976
B2m	-0.164546	0.0516375
Ehd2	-0.0165367	0.0511499
Opa1	0.0144475	0.0481312
Steap4	0.0120468	0.0469964
Apoo	-0.010814	0.0468918
Ucp3	-0.0591075	0.0460921
Mtx1	-0.0169303	0.0446159
Ecsit	0.0249869	0.0441192
Atad3	-0.0165361	0.0432141
Rpl14	-0.0916125	0.0405514
Minos1	-0.0360921	0.0401429
Iscu	0.0956459	0.0394157
Afg3l1	-0.0136903	0.03818
Acadvl	0.00489235	0.0380007
Serpinh1	-0.0287469	0.0378219
Glud1	0.0147591	0.0370196
Sirt5	-0.0169856	0.0367352
Gpd1	-0.00802358	0.0357003
Cisd1	0.0124404	0.0337137
Gstk1	0.0118624	0.031739
Msra	-0.0383008	0.0295865
Lamtor5	0.0497646	0.0294758
Rpl8	0.0497176	0.0286099
Acads	0.00524966	0.0257498
Lars2	-0.0108757	0.0241372
Vdac1	0.00705274	0.0225876
Ndufs6	-0.0116507	0.0224746
Flad1	-0.164822	0.0210004
Hist1h4a	0.0329692	0.0207214
Macrod1	-0.00358518	0.0183907
Etfdh	0.00583076	0.0171335
Mrps5	0.010088	0.0157794
Slc25a3	0.00632095	0.0153545
Mrpl1	0.00610669	0.0148637
Hbbt1;Hbb-bs	0.0102018	0.013726
Gnai2	-0.00917371	0.0113514
Rab2a;Rab2b	0.0384248	0.0079594
Idh3g	-0.00353622	0.00747399
Fundc2	0.00147883	0.00642533
Coa3	-0.0305678	0.00638599
Sod2	-0.000995	0.00441552
Rab5b	0.000577927	0.00146527
Txnrd2	0.000387192	0.00114659
L2hgdh	7.56582e-05	0.000175963

## Sheet: 24h
Gene name	LogFC	-LOG10(Pvalue)
Ctsz	1.95549	6.80069
Ak2	1.12981	4.68142
Mgll	-1.15154	4.61753
Plin4	-3.26528	4.38312
Ctsf	-4.74692	4.29479
Ehhadh	4.12812	4.29047
Tufm;Gm9755	-1.10385	4.19588
Cfh	1.40877	3.99158
Apmap	4.3153	3.88528
Apoa1	0.972476	3.80787
Hk2	1.86265	3.75562
Bckdha	-0.894248	3.71677
Adck3	-1.25531	3.70493
Zbed5;Chchd2	1.09671	3.69277
Mrps23	-0.354726	3.69259
Stoml2	0.293824	3.6912
Mtatp8	0.632275	3.63013
Cpt2	-0.351018	3.61489
Plin1	-1.11235	3.60398
Timm8b	2.15384	3.56808
Ndufa10	-0.280895	3.5131
Rac1;Rac3;Rac2	-1.12947	3.41248
Mtco1	4.84381	3.40867
Ctsb	-0.84507	3.398
Ucp1	1.08681	3.37293
Hsd17b12	1.02176	3.3525
Hccs	1.23217	3.34435
Fam136a	1.28291	3.32236
Tubb5	-0.481166	3.30596
Gpx4	0.503057	3.28789
Pcca	-0.436617	3.28249
Suox	1.32574	3.17431
Bckdhb	-0.646542	3.15123
Fgg	1.62801	3.04958
Coasy	-1.16291	3.00668
Tomm70a	0.624345	2.98598
Mavs	0.260658	2.9845
Hadhb	-0.426446	2.92337
Dbt	-0.345404	2.91257
Rmdn3	0.815104	2.90743
Atp5c1	0.439869	2.86854
Rmdn1	0.900698	2.86073
Mrpl13	-0.383303	2.84685
Aldh6a1	-0.307654	2.81661
Acox1	1.32437	2.78584
Sdr39u1	-1.49287	2.78538
Acadsb	-0.382573	2.77841
Clpb	1.3563	2.76608
Mccc1	-0.424596	2.75992
Cox17	2.7083	2.74794
Gyk;Gk	4.51973	2.74771
Acat1	-0.272658	2.7343
Abcd3	1.59344	2.71566
Sdhc	-0.341653	2.7009
Ogdh	-0.479433	2.69668
Chchd1	-1.91912	2.68197
Vim	-0.91593	2.6625
Por	-0.249556	2.65381
Cox5b	0.373777	2.65314
Hspa9	0.561633	2.65122
Ccbl2	-0.697983	2.63237
Vdac3	0.363016	2.62178
Coa7	1.31741	2.60844
Mrpl30	1.87801	2.59745
Rtn4ip1	-1.17039	2.59695
Chchd4	1.25752	2.5915
Auh	-0.505676	2.56633
Mrpl38	-0.581883	2.56472
Hadha	-0.245948	2.56028
Lace1	-0.886312	2.55027
Cat	1.04519	2.54779
Aldh2	-0.391481	2.54421
Acsm3	-0.375411	2.50325
Ehd2	-0.749007	2.50217
Pnpla8	0.508661	2.4834
Dhrs1	0.483147	2.4823
Dhrs7b	0.673009	2.48056
Aoc3	-0.464423	2.46082
Phyh	-1.19954	2.46002
Dnajc11	0.608404	2.42026
Rap1a;Rap1b	-0.695049	2.40669
Acp6	0.981119	2.39909
Timm13	1.37958	2.36095
	-3.36885	2.35325
Ndufa9	-0.345572	2.3462
Immt	0.240676	2.30877
Maob	0.298991	2.29859
Txn	0.543527	2.29173
Acsl1	0.394006	2.27389
Ahnak	-1.52275	2.25357
Apool	0.265608	2.25254
Ehd1	-0.694883	2.24041
Aco2	-0.265789	2.22164
Ptrf	-0.712629	2.21804
Ttr	1.85783	2.20222
Ndufs3	-0.386727	2.20115
Hspa8	0.538412	2.19132
Mrps9	-0.693466	2.18773
Vdac1	0.451005	2.18075
Scp2	0.919217	2.16627
Mtch2	0.488282	2.15606
Ghitm	-0.612656	2.12446
Hsd17b4	0.7492	2.12067
Lipe	-1.52678	2.10846
Coq6	-0.979962	2.10772
G6pdx	2.05536	2.0823
Fam210a	0.532218	2.07257
Echdc3	-0.290243	2.06945
Hbbt1;Hbb-bs	-0.573404	2.06469
Cend1	2.64936	2.0618
Ldhd	-1.01605	2.06085
Mrpl37	-0.613186	2.05306
Mettl7a1;Methig1;UbiE2;Mettl7a2;Mettl7a3	-1.40968	2.04149
Pycr2	0.589853	2.02565
Gbas	0.353483	2.01371
Timm10b	0.644264	2.01318
Atp5a1	0.306114	2.01273
Mtch1	1.76318	2.00807
Acsf2	-0.402575	2.00072
Hist1h1c	-1.48967	1.98312
Atp5o	0.303194	1.95552
Rab1;Rab1A	0.704147	1.94661
Pdk2	-0.288153	1.93764
Htra2	1.17739	1.93723
Pcx;Pc	0.157069	1.9285
Slc25a51	0.316963	1.91098
Lamtor1	-0.367758	1.90976
Acaa2	-0.153263	1.89972
Abhd11	-0.373082	1.89867
Cox20	0.58595	1.8939
Ces1d	-0.786385	1.88666
Ppia	0.673544	1.88115
Mrpl15	-0.54003	1.88008
Atp5h;Gm10250	0.377152	1.8781
Sod1	0.329898	1.87487
Sptan1	-0.613979	1.87047
Ccdc51	0.890601	1.86633
Timm8a1	1.06782	1.85477
Vdac2	0.469399	1.85188
Steap4	-0.831802	1.84975
Sptbn1	-0.611485	1.84371
Tomm40	0.766739	1.83224
9030617O03Rik	0.374887	1.82949
Bola3	0.366031	1.79512
Decr1	-0.358442	1.79401
Alas1	-0.683249	1.79254
Fdx1	1.04139	1.79225
Plin2	1.61916	1.78227
Acadl	0.0946223	1.77846
Qil1	-0.371126	1.7721
Suclg2	-0.258816	1.77066
Dnaja3	0.262825	1.7677
Mrpl46	-0.797535	1.76531
Lrpprc	-0.213772	1.76277
Lrrc59	1.04642	1.75359
Fgb	1.0349	1.7486
Bcap31	0.940992	1.74688
Slc3a2	0.991755	1.73575
Gpam	2.7446	1.73551
Cpt1a	1.50525	1.73142
Arl8b;Arl8a	-2.4778	1.72899
Txn2	-0.316685	1.71982
Clpx	0.523143	1.71583
Coq5	-0.95707	1.7143
Qdpr	0.183339	1.71256
Fundc2	0.457236	1.70477
Pccb	-0.233919	1.70418
Sccpdh	1.47793	1.68523
Atp5d	0.313424	1.68426
Tf	0.508749	1.67617
C3	0.74262	1.67615
Echs1	-0.175625	1.67219
Timm50	0.209305	1.67195
Pck2	-2.17583	1.67055
Psap	-0.320944	1.66336
Sgpl1	0.87845	1.66117
Rmnd1	-0.622928	1.65727
Cd36	-0.502824	1.651
Cpt1b	0.364442	1.64645
Atp1b3	-0.283082	1.63921
Eci2	-0.271271	1.6324
Sfxn5	-0.20706	1.62691
Pdhx	0.255661	1.62534
Trap1	0.196749	1.62432
Dhodh	-0.326897	1.61764
Uqcr10	-0.64816	1.61639
Aldh4a1	-0.128867	1.61259
Mut	-0.237612	1.60497
Hspe1	0.389744	1.59666
Apoa1bp	-0.347073	1.58683
Rab5b	0.222118	1.58485
Dlat	-0.259689	1.57758
Serpina3k	0.801317	1.57426
Tpd52l2	-0.997709	1.57324
H1f0	-0.521278	1.56146
Ndufb10	0.229139	1.55968
Apoh	0.788788	1.55696
Dld	-0.142766	1.53817
Hsd17b10	-0.399096	1.53747
Mccc2	-0.218672	1.53624
Hscb	-0.46954	1.5301
Dap3	-0.490363	1.52971
Glud1	-0.451283	1.52101
Clpp	0.218568	1.50217
Actg1	-0.863383	1.50143
Isca2	-0.296538	1.49844
Gstm7;Gstm2;Gstm1;Gstm6;Gstm4;Gstm5;Gm6665;Gstm3	-0.253639	1.49606
Hagh	0.247814	1.49446
Sirt5	0.47397	1.48655
Chchd3	0.267994	1.48566
Mrpl11	-0.68487	1.4836
Grpel1	0.25945	1.4821
Idh1	0.601328	1.47448
Slc25a3	0.26965	1.47125
Idh2	-0.265427	1.46408
Lamp2	0.390717	1.46238
Ak3	-0.225732	1.45248
Hist1h2br;Hist1h2bp;Hist1h2bk;Hist1h2bb;Hist1h2bf;Hist3h2ba;Hist3h2bb;Hist1h2ba;Hist2h2be	-1.35457	1.44309
Ctsd	-0.452229	1.44104
Mtx2	0.233594	1.43742
Myo1c	-0.414227	1.42547
Dcn	-0.814004	1.42028
Coq4	-0.357587	1.41817
Npc2	-0.256706	1.41609
Atpaf2	-0.445119	1.4121
Atp1a2	-0.283781	1.40693
Mgst1	0.288638	1.40515
Isoc2a	-0.503527	1.40411
Ssbp1	0.58352	1.39109
Hibch	-0.234261	1.38622
Agk	0.413804	1.38062
Fam213a	-0.515928	1.37498
Idh3g	-0.161615	1.37103
Pgls	-2.22431	1.37061
Gpd2	0.179333	1.36521
Ca3	-0.522268	1.36379
Anxa6	0.287976	1.36305
2022-03-02	0.535908	1.3601
Lyrm5	-0.30062	1.35875
Gfm1	0.38385	1.35452
Nudt7	1.00518	1.35053
Grhpr	-0.219907	1.33917
Coq9	-0.318411	1.32915
Myl1	-3.57309	1.32139
Oat	-0.333014	1.31808
Cisd1	0.21539	1.31504
Cmc2	0.341264	1.31045
Mrps30	-1.48644	1.30802
Cox7a2l	0.452292	1.30059
Acyp2	0.494844	1.29939
Tmem65	-1.14084	1.29525
Alb	0.417183	1.28969
Lpl	2.44908	1.28488
Ict1	-0.235911	1.28138
Aifm2	-0.55522	1.2768
Parl	0.653115	1.27308
Coq7	-0.703441	1.27016
Hsp90ab1	0.443815	1.25535
Rhot2;Gm20683	0.425698	1.25502
Ndufs5	-0.27589	1.25263
Pex14	2.08696	1.25206
	-0.253763	1.24861
Etfb	-0.175734	1.24214
Gstk1	-0.321817	1.23376
Hist1h4a	-1.12097	1.2319
Ptcd3	-0.545682	1.23098
Igha	1.45037	1.22827
Serhl	-0.33796	1.22824
Gstp1;Gstp2	-0.396772	1.22745
Ndufa12	0.147624	1.22541
Rab7a	0.356967	1.2211
Ndufv3	0.107155	1.21724
Cox7c	0.426339	1.21172
Usmg5	-0.247479	1.20547
haemaglobin alpha 2;Hba	-0.675384	1.20289
Spg7	0.314264	1.20049
Ppif	0.277524	1.19959
Etfa	-0.258385	1.19778
Gnb2	-0.368072	1.19539
Naga	-1.01324	1.19483
Slc25a42	-0.61218	1.19131
Ndufb4	-0.491148	1.18851
Mrpl47	-0.0814546	1.18044
Sec61b;Gm10320	1.55364	1.17798
Cox7a2	-0.170998	1.17601
Mtco2	-0.249548	1.17204
Mrps2	0.305173	1.16318
Ndufa2	-0.189739	1.16068
Rpl12	-0.366276	1.1544
Gfm2	-0.408428	1.15387
Akr7a2	0.471244	1.15331
Glul	-1.63263	1.14989
	0.310876	1.14259
Oxct1	-0.241192	1.14201
Rpl13	-0.54015	1.14115
	-0.408477	1.13578
Ndufb7	-0.210624	1.13121
Erlin2	-1.86075	1.12445
Uqcc1	-0.137515	1.12227
Bcl2l13	0.272582	1.11783
Letm1	-0.0710532	1.11759
Pdk4	0.393803	1.11682
Rab10	-0.233798	1.11228
Slc25a11	-0.165535	1.10501
Cyp27a1	-1.73823	1.10396
Coq10a	-0.664899	1.09978
Ephx2	0.380252	1.09717
Fech	-0.648767	1.09531
Acta1;Actc1;Actg2;Acta2	-3.34463	1.09065
Sucla2	-0.0477975	1.09052
Crip2	-1.31455	1.08966
Calu	-2.28961	1.08685
	0.236523	1.0843
Ralb	-1.552	1.07172
Comtd1	0.658007	1.07053
Rars2	0.638838	1.06022
Ndufs2	-0.149966	1.04921
Mug1;Mug2	2.43273	1.04343
Idh3a	-0.136582	1.04177
D10Jhu81e	-0.209967	1.03212
Ndufs8	0.588624	1.03183
Acad10	-0.150023	1.03131
Mcat	-0.441329	1.02828
Slc25a5	0.166319	1.02506
Prdx3	-0.289247	1.02322
Mdh1	0.380028	1.0224
Macrod1	-0.291419	1.01952
Hibadh	-0.316785	1.01786
Fahd1	0.415885	1.01613
Suclg1	-0.335883	1.01384
Coq3	-0.459462	1.01056
Ndufab1	-0.337209	0.999472
Mbp	-1.94797	0.997315
Mipep	-1.08053	0.992776
Timm9	0.242237	0.992412
Eef2	0.428375	0.992265
Ybx1	-0.701797	0.992092
Sod2	0.183341	0.991624
Fga	0.787895	0.989686
Mrps21	1.38776	0.986466
Acot2	0.293627	0.982751
Mrps10	-1.93516	0.975678
Pdia3	0.299365	0.969694
Mmaa	-0.257916	0.964788
Mcee	-1.46703	0.953278
Gnai2	-0.243771	0.952392
Chchd6	0.535098	0.94921
Gapdh;Gm7293	0.221423	0.9226
Slc1a5	-1.52567	0.917727
Canx	0.282746	0.910653
Epb41l2	-1.19068	0.906337
Cox7a1	-0.405134	0.900993
Oxld1	1.20274	0.897134
Mrps22	0.249215	0.895661
Pdia6	-0.618875	0.894634
Calr	0.232038	0.894482
Dbi	-0.328344	0.891637
Mrpl40	-0.326129	0.890096
Sfxn1	0.228912	0.886011
Fam162a	-0.366983	0.885076
Ndufa7	0.253536	0.882699
Pdk1	-0.303717	0.881463
Tpp1	-0.222184	0.880537
Crat	-0.148225	0.878742
Mrpl22	-1.2172	0.877043
Ndufa5	-0.202717	0.87583
Nlrx1	0.174789	0.873624
Gpd1	0.0798181	0.870949
Pmpcb	-0.279273	0.861674
Pdp2	-1.19151	0.851367
Slc25a4	-0.248895	0.848659
Cyb5r3	0.125497	0.847918
Mrpl41	-3.19064	0.842872
Atp5f1	0.200565	0.83989
Lars2	0.324947	0.839139
Gadd45gip1	-0.374414	0.832501
Apoe	-1.09886	0.831545
Acad11	0.326971	0.830985
Serpina1e	1.23219	0.829707
Sars2	1.02994	0.822153
Sdhaf2	0.992733	0.817919
Atp5i;Atp5k	0.148699	0.808635
Tomm7	-1.01993	0.802687
Sacm1l	0.953814	0.79982
Atad1	1.54133	0.792939
Gcdh	-0.264754	0.788386
Prdx6	-0.398192	0.784667
Mrps6	0.326287	0.784201
Acss1	-0.207183	0.783521
Gnas	-0.385323	0.780342
Tbrg4	-0.311043	0.77894
Uqcrb	-0.170493	0.77563
Mtnd1	-0.2097	0.774549
Atp5b	0.199526	0.773152
Gng12	1.77628	0.769402
Mrps31	-0.659196	0.768272
Rpl8	0.896399	0.768104
Ndufaf4	0.181991	0.764892
Pgrmc2	0.2663	0.764503
H6pd	-0.907305	0.764481
Sdha	-0.117045	0.762888
Phb2	0.113766	0.761719
Vwa8	-0.128502	0.760506
Dnajc15	1.64066	0.751602
Prdx2	-1.57889	0.749853
Mrpl49	-0.474565	0.748561
Sdhd	0.631276	0.746554
Iars2	-0.136705	0.745261
Klhdc7a	-0.288876	0.740384
Msn	-0.209361	0.737122
Ndufa6	0.179701	0.73152
Rhoc;Rhoa;4930544G11Rik;Rhob	-1.28571	0.72874
Ech1	0.160254	0.727195
Gnaq	-0.941529	0.727036
Ldhb	-0.454214	0.723518
Ndufs4	0.15585	0.722861
Slc25a35	-0.161541	0.720717
Msrb2	-0.938244	0.710269
Ndufb6	-0.139533	0.709067
Gcsh	0.405228	0.708843
Myh4	-4.21163	0.708065
Timm10	2.77917	0.707964
Poldip2	0.333006	0.701365
H2afj;Hist1h2ah;Hist1h2aa;Hist1h2ab;Hist2h2aa1;Hist3h2a;Hist1h2af;Hist1h2ak;Hist2h2ac;Hist1h2al;H2afx;Hist2h2ab	-0.818721	0.697546
Ndufaf2	-0.20973	0.69228
A2m;Pzp	0.921394	0.689931
Txnrd2	0.0784111	0.687684
Nudt13	0.215481	0.686582
Prdx5	-0.14304	0.685728
Tln1	-0.626197	0.679686
Pam16	0.476872	0.674133
Calm1;Calml3	-0.201459	0.669611
Acot13	0.13641	0.665922
Ethe1	0.266616	0.658348
Eci1	-0.214554	0.657944
Mrpl14	-1.48697	0.651008
Rab11b;Rab11a	0.253233	0.649706
Lamp1	-0.174556	0.6474
Maoa	0.265766	0.643039
Grsf1	1.12657	0.640472
Rab18	0.186624	0.634064
Tmem143	-0.147118	0.632447
Marcks	-1.02888	0.631368
Arsa;Galns	-0.964945	0.62349
Apoo	0.158837	0.622072
Ppib	-0.332841	0.62115
Hist1h1e;Hist1h1a	-0.307026	0.621103
Tuba1c;Tuba1a;Tuba1b;Tuba3a	-0.242421	0.61995
Slc25a20	0.145065	0.619559
Atp5s	-1.34393	0.616874
Eno1	-0.171158	0.608843
Fh	-0.0630442	0.607552
Mrps35	-1.13181	0.606311
Gnb1	-1.6749	0.605245
Abcb7	-0.629099	0.60412
Tpi1	0.175405	0.601608
Mrps27	0.310435	0.601429
Ppt1	-1.17135	0.596135
Prdx1	-0.144595	0.592717
Afg3l2	0.0857201	0.584931
Gm5428;Rpl6	-1.1206	0.584835
Plbd1	-0.836662	0.583812
Fasn	1.64617	0.582503
Spta1	-0.223151	0.580453
Taldo1	-0.340872	0.579481
Timm23	0.185653	0.579324
Hspd1	-0.0987593	0.574594
Ppa2	-0.131117	0.57408
Pmpca	0.209587	0.572953
Pcbd2	0.160753	0.572538
Igkc	0.386742	0.567964
Mrps28	0.125142	0.564974
Bphl	-0.100684	0.563224
Ndufs6	0.246222	0.561283
Bcat2	-0.285376	0.556553
Cbr4	0.0544078	0.55181
Glrx5	-0.240913	0.550887
Uqcc2	-1.3005	0.548977
AK157302;Isca1	0.192442	0.547359
Oxa1l	1.36882	0.546852
Msra	0.463554	0.546801
Cox6a1	-1.26488	0.545825
Hrsp12	1.55672	0.542892
Bckdk	0.0895392	0.542263
Mtnd5	0.231225	0.540579
Dhrs7	0.220954	0.539232
Mrpl28	-1.22154	0.535743
Hsdl2	0.115142	0.526236
Pisd;Gm20671	-0.880404	0.526204
Cox6c	0.120143	0.519444
Coa3	1.47702	0.518175
Ldha	-0.216443	0.517852
Lonp2	0.787961	0.514179
Chdh	-0.120528	0.512646
Slc16a1	0.159445	0.509583
Hspa5	0.264555	0.50491
Coa6	1.20696	0.501495
Dlst	0.121246	0.49447
Cisd3	-0.297003	0.490658
Abcb8	0.073363	0.488465
Sdhb	-0.0655581	0.483781
Fabp4	0.213912	0.483238
Mrps5	-0.259533	0.482892
Rab5c	-0.0895271	0.481399
Hyou1	-0.872906	0.478387
Abcb10	0.178398	0.478255
Smim4	1.00518	0.475783
Hnrnpa2b1	-0.23136	0.467536
Hmgb1	-0.629356	0.461539
Oxnad1	-0.0861855	0.456642
Lap3	0.0678279	0.45483
Fabp5	0.937672	0.452995
Anxa2	0.206704	0.452443
Uqcrfs1	-0.0750828	0.451504
Igh-3;Ighg2b	-0.374352	0.451462
Hmgcl	-0.099418	0.448328
Asah1	-0.0862802	0.444346
Serpinh1	-0.26767	0.441872
Oxsm	1.23486	0.437573
Rab6b;Rab6a	0.987823	0.434849
Slc25a19	-0.109941	0.434455
Acss3	-0.0899734	0.427716
Akr1b10	-0.211706	0.424802
Timmdc1	0.147068	0.423507
Mrps26	-1.24747	0.42156
Mpc2	-0.139003	0.42056
Cryz	0.148298	0.418365
Ndufs1	0.0380421	0.418058
Mrpl44	-0.686895	0.417921
Vars2	0.437762	0.413148
Manf	0.70448	0.412553
Mfn1	0.172025	0.410931
Bsg	0.122014	0.409673
Adhfe1	-0.148519	0.408225
Grn	0.551491	0.405227
Acaca	-0.776724	0.399096
P4hb	0.183462	0.392458
Myh9	0.10741	0.389688
H2-K1;Gm8909;H2-Q7;H2-Q1;H2-Q4;H2-Q6;H2-Q8;H2-L;H2-D1;H2-Q10	-0.41592	0.387803
Rala	1.04786	0.386999
Mrpl43	-0.0892105	0.385749
Mrps7	-0.501386	0.382831
Ptges2	-0.107729	0.380441
Dhrs4	0.0724061	0.378648
Acly	0.903059	0.376081
Mtif2	-0.192323	0.373581
Sdpr	-0.223721	0.37339
B2m	0.636472	0.372227
Pnpt1	1.01435	0.371231
Cecr5	-0.629072	0.370574
Acadvl	-0.0398623	0.36773
Ccdc90b	-0.134755	0.365245
Pkm	-0.128061	0.361653
Aldh3a2	-0.87236	0.360673
Ndufaf1	-0.589832	0.359055
C1qbp	-0.0939802	0.350078
Gm8797;Uba52;Kxd1;Ubc;Ubb;Rps27a;Gm7808	0.103263	0.347153
Gstz1	-0.277874	0.346069
Park7	-0.265643	0.343082
Acadm	-0.0426	0.342398
Ndufb9	-0.110828	0.341454
Aldoa;Aldoart1	-0.0934537	0.335798
Lonp1	0.06213	0.333243
Lamtor5	-0.247852	0.332968
Ecsit	0.094176	0.331479
Gpx1	-0.128012	0.328934
Rtn3	-1.04457	0.326775
Ganab	-0.865997	0.324874
Echdc1	0.0376231	0.324746
Acsl5	-0.503412	0.322226
Carkd	0.732887	0.321009
Mrpl21	-0.504552	0.315915
Cox5a	-0.198661	0.314925
Tsfm	-0.123341	0.313636
Cmpk1	-0.289225	0.309174
Ddx3x;Ddx3y;D1Pas1	0.797141	0.307298
Hadh	0.0474428	0.305964
Cox4i1	-0.0931276	0.303189
Col1a1	-0.424161	0.299114
Sirt3	-0.141307	0.29802
Bpnt1	0.128047	0.290879
Cmc1	-0.107915	0.290647
Acad12	-0.0521653	0.289915
Rab2a;Rab2b	-1.22652	0.288413
Chchd7	0.799594	0.287748
Ndufs7	0.0580241	0.287174
Eef1a1;Eef1a2	0.0928014	0.286562
Slc25a22	0.0685596	0.285421
Rpn1	0.152842	0.281285
Myl6	-0.269168	0.280718
Ywhag	0.0628592	0.280435
Pdhb	-0.0819848	0.280331
Opa1	0.0572554	0.274143
Ndufa4	0.0594832	0.274053
	-0.0835234	0.272289
Rpn2	0.44881	0.268338
Ociad1	0.0892582	0.266879
Uqcrc1	-0.0617498	0.266706
Apoc1	0.0900834	0.262472
Flad1	1.80836	0.260148
Supv3l1	0.152637	0.255829
Nfs1	-0.0701663	0.253406
Pdha1	-0.0356223	0.251143
Acad8	-0.0336361	0.240849
Hk1	0.279788	0.239563
Tmem14c	0.975739	0.237911
Uqcrc2	0.0515079	0.237266
Cdc42	-0.0984624	0.235596
Ndufv2	0.0497195	0.233699
Uqcrh	0.0861073	0.232768
Rdh13	0.215984	0.232741
Slc4a1	-0.173065	0.23247
Acot9;Acot10	-0.0699577	0.231859
Mrpl1	-0.135574	0.227687
Atp5j	-0.145938	0.22627
Hpdl	0.29192	0.223767
Cyb5a	-0.107979	0.220327
Slc25a1	0.121811	0.21822
Ucp3	0.185767	0.217733
Cfl1	-0.405343	0.207395
Vapb	-0.0790571	0.207304
Rpl19	-0.512456	0.203097
Aldh5a1	0.0398471	0.202447
Ndufb3	0.0503788	0.200195
Rhot1	0.0701478	0.197966
Fahd2	-0.0401764	0.195998
Me3	0.105804	0.185608
Cbr1	-0.0433617	0.184366
Clybl	-0.0369034	0.178084
Mecr	-0.0402501	0.175753
Acad9	-0.0242456	0.174491
Yars2	-0.254281	0.174311
Yme1l1	0.372901	0.173232
Glod4	0.0648295	0.173146
Atp5l	0.0743205	0.166891
Mtx3	-0.0304966	0.166119
Nfu1	0.0373224	0.163787
Rab35	-0.479872	0.16179
Nme2;Gm20390	0.087232	0.159176
Uqcrq	0.0755571	0.156177
Ywhaz	-0.0764758	0.155577
Mfn2	0.232132	0.155026
Stom	0.0732918	0.154102
Tkt	0.144509	0.153616
Tmem126a	0.0343526	0.148132
Nit2	-0.0610746	0.14738
Mrpl19	0.333002	0.1467
Zadh2	0.0506045	0.146673
Cox6b1	0.0368633	0.141888
Wars2	0.324221	0.141838
Hacd2	0.431194	0.13865
Iscu	0.28492	0.13769
Slc4a4	0.271089	0.13691
Afg3l1	-0.334702	0.136579
Fdxr	-0.0338427	0.134586
Lyrm7	-0.0563094	0.133669
Aifm1	0.0281156	0.132148
Ca4;Car4	0.436735	0.131818
L2hgdh	-0.0254752	0.13137
Rplp2	0.0863838	0.12973
Tfam	-0.069074	0.129586
Prkcsh	-0.100253	0.129059
Cbr2	0.0682793	0.128364
Rpl3	-0.134195	0.125826
Mtpap	0.380917	0.124468
Ndufa8	-0.046203	0.123517
Rpl14	0.177789	0.12271
Mul1	0.0783412	0.118947
Stx12	0.276512	0.118904
Lypla1	-0.0374196	0.111118
Ywhab	-0.0560824	0.110635
Mrps36	0.0697867	0.10573
Rplp0	-0.0688992	0.104982
Slirp	0.108868	0.10384
Cycs	-0.0290445	0.103817
Mrpl12	-0.0451431	0.10349
Slc35a4	0.0532856	0.10159
Opa3	-0.0571035	0.100651
Anxa5	0.0576661	0.100363
Sqrdl	-0.27604	0.0998671
Got2	-0.0569471	0.0994942
Mtfr1l	-0.0844491	0.0973739
Gja1	-0.122471	0.0970099
Fmo1	-0.0338186	0.0968932
Mrps18b	0.0871766	0.095188
Lias	-0.143641	0.0945275
Idh3b	-0.0213782	0.0944369
Acads	0.0189533	0.093519
Sec22b	0.152178	0.0929935
Atp5j2	-0.0666765	0.0888884
Timm44	-0.0223115	0.0886671
Mdh2	0.0196126	0.0869939
Ndufc2	-0.0308552	0.0845807
Cars2	0.208383	0.0824069
Samm50	0.0133171	0.0813544
Pgam1	-0.0890687	0.0769155
Hint2	-0.0153961	0.0764396
Ndufb11	0.0501982	0.0759044
Aldh9a1	0.0291087	0.0756479
Phb	0.0144513	0.0748324
Rab14	0.0301959	0.0731295
Tst	0.0370591	0.0694738
Mrpl23	-0.0643018	0.0693791
Tars2	-0.0713456	0.067716
Atad3	0.0262585	0.0673493
Nmnat3	-0.0223897	0.0670318
Actn4	-0.169067	0.066807
Mtx1	0.017917	0.0654255
Minos1	-0.0718276	0.0636601
Letmd1	0.0123272	0.0629392
Bcs1l	0.0349471	0.0629135
Ivd	-0.0369937	0.0616276
Uqcc3	0.225708	0.0601827
Mmab	-0.0180518	0.0587623
Amacr	0.0254637	0.0577432
Taco1	-0.0224101	0.0572261
Mrpl10	0.0657972	0.0562945
Acsf3	0.0234655	0.0562382
Shmt2	-0.0378615	0.0542459
Prodh	-0.0347595	0.0516145
Pitrm1	-0.025664	0.0513964
Cyc1	-0.0158799	0.0496396
Csrp1	-0.0654799	0.0490453
Fabp3	0.0173925	0.0471798
Ndufb8	-0.0144831	0.0458449
Hars2	-0.0268071	0.0433773
Lgals1	-0.0241566	0.0429081
Agpat2	-0.071607	0.0419974
Cyb5b	-0.17253	0.0414302
Hsp90b1	0.0201124	0.0411201
Cs;Csl	0.00771141	0.0397853
Ndufa13	0.0141277	0.0396738
Cyb5r1	-0.0752144	0.0396094
Scpep1	-0.118244	0.0369045
Ndufv1	-0.00693385	0.0360014
Atp2a2	-0.0445569	0.033449
Col1a2	-0.124508	0.0287782
Cenpv	-0.0863063	0.0280399
Mrpl53	0.108707	0.0265607
Reep5	-0.0119286	0.0260618
Tomm22	-0.0183907	0.0239497
Fis1	0.0154915	0.0230993
Spr	-0.00939941	0.022847
Mlycd	0.0101395	0.0224155
Pdia4	-0.0146592	0.0192775
Acaa1a	0.0142835	0.0186175
Rtn4	-0.0442759	0.0139423
Hsd17b8;H2-Ke6	-0.00240962	0.013665
Itgb1	0.0103327	0.012863
Pon3	-0.00791295	0.0123726
Mpc1	0.00760651	0.00930801
Etfdh	-0.00252724	0.00824847
Ndufb5	-0.00238419	0.00735625
Cav1	-0.00193151	0.0067489
Sptb	0.0079848	0.00632855
Acot11	-0.0204697	0.00584742
Mcur1	0.00179672	0.00487292
Mrpl39	-0.00261943	0.00288845
Pgk1	0.00206693	0.00245753
Coa5	0.00382614	0.0011113
Fam73b	0.00055631	0.000207514

## Sheet: 3d
Gene name	LogFC	-LOG10(Pvalue)
Stoml2	0.573538	6.97273
Ctsz	2.6973	4.76471
Ehhadh	4.24241	4.58334
Apmap	5.12221	4.5739
Echdc3	-0.654344	4.49944
Timm50	0.650045	3.98652
Hk2	1.9223	3.96637
Ucp1	1.86431	3.94517
Ctsf	-4.29258	3.93822
Ndufb4	-1.20245	3.85511
Auh	-0.717198	3.84346
Tomm70a	0.525047	3.79608
Atp5c1	0.655689	3.77851
Ctsb	-0.962629	3.74689
Cox17	3.7598	3.72429
Aldh6a1	-0.513982	3.70337
Rmdn1	0.802445	3.63708
Tomm40	1.00812	3.63037
Hccs	1.48098	3.60449
Plin1	-1.55982	3.60271
Cyp27a1	-3.02412	3.58415
Ogdh	-0.707611	3.52447
Hspa9	0.714341	3.42217
Sdhc	-0.544295	3.3767
Pcca	-0.576512	3.34129
Ndufb3	-0.600012	3.33657
Ak2	1.02582	3.32757
Ndufb9	-0.728966	3.30289
Plin4	-4.97382	3.29676
Ehd2	-1.66682	3.26874
Grpel1	0.67772	3.24974
Gpd1	0.668646	3.24675
Clpx	1.18028	3.22539
Grsf1	3.06782	3.22341
Mtco1	4.39492	3.22059
Abcd3	2.28544	3.21686
Eef2	1.10322	3.21427
Letm1	0.280796	3.2075
Uqcc1	-0.3152	3.17806
Gfm1	1.45876	3.17645
Aldh2	-0.461932	3.16209
Minos1	-6.61721	3.13377
Acadsb	-0.4899	3.09713
Tufm;Gm9755	-1.09088	3.09662
Timm8a1	1.55333	3.09472
Aco2	-0.500782	3.07029
Lamp2	0.628587	3.04664
Hsd17b12	1.52544	3.03457
Pdk1	-0.74919	3.0257
Adck3	-1.64432	3.01871
Timm8b	1.68639	3.01757
Gyk;Gk	5.30888	3.00151
Ndufa9	-0.411985	2.99874
Ppif	1.07834	2.99311
Acad10	-0.535046	2.96134
Ucp3	1.55662	2.94977
Timm13	1.84487	2.94561
Coa7	1.61971	2.94443
Suclg2	-0.860999	2.93195
Ptrf	-1.20012	2.9148
Ndufab1	-0.902037	2.89768
Acox1	1.92717	2.89088
Sdha	-0.297192	2.87644
Coq9	-0.97169	2.83205
Ccbl2	-0.488477	2.8293
Hsd17b4	1.15	2.82423
Cyb5r1	0.898682	2.80518
Ndufa10	-0.360352	2.76096
Ldhd	-1.52838	2.71225
Sdr39u1	-2.0229	2.71186
Rmdn3	0.968559	2.70969
Timm10b	0.843968	2.68205
Acaa2	-0.398827	2.66258
Zbed5;Chchd2	1.06591	2.66046
Clpb	1.28539	2.65493
Bckdhb	-0.641432	2.65085
Mtx3	0.535825	2.65016
Clybl	-0.371867	2.62954
Alas1	-1.65749	2.60545
D10Jhu81e	-0.469925	2.59887
Mtch1	1.80694	2.59214
Mrpl44	-0.748852	2.59113
Fam136a	0.627176	2.58083
Lipe	-3.16342	2.56736
Sptbn1	-0.947599	2.5568
Dnajc15	3.19616	2.55014
Acsl1	0.549842	2.54378
Fahd2	-0.558011	2.54124
Ehd1	-0.965563	2.53306
Rab1;Rab1A	1.57161	2.53168
Msrb2	-1.15293	2.51619
Idh1	0.805024	2.5139
Cox7a2	-0.484695	2.51326
Chchd4	0.854764	2.49777
Hpdl	1.82144	2.49079
Echdc1	-0.206809	2.47951
Rmnd1	-0.814965	2.47847
Slc1a5	-1.34539	2.4669
Scp2	1.45431	2.46221
Hspe1	0.647625	2.46074
Phb	0.367959	2.4607
Fdx1	1.55054	2.4571
Dnaja3	0.861697	2.44091
L2hgdh	-0.502076	2.42452
Atp5a1	0.561451	2.42249
Poldip2	0.977587	2.41621
Bola3	0.407945	2.40726
Hbbt1;Hbb-bs	-0.9421	2.40312
Idh2	-0.543039	2.39815
Rab6b;Rab6a	2.85709	2.38847
Klhdc7a	-0.570251	2.38433
Fmo1	0.648617	2.36952
Tstd3	1.44806	2.36725
Cyb5b	1.41896	2.35949
Decr1	-0.2831	2.35359
C3	0.861921	2.33846
Cd36	-0.642148	2.33748
Cfh	-1.24627	2.33465
Cat	1.39949	2.32628
Hscb	-0.774902	2.31003
Cpt2	-0.466872	2.29886
Rab10	-0.592377	2.28721
Gpam	3.95052	2.28669
Epb41l2	-1.7886	2.28169
Lonp2	2.39269	2.27988
Comtd1	1.60119	2.27762
Aoc3	-1.21329	2.24382
Fam210a	0.62123	2.24209
Cend1	3.00846	2.24054
Ccdc51	1.16487	2.2248
Macrod1	-0.431615	2.22198
H6pd	-1.33121	2.21549
Slc27a2	1.35747	2.19239
Ndufa5	-0.389083	2.19221
Sucla2	-0.109364	2.18281
Npc2	-0.516089	2.18214
Pycr2	0.518825	2.17643
Rtn4ip1	-1.35862	2.17187
Bckdha	-0.578427	2.1695
Apoa1bp	-0.515235	2.16774
Ak3	-0.440602	2.16601
Ppia	0.91588	2.16087
Ces1d	-0.928641	2.16052
Cox6b1	-0.359138	2.14455
Pdk4	0.862449	2.14335
Acad11	0.769599	2.13029
Ndufb8	-0.420628	2.11183
Atp6v1b2	1.20384	2.10228
Mecr	-0.380293	2.08025
Uqcrb	-0.315933	2.07302
haemaglobin alpha 2;Hba	-1.27019	2.07089
Atp5o	0.399347	2.06364
Hadhb	-0.490194	2.06077
Nudt7	1.84349	2.06031
Lamp1	0.653752	2.05919
Ndufb11	-0.569115	2.05828
Rac1;Rac3;Rac2	-1.81348	2.05506
Hmgcl	-0.477406	2.05505
Lrpprc	-0.277945	2.0407
Pnpla8	0.59813	2.02889
Stom	0.714319	2.00954
Rab7a	0.51702	2.00878
Slc3a2	1.13779	2.00533
Coq6	-1.0023	2.00265
Opa1	-0.426936	1.99774
Tpd52l2	-1.89998	1.99298
Etfb	-0.261018	1.99036
Gnb2	-0.81063	1.98684
Vim	-0.768749	1.98033
Slc25a5	0.323527	1.97502
	-2.63407	1.96735
Hibch	-0.364818	1.96295
Bdh1	3.32328	1.95857
Ndufb7	-0.323485	1.93542
Ndufa12	-0.194756	1.93005
Hsd17b10	-0.576017	1.92839
Mrpl46	-0.785704	1.9242
Ahnak	-3.00302	1.92253
Coasy	-0.815421	1.92229
Mtch2	0.383885	1.9023
Hist1h1c	-1.1607	1.89421
Gnb1	-3.17114	1.88917
Manf	1.87067	1.8879
Acot2	0.329468	1.88121
Lias	1.5222	1.87758
Mlycd	0.255231	1.86849
Mccc2	-0.287414	1.86808
Dnajc11	0.930473	1.86788
Acot9;Acot10	-0.211898	1.86764
Chchd3	0.297364	1.85304
Gmpr	2.91459	1.84905
Qil1	-0.902337	1.83959
Gnaq	-2.20257	1.83705
Isoc2a	-0.692388	1.82132
Hint2	0.460171	1.82112
Pdk2	-0.27099	1.82056
Oxct1	-0.398884	1.81357
Prdx2	-0.832354	1.81342
Fam213a	-0.493293	1.79489
Gnai2	-0.79247	1.78489
Ppa2	-0.401304	1.77835
Dlat	-0.213209	1.77009
Mdh1	0.647247	1.76801
Atp5d	0.955209	1.76167
Bcap31	1.11103	1.76033
Acat1	-0.322577	1.75097
Echs1	-0.354816	1.74799
Mrpl40	-0.732267	1.74672
Atp5s	-1.42798	1.72507
Park7	-0.706063	1.72106
Sptan1	-0.71753	1.71963
Chdh	-0.410286	1.7094
Ndufs3	-0.298297	1.70685
Gstk1	-0.515342	1.70587
	0.729776	1.69961
Slc25a51	0.286719	1.69781
Mrpl23	-0.557052	1.69528
Hadha	-0.401075	1.68378
Coq5	-0.950066	1.67557
Dcn	-1.14792	1.66475
Sqrdl	1.01283	1.65979
Mrpl49	-0.770319	1.65802
Acsl5	2.28845	1.64263
Fabp4	0.688679	1.63216
Ldha	0.688599	1.62786
Acta1;Actc1;Actg2;Acta2	-3.48991	1.6233
Gapdh;Gm7293	0.785906	1.62092
Amacr	0.411163	1.6158
Mrpl43	-0.312558	1.61487
Ywhab	0.820747	1.60879
Aldh4a1	-0.168663	1.60392
Rab18	0.464979	1.60186
Slc25a20	0.327042	1.5975
Mettl7a1;Methig1;UbiE2;Mettl7a2;Mettl7a3	-2.11548	1.59668
Tpi1	0.357931	1.59172
Maob	-0.143609	1.59117
Tmem143	-0.432908	1.59096
Nfu1	0.276838	1.59065
Eci1	-0.561717	1.58929
AK157302;Isca1	0.751495	1.58657
Cisd1	-0.456662	1.58144
Apoe	-2.67315	1.57698
Timm17a	1.98838	1.57698
Fh	-0.0669765	1.56823
Cox5b	0.282147	1.55814
Cox7a2l	0.544056	1.55386
2022-03-02	0.586957	1.54788
Dhrs7	0.465357	1.54722
Lrrc59	0.780867	1.54588
Plin2	1.36674	1.54241
Suclg1	-0.457572	1.54193
Mrpl37	-0.655931	1.53659
Acsm3	-0.608311	1.51651
Cs;Csl	-0.21249	1.51351
Agk	0.445351	1.5108
Hspa8	0.522369	1.4976
Pam16	1.17565	1.49348
Gpx1	-0.515324	1.48677
Ephx2	0.557955	1.48305
Eef1a1;Eef1a2	0.427169	1.48005
Mccc1	-0.393226	1.47829
Cox7a1	-0.60527	1.47582
Mrps35	-0.418442	1.47157
Pex14	2.20252	1.4657
Mrpl11	-1.92956	1.45393
Mrpl13	-0.400396	1.44987
Ndufa8	-0.3056	1.44671
Mtfr1l	-1.4885	1.44437
Idh3g	-0.211056	1.44336
Atpaf2	0.480127	1.43576
Pccb	-0.241189	1.43186
Glud1	-0.419419	1.42939
Lace1	-0.457537	1.42678
Tomm7	-1.84106	1.42158
Pdhb	-0.304492	1.41893
Acp6	0.694223	1.41171
Acyp2	0.551287	1.4112
Ssbp1	0.398482	1.40885
Mrpl14	-0.567069	1.40211
Cpt1b	0.334345	1.39927
Hibadh	-0.438491	1.3982
Hsd17b8;H2-Ke6	-0.126806	1.38164
Gbas	0.111736	1.38158
Coq10a	-3.61451	1.38044
Dhrs7b	0.383935	1.3765
Mrpl30	1.02745	1.37304
Sdpr	-0.824957	1.36238
Ndufs5	-0.351013	1.36049
Acad12	-0.314311	1.35732
Taco1	0.422132	1.34836
Cox4i1	-0.147652	1.34777
Ptcd3	-0.428708	1.34293
Ech1	0.260497	1.337
Dhrs4	0.182578	1.3241
Coq4	-2.16013	1.32287
Fech	-0.712962	1.31741
Rab11b;Rab11a	0.511407	1.3136
Apoc1	-0.394911	1.31217
G6pdx	2.00348	1.31112
Idh3b	-0.218316	1.30443
Sod1	0.476347	1.3039
Pck2	-1.24213	1.30229
Rdh13	0.362037	1.29744
Ca3	-1.05163	1.28849
Atp5f1	0.399219	1.28788
Cyb5a	-0.486546	1.28583
Coq7	-0.764104	1.27704
Slc25a42	-0.626573	1.27169
Parl	0.525063	1.26591
Mut	-0.147405	1.26046
Fam162a	-0.562377	1.2564
Oat	0.310272	1.2479
Iars2	-0.262938	1.23804
Sfxn5	0.256544	1.22741
Ralb	-1.47746	1.22003
Ndufv1	-0.17848	1.21808
Ndufs2	-0.33753	1.20816
Coq3	-0.595689	1.20766
Cyc1	-0.327782	1.20505
Rab5c	-0.180361	1.20345
Etfa	-0.273955	1.2005
Etfdh	0.262192	1.19964
Mrs2	1.18943	1.19795
Gnas	-0.212646	1.19431
Phb2	0.154326	1.1883
Atp5l	0.276672	1.18823
Ndufs6	-0.472286	1.18589
Aldoa;Aldoart1	0.293896	1.17687
Tmem11	2.2933	1.17491
Uqcrc1	-0.229639	1.17092
Calu	-1.96596	1.16484
Mrps36	-0.327623	1.16281
Mrpl22	-1.46134	1.1618
Vwa8	0.182717	1.1592
Gstm7;Gstm2;Gstm1;Gstm6;Gstm4;Gstm5;Gm6665;Gstm3	-0.355607	1.15118
Canx	0.495042	1.14881
Mrps31	-0.9429	1.1425
Hist1h2br;Hist1h2bp;Hist1h2bk;Hist1h2bb;Hist1h2bf;Hist3h2ba;Hist3h2bb;Hist1h2ba;Hist2h2be	-1.04346	1.14183
Arl8b;Arl8a	-1.47779	1.14009
Myo1c	-0.497417	1.1364
Ndufaf4	0.295683	1.12616
Slc25a3	0.295991	1.12512
Lamtor5	0.721109	1.11449
Uqcrh	-0.2784	1.11426
Timm10	4.02977	1.1111
Slc25a35	-0.217623	1.09727
Mtx2	0.24387	1.09456
Cbr1	-0.321179	1.08984
Ndufc2	-0.453925	1.08619
Ctsd	-0.31473	1.08223
Ptges2	-0.249619	1.07638
Grn	1.33012	1.07167
Clpp	0.154529	1.06702
Mdh2	0.127397	1.05987
Actg1	-0.763887	1.05964
Fabp3	0.67535	1.05774
	0.222978	1.055
Anxa6	0.384483	1.0508
Sars2	1.28861	1.04988
Fgg	0.3592	1.04734
Acads	-0.199503	1.04686
Spta1	-0.853377	1.04666
Abcb7	-0.942326	1.04507
Slc25a22	0.262641	1.04453
Rhot2;Gm20683	0.265065	1.04381
Lpl	1.91874	1.03799
	-2.71589	1.03488
Marcks	-0.553358	1.03086
Myl1	-3.02138	1.02681
Alb	-0.405488	1.02334
Cmc1	-0.425235	1.02175
Mbp	-1.18581	1.02122
Nmnat3	-0.267998	1.0191
Flad1	4.00948	1.01543
Qdpr	-1.01397	1.01528
Rpl12	0.350329	1.0019
Gstp1;Gstp2	-0.700696	1.00086
Cmpk1	0.573206	0.993723
B2m	-1.73067	0.993437
Mtnd1	-2.81876	0.99337
Yme1l1	1.22469	0.992833
Suox	0.363234	0.991431
Vdac3	0.295354	0.989999
Steap4	-1.77225	0.985797
Sacm1l	1.13271	0.984181
Atp5b	0.330455	0.982958
Mtx1	0.156472	0.982239
Slc25a19	-0.233114	0.981269
Mrps2	0.454008	0.979471
Supv3l1	0.34368	0.975584
Mtpap	1.69022	0.974795
Mrpl15	-1.46682	0.974636
Rab14	0.293837	0.968686
Anxa5	0.729336	0.964131
Uqcc2	-0.427183	0.96153
Msn	-0.600893	0.961502
Prdx5	-0.158675	0.95048
Gcsh	-0.486057	0.949473
Hsdl2	0.212561	0.948571
Hyou1	-1.1366	0.947674
Gcdh	-0.276656	0.946114
Acad8	-0.374482	0.939092
Tkt	0.698456	0.936088
Pkm	-0.252642	0.932191
Ndufs1	-0.083395	0.925782
Oxa1l	2.26948	0.913276
Pdia3	0.479269	0.906177
Pdia6	-0.851127	0.898688
Fahd1	0.297711	0.898562
Timm23	0.462276	0.897943
Vdac1	0.255849	0.897758
Chchd1	-1.62385	0.897105
Sirt5	0.400654	0.896706
Hk1	0.819634	0.895725
Arsa;Galns	-1.05054	0.891198
Htra2	0.533076	0.890416
Agpat2	1.32465	0.87886
Shmt2	0.433645	0.878327
Mtnd5	-0.0987574	0.873498
Cbr2	-1.60999	0.873482
Sirt3	-2.39631	0.869835
Oxnad1	-0.160999	0.868431
Mrpl38	-1.26422	0.868119
Coa6	1.96247	0.867554
Atp5j	-0.327929	0.862715
Cbr4	-0.105588	0.85499
Hrsp12	2.13684	0.850254
Rars2	0.571969	0.848968
Myh4	-5.5587	0.846691
Isca2	-0.1424	0.842128
H2afj;Hist1h2ah;Hist1h2aa;Hist1h2ab;Hist2h2aa1;Hist3h2a;Hist1h2af;Hist1h2ak;Hist2h2ac;Hist1h2al;H2afx;Hist2h2ab	-0.992284	0.84105
Hnrnpa2b1	0.504775	0.837938
Rpl3	0.531377	0.833173
Gstz1	-0.572613	0.831319
Fabp5	0.965076	0.830603
Lap3	-0.123992	0.829902
Plbd1	-1.48709	0.826976
Asah1	-0.448977	0.824915
	-0.286668	0.823539
Fasn	2.18352	0.820811
Dap3	-0.329945	0.809782
Prdx3	-0.225684	0.80596
Bphl	-0.13612	0.803621
Mul1	-0.582938	0.803362
Pgls	-1.57776	0.801451
Ndufv3	-0.183754	0.80039
Ndufa13	-0.149581	0.797287
Hist1h4a	-0.700529	0.788792
Mrps10	-1.42546	0.787556
Sdhb	-0.0822048	0.780023
Tpp1	-1.12091	0.775668
Abhd11	-0.386971	0.774397
Calm1;Calml3	-0.142252	0.772359
Vdac2	0.239411	0.771304
Anxa2	-0.57757	0.764173
Mcat	-0.361709	0.764121
Cox6a1	-0.780768	0.759453
Phyh	-1.51177	0.758973
Ndufs7	0.132459	0.757952
Sec61b;Gm10320	1.01493	0.754645
Stx12	0.996077	0.745587
Mtco2	-0.143233	0.745309
Pgk1	0.430886	0.745309
Tst	0.314464	0.744157
Lypla1	-0.14076	0.743206
Csrp1	-0.873314	0.740729
Ndufb6	0.176963	0.740595
Sod2	0.18974	0.74026
Rab35	0.459819	0.738592
Sdhaf2	0.924988	0.735196
Scpep1	1.16652	0.727766
Atad3	0.208831	0.723826
Crat	-0.155913	0.718624
Mpc2	-0.305773	0.718512
Timmdc1	0.266087	0.71275
Glul	-1.19606	0.712139
Bckdk	0.120506	0.710505
Gadd45gip1	-0.325596	0.706008
Glod4	-0.170189	0.703959
Hsp90ab1	0.299761	0.703091
Serpinh1	-0.640451	0.70181
Igh-3;Ighg2b	-0.610931	0.69351
Hagh	-1.28269	0.692828
Cmc2	0.224098	0.687893
Usmg5	-0.221518	0.686708
Igkc	-1.19191	0.686241
Lamtor1	0.151866	0.677409
Aifm1	0.111303	0.674846
Coa3	1.84506	0.670017
Rpl8	0.803059	0.669971
Nit2	-0.236078	0.662418
Mrps18b	-1.19621	0.659938
Rpl13	-1.07542	0.659016
Dhodh	-0.136786	0.657409
Ecsit	0.375458	0.654706
Idh3a	-0.139317	0.654081
Mrps7	0.567791	0.653926
Ndufs8	0.350524	0.652545
Crip2	-1.61643	0.650368
Akr1b10	-0.232892	0.646197
H1f0	-1.57551	0.643053
Mrpl39	-1.42387	0.640509
Mrps9	-0.399948	0.639488
Mrpl12	-0.176576	0.630512
Cisd3	-0.375291	0.62185
Slc4a1	-0.453157	0.620284
Acot13	-0.169429	0.619843
Acadl	-0.098573	0.613607
Tmem65	-0.466901	0.611998
Trap1	-0.0977713	0.611732
Serpina3k	-1.07485	0.605897
Mrpl47	-0.936736	0.598618
Col1a1	-0.611139	0.594253
Mrps28	0.237158	0.594087
Letmd1	0.151421	0.579871
Vapb	0.22633	0.578975
Cav1	-0.279957	0.577132
Tars2	-0.382067	0.57631
Ppib	-0.355183	0.576119
Txn	0.112352	0.572663
Calr	0.474593	0.57053
Rap1a;Rap1b	-1.24262	0.566747
Rab5b	-0.176985	0.563847
Atp1b3	-0.128712	0.562875
Cpt1a	0.972748	0.562625
Mgll	-0.24154	0.562514
Hmgb1	-0.930051	0.561087
Rpl19	0.923731	0.559893
Txnrd2	-0.0538629	0.558951
Ivd	-0.266543	0.55537
Erlin2	-0.367771	0.554149
Gng12	1.34386	0.553278
Dbi	-1.76081	0.551002
Atp5j2	0.347277	0.543296
Fdxr	-0.121384	0.542638
Tmem126a	0.127131	0.540128
Slc25a4	-0.174193	0.540069
Gm8797;Uba52;Kxd1;Ubc;Ubb;Rps27a;Gm7808	0.222563	0.53591
Slc16a1	0.167214	0.534944
Cars2	1.02918	0.528656
Pon3	-1.0104	0.516123
Cryz	-0.108725	0.509913
Bcl2l13	0.14647	0.500404
Ndufa6	-0.118142	0.495928
Sdhd	0.40191	0.495864
Serhl	-0.187142	0.493156
Ndufa4	0.0993875	0.490924
Mpc1	0.295856	0.487499
Cox20	-1.62505	0.484708
Cox7c	0.17207	0.483477
Coa5	1.07004	0.483132
Carkd	1.05515	0.480052
Bcat2	-0.256549	0.479495
Igha	-0.657226	0.476978
Ganab	0.249441	0.474163
Hist1h1e;Hist1h1a	-0.25784	0.472292
Ddx3x;Ddx3y;D1Pas1	0.848923	0.470003
Sptb	-1.19107	0.467072
Ndufa2	-0.18763	0.463983
Spr	-0.178767	0.460536
Acot11	1.20039	0.459749
Acss3	0.207977	0.45793
Eci2	-0.0921822	0.457521
Pgrmc2	-0.172467	0.454873
Abcb10	-0.536324	0.451465
Ict1	-0.201626	0.448222
P4hb	0.269967	0.444841
Cox5a	-0.256741	0.440749
Rhot1	-0.121035	0.440123
Hspd1	0.0769316	0.434817
Mfn2	0.464452	0.429664
Atp2a2	0.441055	0.428966
Mavs	0.237085	0.42846
Acadm	-0.114042	0.426924
Pnpt1	1.12546	0.420497
Ndufv2	-0.088604	0.417559
Ndufaf2	-0.111093	0.414178
Vars2	-1.01708	0.41235
Atad1	0.869189	0.409846
Grhpr	-0.114793	0.396807
Acaca	-0.370119	0.392603
Rhoc;Rhoa;4930544G11Rik;Rhob	-0.127111	0.391911
Ppt1	-0.754477	0.381999
Uqcrfs1	-0.0825602	0.379971
Slc25a11	-0.0670471	0.379469
Serpina1e	-0.977237	0.376912
Sec22b	-0.429951	0.374875
Mcur1	-1.28306	0.374371
Cycs	0.0901477	0.367043
Uqcrq	-0.0880725	0.364077
Rtn3	0.783597	0.362128
Glrx5	0.0914828	0.358394
Zadh2	0.114934	0.354382
Atp5h;Gm10250	0.0759627	0.35346
Atp5i;Atp5k	0.130513	0.352376
Nudt13	-0.0949008	0.349486
Hspa5	0.298123	0.345223
Myl6	0.237675	0.343741
Mrpl21	0.167297	0.342297
Naga	-0.204531	0.341883
Abcb8	-0.122192	0.336068
Ociad1	-0.125572	0.335836
H2-K1;Gm8909;H2-Q7;H2-Q1;H2-Q4;H2-Q6;H2-Q8;H2-L;H2-D1;H2-Q10	-0.552465	0.335721
Aldh3a2	0.510464	0.33265
Itgb1	-0.224193	0.330124
Tubb5	-0.153329	0.327616
Aldh5a1	0.0677567	0.327083
Aldh9a1	0.112176	0.323445
Yars2	0.531502	0.323393
Adhfe1	-0.114636	0.318351
Ndufa7	-0.102336	0.316342
Ybx1	-0.430932	0.316021
Timm44	-0.0720609	0.314939
Acaa1a	-0.225218	0.3138
Ndufs4	0.0819619	0.309926
Mrpl1	-0.210222	0.308057
Uqcc3	-1.0035	0.302119
Por	-0.06622	0.299193
Acsf2	-0.0828597	0.297932
Bpnt1	0.126809	0.297571
Aifm2	-0.0620543	0.296124
Myh9	0.19637	0.295025
Fgb	-0.194866	0.283335
Gpd2	-0.0782204	0.282881
Tomm22	0.167095	0.28285
Pmpca	0.123658	0.281349
Slc35a4	0.207536	0.27925
Afg3l2	-0.047725	0.277275
Bsg	0.0889244	0.274163
Pdha1	-0.0410697	0.272071
Cfl1	0.667126	0.2716
Apoo	-0.0520865	0.271114
Mtatp8	0.140685	0.271029
Lyrm7	-0.0916843	0.267648
Eno1	0.0854232	0.265188
Rab2a;Rab2b	0.81067	0.259491
Rala	-0.848162	0.258981
Dld	-0.021951	0.258906
Hsp90b1	0.236874	0.258905
Lars2	-0.132069	0.257254
Slc4a4	0.561635	0.254733
Cyb5r3	0.0263888	0.253606
Fis1	0.108323	0.253131
Gpx4	-0.0802962	0.243087
Chchd6	-0.0832462	0.232158
Chp1	-0.54258	0.23203
Psap	-0.0798327	0.228988
Nudt12	0.534882	0.2289
Mrpl41	0.446752	0.226977
Ethe1	0.106063	0.224673
Hacd2	0.649126	0.224369
Maoa	-0.164991	0.223988
Prodh	0.145334	0.222287
Mrps23	-0.0886726	0.221526
Gfm2	0.246342	0.218138
Ywhag	0.144026	0.217917
Akr7a2	0.0758514	0.216459
Mrps30	0.255308	0.216305
Immt	0.0446955	0.216284
Uqcr10	-0.120829	0.215373
Rtn4	0.420687	0.21376
Nlrx1	0.0671088	0.210497
Rpl18	-0.340911	0.209018
Pgd	0.509212	0.207172
Tf	0.0758425	0.204288
Mrpl10	-0.159527	0.203302
Prdx1	0.0745773	0.2033
Atp1a2	-0.0359681	0.203271
Cox6c	-0.0507437	0.200698
Mrpl28	0.251665	0.198446
Actn4	0.391303	0.19417
Pdp2	0.0877508	0.193958
Slc25a1	0.0842349	0.192734
Mrps5	-0.120369	0.191737
Ndufb5	0.0408942	0.189084
Atp6v1a	-0.232839	0.188144
Opa3	0.11233	0.186147
Pitrm1	-0.0690435	0.184029
Acsf3	0.0773894	0.18272
Reep5	0.0736446	0.175594
Iscu	-0.526459	0.174931
Acad9	-0.0488192	0.174401
Taldo1	-0.125509	0.173418
Ndufb10	0.0170002	0.172066
Apoa1	-0.0549107	0.17137
Rplp2	-0.132556	0.171109
Rpn2	-0.503227	0.167003
Ldhb	-0.103358	0.166412
Oxsm	0.589128	0.159902
Tln1	-0.099589	0.158682
Pcbd2	0.07289	0.157502
Dhrs1	-0.100963	0.156711
	-0.0652676	0.154642
Rpn1	0.11466	0.153289
Ckb	-0.383032	0.152108
Apool	-0.0359166	0.151445
Col1a2	0.419854	0.148663
Tfam	0.0706889	0.147993
Mrps6	-0.150012	0.14697
Acly	0.361638	0.144311
Got2	0.0813459	0.142609
Ccdc90b	-0.0971324	0.137181
Smim4	-0.451158	0.136429
Samm50	0.046236	0.132597
Spg7	-0.0482146	0.125729
Dlst	0.0321503	0.12164
Prdx6	-0.258787	0.117956
Tuba1c;Tuba1a;Tuba1b;Tuba3a	0.0640151	0.117277
Mrps27	0.085427	0.115798
Mrps26	-0.111149	0.113426
Tbrg4	-0.0812403	0.11211
Tsfm	-0.0570634	0.110008
Bcs1l	0.0932178	0.106184
Msra	0.107944	0.105783
Mrpl53	0.373312	0.101194
Nme2;Gm20390	0.0564543	0.0992603
Mrpl19	0.224549	0.0963822
Uqcrc2	-0.0239627	0.0947073
Cecr5	0.0518812	0.0932412
Sccpdh	0.21821	0.0876566
Hars2	0.0707334	0.0854505
Cdc42	0.0321344	0.0848962
Fam73b	-0.232728	0.0810121
Ywhaz	0.0631072	0.0777033
Nfs1	-0.0187289	0.0755749
Lman2	-0.218737	0.0750229
Mrps22	0.0456912	0.0743072
Afg3l1	-0.0921021	0.0732507
Prkcsh	0.0527217	0.0720835
Mcee	0.2393	0.0693367
Pdia4	0.085921	0.0657886
Pdhx	0.0148398	0.0645024
Ghitm	-0.061355	0.0639684
Ndufaf1	0.026624	0.0607106
Slirp	-0.047877	0.0592786
C1qbp	-0.0132167	0.0548445
Tmem14c	0.197678	0.0546588
Chchd7	0.136959	0.0539894
Pisd;Gm20671	0.181658	0.0524375
Lyrm5	0.00985082	0.0484873
Oxld1	-0.120035	0.0481166
Lgals1	-0.056488	0.0461919
Fga	0.0378507	0.0405972
9030617O03Rik	-0.0186125	0.0405748
Pcx;Pc	0.0081679	0.0389279
Acss1	0.0192197	0.0372813
Mug1;Mug2	-0.1855	0.0365881
Mmab	0.016777	0.0362464
Lonp1	-0.0108382	0.0346421
Dbt	-0.00702731	0.0333958
Gja1	0.0628484	0.0324381
Apoh	0.0281436	0.0304101
Sfxn1	0.0106347	0.0303681
Pgam1	-0.0511411	0.0289615
Mmaa	0.0113888	0.0280185
Mfn1	0.00666555	0.0206388
Mipep	0.0361322	0.0200597
Ca4;Car4	-0.0819944	0.0192813
Mgst1	-0.00579834	0.0189052
Fundc2	0.0136236	0.0182907
Rpl14	0.0425218	0.0179917
Acadvl	-0.00211906	0.0163784
Timm9	-0.00631269	0.0160215
Mtif2	0.0111224	0.0158774
Hadh	0.00395711	0.0143012
Pmpcb	-0.00687917	0.0103396
Txn2	0.00375493	0.00907974
Rplp0	0.00598462	0.00823984
Me3	0.000776927	0.000999129

## Sheet: 7d
Gene name	LogFC	-LOG10(Pvalue)
Ppif	1.49089	5.5868
Ctsz	3.60716	5.46116
Aldh2	-0.929082	5.34938
Lap3	-0.552991	5.19127
Aldh6a1	-0.984518	4.83418
Ucp1	2.42908	4.79337
Apmap	6.03715	4.77128
Tomm40	1.32416	4.58226
Ehhadh	4.4394	4.55996
Gfm1	1.44623	4.47438
Stom	2.68463	4.3726
Adck3	-2.17213	4.35982
Ndufab1	-1.20161	4.31627
Maob	-0.626375	4.28712
Grsf1	3.3336	4.22
Atp5d	0.895716	4.1942
Cox7a2	-1.25322	4.19161
Cox20	1.35425	4.10732
Letm1	0.721971	4.10084
Acat1	-0.556243	4.04624
Rab1;Rab1A	2.41758	4.01876
Ctsb	-0.909049	3.96494
Cmc1	-1.77877	3.9264
Letmd1	0.974282	3.88952
Echdc1	-1.22254	3.88309
Ahnak	-2.55654	3.86452
Acad10	-1.07666	3.85238
Acsf2	1.0186	3.84704
Ndufa10	-0.667056	3.84439
Auh	-1.04513	3.82242
Plin4	-3.07624	3.81054
Macrod1	-1.34704	3.75622
Cox17	3.53987	3.71826
Tufm;Gm9755	-0.781179	3.71523
Sfxn5	0.721295	3.68019
Coq9	-1.25595	3.67131
Mettl7a1;Methig1;UbiE2;Mettl7a2;Mettl7a3	-1.75458	3.67075
Echdc3	-1.0546	3.64763
Suclg2	-0.77851	3.62632
Lamp2	0.861635	3.61468
Hsd17b4	1.98689	3.61326
Dnajc11	1.69422	3.60968
Ca3	-1.82941	3.59589
Hsd17b12	2.41258	3.56866
Mtch2	0.773743	3.56136
Ucp3	2.49584	3.54732
Mccc2	-0.483136	3.52753
Dhrs7	2.70766	3.51546
Abcd3	2.64369	3.50998
Dnaja3	0.730286	3.47831
Rmdn3	1.38021	3.46831
Ndufb4	-1.5115	3.46659
Stoml2	1.00256	3.44702
Fundc2	-0.583924	3.43596
Timm50	0.845699	3.42805
Aco2	-0.527526	3.42478
Hint2	0.68474	3.42475
Uqcrb	-0.551978	3.40252
Gpd1	1.44863	3.40051
Ndufb10	-0.441525	3.40007
Fabp3	0.877909	3.37167
Cat	1.69743	3.36262
Mrpl22	-1.50976	3.36235
Ak3	-0.705104	3.35797
Pcca	-0.603064	3.35096
Ndufb7	-0.721049	3.34368
Fahd2	-1.03548	3.34199
Ndufb3	-1.31733	3.32539
Aldh4a1	-0.374568	3.31818
Mtco1	4.8996	3.29532
Ogdh	-0.599131	3.29304
Acadvl	0.194297	3.21909
Bcap31	2.45934	3.21629
Acaa2	-0.768438	3.20692
Hspa9	0.74845	3.17686
Mtx3	0.745488	3.15921
Ndufa8	-0.722022	3.1512
Idh2	-0.958373	3.1412
Trap1	-0.531837	3.14086
Lamtor1	1.38089	3.1358
Acox1	1.59356	3.0934
Sqrdl	1.87559	3.09316
Tmem143	-0.901226	3.08508
Timm8a1	1.69901	3.08431
Ndufb9	-0.812944	3.07918
Hccs	1.54492	3.07296
Atp5c1	0.605852	3.06566
Clpx	0.934591	3.05441
Mrps28	0.598525	3.04619
Acadsb	-0.838468	3.03511
Npc2	-0.748326	3.0313
Acsl5	5.87416	3.03006
Plin1	-1.18196	3.02877
Uqcc1	-0.427711	3.02695
Timm17a	2.69709	3.02109
Lrpprc	-0.393029	2.99162
Cox15	3.42714	2.9857
Timm13	1.76271	2.97902
Gyk;Gk	5.1852	2.97642
Acsl1	0.602409	2.9717
Apoa1bp	-0.798439	2.96412
Scp2	1.62614	2.95826
Serhl	-1.14871	2.95138
Tomm70a	0.402339	2.95095
Cyb5r1	1.27115	2.9418
Prdx5	-0.48081	2.94019
Hist1h1e;Hist1h1a	-2.90851	2.90895
Cpt1b	0.766742	2.88692
Nudt12	2.78549	2.8774
Eef2	1.31136	2.87386
Clybl	-0.660119	2.86232
Cox4i1	-0.679745	2.84086
Sucla2	-0.3428	2.81096
Mtnd1	-3.04359	2.7797
Hsd17b8;H2-Ke6	-0.655806	2.7772
Fam210a	0.831592	2.76658
Bsg	1.14916	2.76113
Cbr4	-0.533204	2.75147
Oat	-0.764894	2.74044
Aifm2	1.33493	2.73994
Timm8b	2.1903	2.73779
Ndufb8	-0.953412	2.72909
Ldha	1.69125	2.7202
Cisd1	-0.576004	2.71968
Isoc2a	-1.32188	2.71795
Gcdh	-0.857579	2.71655
Hbbt1;Hbb-bs	-1.10366	2.71305
	1.12608	2.70786
Rtn4ip1	-1.59779	2.69656
Cycs	0.865829	2.69146
Ctsf	-4.35963	2.6894
Hsdl2	0.562442	2.68695
Gstm7;Gstm2;Gstm1;Gstm6;Gstm4;Gstm5;Gm6665;Gstm3	-1.5055	2.68371
Mut	-0.443331	2.68087
Ptrf	-0.791636	2.67416
Chchd1	-0.831669	2.6698
Fmo1	0.963203	2.66861
Cox6c	-0.677189	2.65735
Cbr1	-0.646245	2.65679
Uqcrc2	-0.558128	2.65617
Sdr39u1	-1.49404	2.65572
Lonp2	2.59436	2.64827
Sod1	0.484161	2.63792
Hpdl	2.2834	2.63744
Coa7	1.38711	2.62978
Gapdh;Gm7293	1.46378	2.62741
Eci1	-1.00165	2.6248
Grpel1	0.86259	2.61233
Ndufs1	-0.302147	2.60653
Cox6b1	-0.673661	2.60176
Chchd4	0.7855	2.5972
Gnai2	-0.848	2.59564
Hadha	-0.121556	2.58407
L2hgdh	-0.866293	2.58347
Bdh1	4.36577	2.58243
Dlat	-0.399604	2.57154
Slc25a20	0.601559	2.56907
Mgll	1.49064	2.55857
Gpam	4.78848	2.55691
Ndufa2	-0.664456	2.5558
Rmdn1	0.494609	2.55397
Akr1b10	-1.08415	2.54761
Ehd2	-1.45297	2.54096
Etfb	-0.454825	2.53662
Atpaf2	1.11693	2.51653
Hsd17b10	-0.779398	2.51049
Hspa8	0.785075	2.50725
G6pdx	2.85815	2.50575
Dnajc15	3.1745	2.49227
Slc2a4	2.08963	2.49063
Rab6b;Rab6a	3.04226	2.49056
Comtd1	1.87805	2.48417
Iars2	-0.399423	2.48411
Nit2	-1.08925	2.48315
Pdk2	-0.665866	2.47852
Vwa8	0.635882	2.47559
Nudt7	2.22903	2.47323
Vim	-0.765837	2.46718
Tstd3	1.85101	2.44996
Reep5	1.34396	2.44276
Cryz	-0.657897	2.43939
Atp6v1g1	1.39552	2.43434
Cox5b	-0.444318	2.43239
Hadhb	-0.363352	2.42373
Mrpl40	-0.541983	2.42289
Apoa2	1.6182	2.41669
Lipe	-1.30123	2.41207
Alas1	-1.3417	2.41011
Mtch1	1.59574	2.40408
Mavs	0.770994	2.40143
2022-03-02	1.08683	2.39716
Anxa6	0.728479	2.39638
Timm10b	0.649703	2.39422
Nudt13	-0.713756	2.39182
Pdk1	-1.19227	2.38571
Slc25a5	0.527652	2.38439
Ndufb11	-0.817212	2.37379
Hibch	-0.457478	2.37071
Mrpl37	-1.04562	2.36746
Fdx1	1.47653	2.35988
Ywhab	0.995281	2.35893
Acot2	0.954482	2.35874
Coq7	-1.72435	2.35825
Ccdc51	1.17327	2.35324
Echs1	-0.580489	2.3524
9030617O03Rik	-0.285788	2.34448
Ccbl2	-0.56156	2.33129
Atp6v1b2	1.29773	2.32928
Cox7a1	-1.40893	2.31883
Chdh	-0.608789	2.31812
Pnpla8	1.17874	2.31435
Mrpl46	-0.910719	2.30604
Rab7a	0.913731	2.30079
Ppia	0.814804	2.30007
Lamtor5	1.87376	2.29563
Uqcrc1	-0.496897	2.29473
Taco1	0.676875	2.29419
Agpat2	3.2232	2.28757
Gstk1	-0.903865	2.28459
Coq4	-0.671632	2.28225
Lias	1.87821	2.27279
Zbed5;Chchd2	1.28418	2.2623
Park7	-1.00733	2.25381
Idh3g	-0.330221	2.25131
Dhrs4	0.305101	2.25108
Lamp1	0.818506	2.24652
Clpp	0.42609	2.2441
Cox7c	-1.10649	2.24101
Acsm3	-1.57841	2.22277
Cpt1a	1.84022	2.21883
Slc16a1	0.882193	2.21211
Hist1h2br;Hist1h2bp;Hist1h2bk;Hist1h2bb;Hist1h2bf;Hist3h2ba;Hist3h2bb;Hist1h2ba;Hist2h2be	-2.11651	2.21053
H6pd	-1.72815	2.19944
Acad8	-0.415513	2.1982
Cfh	-3.43301	2.19602
Acot13	-1.00551	2.19536
Ak2	0.538337	2.17683
Gcsh	-1.37347	2.17441
Slc25a22	0.544279	2.17328
Grhpr	-0.489114	2.17162
Atp1a2	0.57897	2.17039
Ndufaf4	0.373993	2.16315
Cdc42	0.77603	2.15889
Ywhag	0.750334	2.15576
D10Jhu81e	-0.527483	2.15034
Etfa	-0.52928	2.14651
Sod2	0.234506	2.12644
haemaglobin alpha 2;Hba	-1.30577	2.12624
Ndufv1	-0.546109	2.12477
Sirt3	-1.85044	2.12094
Ndufc2	-0.55603	2.11559
	-2.94173	2.11519
Vdac3	0.311434	2.11225
Oxct1	-0.549983	2.10886
Cend1	2.73435	2.1057
Prdx2	-1.19153	2.09774
Mrpl38	-0.871913	2.09456
Abcb8	-0.405915	2.08451
Spr	-0.6621	2.0839
Aldoa;Aldoart1	0.955943	2.07748
Lman2	2.27447	2.07531
Coq6	-1.26684	2.0748
Qdpr	-0.330719	2.07254
Mrs2	1.96875	2.06797
	-0.43828	2.06492
Ppa2	-0.545009	2.06056
Acad11	0.967152	2.0587
Idh1	1.29122	2.05101
Glud1	-0.674817	2.04733
Canx	0.840268	2.04002
Opa1	-0.403996	2.039
Tmem126a	-0.400994	2.03096
Cs;Csl	-0.2536	2.03049
Slc25a51	0.440245	2.02313
Mtco2	-0.516062	2.01074
Ndufs2	-0.392214	2.00544
Pgk1	1.2748	2.00446
Qil1	-0.905321	1.99853
Tkt	1.7614	1.99606
Ephx2	0.757264	1.98393
Pccb	-0.221169	1.98207
Ndufa4	-0.444234	1.98201
Pam16	1.28941	1.97112
Slc25a3	0.37595	1.96762
Ndufs5	-0.574281	1.96238
Gja1	2.08147	1.96063
Fabp4	0.640851	1.95529
Poldip2	0.656122	1.93698
Coq5	-1.06084	1.93499
Calr	0.689854	1.9219
Hspe1	0.506471	1.91736
Mrpl23	-0.89011	1.90236
Mlycd	0.630046	1.90122
Glod4	-0.791123	1.90089
Sgpl1	1.25944	1.89295
Ict1	-0.504047	1.88813
Acly	4.01214	1.87218
Uqcrfs1	-0.29567	1.87076
Arsa;Galns	-1.21207	1.86519
Slc4a4	2.66282	1.86362
Mrpl39	-2.91721	1.84411
Mccc1	-0.224062	1.84316
Gnaq	-1.58678	1.84247
C3	0.596526	1.83987
Tmem11	3.1296	1.83788
Tsfm	0.494926	1.83121
Aoc3	-0.883017	1.82662
Cpt2	-0.304595	1.8218
Clpb	0.934395	1.81273
Ndufv3	-0.461057	1.80871
Rpl13	-1.52308	1.80613
Plin2	1.65294	1.79492
Sacm1l	2.28854	1.78441
Gmpr	2.77197	1.77836
Usmg5	-0.535212	1.77675
Timmdc1	0.594704	1.77613
Suox	-0.516549	1.77442
Lypla1	-0.459049	1.77037
Nmnat3	-0.854941	1.76732
Fdxr	-0.413863	1.7631
Acot11	4.42167	1.75971
Pcx;Pc	-0.125601	1.75914
Rac1;Rac3;Rac2	-0.858389	1.75341
Etfdh	0.421322	1.75215
Gpx4	-0.199075	1.73196
Sdpr	-0.990509	1.72584
Cyp27a1	-1.55052	1.71074
Hsp90ab1	0.666592	1.70445
Hist1h4a	-1.71535	1.70195
Rplp1;Gm10073	2.12292	1.69032
Fasn	4.73013	1.68919
Coq3	-1.00069	1.68139
Ivd	-0.97516	1.67748
Cyb5b	0.876403	1.6715
Coq10a	-3.18267	1.67147
Bckdk	-0.271695	1.65692
Acss1	0.446499	1.65137
Msra	1.38956	1.65062
Mrpl1	-0.755669	1.64928
Pex14	2.45492	1.64911
Timm23	0.773851	1.64201
Ndufa5	-0.55571	1.63827
Rhot2;Gm20683	0.338694	1.63619
Myl1	-4.5728	1.63307
Hibadh	-0.489585	1.62997
Eef1a1;Eef1a2	0.470465	1.62166
Pgd	2.25394	1.61643
Atp5s	-3.09892	1.60852
H1f0	-2.60909	1.60775
Ecsit	0.415939	1.60671
Abhd11	-0.527901	1.59723
Steap4	-3.01407	1.58788
Mmaa	0.301429	1.58627
Mtx1	0.259659	1.58489
Rab18	0.728301	1.58286
Rpl8	1.82392	1.57285
Pck2	-1.41314	1.56833
Hscb	-1.63012	1.56724
Bphl	-0.35146	1.56365
Ndufv2	-0.378393	1.55796
Wars2	1.79956	1.5478
Atp5o	0.258165	1.54441
Pgls	-1.24764	1.54228
Slc3a2	2.09706	1.54039
Lrrc59	1.36565	1.53736
Pdhx	0.254639	1.52879
Fech	-0.769893	1.52383
Abhd6	1.4659	1.51306
Pycr2	0.509207	1.50337
Apoe	-2.62476	1.50288
Cox5a	-0.763927	1.5022
Cox6a1	-1.52143	1.50186
Hk1	1.47746	1.49307
Coa5	1.69883	1.49198
Acp6	-0.316574	1.49042
Rab14	0.482821	1.48591
	-0.301826	1.47947
Rab11b;Rab11a	0.611207	1.47412
Apoa1	0.540155	1.47356
Idh3b	-0.311865	1.46422
Ldhd	-3.38684	1.46364
Sdhd	1.09918	1.45671
Msn	-0.43094	1.44898
Mrpl13	-1.72182	1.43795
Atad3	0.463293	1.43772
Fam213a	-0.41138	1.43487
Cfl1	2.32039	1.43477
Alb	0.298075	1.43327
Mrps6	0.634588	1.43055
Yars2	1.64081	1.42238
Pdia3	0.421935	1.42102
Hmgcl	-0.722595	1.41985
Eno1	0.710414	1.41931
Stx12	1.78824	1.41537
Bola3	0.532187	1.40987
Col1a1	-2.74108	1.40844
Gnb2	-0.346431	1.40809
Nme2;Gm20390	-0.695011	1.40598
Mrpl41	1.7233	1.40318
Hmgb1	-1.34465	1.4006
Ndufa6	-0.330205	1.3966
Mrpl11	-2.0596	1.39398
Gm8797;Uba52;Kxd1;Ubc;Ubb;Rps27a;Gm7808	0.350129	1.3931
Cbr2	-1.75027	1.38654
Uqcrh	-0.387355	1.38196
Ndufs6	-0.509134	1.37867
Marcks	-0.67468	1.37762
C1qbp	-0.278618	1.37689
Mgst1	0.300797	1.37568
Sdhb	0.109096	1.3755
Ech1	0.39372	1.36727
Aldh5a1	-0.31179	1.3553
Mrpl14	-0.450292	1.34866
Rpl3	1.29809	1.34797
Vapb	0.468081	1.3455
Phyh	-0.910005	1.33016
Idh3a	-0.214576	1.32665
Ganab	0.968312	1.31373
Nfu1	0.340961	1.31313
Atp5a1	0.262622	1.31043
Gstz1	-1.0864	1.309
Me1	2.35154	1.30243
Spta1	-2.45815	1.30009
Atp2a2	1.2467	1.2993
Suclg1	-0.436933	1.29121
Sdhaf2	1.48596	1.29098
Pisd;Gm20671	1.73238	1.2861
Rmnd1	-0.957512	1.2839
Tpp1	-1.27794	1.28068
Ndufb5	-0.296338	1.27192
Acsf3	0.394038	1.25347
Apoc1	-0.402643	1.23063
Dhodh	0.289875	1.22313
Sirt5	0.393262	1.22193
Atp1b3	0.580047	1.2193
Uqcrq	-0.277398	1.21236
Mrps22	0.336864	1.20987
Mrps2	0.281218	1.20864
Ehd1	-0.525244	1.19437
Rpl12	0.738852	1.18431
Lpl	2.18532	1.18132
Serpina3k	0.880868	1.17848
Ndufa13	-0.228639	1.1775
Rplp2	0.755145	1.177
Hspd1	0.250925	1.17339
Dcn	-0.649026	1.17145
Txn2	0.182835	1.16853
Mrps10	-2.07935	1.16018
Cyb5r3	-0.278012	1.1511
Mbp	-1.38463	1.14925
Acad9	0.135429	1.14859
Pdk4	0.5296	1.14696
Tf	0.686654	1.14595
Cars2	1.88636	1.14123
Ptges2	-0.25246	1.1339
Mrpl47	-1.38475	1.13356
Vars2	-1.31262	1.13305
Hacd2	1.98848	1.13156
Oxnad1	-0.306829	1.11297
Fabp5	1.55297	1.11156
Acaca	2.43929	1.10046
Yme1l1	1.36181	1.10023
Slc25a11	-0.177212	1.08981
Glrx5	0.467185	1.0889
Tomm7	-1.62942	1.08544
Ndufs3	-0.215748	1.0827
Pkm	-0.369417	1.08056
Mcat	-0.435722	1.07923
Ndufaf2	-0.244055	1.07582
Prkcsh	0.681943	1.07484
Rab35	0.684099	1.06359
Iscu	1.49014	1.05661
Ndufs4	-0.276969	1.05064
H2afj;Hist1h2ah;Hist1h2aa;Hist1h2ab;Hist2h2aa1;Hist3h2a;Hist1h2af;Hist1h2ak;Hist2h2ac;Hist1h2al;H2afx;Hist2h2ab	-1.59823	1.03846
Sars2	1.2729	1.03649
Tpi1	0.332188	1.03569
Rpl14	1.16356	1.0338
Mpc2	0.314161	1.02395
Rpl18	1.29371	1.01437
Anxa2	-0.414548	1.01346
Gnb1	-2.58928	1.0088
Nlrx1	-1.69378	1.0063
Slc1a5	-0.704842	1.0045
Rpl19	1.79415	1.00093
Hist1h1c	-2.90942	0.995408
Gnas	-0.35088	0.993726
Msrb2	-0.856284	0.992523
Timm10	3.62175	0.992266
Ces1d	-0.5479	0.991716
Atp5l	-0.166246	0.988341
Por	0.292187	0.987606
Slc25a10	2.18103	0.985696
Prdx6	0.852755	0.984989
Mrpl49	-1.70498	0.984166
Sdhc	-0.284403	0.981124
Bcs1l	-0.397078	0.976689
Tst	0.251258	0.97591
Rhot1	-0.190859	0.974772
Rhoc;Rhoa;4930544G11Rik;Rhob	0.280419	0.974056
Tfam	-0.406143	0.964216
Mpc1	0.583639	0.960772
Rpl7	1.22713	0.958608
Flad1	3.77936	0.956524
Mrpl44	-1.57475	0.952587
Cd36	-0.16971	0.952567
Mug1;Mug2	2.22248	0.948885
Myh4	-5.57282	0.948819
Rap1a;Rap1b	-1.8861	0.937856
Sdha	-0.139105	0.930943
Atp6v1a	0.958028	0.929379
Cox7a2l	0.662481	0.928544
Slc25a19	-0.202344	0.925289
Rab5b	-0.273858	0.917626
Tars2	-0.940879	0.914723
Slc4a1	-0.662474	0.913444
Ccdc90b	-0.315557	0.913319
Mtpap	1.60424	0.911378
Fh	-0.331027	0.900565
Phb	0.138063	0.897952
Glul	0.665593	0.896277
Slc25a42	-0.455179	0.896202
Coa6	2.02511	0.895427
Pdhb	-0.241032	0.885541
AK157302;Isca1	0.197351	0.87779
Cyb5a	-0.356103	0.873681
Pon3	0.508167	0.870767
Plbd1	-1.85494	0.858101
Pgam1	0.782292	0.856099
Igkc	0.729507	0.85608
Dbi	-2.08421	0.842987
Rab10	-0.336356	0.842624
Eci2	-0.192094	0.835443
Gfm2	0.436136	0.832872
Mrps35	-0.292318	0.821256
Cisd3	-0.451629	0.805837
Mipep	-0.814284	0.804674
Mfn1	0.640964	0.804313
Grn	0.99691	0.799792
Ndufb6	-0.134874	0.797616
Acad12	-1.96549	0.792175
Pdia6	-0.98502	0.79039
Hadh	-0.168118	0.788861
Atp5j2	0.454171	0.787423
Oxa1l	1.92109	0.785237
Fam73b	1.35752	0.783176
Coa3	2.10387	0.774228
Mrpl10	-0.660473	0.773798
Uqcr10	0.457727	0.772143
Acta1;Actc1;Actg2;Acta2	-2.43783	0.771068
Mrpl15	-1.35647	0.7535
Me3	-0.347869	0.753263
	-0.20823	0.75034
Atp5i;Atp5k	-0.173751	0.746663
Acss3	0.313364	0.746618
Mrps26	0.200663	0.743283
Cmc2	0.303263	0.738963
Txnrd2	0.144329	0.737238
Naga	-1.08917	0.734815
Supv3l1	0.253951	0.726254
Dhrs7b	0.240671	0.723557
Decr1	-0.110848	0.720506
Tubb5	0.0854441	0.719238
Manf	1.12383	0.71042
Mrps7	0.631388	0.700649
Afg3l2	-0.151311	0.699033
Gstp1;Gstp2	-0.519664	0.696361
Acaa1a	-0.46899	0.693774
Mecr	-0.219657	0.689012
Abcb10	-0.249085	0.674254
Mtif2	-0.276371	0.673167
Tpd52l2	-0.45436	0.667519
Dld	-0.185214	0.663354
Fam162a	-0.352353	0.658127
Oxsm	-1.88503	0.649594
Hsp90b1	-0.247199	0.644195
Mrps18b	0.462299	0.643951
Gpx1	-0.473516	0.636035
Taldo1	0.352475	0.611197
Apoh	-0.338782	0.610974
Epb41l2	-0.823601	0.610392
Acadm	-0.0794067	0.610156
Chchd7	-1.38759	0.609395
Uqcc3	-1.7684	0.607857
Slc25a35	-0.298651	0.605305
Acads	-0.170555	0.60366
Tmem14c	2.39718	0.603531
Mcur1	0.196628	0.602115
Gbas	0.109074	0.60142
Hk2	0.586046	0.599864
Hspa5	0.317612	0.599375
Chchd3	0.123768	0.593491
Acadl	0.103294	0.59304
Bcat2	-0.322426	0.590976
Lgals1	-0.238351	0.587148
Mrpl12	-0.0884272	0.585247
Chchd6	-0.200002	0.584435
Calu	-0.439491	0.584314
Parl	-0.998421	0.581125
Dbt	-0.0685895	0.5806
Mrps9	-0.240865	0.577253
Slc25a1	0.209189	0.577106
Fgg	0.382871	0.573928
Bckdhb	-0.149618	0.569219
Rplp0	0.377608	0.569081
Sec61b;Gm10320	0.888575	0.560494
Anxa5	-0.37225	0.557344
Sptbn1	-0.211041	0.5564
Rtn3	1.09056	0.542981
Ywhaz	0.214781	0.540591
Actn4	0.91915	0.537155
Sec22b	0.796145	0.533608
Pmpca	0.159541	0.525306
Uqcc2	-0.2309	0.519954
Ssbp1	0.151064	0.513876
Abcb7	-0.983195	0.513203
Tomm22	0.278861	0.509802
Aifm1	0.0902316	0.505993
Phb2	-0.0717742	0.49931
Ckb	0.598853	0.497048
Ca4;Car4	1.26165	0.480249
Pnpt1	1.26076	0.480029
Tln1	-0.246429	0.478871
Hrsp12	1.28881	0.475228
Chp1	0.974656	0.47433
Col1a2	-1.41765	0.472676
Ctsd	0.116058	0.471022
Mrpl21	0.230225	0.465846
Got2	-0.230094	0.45362
Oxld1	-0.820587	0.451123
Spg7	-0.170232	0.448255
Ndufaf1	-0.91245	0.445732
Ndufa12	-0.131299	0.43426
Fahd1	0.245475	0.426239
Ghitm	0.17141	0.425481
Dhrs1	0.245738	0.422777
Pitrm1	-0.150434	0.419363
Mdh1	0.243723	0.419277
Prdx3	-0.13246	0.41866
Klhdc7a	-0.114808	0.417909
Slc27a2	1.10456	0.417505
Minos1	-2.24269	0.41659
Bpnt1	-0.148336	0.415235
B2m	-0.996692	0.413483
Mrpl43	-0.119005	0.41273
Pdia4	-0.244715	0.411507
Rab2a;Rab2b	1.1758	0.407897
Serpina1e	0.621292	0.405038
Rpn2	-0.967196	0.397936
Slc35a4	-0.21313	0.394843
Mrps36	-0.210977	0.392368
Adhfe1	-0.147501	0.388781
Lonp1	0.0919075	0.388673
Atp5f1	0.112476	0.35917
Sfxn1	-0.0995471	0.35568
Agk	0.164214	0.354552
Rpn1	0.279016	0.349293
Slc25a4	-0.134548	0.346923
Cmpk1	0.422166	0.345595
Htra2	0.241947	0.345315
Carkd	0.758675	0.334441
	0.184273	0.332608
Mrpl53	0.982963	0.330662
Isca2	-0.0604572	0.329068
Igha	-0.523214	0.328177
Lars2	0.12586	0.32133
Pgrmc2	0.233466	0.314774
Mtnd5	-0.945947	0.312795
Mmab	0.0531972	0.311372
Sptb	-0.345845	0.307976
Vdac2	0.0791753	0.292526
	0.542985	0.290071
Actg1	-0.199958	0.283526
Igh-3;Ighg2b	0.517554	0.282931
Mtfr1l	-0.420376	0.281218
Maoa	-0.135955	0.277368
Fgb	-0.223041	0.270392
Samm50	-0.0586669	0.269922
Atp5b	-0.0846367	0.268467
Gng12	0.868103	0.262551
Ldhb	0.161741	0.260371
Rab5c	-0.0783017	0.26008
Acot9;Acot10	-0.0615126	0.259306
Acyp2	-0.7244	0.256575
Fam136a	0.111012	0.255195
Ociad1	-0.119781	0.249908
Mtx2	-0.0564677	0.248943
Aldh9a1	-0.0872606	0.24783
Mrps27	0.18643	0.244362
Ptcd3	-0.118509	0.243814
Mfn2	0.284898	0.243729
Shmt2	0.16807	0.242108
Mcee	0.911481	0.239595
Apoo	-0.0713844	0.230625
Ethe1	-0.0971807	0.227319
Ddx3x;Ddx3y;D1Pas1	0.465486	0.224013
Mrpl28	0.271334	0.210097
Akr7a2	-0.0953395	0.208916
Hagh	-0.142893	0.208428
Pdha1	-0.0373421	0.207058
Fis1	-0.113647	0.204929
Myo1c	0.0806446	0.204334
Rars2	0.165601	0.204236
Dap3	0.073801	0.203296
Ybx1	0.172233	0.199024
Prdx1	0.0968202	0.196193
H2-K1;Gm8909;H2-Q7;H2-Q1;H2-Q4;H2-Q6;H2-Q8;H2-L;H2-D1;H2-Q10	-0.427309	0.194957
Pcbd2	0.0628503	0.188767
Arl8b;Arl8a	-0.182194	0.185432
Txn	0.047437	0.179654
Ndufa9	-0.0534941	0.178577
Hnrnpa2b1	-0.180271	0.178131
Ppib	-0.128282	0.177219
Crip2	0.109154	0.175821
Atp5j	-0.0841198	0.174136
Mdh2	-0.0317872	0.163686
Tmem65	-0.145196	0.162378
Atp5h;Gm10250	0.0408154	0.161237
Prodh	-0.0847683	0.158056
Bckdha	-0.0406431	0.156433
Zadh2	0.0531298	0.155635
Myl6	0.101626	0.154449
Sccpdh	-0.275735	0.149024
Mrps30	-0.285714	0.14815
Lyrm7	-0.0570653	0.141177
Pdp2	0.0502885	0.137727
Myh9	0.0920162	0.134195
Aldh3a2	0.23494	0.131866
Ndufs7	-0.0510228	0.131566
Rdh13	0.0639165	0.130412
Rtn4	-0.352566	0.128775
Mtatp8	-0.0145454	0.123337
Scpep1	0.38192	0.114921
Rala	-0.411171	0.114695
Timm9	-0.0493857	0.113563
Cyc1	-0.0366567	0.105252
Hyou1	-0.0698115	0.103628
Lyrm5	0.0554714	0.103514
Timm44	-0.0317472	0.102154
Nfs1	0.0190366	0.0970527
Apool	0.0220629	0.0954153
Crat	0.0176627	0.0946438
Coasy	-0.0374247	0.0921415
Bcl2l13	-0.0325178	0.0914818
Fga	0.0861308	0.0902158
Ppt1	-0.171691	0.0788888
Immt	-0.0160065	0.0788444
Mrpl19	0.185815	0.0786629
Smim4	-0.221416	0.0778971
Ralb	-0.0300999	0.0718775
Gpd2	-0.0180111	0.0710803
Tuba1c;Tuba1a;Tuba1b;Tuba3a	0.0358295	0.0701118
Afg3l1	-0.132548	0.0699619
Erlin2	0.0564181	0.0675068
Amacr	-0.0210412	0.0671124
Slirp	-0.0528202	0.0658853
Gadd45gip1	0.0424938	0.0625971
Asah1	-0.0498339	0.0618994
Cecr5	0.032512	0.0569637
Hars2	-0.0313689	0.0529377
Pmpcb	-0.0270685	0.0507793
Opa3	-0.0278301	0.0490092
P4hb	-0.0292797	0.0481166
Cav1	0.00892576	0.044239
Psap	0.0175826	0.0436769
Gm5428;Rpl6	-0.0851288	0.0402084
Calm1;Calml3	0.0246092	0.0390806
Itgb1	-0.0293268	0.0377832
Dlst	0.0136267	0.0367366
Vdac1	-0.00864474	0.034893
Atad1	0.106094	0.0347755
Mrps5	-0.0188967	0.0315664
Mrps31	0.0291074	0.0303281
Serpinh1	-0.0248426	0.0280338
Ndufs8	-0.0204646	0.0277272
Tbrg4	0.0126254	0.0240475
Csrp1	-0.0131067	0.0169802
Mul1	0.0170752	0.0153434
Lace1	0.00360362	0.0147369
Mrps23	-0.00218836	0.0124556
Sptan1	0.00720024	0.0112927
Ndufa7	9.60032e-05	0.000180909
