# Supplementary material for: FAM210A is essential for cold-induced mitochondrial remodeling in brown adipocytes
Source: Nat Commun. 2023 Oct 10;14:6344. doi: 10.1038/s41467-023-41988-y (PMC10564795; doi:10.1038/s41467-023-41988-y)
Supplement: Supplementary file 6 — Supplementary Data 3 [file 41467_2023_41988_MOESM6_ESM.xls]

## Sheet: Original data
LFQ intensity KO1_BAT_totalprot1	LFQ intensity KO2_BAT_totalprot2	LFQ intensity KO3_BAT_totalprot3	LFQ intensity WT1_BAT_totalprot1	LFQ intensity WT2_BAT_totalprot2	LFQ intensity WT3_BAT_totalprot3	Only identified by site	Reverse	Potential contaminant	GOBP name	GOMF name	GOCC name	Pfam	Student's T-test Significant KO_WT	Student's T-test significant	Peptides	Razor + unique peptides	Unique peptides	Sequence coverage [%]	Unique + razor sequence coverage [%]	Unique sequence coverage [%]	Mol. weight [kDa]	Q-value	Score	Intensity	MS/MS count	-Log Student's T-test p-value KO_WT	Student's T-test Difference KO_WT	Student's T-test Test statistic KO_WT	Protein IDs	Majority protein IDs	Protein names	Gene names	id	Fasta headers
#!{Type}E	E	E	E	E	E	C	C	C	C	C	C	C	C	C	N	N	N	N	N	N	N	N	N	N	N	N	N	N	T	T	T	T	T	T
#!{C:Group1}KO	KO	KO	WT	WT	WT
25.4978	25.4366	25.6877	25.4561	25.6876	25.9633				adipose tissue development;anatomical structure development;anatomical structure morphogenesis;biological regulation;biosynthetic process;cell cycle phase;cell cycle process;cell development;cell part morphogenesis;cell projection morphogenesis;cell projection organization;cellular biosynthetic process;cellular chemical homeostasis;cellular component morphogenesis;cellular component movement;cell…	binding;cation binding;enzyme binding;ion binding;metal ion binding;protease binding;protein binding;structural constituent of ribosome;structural molecule activity	cell body;cell part;cell projection;cytoplasm;cytoplasmic part;cytosol;cytosolic small ribosomal subunit;extracellular membrane-bounded organelle;extracellular organelle;extracellular region part;extracellular vesicular exosome;intracellular membrane-bounded organelle;intracellular non-membrane-bounded organelle;intracellular organelle;intracellular organelle part;intracellular part;macromolecula…	Ribosomal_L40e;Ribosomal_S27;ubiquitin			4	4	4	55.8	55.8	55.8	8.7279	0	32.288	320070000	20	0.41723	-0.161613	-0.610021	A0A0A6YW67;P62984;P62983;P0CG49;P0CG50	A0A0A6YW67;P62984;P62983;P0CG49;P0CG50	Ubiquitin-60S ribosomal protein L40;Ubiquitin;60S ribosomal protein L40;Ubiquitin-40S ribosomal protein S27a;Ubiquitin;40S ribosomal protein S27a;Polyubiquitin-B;Ubiquitin;Polyubiquitin-C;Ubiquitin;Ubiquitin-related 1;Ubiquitin-related 2	Gm8797;Uba52;Rps27a;Ubb;Ubc	1	Predicted pseudogene 8797;Ubiquitin-60S ribosomal protein L40;Ubiquitin-40S ribosomal protein S27a;Polyubiquitin-B;Polyubiquitin-C
20.5312	18.8779	19.6634	21.946	22.1379	22.3172								+	KO_WT	2	2	2	26.3	26.3	26.3	10.829	0	6.6628	20335000	8	2.12305	-2.44284	-4.14501	A0A0J9YTR2	A0A0J9YTR2			2	RIKEN cDNA 0610012G03 gene
23.0517	22.5225	23.276	22.8774	22.5863	22.8727										3	3	3	54.2	54.2	54.2	6.7709	0	19.294	45650000	9	0.283832	0.17126	0.498965	A0A338P6I9	A0A338P6I9			4	Uncharacterized protein
20.6703	20.8881	20.7317	21.3083	21.1762	21.0352				biosynthetic process;cellular component assembly;cellular component assembly at cellular level;cellular component biogenesis;cellular component organization;cellular component organization at cellular level;cellular component organization or biogenesis;cellular component organization or biogenesis at cellular level;cellular macromolecular complex assembly;cellular macromolecular complex subunit o…	catalytic activity;transferase activity	cell part;cytoplasm;cytoplasmic part;intracellular membrane-bounded organelle;intracellular organelle;intracellular organelle part;intracellular part;membrane;membrane-bounded organelle;mitochondrial inner membrane;mitochondrial membrane;mitochondrial part;mitochondrion;nucleus;organelle;organelle inner membrane;organelle membrane;organelle part	SQS_PSY	+	KO_WT	2	2	2	6.9	6.9	6.9	38.362	0	4.8397	13162000	7	1.79775	-0.409887	-2.02823	A2AIL4	A2AIL4	NADH dehydrogenase (ubiquinone) complex I, assembly factor 6	Ndufaf6	7	NADH dehydrogenase (ubiquinone) complex I, assembly factor 6
24.1	24.1206	24.2304	24.2251	24.3888	24.0159						cell part;integral to membrane;intrinsic to membrane;membrane part	Kelch_1			10	10	10	23.5	23.5	23.5	83.589	0	40.753	121010000	30	0.198992	-0.059597	-0.276844	A2APT9	A2APT9	Kelch domain-containing protein 7A	Klhdc7a	8	Kelch domain-containing protein 7A
21.3477	21.2354	21.4801	21.4756	21.3193	21.1792					binding;catalytic activity;cation binding;endopeptidase activity;hydrolase activity;ion binding;metal ion binding;metalloendopeptidase activity;metallopeptidase activity;peptidase activity;peptidase activity, acting on L-amino acid peptides	cell part;cytoplasmic part;intracellular membrane-bounded organelle;intracellular organelle;intracellular organelle lumen;intracellular organelle part;intracellular part;membrane-bounded organelle;membrane-enclosed lumen;mitochondrial matrix;mitochondrial part;mitochondrion;organelle;organelle lumen;organelle part	Peptidase_M3			3	3	3	4.1	4.1	4.1	80.851	0	5.6652	16789000	8	0.0957497	0.0297286	0.14087	A6H611	A6H611	Mitochondrial intermediate peptidase	Mipep	9	Mitochondrial intermediate peptidase
29.4125	29.8763	29.6069	29.7484	29.1033	29.3604					binding;cation binding;heme binding;ion binding;iron ion binding;metal ion binding;oxygen binding;oxygen transporter activity;substrate-specific transporter activity;tetrapyrrole binding;transition metal ion binding;transporter activity	cell part;cytoplasmic part;cytosolic part;hemoglobin complex;intracellular part;macromolecular complex;protein complex	Globin			11	11	3	93.2	93.2	23.1	15.748	0	117.05	5191500000	103	0.420968	0.227814	0.688843	A8DUK4;P02089;CON__Q3SX09;CON__P02070;P02104	A8DUK4		Hbbt1	11	Beta-globin
26.3783	26.1805	26.5241	26.2164	25.9739	26.1304					2 iron, 2 sulfur cluster binding;binding;cation binding;ion binding;iron-sulfur cluster binding;metal cluster binding;metal ion binding	cell part;cytoplasmic part;intracellular membrane-bounded organelle;intracellular organelle;intracellular part;membrane-bounded organelle;mitochondrion;organelle	zf-CDGSH			5	5	5	38	38	38	15.676	0	8.5476	487630000	23	0.973595	0.254066	1.14306	B1AR13	B1AR13	CDGSH iron-sulfur domain-containing protein 3, mitochondrial	Cisd3	12	CDGSH iron-sulfur domain-containing protein 3, mitochondrial
24.0132	23.9685	24.3084	23.3305	23.5012	23.8042				establishment of localization;establishment of localization in cell;establishment of protein localization;establishment of protein localization in mitochondrion;establishment of protein localization to organelle;intracellular protein transport;intracellular transport;mitochondrial transport;protein import;protein targeting;protein targeting to mitochondrion;protein transport;transport		cell part;cytoplasmic part;integral to membrane;intracellular membrane-bounded organelle;intracellular organelle;intracellular organelle part;intracellular part;intrinsic to membrane;macromolecular complex;membrane part;membrane-bounded organelle;mitochondrial membrane part;mitochondrial outer membrane translocase complex;mitochondrial part;mitochondrion;organelle;organelle part;protein complex	TOM_sub5	+	KO_WT	2	2	2	27.5	27.5	27.5	6.0372	0.0074571	1.7453	90668000	6	1.4639	0.551442	2.00664	B1AXP6	B1AXP6	Mitochondrial import receptor subunit TOM5 homolog	Tomm5	13	Mitochondrial import receptor subunit TOM5 homolog
24.8047	24.7011	24.8574	24.9113	24.6167	24.3916				biological regulation;biosynthetic process;cellular biosynthetic process;cellular macromolecule biosynthetic process;cellular macromolecule metabolic process;cellular metabolic process;cellular nitrogen compound metabolic process;cellular process;macromolecule biosynthetic process;macromolecule metabolic process;metabolic process;nitrogen compound metabolic process;nucleic acid metabolic process;…	binding;DNA binding;nucleic acid binding;protein binding;sequence-specific DNA binding;transcription factor binding	cell part;cytoplasmic part;intracellular membrane-bounded organelle;intracellular organelle;intracellular organelle part;intracellular part;membrane-bounded organelle;mitochondrion;nuclear part;nucleoplasm;nucleus;organelle;organelle part	CHCH;DUF4371			3	3	3	6.2	6.2	6.2	84.266	0	58.592	170780000	13	0.397347	0.147854	0.574568	B2RPU8;Q9D1L0	B2RPU8;Q9D1L0	Coiled-coil-helix-coiled-coil-helix domain-containing protein 2	Zbed5;Chchd2	14	SCAN domain containing 3;Coiled-coil-helix-coiled-coil-helix domain-containing protein 2
20.9687	20.8336	20.752	22.0797	21.3779	21.1185						cell part;cytoplasmic part;intracellular membrane-bounded organelle;intracellular organelle;intracellular part;membrane-bounded organelle;mitochondrion;organelle	DUF2358			2	2	2	7.3	7.3	7.3	35.756	0	4.157	16660000	4	1.07769	-0.673945	-1.71065	B8JJ69	B8JJ69		2310061I04Rik	16	RIKEN cDNA 2310061I04 gene
27.081	27.1274	26.7374	26.7459	26.0266	27.2426				cell cycle;cellular component assembly;cellular component assembly at cellular level;cellular component disassembly;cellular component disassembly at cellular level;cellular component organization;cellular component organization at cellular level;cellular component organization or biogenesis;cellular component organization or biogenesis at cellular level;cellular macromolecular complex assembly;c…	binding;damaged DNA binding;DNA binding;enzyme binding;histone binding;nucleic acid binding;protein binding	cell part;chromatin;chromosomal part;chromosome;chromosome, telomeric region;condensed chromosome;condensed nuclear chromosome;extracellular membrane-bounded organelle;extracellular organelle;extracellular region part;extracellular vesicular exosome;germ cell nucleus;intracellular membrane-bounded organelle;intracellular non-membrane-bounded organelle;intracellular organelle;intracellular organel…	Histone			5	5	3	32.3	32.3	25.4	14.135	0	22.515	734630000	25	0.343665	0.310223	0.654752	C0HKE6;C0HKE1;Q8CGP4;C0HKE8;C0HKE2;C0HKE3;C0HKE4;C0HKE5;C0HKE7;C0HKE9;Q8BFU2;Q8CGP7;Q8CGP5;Q8CGP6;Q6GSS7;Q64523;Q8R1M2;P27661;Q64522	C0HKE6;C0HKE1;Q8CGP4;C0HKE8;C0HKE2;C0HKE3;C0HKE4;C0HKE5;C0HKE7;C0HKE9;Q8BFU2;Q8CGP7;Q8CGP5;Q8CGP6;Q6GSS7;Q64523;Q8R1M2;P27661	Histone H2A;Histone H2A type 3;Histone H2A type 1-K;Histone H2A type 1-F;Histone H2A type 1-H;Histone H2A type 2-A;Histone H2A type 2-C;Histone H2A.J;Histone H2AX	Hist1h2aa;Hist3h2a;Hist1h2ak;Hist1h2af;Hist1h2ah;Hist2h2aa1;Hist2h2ac;H2afj;H2afx	17	Histone H2A type 1-I;Histone H2A type 1-B;Histone H2A;Histone H2A type 1-O;Histone H2A type 1-C;Histone H2A type 1-D;Histone H2A type 1-E;Histone H2A type 1-G;Histone H2A type 1-N;Histone H2A type 1-P;Histone H2A type 3;Histone H2A type 1-K;Histone H2A typ
24.3254	24.1686	24.5208	24.4497	24.3825	24.4812				establishment of localization;establishment of localization in cell;establishment of protein localization;establishment of protein localization in mitochondrion;establishment of protein localization to organelle;intracellular protein transport;intracellular transport;mitochondrial transport;protein import;protein targeting;protein targeting to mitochondrion;protein transport;transport		cell part;cytoplasmic part;intracellular organelle part;intracellular part;membrane;mitochondrial membrane;mitochondrial outer membrane;mitochondrial part;organelle membrane;organelle outer membrane;organelle part;outer membrane	GST_C_3;Tom37;Tom37_C			9	9	9	37.5	37.5	37.5	34.89	0	22.976	132280000	32	0.397027	-0.0995013	-0.483128	D3YTP3	D3YTP3		Mtx3	25	Metaxin
21.3582	21.9289	22.0221	21.0739	22.0433	21.9167				anatomical structure development;brain development;developmental process;organ development		actin filament bundle;actomyosin;cell part;cytoskeletal part;extracellular membrane-bounded organelle;extracellular organelle;extracellular region part;extracellular vesicular exosome;intracellular organelle part;intracellular part;membrane-bounded organelle;membrane-bounded vesicle;organelle;organelle part;stress fiber;vesicle	Tropomyosin			3	3	3	10.5	10.5	10.5	28.991	0	8.6009	21543000	10	0.0885688	0.0917555	0.195945	D3Z2H9;P21107	D3Z2H9		Tpm3-rs7	26	Tropomyosin 3, related sequence 7
23.1591	23.2259	24.2369	23.3558	23.0208	23.378							DUF4538			3	3	3	33.3	33.3	33.3	7.818	0	6.5654	69625000	14	0.323057	0.28909	0.61862	D3Z7Q2	D3Z7Q2		Smim20	28	Small integral membrane protein 20
23.5566	23.1853	23.719	23.2713	23.1783	22.7875					acyl-CoA dehydrogenase activity;binding;catalytic activity;coenzyme binding;cofactor binding;flavin adenine dinucleotide binding;oxidoreductase activity;oxidoreductase activity, acting on the CH-CH group of donors	cell part;cytoplasmic part;intracellular membrane-bounded organelle;intracellular organelle;intracellular part;membrane-bounded organelle;mitochondrion;organelle	Acyl-CoA_dh_1;Acyl-CoA_dh_M;Acyl-CoA_dh_N			13	4	4	27	8.1	8.1	61.389	0	15.824	64024000	16	0.876876	0.40793	1.28845	D3Z7X0	D3Z7X0		Acad12	29	Acyl-Coenzyme A dehydrogenase family, member 12
20.6906	20.1434	21.0173	21.2056	20.4675	20.8736				antibacterial humoral response;antimicrobial humoral response;biological adhesion;biological regulation;blood coagulation;blood coagulation, common pathway;cell adhesion;cell-cell adhesion;cell-matrix adhesion;cell-substrate adhesion;cellular component assembly;cellular component assembly at cellular level;cellular component organization;cellular component organization at cellular level;cellular …	structural molecule activity	blood microparticle;cell cortex;cell part;cell surface;cytoplasmic membrane-bounded vesicle;cytoplasmic part;cytoplasmic vesicle;external side of plasma membrane;extracellular membrane-bounded organelle;extracellular organelle;extracellular region part;extracellular space;extracellular vesicular exosome;fibrinogen complex;intracellular membrane-bounded organelle;intracellular organelle;intracellu…	Fib_alpha;Fibrinogen_aC;Fibrinogen_C			2	2	2	3.2	3.2	3.2	87.428	0	18.897	10777000	6	0.280628	-0.231801	-0.536015	E9PV24	E9PV24	Fibrinogen alpha chain;Fibrinopeptide A;Fibrinogen alpha chain	Fga	31	Fibrinogen alpha chain
22.6578	23.1124	22.7859	22.9631	23.2686	23.2094				acetyl-CoA metabolic process;biological regulation;biosynthetic process;carboxylic acid biosynthetic process;carboxylic acid metabolic process;cellular biosynthetic process;cellular component assembly;cellular component organization;cellular component organization or biogenesis;cellular ketone metabolic process;cellular lipid metabolic process;cellular metabolic process;cellular process;coenzyme …	acetyl-CoA carboxylase activity;adenyl nucleotide binding;adenyl ribonucleotide binding;ATP binding;binding;biotin binding;biotin carboxylase activity;carboxylic acid binding;catalytic activity;cation binding;CoA carboxylase activity;ion binding;ligase activity;ligase activity, forming carbon-carbon bonds;ligase activity, forming carbon-nitrogen bonds;metal ion binding;monocarboxylic acid binding…	cell part;cytoplasmic part;endomembrane system;intracellular membrane-bounded organelle;intracellular organelle;intracellular part;membrane;membrane-bounded organelle;mitochondrion;nucleus;organelle	ACC_central;Biotin_carb_C;Biotin_lipoyl;Carboxyl_trans;CPSase_L_chain;CPSase_L_D2			19	10	10	11.6	6.9	6.9	275.75	0	23.064	53316000	29	0.831362	-0.294989	-1.11515	E9Q4Z2	E9Q4Z2	Acetyl-CoA carboxylase 2;Biotin carboxylase	Acacb	36	Acetyl-CoA carboxylase 2
22.0452	22.2155	22.8551	22.4172	22.1893	22.1317				biological regulation;cellular component assembly;cellular component organization;cellular component organization or biogenesis;macromolecular complex assembly;macromolecular complex subunit organization;protein complex assembly;protein complex subunit organization;protein oligomerization;regulation of biological process;regulation of cellular metabolic process;regulation of cellular process;regu…		actin cytoskeleton;adherens junction;anchoring junction;cell junction;cell part;cell-cell contact zone;cell-cell junction;cell-substrate adherens junction;cell-substrate junction;contractile fiber part;costamere;cytoplasm;cytoplasmic part;cytoskeleton;cytosol;extracellular membrane-bounded organelle;extracellular organelle;extracellular region part;extracellular vesicular exosome;focal adhesion;i…	PDZ			5	5	5	7.5	7.5	7.5	604.25	0	9.5856	33337000	11	0.183424	0.125833	0.348094	E9Q616	E9Q616		Ahnak	37	AHNAK nucleoprotein (desmoyokin)
22.1378	22.0926	22.5099	22.004	22.4355	22.2807				adult somatic muscle development;aging;anatomical structure development;anatomical structure morphogenesis;biological regulation;cell differentiation;cell part morphogenesis;cell projection morphogenesis;cell projection organization;cellular component morphogenesis;cellular component organization;cellular component organization at cellular level;cellular component organization or biogenesis;cellu…	actin binding;binding;cation binding;cytoskeletal protein binding;enzyme binding;integrin binding;ion binding;kinase binding;metal ion binding;protein binding;protein complex binding;protein kinase binding;receptor binding;transition metal ion binding;vinculin binding;zinc ion binding	cell part;cell projection;cell projection membrane;cell projection part;contractile fiber;contractile ring;cytoplasm;cytoplasmic part;dystrophin-associated glycoprotein complex;extracellular membrane-bounded organelle;extracellular organelle;extracellular region part;extracellular vesicular exosome;filopodium;filopodium membrane;intracellular non-membrane-bounded organelle;intracellular organelle…	CH;EF-hand_2;EF-hand_3;Spectrin;WW;ZZ			7	7	7	2.5	2.5	2.5	392.7	0	27.705	30926000	13	0.0121332	0.00671641	0.023751	E9Q6R7	E9Q6R7		Utrn	38	Utrophin
19.165	18.9212	19.0915	19.1003	20.1801	19.2169				calcium ion transport;cation transport;divalent inorganic cation transport;divalent metal ion transport;establishment of localization;ion transport;metal ion transport;transport	active transmembrane transporter activity;adenyl nucleotide binding;adenyl ribonucleotide binding;ATP binding;ATPase activity;ATPase activity, coupled;ATPase activity, coupled to movement of substances;ATPase activity, coupled to transmembrane movement of ions;ATPase activity, coupled to transmembrane movement of ions, phosphorylative mechanism;ATPase activity, coupled to transmembrane movement o…	cell junction;cell part;extracellular membrane-bounded organelle;extracellular organelle;extracellular region part;extracellular vesicular exosome;integral to membrane;integral to plasma membrane;intracellular membrane-bounded organelle;intracellular organelle;intracellular part;intrinsic to membrane;intrinsic to plasma membrane;membrane;membrane part;membrane-bounded organelle;membrane-bounded v…	ATP_Ca_trans_C;Cation_ATPase_C;Cation_ATPase_N;E1-E2_ATPase;Hydrolase			3	3	2	2.7	2.7	1.3	134.75	0	5.6797	4176200	4	0.557752	-0.439867	-0.978171	G5E829;Q6Q477;Q9R0K7	G5E829	Plasma membrane calcium-transporting ATPase 1	Atp2b1	41	Plasma membrane calcium-transporting ATPase 1
24.1208	24.5851	24.5167	24.3306	24.4521	24.2962					catalytic activity;oxidoreductase activity	cell part;cytoplasmic part;intracellular membrane-bounded organelle;intracellular organelle;intracellular part;membrane-bounded organelle;mitochondrion;organelle	Aldo_ket_red			11	11	10	43.4	43.4	40.2	35.848	0	50.418	135670000	49	0.114269	0.0479228	0.189993	G5E895;P45377	G5E895		Akr1b10	42	Aldo-keto reductase family 1, member B10 (aldose reductase)
22.9823	23.6227	24.1042	23.5958	23.407	23.1852				biosynthetic process;cellular biosynthetic process;cellular metabolic process;cellular process;cofactor biosynthetic process;cofactor metabolic process;iron-sulfur cluster assembly;metabolic process;metallo-sulfur cluster assembly	binding;cation binding;ion binding;iron-sulfur cluster binding;metal cluster binding;metal ion binding;structural molecule activity	cell part;cytoplasmic part;intracellular membrane-bounded organelle;intracellular organelle;intracellular part;membrane-bounded organelle;mitochondrion;organelle	Fe-S_biosyn			6	6	6	51.9	51.9	51.9	14.218	0	52.798	72872000	20	0.192477	0.173692	0.3895	I3ITR1;Q9D924	I3ITR1;Q9D924	Iron-sulfur cluster assembly 1 homolog, mitochondrial	AK157302;Isca1	43	cDNA sequence AK157302;Iron-sulfur cluster assembly 1 homolog, mitochondrial
29.1007	29.2636	29.2707	29.3965	29.1952	29.5448				alcohol catabolic process;alcohol metabolic process;apoptotic mitochondrial changes;biological regulation;body fluid secretion;carbohydrate catabolic process;carbohydrate homeostasis;carbohydrate metabolic process;carbohydrate phosphorylation;catabolic process;cellular carbohydrate catabolic process;cellular carbohydrate metabolic process;cellular chemical homeostasis;cellular component organizat…	adenyl nucleotide binding;adenyl ribonucleotide binding;ATP binding;binding;carbohydrate binding;carbohydrate kinase activity;catalytic activity;fructokinase activity;glucokinase activity;glucose binding;hexokinase activity;kinase activity;mannokinase activity;monosaccharide binding;nucleotide binding;phosphotransferase activity, alcohol group as acceptor;purine nucleotide binding;purine ribonucl…	cell part;cytoplasmic part;cytosol;intracellular membrane-bounded organelle;intracellular organelle;intracellular organelle part;intracellular part;membrane;membrane-bounded organelle;mitochondrial membrane;mitochondrial outer membrane;mitochondrial part;mitochondrion;organelle;organelle membrane;organelle outer membrane;organelle part;outer membrane	Hexokinase_1;Hexokinase_2			47	47	42	58.3	58.3	53	102.53	0	283.89	4346500000	325	0.654973	-0.167182	-0.775788	O08528;Q3TRM8	O08528	Hexokinase-2	Hk2	46	Hexokinase-2
23.2857	22.6854	23.5811	22.99	23.5754	23.1295				bleb assembly;catabolic process;cell projection assembly;cell projection organization;cellular catabolic process;cellular component assembly;cellular component assembly at cellular level;cellular component organization;cellular component organization at cellular level;cellular component organization or biogenesis;cellular component organization or biogenesis at cellular level;cellular lipid catab…	antioxidant activity;carboxylic ester hydrolase activity;catalytic activity;glutathione peroxidase activity;hydrolase activity;hydrolase activity, acting on ester bonds;lipase activity;oxidoreductase activity;oxidoreductase activity, acting on paired donors, with incorporation or reduction of molecular oxygen;oxidoreductase activity, acting on peroxide as acceptor;peroxidase activity;peroxiredoxi…	cell part;cytoplasm;cytoplasmic membrane-bounded vesicle;cytoplasmic part;cytoplasmic vesicle;cytosol;extracellular membrane-bounded organelle;extracellular organelle;extracellular region part;extracellular space;extracellular vesicular exosome;intracellular membrane-bounded organelle;intracellular organelle;intracellular part;lysosome;lytic vacuole;membrane;membrane-bounded organelle;membrane-bo…	1-cysPrx_C;AhpC-TSA			5	5	5	23.2	23.2	23.2	24.87	0	19.222	60648000	25	0.0515328	-0.04754	-0.113955	O08709;Q8BG37	O08709;Q8BG37	Peroxiredoxin-6	Prdx6;Prdx6b	52	Peroxiredoxin-6;Peroxiredoxin-6
21.9958	21.975	22.2275	20.636	22.2682	21.6991						cell part;cytoplasmic part;endoplasmic reticulum;integral to membrane;intracellular membrane-bounded organelle;intracellular organelle;intracellular organelle part;intracellular part;intrinsic to membrane;membrane;membrane part;membrane-bounded organelle;mitochondrial membrane;mitochondrial outer membrane;mitochondrial part;mitochondrion;organelle;organelle membrane;organelle outer membrane;organ…	KH_1;TUDOR			5	5	5	13	13	13	92.194	0	13.652	22343000	11	0.475412	0.531657	0.908658	O08715	O08715	A-kinase anchor protein 1, mitochondrial	Akap1	53	A-kinase anchor protein 1, mitochondrial
30.5728	30.6959	30.8151	30.7133	30.6237	30.6692				anatomical structure morphogenesis;biological regulation;cell maturation;cell redox homeostasis;cellular chemical homeostasis;cellular developmental process;cellular homeostasis;cellular ion homeostasis;cellular metabolic process;cellular process;cellular process involved in reproduction;chemical homeostasis;developmental maturation;developmental process;developmental process involved in reproduc…	binding;catalytic activity;coenzyme binding;cofactor binding;dihydrolipoyl dehydrogenase activity;flavin adenine dinucleotide binding;oxidoreductase activity;oxidoreductase activity, acting on a sulfur group of donors;oxidoreductase activity, acting on a sulfur group of donors, NAD or NADP as acceptor;oxidoreductase activity, acting on NADH or NADPH	acrosomal matrix;cell part;cell projection;cilium;cytoplasmic part;cytoplasmic vesicle part;intracellular membrane-bounded organelle;intracellular organelle;intracellular organelle lumen;intracellular organelle part;intracellular part;membrane-bounded organelle;membrane-enclosed lumen;mitochondrial matrix;mitochondrial part;mitochondrion;myelin sheath;nuclear part;nucleoplasm;organelle;organelle …	Pyr_redox;Pyr_redox_2;Pyr_redox_dim			20	20	20	60.9	60.9	60.9	54.272	0	156.72	12402000000	266	0.127052	0.0258503	0.148069	O08749	O08749	Dihydrolipoyl dehydrogenase, mitochondrial	Dld	54	Dihydrolipoyl dehydrogenase, mitochondrial
28.5653	28.1779	28.6013	28.4065	28.0793	28.3006				cellular macromolecule metabolic process;cellular metabolic process;cellular nitrogen compound metabolic process;cellular process;macromolecule metabolic process;metabolic process;ncRNA metabolic process;ncRNA processing;nitrogen compound metabolic process;nucleic acid metabolic process;nucleobase-containing compound metabolic process;primary metabolic process;RNA metabolic process;RNA processing…	3-hydroxy-2-methylbutyryl-CoA dehydrogenase activity;3-hydroxyacyl-CoA dehydrogenase activity;catalytic activity;oxidoreductase activity;oxidoreductase activity, acting on CH-OH group of donors;oxidoreductase activity, acting on the CH-OH group of donors, NAD or NADP as acceptor;steroid dehydrogenase activity;steroid dehydrogenase activity, acting on the CH-OH group of donors, NAD or NADP as acce…	cell part;cytoplasmic part;endoplasmic reticulum;intracellular membrane-bounded organelle;intracellular organelle;intracellular organelle part;intracellular part;membrane;membrane-bounded organelle;mitochondrial inner membrane;mitochondrial membrane;mitochondrial part;mitochondrion;organelle;organelle inner membrane;organelle membrane;organelle part	adh_short			12	12	12	66.7	66.7	66.7	27.418	0	110.45	2138800000	69	0.486753	0.186016	0.698463	O08756	O08756	3-hydroxyacyl-CoA dehydrogenase type-2	Hsd17b10	55	3-hydroxyacyl-CoA dehydrogenase type-2
22.8603	23.0718	23.1936	23.3938	23.3087	23.2574				anatomical structure development;biological regulation;carbohydrate metabolic process;cellular component assembly;cellular component organization;cellular component organization or biogenesis;chordate embryonic development;developmental process;embryo development;embryo development ending in birth or egg hatching;in utero embryonic development;liver development;macromolecular complex assembly;mac…	binding;calcium ion binding;cation binding;enzyme binding;ion binding;ion channel binding;kinase binding;metal ion binding;nucleic acid binding;phosphoprotein binding;protein binding;protein kinase binding;protein kinase C binding;RNA binding	cell part;cytoplasmic part;endoplasmic reticulum;intracellular membrane-bounded organelle;intracellular organelle;intracellular part;membrane-bounded organelle;organelle	EF-hand_5;PRKCSH;PRKCSH-like			9	9	9	26.3	26.3	26.3	58.792	0	38.188	62007000	32	1.24132	-0.278055	-1.35515	O08795	O08795	Glucosidase 2 subunit beta	Prkcsh	56	Glucosidase 2 subunit beta
20.5448	20.7124	20.6119	20.7197	21.0568	21.3467				anatomical structure morphogenesis;axon guidance;axonogenesis;biological regulation;cell part morphogenesis;cell projection morphogenesis;cell projection organization;cellular component disassembly;cellular component disassembly at cellular level;cellular component morphogenesis;cellular component organization;cellular component organization at cellular level;cellular component organization or bi…	binding;enzyme binding;protease binding;protein binding	adherens junction;anchoring junction;caveola;cell junction;cell part;cell-substrate adherens junction;cell-substrate junction;centriolar satellite;cytoplasmic membrane-bounded vesicle;cytoplasmic part;cytoplasmic vesicle;cytoskeletal part;endosome;extracellular membrane-bounded organelle;extracellular organelle;extracellular region part;extracellular vesicular exosome;flotillin complex;focal adhe…	Band_7			2	2	2	5.6	5.6	5.6	47.513	0	6.7824	11916000	4	1.04675	-0.418004	-1.45341	O08917	O08917	Flotillin-1	Flot1	58	Flotillin-1
22.2684	22.4761	22.3604	22.0164	22.4535	22.1945				amine transport;biological regulation;cellular component assembly;cellular component assembly at cellular level;cellular component organization;cellular component organization at cellular level;cellular component organization or biogenesis;cellular component organization or biogenesis at cellular level;cellular macromolecular complex assembly;cellular macromolecular complex subunit organization;c…	binding;protein binding;SNAP receptor activity;SNARE binding;syntaxin binding	adherens junction;anchoring junction;azurophil granule;cell junction;cell part;cell projection;cell-substrate adherens junction;cell-substrate junction;cytoplasm;cytoplasmic membrane-bounded vesicle;cytoplasmic part;cytoplasmic vesicle;extracellular membrane-bounded organelle;extracellular organelle;extracellular region part;extracellular vesicular exosome;focal adhesion;intracellular membrane-bo…	SNAP-25;SNARE			3	3	3	21.4	21.4	21.4	23.261	0	28.422	31350000	11	0.450152	0.146842	0.610793	O09044	O09044	Synaptosomal-associated protein 23	Snap23	60	Synaptosomal-associated protein 23
26.6461	27.0711	27.5273	27.9311	27.9907	27.6202				metabolic process;oxidation-reduction process		cell part;cytoplasmic part;integral to membrane;intracellular membrane-bounded organelle;intracellular organelle;intracellular organelle part;intracellular part;intrinsic to membrane;macromolecular complex;membrane part;membrane-bounded organelle;mitochondrial membrane part;mitochondrial part;mitochondrial respiratory chain complex I;mitochondrion;NADH dehydrogenase complex;organelle;organelle pa…	ESSS			7	7	7	47	47	47	17.444	0	71.882	1465200000	102	1.2862	-0.765802	-2.0197	O09111	O09111	NADH dehydrogenase [ubiquinone] 1 beta subcomplex subunit 11, mitochondrial	Ndufb11	62	NADH dehydrogenase [ubiquinone] 1 beta subcomplex subunit 11, mitochondrial
22.9064	23.2354	23.1726	23.3002	23.4545	22.6263				bile acid biosynthetic process;bile acid metabolic process;biosynthetic process;carboxylic acid biosynthetic process;carboxylic acid metabolic process;catabolic process;cellular biosynthetic process;cellular catabolic process;cellular ketone metabolic process;cellular lipid catabolic process;cellular lipid metabolic process;cellular metabolic process;cellular process;fatty acid metabolic process;…	alpha-methylacyl-CoA racemase activity;binding;catalytic activity;isomerase activity;protein binding;racemase and epimerase activity;receptor binding	cell part;cytoplasm;cytoplasmic part;intracellular membrane-bounded organelle;intracellular organelle;intracellular part;membrane-bounded organelle;microbody;mitochondrion;organelle;peroxisome	CoA_transf_3			6	6	6	22	22	22	41.704	0	22.668	56053000	21	0.0272236	-0.0221914	-0.0594073	O09174	O09174	Alpha-methylacyl-CoA racemase	Amacr	64	Alpha-methylacyl-CoA racemase
25.2891	25.9353	24.8031	25.1851	25.4139	25.5015				biological adhesion;cell adhesion;cellular process;establishment of localization;establishment of localization in cell;establishment of protein localization;establishment of protein localization to organelle;establishment of protein localization to vacuole;intracellular protein transport;intracellular transport;lysosomal transport;protein targeting;protein targeting to lysosome;protein targeting …	binding;enzyme binding;protein binding;receptor activity	adherens junction;anchoring junction;cell junction;cell part;cell-substrate adherens junction;cell-substrate junction;cytoplasmic part;extracellular membrane-bounded organelle;extracellular organelle;extracellular region part;extracellular vesicular exosome;focal adhesion;integral to membrane;intracellular organelle lumen;intracellular organelle part;intracellular part;intrinsic to membrane;lysos…	CD36			6	6	6	17.4	17.4	17.4	54.043	0	31.57	266260000	24	0.0238678	-0.0243549	-0.0551987	O35114	O35114	Lysosome membrane protein 2	Scarb2	65	Lysosome membrane protein 2
29.1968	29.0974	29.3201	29.1436	29.0601	29.1065				anatomical structure development;anatomical structure morphogenesis;biological regulation;biosynthetic process;branching involved in mammary gland duct morphogenesis;branching morphogenesis of a tube;cellular biosynthetic process;cellular macromolecule biosynthetic process;cellular macromolecule metabolic process;cellular metabolic process;cellular nitrogen compound metabolic process;cellular pro…		cell part;cell surface;cytoplasmic part;extracellular membrane-bounded organelle;extracellular organelle;extracellular region part;extracellular vesicular exosome;intracellular membrane-bounded organelle;intracellular organelle;intracellular organelle part;intracellular part;macromolecular complex;membrane;membrane-bounded organelle;membrane-bounded vesicle;mitochondrial inner membrane;mitochondr…	Band_7			21	21	21	71.6	71.6	71.6	33.296	0	103.87	3957100000	121	0.668145	0.101363	0.600465	O35129	O35129	Prohibitin-2	Phb2	66	Prohibitin-2
24.4317	24.2912	24.1415	23.7355	24.4592	24.1933				biosynthetic process;cellular biosynthetic process;cellular metabolic process;cellular process;melanin biosynthetic process;melanin metabolic process;metabolic process;pigment biosynthetic process;pigment metabolic process;secondary metabolic process	carbon-carbon lyase activity;carboxy-lyase activity;catalytic activity;D-dopachrome decarboxylase activity;lyase activity	cell part;cytoplasm;extracellular membrane-bounded organelle;extracellular organelle;extracellular region part;extracellular vesicular exosome;intracellular part;membrane-bounded organelle;membrane-bounded vesicle;organelle;vesicle	MIF			5	5	5	60.2	60.2	60.2	13.077	0	20.784	120450000	16	0.281125	0.158758	0.484986	O35215	O35215	D-dopachrome decarboxylase	Ddt	68	D-dopachrome decarboxylase
19.4749	21.2241	21.4068	21.3989	21.3555	20.7666				carboxylic acid catabolic process;carboxylic acid metabolic process;catabolic process;cellular catabolic process;cellular ketone metabolic process;cellular lipid catabolic process;cellular lipid metabolic process;cellular metabolic process;cellular process;fatty acid alpha-oxidation;fatty acid catabolic process;fatty acid metabolic process;fatty acid oxidation;isoprenoid metabolic process;lipid c…	binding;carboxylic acid binding;catalytic activity;cation binding;cofactor binding;ion binding;L-ascorbic acid binding;metal ion binding;oxidoreductase activity;oxidoreductase activity, acting on paired donors, with incorporation or reduction of molecular oxygen;oxidoreductase activity, acting on paired donors, with incorporation or reduction of molecular oxygen, 2-oxoglutarate as one donor, and …	cell part;cytoplasmic part;intracellular membrane-bounded organelle;intracellular organelle;intracellular part;membrane-bounded organelle;microbody;mitochondrion;organelle;peroxisome	PhyH			2	2	2	6.5	6.5	6.5	38.607	0	5.6476	13990000	6	0.294698	-0.47175	-0.630127	O35386	O35386	Phytanoyl-CoA dioxygenase, peroxisomal	Phyh	69	Phytanoyl-CoA dioxygenase, peroxisomal
19.8737	19.3009	19.7947	20.2949	21.7049	20.3849				biological regulation;cell surface receptor linked signaling pathway;cellular component organization;cellular component organization or biogenesis;cellular process;cellular response to chemical stimulus;cellular response to cytokine stimulus;cellular response to organic substance;cellular response to stimulus;positive regulation of actin cytoskeleton reorganization;positive regulation of biologic…	binding;cytokine binding;growth factor binding;interleukin-1 binding;protein binding;protein N-terminus binding	actin cytoskeleton;apical plasma membrane;cell part;cell projection;clathrin-coated vesicle;coated vesicle;cytoplasm;cytoplasmic membrane-bounded vesicle;cytoplasmic part;cytoplasmic vesicle;cytoskeleton;endoplasmic reticulum;intracellular membrane-bounded organelle;intracellular non-membrane-bounded organelle;intracellular organelle;intracellular organelle part;intracellular part;lamellipodium;m…				2	2	2	7.5	7.5	7.5	31.654	0	3.3304	8895000	9	1.09302	-1.13846	-1.9305	O35387	O35387	HCLS1-associated protein X-1	Hax1	70	HCLS1-associated protein X-1
25.57	25.2738	25.4076	25.4672	25.3386	25.5693				biological regulation;biosynthetic process;body fluid secretion;cellular aromatic compound metabolic process;cellular biosynthetic process;cellular metabolic process;cellular nitrogen compound biosynthetic process;cellular nitrogen compound metabolic process;cellular process;'de novo' pyrimidine base biosynthetic process;'de novo' UMP biosynthetic process;establishment of localization;female preg…	binding;catalytic activity;coenzyme binding;cofactor binding;dihydroorotate dehydrogenase activity;drug binding;FMN binding;nucleotide binding;oxidoreductase activity;oxidoreductase activity, acting on the CH-CH group of donors;oxidoreductase activity, acting on the CH-CH group of donors, quinone or related compound as acceptor;quinone binding;ubiquinone binding	cell body;cell part;cytoplasmic part;integral to membrane;intracellular membrane-bounded organelle;intracellular organelle;intracellular organelle part;intracellular part;intrinsic to membrane;intrinsic to mitochondrial inner membrane;intrinsic to organelle membrane;membrane part;membrane-bounded organelle;mitochondrial membrane part;mitochondrial part;mitochondrion;neuronal cell body;nuclear par…	DHO_dh			16	16	16	47.1	47.1	47.1	42.699	0	58.43	285770000	44	0.140725	-0.0412661	-0.197842	O35435	O35435	Dihydroorotate dehydrogenase (quinone), mitochondrial	Dhodh	71	Dihydroorotate dehydrogenase (quinone), mitochondrial
28.9074	29.1976	28.9487	29.3756	29.2281	28.6715				carboxylic acid catabolic process;carboxylic acid metabolic process;catabolic process;cellular catabolic process;cellular ketone metabolic process;cellular lipid catabolic process;cellular lipid metabolic process;cellular metabolic process;cellular process;fatty acid beta-oxidation;fatty acid catabolic process;fatty acid metabolic process;fatty acid oxidation;lipid catabolic process;lipid metabol…	binding;catalytic activity;isomerase activity;protein binding;receptor binding	cell part;cytoplasmic part;extracellular membrane-bounded organelle;extracellular organelle;extracellular region part;extracellular vesicular exosome;intracellular membrane-bounded organelle;intracellular organelle;intracellular part;membrane;membrane-bounded organelle;membrane-bounded vesicle;microbody;mitochondrion;organelle;peroxisome;vesicle	ECH			15	15	15	62.1	62.1	62.1	36.118	0	148.23	3954700000	203	0.115223	-0.0738277	-0.221866	O35459	O35459	Delta(3,5)-Delta(2,4)-dienoyl-CoA isomerase, mitochondrial	Ech1	72	Delta(3,5)-Delta(2,4)-dienoyl-CoA isomerase, mitochondrial
21.2265	21.4679	21.3924	21.4762	21.9109	21.53				anatomical structure development;apoptosis;biological regulation;camera-type eye development;cell death;cell fate specification;cell surface receptor linked signaling pathway;cellular developmental process;cellular macromolecule metabolic process;cellular metabolic process;cellular process;cellular protein metabolic process;cellular response to stimulus;chaperone-mediated protein folding;death;de…	binding;catalytic activity;cis-trans isomerase activity;drug binding;FK506 binding;identical protein binding;isomerase activity;macrolide binding;peptidyl-prolyl cis-trans isomerase activity;protein binding	cell part;cytoplasmic part;endoplasmic reticulum part;envelope;integral to endoplasmic reticulum membrane;integral to membrane;integral to organelle membrane;intracellular membrane-bounded organelle;intracellular organelle;intracellular organelle part;intracellular part;intrinsic to endoplasmic reticulum membrane;intrinsic to membrane;intrinsic to organelle membrane;membrane;membrane part;membran…	FKBP_C;TPR_1			3	3	3	10	10	10	43.528	0	4.4167	18601000	7	0.831866	-0.276756	-1.08841	O35465	O35465	Peptidyl-prolyl cis-trans isomerase FKBP8	Fkbp8	73	Peptidyl-prolyl cis-trans isomerase FKBP8
21.9976	22.3402	22.8294	22.413	21.9964	22.2769				bile acid biosynthetic process;bile acid metabolic process;biosynthetic process;carboxylic acid biosynthetic process;carboxylic acid catabolic process;carboxylic acid metabolic process;carboxylic acid transport;catabolic process;cellular biosynthetic process;cellular catabolic process;cellular ketone metabolic process;cellular lipid catabolic process;cellular lipid metabolic process;cellular meta…	acid-thiol ligase activity;adenyl nucleotide binding;adenyl ribonucleotide binding;ATP binding;binding;catalytic activity;enzyme binding;fatty acid ligase activity;fatty acid transporter activity;ligase activity;ligase activity, forming carbon-sulfur bonds;lipid transporter activity;long-chain fatty acid-CoA ligase activity;nucleotide binding;phytanate-CoA ligase activity;pristanate-CoA ligase ac…	cell part;cytoplasmic part;endoplasmic reticulum;endoplasmic reticulum lumen;endoplasmic reticulum membrane;endoplasmic reticulum part;extracellular membrane-bounded organelle;extracellular organelle;extracellular region part;extracellular vesicular exosome;integral to endoplasmic reticulum membrane;integral to membrane;integral to organelle membrane;integral to peroxisomal membrane;intracellular…	AMP-binding;AMP-binding_C			5	5	5	10.6	10.6	10.6	70.422	0	27.936	31882000	14	0.23237	0.160304	0.432385	O35488	O35488	Very long-chain acyl-CoA synthetase	Slc27a2	74	Very long-chain acyl-CoA synthetase
23.3613	22.2251	21.518	21.6291	21.8663	22.7984				cell activation;cell migration;cell motility;cell proliferation;cellular component movement;cellular process;immune system process;leukocyte activation;leukocyte proliferation;locomotion;lymphocyte activation;lymphocyte proliferation;mononuclear cell proliferation;T cell activation;T cell proliferation	binding;integrin binding;protein binding;protein complex binding;receptor binding	adherens junction;anchoring junction;basement membrane;cell junction;cell part;cell-substrate adherens junction;cell-substrate junction;extracellular matrix part;extracellular region part;focal adhesion;integral to membrane;intrinsic to membrane;membrane part	Tetraspannin			3	3	3	9.9	9.9	9.9	28.246	0	7.4791	32944000	9	0.157008	0.270238	0.362894	O35566	O35566	CD151 antigen	Cd151	75	CD151 antigen
23.6488	18.6216	23.4634	23.3572	23.7903	23.3748				cellular process;establishment of localization;establishment of localization in cell;establishment of protein localization;intracellular protein transport;intracellular transport;protein transport;transport;vesicle-mediated transport	binding;enzyme binding;kinase binding;protein binding;protein kinase binding;protein transporter activity;substrate-specific transporter activity;transporter activity	AP-type membrane coat adaptor complex;cell part;clathrin adaptor complex;clathrin coated vesicle membrane;coated vesicle membrane;cytoplasmic part;cytoplasmic vesicle membrane;cytoplasmic vesicle part;Golgi apparatus part;intracellular organelle part;intracellular part;macromolecular complex;membrane;membrane part;organelle membrane;organelle part;protein complex;trans-Golgi network;vesicle membr…	Adaptin_N;Alpha_adaptinC2;B2-adapt-app_C			4	4	2	6.8	6.8	4.5	103.93	0	10.971	84736000	6	0.410501	-1.59618	-0.911176	O35643	O35643	AP-1 complex subunit beta-1	Ap1b1	77	AP-1 complex subunit beta-1
25.7698	26.042	25.5396	25.9129	25.8519	25.4805				activation of immune response;apoptosis;biological regulation;biosynthetic process;cell death;cellular biosynthetic process;cellular component assembly;cellular component assembly at cellular level;cellular component organization;cellular component organization at cellular level;cellular component organization or biogenesis;cellular component organization or biogenesis at cellular level;cellular …	adrenergic receptor binding;binding;carbohydrate binding;complement binding;complement component C1q binding;glycosaminoglycan binding;G-protein-coupled receptor binding;hyaluronic acid binding;kininogen binding;mRNA binding;nucleic acid binding;opsonin binding;pattern binding;polysaccharide binding;protein binding;protein binding transcription factor activity;receptor binding;RNA binding;transcr…	cell part;cell surface;cytoplasm;cytoplasmic part;cytosol;extracellular region;intracellular membrane-bounded organelle;intracellular non-membrane-bounded organelle;intracellular organelle;intracellular organelle lumen;intracellular organelle part;intracellular part;membrane;membrane-bounded organelle;membrane-enclosed lumen;mitochondrial matrix;mitochondrial part;mitochondrion;non-membrane-bound…	MAM33			5	5	5	33.1	33.1	33.1	31.013	0	50.791	361970000	50	0.0619093	0.0353629	0.118541	O35658	O35658	Complement component 1 Q subcomponent-binding protein, mitochondrial	C1qbp	78	Complement component 1 Q subcomponent-binding protein, mitochondrial
27.5341	27.3729	26.7222	28.5917	27.8611	28.2166				acylglycerol catabolic process;acylglycerol metabolic process;arachidonic acid metabolic process;biological regulation;biosynthetic process;carboxylic acid biosynthetic process;carboxylic acid metabolic process;catabolic process;cellular biosynthetic process;cellular catabolic process;cellular ketone metabolic process;cellular lipid catabolic process;cellular lipid metabolic process;cellular meta…	acylglycerol lipase activity;binding;carboxylic ester hydrolase activity;catalytic activity;hydrolase activity;hydrolase activity, acting on ester bonds;identical protein binding;lipase activity;protein binding;protein dimerization activity;protein homodimerization activity	axon;axon part;cell part;cell projection;cell projection part;cytoplasmic part;cytosol;extrinsic to membrane;intracellular organelle part;intracellular part;membrane part;neuron projection;nuclear part;nucleoplasm;organelle part;synapse;varicosity	Hydrolase_4	+	KO_WT	15	15	15	63	63	63	33.387	0	77.01	1733500000	114	1.44595	-1.01343	-2.38069	O35678	O35678	Monoglyceride lipase	Mgll	79	Monoglyceride lipase
24.6261	24.64	24.4068	24.9668	25.1637	25.093				metabolic process;oxidation-reduction process		cell part;cytoplasmic part;integral to membrane;intracellular membrane-bounded organelle;intracellular organelle;intracellular organelle part;intracellular part;intrinsic to membrane;macromolecular complex;membrane;membrane part;membrane-bounded organelle;mitochondrial membrane;mitochondrial membrane part;mitochondrial part;mitochondrial respiratory chain complex I;mitochondrion;NADH dehydrogenas…		+	KO_WT	2	2	2	24.3	24.3	24.3	8.1384	0	4.9583	250790000	20	2.25735	-0.516886	-2.65139	O35683	O35683	NADH dehydrogenase [ubiquinone] 1 alpha subcomplex subunit 1	Ndufa1	81	NADH dehydrogenase [ubiquinone] 1 alpha subcomplex subunit 1
27.276	26.8779	27.1458	26.9774	26.6516	26.5452				amine biosynthetic process;amine catabolic process;amine metabolic process;biological regulation;biosynthetic process;branched chain family amino acid biosynthetic process;branched chain family amino acid catabolic process;branched chain family amino acid metabolic process;carboxylic acid biosynthetic process;carboxylic acid catabolic process;carboxylic acid metabolic process;catabolic process;ce…	branched-chain-amino-acid transaminase activity;catalytic activity;L-isoleucine transaminase activity;L-leucine transaminase activity;L-valine transaminase activity;transaminase activity;transferase activity;transferase activity, transferring nitrogenous groups	cell part;cytoplasmic part;intracellular membrane-bounded organelle;intracellular organelle;intracellular part;membrane-bounded organelle;mitochondrion;organelle	Aminotran_4			15	15	15	37.4	37.4	37.4	44.127	0	44.884	843150000	77	1.00578	0.375198	1.36424	O35855	O35855	Branched-chain-amino-acid aminotransferase, mitochondrial	Bcat2	82	Branched-chain-amino-acid aminotransferase, mitochondrial
27.2723	27.4253	27.5534	27.6029	27.3999	27.1733				cellular process;establishment of localization;establishment of localization in cell;establishment of protein localization;establishment of protein localization in mitochondrion;establishment of protein localization to organelle;intracellular protein transmembrane transport;intracellular protein transport;intracellular transport;mitochondrial transport;protein import;protein import into mitochond…	active transmembrane transporter activity;adenyl nucleotide binding;adenyl ribonucleotide binding;ATP binding;binding;chaperone binding;macromolecule transmembrane transporter activity;nucleotide binding;P-P-bond-hydrolysis-driven protein transmembrane transporter activity;P-P-bond-hydrolysis-driven transmembrane transporter activity;primary active transmembrane transporter activity;protein bindi…	cell part;cytoplasmic part;intracellular membrane-bounded organelle;intracellular organelle;intracellular organelle lumen;intracellular organelle part;intracellular part;membrane;membrane-bounded organelle;membrane-enclosed lumen;mitochondrial inner membrane;mitochondrial matrix;mitochondrial membrane;mitochondrial part;mitochondrion;organelle;organelle inner membrane;organelle lumen;organelle me…	Tim44			20	20	20	46.7	46.7	46.7	51.091	0	117.01	1130200000	93	0.0583096	0.0249901	0.100644	O35857	O35857	Mitochondrial import inner membrane translocase subunit TIM44	Timm44	83	Mitochondrial import inner membrane translocase subunit TIM44
21.7008	21.8368	20.0878	21.6366	22.7344	22.059					binding;calcium ion binding;cation binding;ion binding;metal ion binding	cell part;cytoplasmic membrane-bounded vesicle;cytoplasmic part;cytoplasmic vesicle;endoplasmic reticulum;endoplasmic reticulum lumen;endoplasmic reticulum part;extracellular region;intracellular membrane-bounded organelle;intracellular organelle;intracellular organelle lumen;intracellular organelle part;intracellular part;melanosome;membrane;membrane-bounded organelle;membrane-bounded vesicle;me…	EF-hand_7			4	4	4	10.5	10.5	10.5	37.063	0	14.58	24695000	14	0.654416	-0.934831	-1.25258	O35887	O35887	Calumenin	Calu	84	Calumenin
22.5139	22.1937	22.8644	19.6121	22.0323	22.3593				adult behavior;adult locomotory behavior;adult walking behavior;aerobic respiration;behavior;biological regulation;biosynthetic process;cation homeostasis;cellular biosynthetic process;cellular cation homeostasis;cellular chemical homeostasis;cellular component organization;cellular component organization at cellular level;cellular component organization or biogenesis;cellular component organizat…	2 iron, 2 sulfur cluster binding;binding;catalytic activity;cation binding;ferric iron binding;ferrous iron binding;ferroxidase activity;ion binding;iron chaperone activity;iron ion binding;iron-sulfur cluster binding;metal cluster binding;metal ion binding;metallochaperone activity;oxidoreductase activity;oxidoreductase activity, oxidizing metal ions;oxidoreductase activity, oxidizing metal ions…	cell part;cytoplasmic part;cytosol;intracellular membrane-bounded organelle;intracellular organelle;intracellular part;membrane-bounded organelle;mitochondrion;organelle	Frataxin_Cyay			3	3	3	19.3	19.3	19.3	22.924	0	7.5318	32198000	6	0.599719	1.18945	1.20419	O35943	O35943	Frataxin, mitochondrial;Frataxin intermediate form;Frataxin mature form	Fxn	85	Frataxin, mitochondrial
23.1404	23.16	23.5628	23.4806	23.0978	23.2099				biosynthetic process;cellular biosynthetic process;cellular macromolecule biosynthetic process;cellular macromolecule metabolic process;cellular metabolic process;cellular process;cellular protein metabolic process;macromolecule biosynthetic process;macromolecule metabolic process;metabolic process;primary metabolic process;protein metabolic process;translation	binding;nucleotide binding;structural constituent of ribosome;structural molecule activity	cell part;cytoplasmic part;intracellular membrane-bounded organelle;intracellular non-membrane-bounded organelle;intracellular organelle;intracellular organelle part;intracellular part;large ribosomal subunit;macromolecular complex;membrane-bounded organelle;mitochondrial large ribosomal subunit;mitochondrial part;mitochondrion;non-membrane-bounded organelle;nuclear part;nucleolus;organellar larg…	Ribosomal_L23			5	5	5	44.5	44.5	44.5	17.121	0	13.827	65094000	15	0.0478346	0.0249214	0.0894875	O35972	O35972	39S ribosomal protein L23, mitochondrial	Mrpl23	86	39S ribosomal protein L23, mitochondrial
25.8278	25.4782	25.807	25.6537	25.639	25.487				biological regulation;biosynthetic process;cellular biosynthetic process;cellular macromolecule metabolic process;cellular metabolic process;cellular nitrogen compound metabolic process;cellular process;macromolecule metabolic process;metabolic process;nitrogen compound metabolic process;nucleic acid metabolic process;nucleobase-containing compound metabolic process;primary metabolic process;regu…	binding;nucleic acid binding;RNA binding;rRNA binding;rRNA primary transcript binding	caveola;cell part;cytoplasm;cytoplasmic part;cytosol;endoplasmic reticulum;intracellular membrane-bounded organelle;intracellular organelle;intracellular part;macromolecular complex;membrane;membrane part;membrane raft;membrane-bounded organelle;mitochondrion;nucleus;organelle;plasma membrane;plasma membrane part;protein complex	PTRF_SDPR			12	12	12	40.3	40.3	40.3	43.953	0	145.71	380250000	76	0.37192	0.111128	0.493597	O54724	O54724	Polymerase I and transcript release factor	Ptrf	87	Caveolae-associated protein 1
24.5045	24.3172	24.5611	23.8771	24.692	24.711				amide transport;biological regulation;carbohydrate transmembrane transport;carbohydrate transport;cell volume homeostasis;cellular chemical homeostasis;cellular homeostasis;cellular process;cellular water homeostasis;chemical homeostasis;establishment of localization;fluid transport;gamete generation;glycerol transport;homeostatic process;ion transmembrane transport;ion transport;male gamete gene…	alcohol transmembrane transporter activity;amide transmembrane transporter activity;channel activity;glycerol channel activity;glycerol transmembrane transporter activity;passive transmembrane transporter activity;polyol transmembrane transporter activity;substrate-specific channel activity;substrate-specific transmembrane transporter activity;substrate-specific transporter activity;transmembrane…	brush border membrane;cell junction;cell part;cell projection membrane;cell projection part;cell-cell junction;cytoplasm;integral to membrane;integral to plasma membrane;intracellular part;intrinsic to membrane;intrinsic to plasma membrane;macromolecular complex;membrane;membrane part;plasma membrane;plasma membrane part;ribonucleoprotein complex	MIP			3	3	3	11.6	11.6	11.6	32.667	0	15.523	138040000	13	0.0409356	0.0342337	0.0890166	O54794	O54794	Aquaporin-7	Aqp7	89	Aquaporin-7
22.9125	23.0663	23.7668	23.8608	23.3091	23.4595				amine catabolic process;amine metabolic process;branched chain family amino acid catabolic process;branched chain family amino acid metabolic process;carboxylic acid catabolic process;carboxylic acid metabolic process;catabolic process;cellular amine metabolic process;cellular amino acid catabolic process;cellular amino acid metabolic process;cellular catabolic process;cellular ketone metabolic p…	[3-methyl-2-oxobutanoate dehydrogenase (acetyl-transferring)] kinase activity;adenyl nucleotide binding;adenyl ribonucleotide binding;ATP binding;binding;catalytic activity;kinase activity;nucleotide binding;phosphotransferase activity, alcohol group as acceptor;protein kinase activity;protein serine/threonine kinase activity;purine nucleotide binding;purine ribonucleoside triphosphate binding;pu…	cell part;cytoplasmic part;dihydrolipoyl dehydrogenase complex;intracellular membrane-bounded organelle;intracellular organelle;intracellular organelle part;intracellular part;macromolecular complex;membrane-bounded organelle;mitochondrial alpha-ketoglutarate dehydrogenase complex;mitochondrial part;mitochondrial tricarboxylic acid cycle enzyme complex;mitochondrion;organelle;organelle part;prote…	BCDHK_Adom3;HATPase_c			6	6	6	18.4	18.4	18.4	46.587	0	66.876	72201000	21	0.402242	-0.294585	-0.718153	O55028	O55028	[3-methyl-2-oxobutanoate dehydrogenase [lipoamide]] kinase, mitochondrial	Bckdk	94	[3-methyl-2-oxobutanoate dehydrogenase [lipoamide]] kinase, mitochondrial
24.015	23.063	23.6199	23.5736	23.4424	23.9333				multicellular organismal process;neurological system process;sensory perception;sensory perception of pain;system process	binding;neurotransmitter binding	cell part;cytoplasmic part;intracellular membrane-bounded organelle;intracellular organelle;intracellular organelle part;intracellular part;membrane;membrane-bounded organelle;mitochondrial inner membrane;mitochondrial membrane;mitochondrial part;mitochondrion;organelle;organelle inner membrane;organelle membrane;organelle part;synapse part;synaptic membrane	NIPSNAP			4	4	4	20.1	20.1	20.1	33.363	0	11.29	75493000	13	0.0958774	-0.0838235	-0.203112	O55125	O55125	Protein NipSnap homolog 1	Nipsnap1	96	Protein NipSnap homolog 1
26.8108	26.6283	26.7061	26.6544	26.6611	26.4267				ATP biosynthetic process;ATP metabolic process;biological regulation;biosynthetic process;cellular biosynthetic process;cellular metabolic process;cellular nitrogen compound biosynthetic process;cellular nitrogen compound metabolic process;cellular process;generation of precursor metabolites and energy;heterocycle biosynthetic process;heterocycle metabolic process;metabolic process;negative regul…		cell part;cytoplasmic part;intracellular membrane-bounded organelle;intracellular organelle;intracellular part;membrane-bounded organelle;mitochondrion;organelle	NIPSNAP			10	10	10	28.5	28.5	28.5	32.932	0	29.721	674870000	63	0.649581	0.134299	0.694196	O55126	O55126	Protein NipSnap homolog 2	Gbas	97	Protein NipSnap homolog 2
21.8202	21.6303	21.7041	21.2036	21.6472	21.5911				anatomical structure morphogenesis;biological regulation;cell cycle phase;cell cycle process;cell division;cell part morphogenesis;cell projection morphogenesis;cell projection organization;cellular component assembly;cellular component morphogenesis;cellular component organization;cellular component organization at cellular level;cellular component organization or biogenesis;cellular component o…	binding;GTP binding;guanyl nucleotide binding;guanyl ribonucleotide binding;identical protein binding;nucleotide binding;protein binding;purine nucleotide binding;purine ribonucleoside triphosphate binding;purine ribonucleotide binding;ribonucleotide binding	actin cytoskeleton;actin filament bundle;actomyosin;axon part;axon terminus;axoneme;cell cortex;cell cortex part;cell division site part;cell part;cell projection part;chromosomal part;cleavage furrow;condensed chromosome kinetochore;cytoplasm;cytoplasmic part;cytoskeletal part;cytoskeleton;extracellular membrane-bounded organelle;extracellular organelle;extracellular region part;extracellular ve…	Septin			5	5	5	10.6	10.6	10.6	50.549	0	8.469	18975000	16	0.724831	0.237573	0.950242	O55131;Q9DA97;Q8C650	O55131	Septin-7	2022-09-07	98	Septin-7
23.6509	23.8155	24.4346	24.5663	24.165	24.016				biological regulation;calcium ion homeostasis;calcium ion transmembrane transport;calcium ion transport;calcium-mediated signaling;cation homeostasis;cation transport;cellular calcium ion homeostasis;cellular cation homeostasis;cellular chemical homeostasis;cellular component organization;cellular component organization at cellular level;cellular component organization or biogenesis;cellular comp…	active transmembrane transporter activity;adenyl nucleotide binding;adenyl ribonucleotide binding;ATP binding;ATPase activity;ATPase activity, coupled;ATPase activity, coupled to movement of substances;ATPase activity, coupled to transmembrane movement of ions;ATPase activity, coupled to transmembrane movement of ions, phosphorylative mechanism;ATPase activity, coupled to transmembrane movement o…	cell junction;cell part;cell-cell contact zone;cell-cell junction;cytoplasmic part;endoplasmic reticulum;endoplasmic reticulum membrane;endoplasmic reticulum part;intercalated disc;intracellular membrane-bounded organelle;intracellular organelle;intracellular organelle part;intracellular part;longitudinal sarcoplasmic reticulum;membrane;membrane part;membrane-bounded organelle;organelle;organelle…	Cation_ATPase_C;Cation_ATPase_N;E1-E2_ATPase;Hydrolase			19	19	19	21.2	21.2	21.2	114.86	0	83.433	125540000	55	0.414197	-0.28212	-0.723914	O55143;Q8R429;Q64518	O55143	Sarcoplasmic/endoplasmic reticulum calcium ATPase 2	Atp2a2	99	Sarcoplasmic/endoplasmic reticulum calcium ATPase 2
24.5953	24.8938	25.2649	24.6682	25.1399	24.8595				actin cytoskeleton organization;actin filament-based process;biological regulation;cellular component organization;cellular component organization at cellular level;cellular component organization or biogenesis;cellular component organization or biogenesis at cellular level;cellular process;cortical actin cytoskeleton organization;cortical cytoskeleton organization;cytoskeleton organization;organ…	actin binding;binding;cytoskeletal protein binding;PH domain binding;protein binding;protein domain specific binding;spectrin binding;structural molecule activity	actin cytoskeleton;adherens junction;anchoring junction;cell junction;cell part;cell-substrate adherens junction;cell-substrate junction;cytoplasm;cytoskeleton;extracellular membrane-bounded organelle;extracellular organelle;extracellular region part;extracellular vesicular exosome;extrinsic to membrane;focal adhesion;intracellular membrane-bounded organelle;intracellular non-membrane-bounded org…	4_1_CTD;FA;FERM_C;FERM_M;FERM_N;SAB			22	22	21	27.9	27.9	26.8	109.94	0	142.43	193770000	97	0.0413317	0.0287991	0.0854068	O70318;Q9WV92	O70318	Band 4.1-like protein 2	Epb41l2	106	Band 4.1-like protein 2
24.3036	23.9881	24.0524	24.6754	24.1957	24.4482				cellular component organization;cellular component organization at cellular level;cellular component organization or biogenesis;cellular component organization or biogenesis at cellular level;cellular process;chromatin organization;chromosome organization;developmental process;gamete generation;male gamete generation;multicellular organismal development;multicellular organismal process;multicellu…	antioxidant activity;catalytic activity;glutathione peroxidase activity;oxidoreductase activity;oxidoreductase activity, acting on paired donors, with incorporation or reduction of molecular oxygen;oxidoreductase activity, acting on peroxide as acceptor;peroxidase activity;phospholipid-hydroperoxide glutathione peroxidase activity	cell part;cytoplasmic part;cytosol;envelope;extracellular membrane-bounded organelle;extracellular organelle;extracellular region part;extracellular vesicular exosome;intracellular membrane-bounded organelle;intracellular organelle;intracellular organelle part;intracellular part;membrane;membrane-bounded organelle;membrane-bounded vesicle;mitochondrial inner membrane;mitochondrial membrane;mitoch…	GSHPx			7	7	7	34	34	34	22.228	0	25.239	138230000	36	0.89855	-0.325019	-1.20958	O70325	O70325	Phospholipid hydroperoxide glutathione peroxidase, mitochondrial	Gpx4	107	Phospholipid hydroperoxide glutathione peroxidase
28.025	27.7072	27.7586	27.7696	27.996	27.4835				amine metabolic process;biological adhesion;cation transport;cell adhesion;cellular process;establishment of localization;ion transport;metabolic process;nitrogen compound metabolic process;response to antibiotic;response to chemical stimulus;response to stimulus;transport	aliphatic-amine oxidase activity;aminoacetone:oxygen oxidoreductase(deaminating) activity;binding;calcium ion binding;catalytic activity;cation binding;cation channel activity;cation transmembrane transporter activity;channel activity;cofactor binding;copper ion binding;ion binding;ion channel activity;ion transmembrane transporter activity;metal ion binding;oxidoreductase activity;oxidoreductase…	cell part;cell projection;cell surface;cytoplasm;cytoplasmic part;early endosome;endoplasmic reticulum;endosome;Golgi apparatus;integral to membrane;intracellular membrane-bounded organelle;intracellular organelle;intracellular part;intrinsic to membrane;membrane;membrane part;membrane-bounded organelle;microvillus;organelle;plasma membrane	Cu_amine_oxid;Cu_amine_oxidN2;Cu_amine_oxidN3			21	21	21	34.8	34.8	34.8	84.533	0	145.1	1472300000	99	0.171204	0.080588	0.289881	O70423;Q812C9	O70423	Membrane primary amine oxidase	Aoc3	108	Membrane primary amine oxidase
25.4525	25.448	25.5132	25.5564	25.5041	25.4865				biological regulation;biosynthetic process;carboxylic acid biosynthetic process;carboxylic acid metabolic process;cellular biosynthetic process;cellular component organization;cellular component organization at cellular level;cellular component organization or biogenesis;cellular component organization or biogenesis at cellular level;cellular hormone metabolic process;cellular ketone metabolic pr…	binding;carbohydrate binding;catalytic activity;collagen binding;estradiol 17-beta-dehydrogenase activity;fibronectin binding;glycosaminoglycan binding;heparin binding;oxidoreductase activity;oxidoreductase activity, acting on CH-OH group of donors;oxidoreductase activity, acting on the CH-OH group of donors, NAD or NADP as acceptor;pattern binding;polysaccharide binding;protein binding;steroid d…	cell part;cytoplasmic part;endoplasmic reticulum membrane;endoplasmic reticulum part;extracellular matrix;extracellular region part;integral to membrane;intracellular organelle part;intracellular part;intrinsic to membrane;membrane;membrane part;organelle membrane;organelle part;proteinaceous extracellular matrix	adh_short			8	8	8	30.8	30.8	30.8	34.741	0	33.237	290980000	33	0.67986	-0.0444279	-0.342547	O70503	O70503	Very-long-chain 3-oxoacyl-CoA reductase	Hsd17b12	111	Very-long-chain 3-oxoacyl-CoA reductase
26.1833	26.8109	27.0965	27.3441	27.3007	26.3489				acetyl-CoA biosynthetic process;acetyl-CoA biosynthetic process from pyruvate;acetyl-CoA metabolic process;alcohol metabolic process;biological regulation;biosynthetic process;carbohydrate homeostasis;carbohydrate metabolic process;carboxylic acid metabolic process;cation homeostasis;cell communication;cell surface receptor linked signaling pathway;cellular biosynthetic process;cellular carbohydr…	adenyl nucleotide binding;adenyl ribonucleotide binding;ATP binding;binding;catalytic activity;kinase activity;nucleotide binding;phosphotransferase activity, alcohol group as acceptor;protein kinase activity;protein serine/threonine/tyrosine kinase activity;purine nucleotide binding;purine ribonucleoside triphosphate binding;purine ribonucleotide binding;pyruvate dehydrogenase (acetyl-transferri…	cell part;cytoplasmic part;intracellular membrane-bounded organelle;intracellular organelle;intracellular organelle lumen;intracellular organelle part;intracellular part;membrane;membrane-bounded organelle;membrane-enclosed lumen;mitochondrial inner membrane;mitochondrial matrix;mitochondrial membrane;mitochondrial part;mitochondrion;organelle;organelle inner membrane;organelle lumen;organelle me…	BCDHK_Adom3;HATPase_c			15	15	15	54.1	54.1	54.1	46.596	0	148.44	826390000	90	0.287991	-0.300979	-0.576437	O70571	O70571	[Pyruvate dehydrogenase (acetyl-transferring)] kinase isozyme 4, mitochondrial	Pdk4	112	[Pyruvate dehydrogenase (acetyl-transferring)] kinase isozyme 4, mitochondrial
25.4723	25.4037	25.3911	25.7817	26.1601	25.8647				anion transport;bicarbonate transport;biological regulation;cation homeostasis;cation transport;cellular cation homeostasis;cellular chemical homeostasis;cellular homeostasis;cellular ion homeostasis;cellular monovalent inorganic cation homeostasis;cellular process;chemical homeostasis;establishment of localization;homeostatic process;inorganic anion transport;ion homeostasis;ion transmembrane tr…	active transmembrane transporter activity;anion transmembrane transporter activity;anion:anion antiporter activity;anion:cation symporter activity;antiporter activity;bicarbonate transmembrane transporter activity;cation transmembrane transporter activity;inorganic anion exchanger activity;inorganic anion transmembrane transporter activity;inorganic cation transmembrane transporter activity;ion t…	basolateral plasma membrane;cell part;extracellular membrane-bounded organelle;extracellular organelle;extracellular region part;extracellular vesicular exosome;integral to membrane;integral to plasma membrane;intrinsic to membrane;intrinsic to plasma membrane;membrane part;membrane-bounded organelle;membrane-bounded vesicle;organelle;plasma membrane part;vesicle	Band_3_cyto;HCO3_cotransp	+	KO_WT	18	18	18	22.6	22.6	22.6	121.48	0	101.76	345390000	57	1.92027	-0.513157	-2.35867	O88343	O88343	Electrogenic sodium bicarbonate cotransporter 1	Slc4a4	114	Electrogenic sodium bicarbonate cotransporter 1
21.1563	21.3433	21.3164	21.2043	21.4191	21.5441				cellular component organization;cellular component organization at cellular level;cellular component organization or biogenesis;cellular component organization or biogenesis at cellular level;cellular membrane fusion;cellular membrane organization;cellular process;endosome transport;ER to Golgi vesicle-mediated transport;establishment of localization;establishment of localization in cell;establis…	binding;channel inhibitor activity;channel regulator activity;chloride channel inhibitor activity;chloride channel regulator activity;ion channel inhibitor activity;protein binding;SNAP receptor activity;SNARE binding	cell part;coated vesicle membrane;cytoplasm;cytoplasmic part;cytoplasmic vesicle membrane;cytoplasmic vesicle part;endoplasmic reticulum membrane;endoplasmic reticulum part;endosomal part;endosome;endosome membrane;ER to Golgi transport vesicle membrane;Golgi apparatus;integral to membrane;intracellular membrane-bounded organelle;intracellular organelle;intracellular organelle part;intracellular …	V-SNARE			3	3	3	13.8	13.8	13.8	26.713	0	5.0867	16063000	9	0.436062	-0.117156	-0.544601	O88384	O88384	Vesicle transport through interaction with t-SNAREs homolog 1B	Vti1b	115	Vesicle transport through interaction with t-SNAREs homolog 1B
27.863	27.667	27.972	27.6398	27.7687	27.6751				establishment of localization;establishment of localization in cell;establishment of protein localization;establishment of protein localization in mitochondrion;establishment of protein localization to organelle;intracellular protein transport;intracellular transport;mitochondrial transport;protein import;protein targeting;protein targeting to mitochondrion;protein transport;transport		cell part;cytoplasmic part;intracellular membrane-bounded organelle;intracellular organelle;intracellular organelle part;intracellular part;membrane;membrane-bounded organelle;mitochondrial membrane;mitochondrial outer membrane;mitochondrial part;mitochondrion;organelle;organelle membrane;organelle outer membrane;organelle part;outer membrane	GST_C_3;Tom37			12	12	12	66.9	66.9	66.9	29.758	0	90.54	1457000000	86	0.64857	0.139455	0.707242	O88441	O88441	Metaxin-2	Mtx2	116	Metaxin-2
23.5258	23.0163	22.8527	23.1092	23.5496	23.0828						cell part;cytoplasm;cytoplasmic part;intracellular part;lipid particle;membrane;plasma membrane	Perilipin			7	7	7	21.9	21.9	21.9	139.41	0	17.246	60280000	15	0.172999	-0.115587	-0.327479	O88492	O88492	Perilipin-4	Plin4	119	Perilipin-4
22.5451	22.1063	22.3848	22.3168	22.4461	22.5132				adult behavior;adult locomotory behavior;anatomical structure development;associative learning;behavior;biological regulation;brain development;catabolic process;cation homeostasis;cellular catabolic process;cellular cation homeostasis;cellular chemical homeostasis;cellular component organization;cellular component organization at cellular level;cellular component organization or biogenesis;cellu…	acyl-CoA thioesterase activity;catalytic activity;CoA hydrolase activity;hydrolase activity;hydrolase activity, acting on ester bonds;palmitoyl-(protein) hydrolase activity;palmitoyl-CoA hydrolase activity;thiolester hydrolase activity	axon;cell body;cell part;cell projection;clathrin-coated vesicle;coated vesicle;cytoplasmic membrane-bounded vesicle;cytoplasmic part;cytoplasmic vesicle;cytosol;dendrite;extracellular membrane-bounded organelle;extracellular organelle;extracellular region;extracellular region part;extracellular space;extracellular vesicular exosome;Golgi apparatus;intracellular membrane-bounded organelle;intrace…	Palm_thioest			2	2	2	10.8	10.8	10.8	34.49	0	5.0959	33869000	7	0.221896	-0.0799389	-0.332316	O88531	O88531	Palmitoyl-protein thioesterase 1	Ppt1	121	Palmitoyl-protein thioesterase 1
21.5044	21.6432	21.9928	21.3171	21.5964	21.6638				biological regulation;cellular macromolecule metabolic process;cellular metabolic process;cellular nitrogen compound metabolic process;cellular process;establishment of localization;establishment of RNA localization;macromolecule metabolic process;metabolic process;mRNA metabolic process;mRNA processing;negative regulation of biological process;negative regulation of biosynthetic process;negative…	binding;DNA binding;nucleic acid binding;nucleotide binding;RNA binding;sequence-specific DNA binding;single-stranded DNA binding;single-stranded telomeric DNA binding;structure-specific DNA binding;telomeric DNA binding	catalytic step 2 spliceosome;cell part;cytoplasm;intracellular membrane-bounded organelle;intracellular organelle;intracellular organelle part;intracellular part;macromolecular complex;membrane;membrane-bounded organelle;nuclear part;nucleoplasm;nucleus;organelle;organelle part;ribonucleoprotein complex;spliceosomal complex	RRM_1			4	4	4	14.4	14.4	14.4	37.402	0	11.901	18650000	10	0.448787	0.187686	0.670459	O88569	O88569	Heterogeneous nuclear ribonucleoproteins A2/B1	Hnrnpa2b1	122	Heterogeneous nuclear ribonucleoproteins A2/B1
21.9214	22.234	22.0357	22.153	22.1807	20.8472				alcohol catabolic process;alcohol metabolic process;amine catabolic process;amine metabolic process;behavior;benzene-containing compound metabolic process;biological regulation;catabolic process;catecholamine catabolic process;catecholamine metabolic process;catechol-containing compound catabolic process;catechol-containing compound metabolic process;cell communication;cellular amine metabolic pr…	binding;catalytic activity;catechol O-methyltransferase activity;cation binding;ion binding;magnesium ion binding;metal ion binding;methyltransferase activity;O-methyltransferase activity;S-adenosylmethionine-dependent methyltransferase activity;transferase activity;transferase activity, transferring one-carbon groups	axon;cell body;cell part;cell projection;cell projection part;cytoplasmic part;cytosol;dendritic spine;extracellular membrane-bounded organelle;extracellular organelle;extracellular region part;extracellular vesicular exosome;integral to membrane;intracellular membrane-bounded organelle;intracellular organelle;intracellular part;intrinsic to membrane;membrane;membrane part;membrane-bounded organe…	Methyltransf_3			1	1	1	6.8	6.8	6.8	29.486	0	8.2647	25514000	6	0.305155	0.336737	0.612995	O88587	O88587	Catechol O-methyltransferase	Comt	123	Catechol O-methyltransferase
23.8388	23.1202	22.7999	23.1988	23.8136	23.2313				biological regulation;cellular localization;cellular macromolecule localization;cellular process;cellular protein localization;cellular response to acid;cellular response to amine stimulus;cellular response to amino acid stimulus;cellular response to chemical stimulus;cellular response to endogenous stimulus;cellular response to organic nitrogen;cellular response to organic substance;cellular res…		cell part;cytoplasmic part;endosomal part;endosome;intracellular membrane-bounded organelle;intracellular organelle;intracellular organelle part;intracellular part;late endosome;macromolecular complex;membrane part;membrane-bounded organelle;organelle;organelle part;protein complex;Ragulator complex	MAPKK1_Int			4	4	4	50	50	50	13.553	0	14.899	67479000	15	0.166214	-0.161587	-0.346447	O88653	O88653	Ragulator complex protein LAMTOR3	Lamtor3	124	Ragulator complex protein LAMTOR3
24.9248	24.7251	24.928	25.9521	25.5827	25.0569				cellular component assembly;cellular component organization;cellular component organization or biogenesis;macromolecular complex assembly;macromolecular complex subunit organization;macromolecule metabolic process;metabolic process;misfolded or incompletely synthesized protein catabolic process;primary metabolic process;protein complex assembly;protein complex subunit organization;protein homooli…	catalytic activity;endopeptidase activity;hydrolase activity;peptidase activity;peptidase activity, acting on L-amino acid peptides;serine hydrolase activity;serine-type endopeptidase activity;serine-type peptidase activity	cell part;cytoplasmic part;endopeptidase Clp complex;intracellular membrane-bounded organelle;intracellular organelle;intracellular organelle lumen;intracellular organelle part;intracellular part;macromolecular complex;membrane-bounded organelle;membrane-enclosed lumen;mitochondrial matrix;mitochondrial part;mitochondrion;organelle;organelle lumen;organelle part;protein complex	CLP_protease			8	8	8	37.1	37.1	37.1	29.8	0	51.247	319820000	59	1.17657	-0.671279	-1.82288	O88696	O88696	ATP-dependent Clp protease proteolytic subunit, mitochondrial	Clpp	125	ATP-dependent Clp protease proteolytic subunit, mitochondrial
22.2421	22.3246	22.5613	22.3985	22.3944	22.3444				actin cytoskeleton organization;actin filament-based process;actomyosin structure organization;biological adhesion;biological regulation;cell adhesion;cell differentiation;cellular component organization;cellular component organization at cellular level;cellular component organization or biogenesis;cellular component organization or biogenesis at cellular level;cellular developmental process;cell…	binding;PDZ domain binding;protein binding;protein domain specific binding	cell junction;cell part;cell-cell junction;cytoplasmic part;cytoplasmic vesicle;cytoskeleton;extracellular membrane-bounded organelle;extracellular organelle;extracellular region part;extracellular vesicular exosome;integral to membrane;intracellular non-membrane-bounded organelle;intracellular organelle;intracellular part;intrinsic to membrane;membrane;membrane part;membrane-bounded organelle;me…	I-set			5	5	5	25	25	25	32.423	0	34.841	33760000	17	0.0104876	-0.00309372	-0.015686	O88792	O88792	Junctional adhesion molecule A	F11r	126	Junctional adhesion molecule A
24.2883	24.7371	24.7459	24.8082	24.793	24.5297				2-oxoglutarate metabolic process;acetyl-CoA catabolic process;acetyl-CoA metabolic process;amine metabolic process;anatomical structure development;biological regulation;carbohydrate metabolic process;carboxylic acid metabolic process;catabolic process;cellular aldehyde metabolic process;cellular amine metabolic process;cellular amino acid metabolic process;cellular carbohydrate metabolic process…	binding;catalytic activity;cation binding;coenzyme binding;cofactor binding;identical protein binding;ion binding;isocitrate dehydrogenase (NADP+) activity;isocitrate dehydrogenase activity;magnesium ion binding;metal ion binding;NAD binding;NADP binding;nucleotide binding;oxidoreductase activity;oxidoreductase activity, acting on CH-OH group of donors;oxidoreductase activity, acting on the CH-OH…	cell part;cytoplasm;cytoplasmic part;cytosol;extracellular membrane-bounded organelle;extracellular organelle;extracellular region part;extracellular vesicular exosome;intracellular membrane-bounded organelle;intracellular organelle;intracellular part;membrane-bounded organelle;membrane-bounded vesicle;microbody;mitochondrion;organelle;peroxisome;vesicle	Iso_dh			14	12	12	37.7	33.8	33.8	46.674	0	34.858	170140000	45	0.272941	-0.119865	-0.434163	O88844	O88844	Isocitrate dehydrogenase [NADP] cytoplasmic	Idh1	127	Isocitrate dehydrogenase [NADP] cytoplasmic
23.2497	23.2457	23.1988	23.6137	23.2964	23.1089				cell proliferation;cellular component organization;cellular component organization at cellular level;cellular component organization or biogenesis;cellular component organization or biogenesis at cellular level;cellular process;macromolecule metabolic process;metabolic process;misfolded or incompletely synthesized protein catabolic process;mitochondrion organization;organelle organization;primary…	adenyl nucleotide binding;adenyl ribonucleotide binding;ATP binding;binding;catalytic activity;cation binding;endopeptidase activity;hydrolase activity;ion binding;metal ion binding;metalloendopeptidase activity;metallopeptidase activity;nucleotide binding;peptidase activity;peptidase activity, acting on L-amino acid peptides;purine nucleotide binding;purine ribonucleoside triphosphate binding;pu…	cell part;cytoplasmic part;integral to membrane;intracellular membrane-bounded organelle;intracellular organelle;intracellular organelle part;intracellular part;intrinsic to membrane;membrane;membrane part;membrane-bounded organelle;mitochondrial inner membrane;mitochondrial membrane;mitochondrial part;mitochondrion;organelle;organelle inner membrane;organelle membrane;organelle part	AAA;Peptidase_M41			10	10	10	18.7	18.7	18.7	80.027	0	36	63139000	27	0.296185	-0.108265	-0.436162	O88967	O88967	ATP-dependent zinc metalloprotease YME1L1	Yme1l1	129	ATP-dependent zinc metalloprotease YME1L1
23.717	23.366	23.5477	23.2149	23.8132	23.6972				anatomical structure development;anatomical structure homeostasis;biological regulation;bone resorption;catabolic process;cell differentiation;cellular catabolic process;cellular component organization;cellular component organization at cellular level;cellular component organization or biogenesis;cellular component organization or biogenesis at cellular level;cellular developmental process;cellul…	binding;catalytic activity;cation binding;endopeptidase activity;exopeptidase activity;hydrolase activity;ion binding;metal ion binding;peptidase activity;peptidase activity, acting on L-amino acid peptides;serine hydrolase activity;serine-type endopeptidase activity;serine-type peptidase activity;tripeptidyl-peptidase activity	cell part;cytoplasmic membrane-bounded vesicle;cytoplasmic part;cytoplasmic vesicle;extracellular membrane-bounded organelle;extracellular organelle;extracellular region part;extracellular vesicular exosome;intracellular membrane-bounded organelle;intracellular organelle;intracellular part;lysosome;lytic vacuole;melanosome;membrane-bounded organelle;membrane-bounded vesicle;mitochondrion;organell…	Peptidase_S8;Pro-kuma_activ			3	3	3	7.5	7.5	7.5	61.341	0	13.264	82173000	15	0.0518193	-0.0315456	-0.10197	O89023	O89023	Tripeptidyl-peptidase 1	Tpp1	131	Tripeptidyl-peptidase 1
21.6444	22.0322	22.0065	23.0913	22.526	22.9455				cellular metabolic process;cellular process;electron transport chain;generation of precursor metabolites and energy;metabolic process;mitochondrial electron transport, ubiquinol to cytochrome c;oxidation-reduction process;respiratory electron transport chain	binding;catalytic activity;cation binding;cation transmembrane transporter activity;electron carrier activity;hydrogen ion transmembrane transporter activity;inorganic cation transmembrane transporter activity;ion binding;ion transmembrane transporter activity;metal ion binding;monovalent inorganic cation transmembrane transporter activity;oxidoreductase activity;oxidoreductase activity, acting o…	cell part;cytoplasmic part;intracellular membrane-bounded organelle;intracellular organelle;intracellular organelle part;intracellular part;macromolecular complex;membrane;membrane part;membrane-bounded organelle;mitochondrial inner membrane;mitochondrial membrane;mitochondrial part;mitochondrion;organelle;organelle inner membrane;organelle membrane;organelle part;protein complex;respiratory chai…	Cytochrom_B_C;Cytochrom_B_N_2	+	KO_WT	2	2	2	5	5	5	43.209	0	4.8121	37998000	10	1.98434	-0.959886	-3.08975	P00158	P00158	Cytochrome b	Mt-Cyb	132	Cytochrome b
20.5097	20.7754	21.3791	20.49	20.8767	20.5226				adult behavior;alcohol catabolic process;alcohol metabolic process;behavior;behavioral response to ethanol;biological regulation;carboxylic acid metabolic process;catabolic process;cellular hormone metabolic process;cellular ketone metabolic process;cellular lipid metabolic process;cellular metabolic process;cellular process;diterpenoid metabolic process;ethanol catabolic process;ethanol metaboli…	alcohol dehydrogenase (NAD) activity;binding;catalytic activity;cation binding;identical protein binding;ion binding;metal ion binding;oxidoreductase activity;oxidoreductase activity, acting on CH-OH group of donors;oxidoreductase activity, acting on the CH-OH group of donors, NAD or NADP as acceptor;protein binding;protein dimerization activity;protein homodimerization activity;transition metal …	cell part;cytoplasmic part;intracellular;intracellular membrane-bounded organelle;intracellular organelle;intracellular part;membrane-bounded organelle;mitochondrion;organelle	ADH_N;ADH_zinc_N			3	3	3	8.8	8.8	8.8	39.771	0	4.718	11147000	4	0.380107	0.258297	0.670045	P00329	P00329	Alcohol dehydrogenase 1	Adh1	133	Alcohol dehydrogenase 1
26.8203	26.7574	22.7327	27.5298	27.6418	26.4332				aerobic respiration;cellular metabolic process;cellular process;cellular respiration;energy derivation by oxidation of organic compounds;generation of precursor metabolites and energy;metabolic process;oxidation-reduction process;oxidative phosphorylation;phosphate-containing compound metabolic process;phosphorus metabolic process;phosphorylation	binding;catalytic activity;cation binding;cation transmembrane transporter activity;cytochrome-c oxidase activity;heme binding;heme-copper terminal oxidase activity;hydrogen ion transmembrane transporter activity;inorganic cation transmembrane transporter activity;ion binding;ion transmembrane transporter activity;iron ion binding;metal ion binding;monovalent inorganic cation transmembrane transp…	cell part;cytoplasmic part;integral to membrane;intracellular organelle part;intracellular part;intrinsic to membrane;macromolecular complex;membrane;membrane part;mitochondrial inner membrane;mitochondrial membrane;mitochondrial part;organelle inner membrane;organelle membrane;organelle part;protein complex;respiratory chain complex IV	COX1			4	4	4	10.7	10.7	10.7	56.909	0	20.335	979150000	62	0.55633	-1.76476	-1.17178	P00397	P00397	Cytochrome c oxidase subunit 1	Mtco1	134	Cytochrome c oxidase subunit 1
30.3091	30.2516	30.151	30.6435	30.9216	30.7384				cellular metabolic process;cellular process;electron transport chain;generation of precursor metabolites and energy;metabolic process;oxidation-reduction process	binding;catalytic activity;cation binding;cation transmembrane transporter activity;copper ion binding;cytochrome-c oxidase activity;heme-copper terminal oxidase activity;hydrogen ion transmembrane transporter activity;inorganic cation transmembrane transporter activity;ion binding;ion transmembrane transporter activity;metal ion binding;monovalent inorganic cation transmembrane transporter activ…	cell part;cytoplasmic part;extracellular membrane-bounded organelle;extracellular organelle;extracellular region part;extracellular vesicular exosome;integral to membrane;intracellular membrane-bounded organelle;intracellular organelle;intracellular organelle part;intracellular part;intrinsic to membrane;macromolecular complex;membrane;membrane part;membrane-bounded organelle;membrane-bounded ves…	COX2;COX2_TM	+	KO_WT	9	9	9	48	48	48	25.976	0	55.471	13867000000	183	2.3178	-0.530624	-2.73813	P00405	P00405	Cytochrome c oxidase subunit 2	Mtco2	135	Cytochrome c oxidase subunit 2
19.5283	19.8535	19.3807	19.6383	19.9959	19.5872				activation of immune response;biological regulation;carboxylic acid metabolic process;cellular ketone metabolic process;cellular lipid metabolic process;cellular metabolic process;cellular process;complement activation;complement activation, alternative pathway;complement activation, classical pathway;defense response;fatty acid metabolic process;humoral immune response;immune effector process;im…	binding;C5a anaphylatoxin chemotactic receptor binding;C5L2 anaphylatoxin chemotactic receptor binding;endopeptidase inhibitor activity;endopeptidase regulator activity;enzyme inhibitor activity;enzyme regulator activity;G-protein-coupled receptor binding;peptidase inhibitor activity;peptidase regulator activity;protein binding;receptor binding	blood microparticle;extracellular membrane-bounded organelle;extracellular organelle;extracellular region part;extracellular space;extracellular vesicular exosome;membrane-bounded organelle;membrane-bounded vesicle;organelle;vesicle	A2M;A2M_comp;A2M_N;A2M_N_2;A2M_recep;ANATO;NTR;Thiol-ester_cl			2	2	2	1.3	1.3	1.3	186.48	0	12.69	5250100	5	0.332043	-0.152956	-0.527759	P01027	P01027	Complement C3;Complement C3 beta chain;C3-beta-c;Complement C3 alpha chain;C3a anaphylatoxin;Acylation stimulating protein;Complement C3b alpha chain;Complement C3c alpha chain fragment 1;Complement C3dg fragment;Complement C3g fragment;Complement C3d fragment;Complement C3f fragment;Complement C3c alpha chain fragment 2	C3	136	Complement C3
22.8637	22.5248	22.1303	22.6361	22.2738	22.3799					antigen binding;binding	cell part;membrane;plasma membrane	C1-set			2	2	2	17.8	17.8	17.8	11.934	0	5.2127	36290000	8	0.116906	0.0763798	0.226212	P01837	P01837	Ig kappa chain C region		137	Immunoglobulin kappa constant
20.5971	20.5322	20.4333	20.0967	19.8959	20.1378					antigen binding;binding	cell part;extracellular region;integral to membrane;intrinsic to membrane;membrane;membrane part;plasma membrane	C1-set	+	KO_WT	2	2	2	6.4	6.4	6.4	44.259	0	5.1892	7510900	5	2.24069	0.477391	2.53077	P01867	P01867	Ig gamma-2B chain C region	Igh-3	138	Ig gamma-2B chain C region
19.3748	21.1286	18.9296	21.7458	21.8092	21.3368				anatomical structure development;antigen processing and presentation;antigen processing and presentation of endogenous antigen;antigen processing and presentation of endogenous peptide antigen;antigen processing and presentation of endogenous peptide antigen via MHC class I;antigen processing and presentation of endogenous peptide antigen via MHC class I via ER pathway;antigen processing and pres…	antigen binding;beta-2-microglobulin binding;binding;peptide antigen binding;peptide binding;protein binding;protein complex binding;receptor binding;T cell receptor binding;TAP binding	cell part;cell surface;cytoplasmic part;cytoplasmic vesicle membrane;cytoplasmic vesicle part;endocytic vesicle membrane;endoplasmic reticulum;endoplasmic reticulum exit site;endoplasmic reticulum part;external side of plasma membrane;extracellular membrane-bounded organelle;extracellular organelle;extracellular region part;extracellular vesicular exosome;Golgi apparatus;Golgi apparatus part;Golg…	C1-set;MHC_I;MHC_I_C			4	4	4	12.7	12.7	12.7	41.301	0	9.7439	16126000	9	1.24307	-1.81965	-2.31112	P01901;P79568;Q8HWB2;P14430;P14429;P01897;Q4KN81;O19441;G3UXE9;P01896;P14431;P01898;P06339;P14427	P01901;P79568;Q8HWB2;P14430;P14429;P01897	H-2 class I histocompatibility antigen, K-B alpha chain;H-2 class I histocompatibility antigen, Q8 alpha chain;H-2 class I histocompatibility antigen, Q7 alpha chain;H-2 class I histocompatibility antigen, L-D alpha chain	H2-K1;H2-Q6;H2-Q4;H2-Q8;H2-Q7;H2-L	141	H-2 class I histocompatibility antigen, K-B alpha chain;Class Ib MHC antigen Qa-2;Histocompatibility 2, Q region locus 4;H-2 class I histocompatibility antigen, Q8 alpha chain;H-2 class I histocompatibility antigen, Q7 alpha chain;H-2 class I histocompatib
27.7066	27.9639	27.7725	28.0822	27.2102	27.6269				response to chemical stimulus;response to organic substance;response to stilbenoid;response to stimulus	binding;cation binding;heme binding;ion binding;iron ion binding;metal ion binding;oxygen binding;oxygen transporter activity;substrate-specific transporter activity;tetrapyrrole binding;transition metal ion binding;transporter activity	cell part;cytoplasmic part;cytosolic part;hemoglobin complex;intracellular part;macromolecular complex;myelin sheath;protein complex	Globin			7	7	7	67.6	67.6	67.6	15.085	0	21.265	1547900000	60	0.264635	0.174559	0.480389	P01942;CON__P01966	P01942	Hemoglobin subunit alpha	Hba	142	Hemoglobin subunit alpha
25.7317	25.8852	25.7713	26.3535	26.247	26.4647					catalytic activity;NADH dehydrogenase (quinone) activity;NADH dehydrogenase (ubiquinone) activity;NADH dehydrogenase activity;oxidoreductase activity;oxidoreductase activity, acting on NADH or NADPH;oxidoreductase activity, acting on NADH or NADPH, quinone or similar compound as acceptor	cell part;cytoplasmic part;integral to membrane;intracellular membrane-bounded organelle;intracellular organelle;intracellular organelle part;intracellular part;intrinsic to membrane;macromolecular complex;membrane part;membrane-bounded organelle;mitochondrial membrane part;mitochondrial part;mitochondrial respiratory chain complex I;mitochondrion;NADH dehydrogenase complex;organelle;organelle pa…	NADHdh	+	KO_WT	3	3	3	11	11	11	36.059	0	31.982	522830000	22	2.70021	-0.559064	-3.14295	P03888	P03888	NADH-ubiquinone oxidoreductase chain 1	Mtnd1	146	NADH-ubiquinone oxidoreductase chain 1
23.0792	22.6427	22.0115	23.9308	23.8806	23.9162				cellular metabolic process;cellular process;electron transport chain;generation of precursor metabolites and energy;metabolic process;mitochondrial electron transport, NADH to ubiquinone;oxidation-reduction process;respiratory electron transport chain	catalytic activity;NADH dehydrogenase (quinone) activity;NADH dehydrogenase (ubiquinone) activity;NADH dehydrogenase activity;oxidoreductase activity;oxidoreductase activity, acting on NADH or NADPH;oxidoreductase activity, acting on NADH or NADPH, quinone or similar compound as acceptor	cell part;cytoplasmic part;integral to membrane;intracellular organelle part;intracellular part;intrinsic to membrane;membrane;membrane part;mitochondrial inner membrane;mitochondrial membrane;mitochondrial part;organelle inner membrane;organelle membrane;organelle part;respiratory chain	NADH_dehy_S2_C;Oxidored_q1	+	KO_WT	3	3	3	14.5	14.5	14.5	38.752	0	33.158	100540000	29	1.89499	-1.33136	-3.24515	P03893	P03893	NADH-ubiquinone oxidoreductase chain 2	Mtnd2	147	NADH-ubiquinone oxidoreductase chain 2
25.1482	25.2151	24.8057	25.9036	26.1702	25.856				cellular metabolic process;cellular process;electron transport chain;generation of precursor metabolites and energy;metabolic process;mitochondrial electron transport, NADH to ubiquinone;oxidation-reduction process;respiratory electron transport chain	catalytic activity;NADH dehydrogenase (quinone) activity;NADH dehydrogenase (ubiquinone) activity;NADH dehydrogenase activity;oxidoreductase activity;oxidoreductase activity, acting on NADH or NADPH;oxidoreductase activity, acting on NADH or NADPH, quinone or similar compound as acceptor	cell part;cytoplasmic part;integral to membrane;intracellular membrane-bounded organelle;intracellular organelle;intracellular organelle part;intracellular part;intrinsic to membrane;macromolecular complex;membrane part;membrane-bounded organelle;mitochondrial membrane part;mitochondrial part;mitochondrial respiratory chain complex I;mitochondrion;NADH dehydrogenase complex;organelle;organelle pa…	Oxidored_q1;Oxidored_q5_N	+	KO_WT	7	7	7	17.9	17.9	17.9	51.881	0	24.589	414340000	44	2.3428	-0.920277	-3.53807	P03911	P03911	NADH-ubiquinone oxidoreductase chain 4	Mtnd4	150	NADH-ubiquinone oxidoreductase chain 4
26.1036	25.9804	26.2061	26.679	26.6417	26.606				ATP synthesis coupled electron transport;cellular metabolic process;cellular process;electron transport chain;generation of precursor metabolites and energy;metabolic process;oxidation-reduction process;respiratory electron transport chain	catalytic activity;NADH dehydrogenase (quinone) activity;NADH dehydrogenase (ubiquinone) activity;NADH dehydrogenase activity;oxidoreductase activity;oxidoreductase activity, acting on NADH or NADPH;oxidoreductase activity, acting on NADH or NADPH, quinone or similar compound as acceptor	cell part;cytoplasmic part;integral to membrane;intracellular organelle part;intracellular part;intrinsic to membrane;membrane;membrane part;mitochondrial inner membrane;mitochondrial membrane;mitochondrial part;organelle inner membrane;organelle membrane;organelle part;respiratory chain	NADH5_C;Oxidored_q1;Oxidored_q1_N	+	KO_WT	5	5	5	11.5	11.5	11.5	68.474	0	40.786	708510000	43	2.86964	-0.545509	-3.23666	P03921	P03921	NADH-ubiquinone oxidoreductase chain 5	Mtnd5	151	NADH-ubiquinone oxidoreductase chain 5
28.5175	28.2602	28.3895	28.0389	28.4048	28.105				biological regulation;brown fat cell differentiation;cell differentiation;cellular developmental process;cellular process;cellular response to chemical stimulus;cellular response to inorganic substance;cellular response to lithium ion;cellular response to metal ion;cellular response to stimulus;chemical homeostasis;cholesterol homeostasis;cytokine production;developmental process;fat cell differe…	binding;lipid binding;transporter activity	cell part;cytoplasm;extracellular membrane-bounded organelle;extracellular organelle;extracellular region part;extracellular vesicular exosome;intracellular organelle part;intracellular part;membrane-bounded organelle;membrane-bounded vesicle;nuclear part;nucleoplasm;organelle;organelle part;vesicle	Lipocalin			10	10	10	68.2	68.2	68.2	14.65	0	83.529	2499400000	84	0.696447	0.20614	0.877628	P04117;P24526;O08716	P04117	Fatty acid-binding protein, adipocyte	Fabp4	153	Fatty acid-binding protein, adipocyte
23.0669	22.4691	22.3609	22.1957	22.6651	23.269				aging;anatomical structure development;axon ensheathment;biological regulation;cellular component organization;cellular component organization or biogenesis;cellular process;developmental process;ensheathment of neurons;membrane organization;myelination;negative regulation of axonogenesis;negative regulation of biological process;negative regulation of cell development;negative regulation of cell…	binding;enzyme binding;protease binding;protein binding;structural constituent of myelin sheath;structural molecule activity	axon part;cell body;cell part;cell periphery;cell projection;cell projection part;compact myelin;cytoplasm;internode region of axon;intracellular membrane-bounded organelle;intracellular organelle;intracellular part;membrane;membrane-bounded organelle;myelin sheath;neuronal cell body;nucleus;organelle;plasma membrane	Myelin_MBP			5	5	5	18.4	18.4	18.4	27.167	0	10.132	40701000	15	0.0714503	-0.0776018	-0.161546	P04370	P04370	Myelin basic protein	Mbp	154	Myelin basic protein
26.3868	26.5198	26.3147	26.7574	26.0153	26.4637				anion transport;bicarbonate transport;biological regulation;cation homeostasis;cellular cation homeostasis;cellular chemical homeostasis;cellular homeostasis;cellular ion homeostasis;cellular monovalent inorganic cation homeostasis;cellular process;chemical homeostasis;chloride transport;establishment of localization;homeostatic process;inorganic anion transport;ion homeostasis;ion transport;mono…	active transmembrane transporter activity;anion transmembrane transporter activity;anion:anion antiporter activity;ankyrin binding;antiporter activity;bicarbonate transmembrane transporter activity;binding;chloride transmembrane transporter activity;cytoskeletal protein binding;identical protein binding;inorganic anion exchanger activity;inorganic anion transmembrane transporter activity;ion tran…	basolateral plasma membrane;blood microparticle;cell cortex part;cell part;contractile fiber part;cortical cytoskeleton;cytoplasmic part;cytoskeleton;extracellular membrane-bounded organelle;extracellular organelle;extracellular region part;extracellular vesicular exosome;integral to membrane;integral to plasma membrane;intracellular non-membrane-bounded organelle;intracellular organelle;intracel…	Band_3_cyto;HCO3_cotransp			18	18	18	23.5	23.5	23.5	103.13	0	64.346	583360000	86	0.00732309	-0.00499344	-0.015414	P04919	P04919	Band 3 anion transport protein	Slc4a1	155	Band 3 anion transport protein
29.0669	28.8437	28.852	28.6068	29.1463	29.2557				alcohol catabolic process;alcohol metabolic process;carbohydrate catabolic process;carbohydrate metabolic process;catabolic process;cellular carbohydrate catabolic process;cellular carbohydrate metabolic process;cellular component assembly;cellular component organization;cellular component organization or biogenesis;cellular metabolic process;cellular process;generation of precursor metabolites a…	aldehyde-lyase activity;binding;carbon-carbon lyase activity;catalytic activity;enzyme binding;fructose-bisphosphate aldolase activity;lyase activity;protease binding;protein binding	cell part;contractile fiber part;cytoplasmic part;intracellular part;M band;macromolecular complex;membrane;myelin sheath;organelle part;protein complex;Z disc	Glycolytic			26	26	26	84.1	84.1	84.1	39.355	0	184.47	3402700000	172	0.142498	-0.0820484	-0.261738	P05064;A6ZI46;A6ZI47;P05063;Q91Y97	P05064;A6ZI46	Fructose-bisphosphate aldolase A;Fructose-bisphosphate aldolase	Aldoa;Aldoart1	156	Fructose-bisphosphate aldolase A;Fructose-bisphosphate aldolase
27.2736	26.8826	26.6576	26.9904	26.257	26.0616				2-oxoglutarate metabolic process;amine biosynthetic process;amine catabolic process;amine metabolic process;aspartate biosynthetic process;aspartate catabolic process;aspartate family amino acid biosynthetic process;aspartate family amino acid catabolic process;aspartate family amino acid metabolic process;aspartate metabolic process;biosynthetic process;carboxylic acid biosynthetic process;carbo…	binding;catalytic activity;cofactor binding;kynurenine-oxoglutarate transaminase activity;L-aspartate:2-oxoglutarate aminotransferase activity;L-phenylalanine aminotransferase activity;L-phenylalanine:2-oxoglutarate aminotransferase activity;pyridoxal phosphate binding;transaminase activity;transferase activity;transferase activity, transferring nitrogenous groups;vitamin B6 binding;vitamin bindi…	cell part;cytoplasmic part;extracellular membrane-bounded organelle;extracellular organelle;extracellular region part;extracellular vesicular exosome;intracellular membrane-bounded organelle;intracellular organelle;intracellular organelle lumen;intracellular organelle part;intracellular part;membrane;membrane-bounded organelle;membrane-bounded vesicle;membrane-enclosed lumen;mitochondrial inner m…	Aminotran_1_2			20	20	20	59.5	59.5	59.5	47.411	0	93.95	692610000	85	0.68022	0.501619	1.15272	P05202	P05202	Aspartate aminotransferase, mitochondrial	Got2	159	Aspartate aminotransferase, mitochondrial
22.6833	22.963	23.6488	23.1453	20.6727	22.0681				cardiac muscle contraction;multicellular organismal process;muscle contraction;muscle system process;striated muscle contraction;system process	binding;calcium ion binding;cation binding;ion binding;metal ion binding	cell part;contractile fiber;cytoplasmic part;cytoskeletal part;intracellular non-membrane-bounded organelle;intracellular organelle;intracellular organelle part;intracellular part;macromolecular complex;myofibril;myosin complex;non-membrane-bounded organelle;organelle;organelle part;protein complex	EF-hand_6			7	7	7	44.7	44.7	44.7	20.594	0	15.213	41284000	15	0.668445	1.13633	1.30453	P05977;P09541;P09542	P05977	Myosin light chain 1/3, skeletal muscle isoform	Myl1	161	Myosin light chain 1/3, skeletal muscle isoform
27.2955	27.09	27.2279	27.0827	27.253	27.3086				biosynthetic process;carbohydrate metabolic process;carboxylic acid biosynthetic process;carboxylic acid metabolic process;cell communication;cellular biosynthetic process;cellular ketone metabolic process;cellular metabolic process;cellular process;cellular response to external stimulus;cellular response to extracellular stimulus;cellular response to stimulus;lactate biosynthetic process;lactate…	catalytic activity;lactate dehydrogenase activity;L-lactate dehydrogenase activity;oxidoreductase activity;oxidoreductase activity, acting on CH-OH group of donors;oxidoreductase activity, acting on the CH-OH group of donors, NAD or NADP as acceptor	cell part;cell projection part;cytoplasmic part;cytosol;extracellular membrane-bounded organelle;extracellular organelle;extracellular region part;extracellular vesicular exosome;flagellar fibrous sheath;flagellum part;intracellular membrane-bounded organelle;intracellular organelle;intracellular organelle part;intracellular part;membrane;membrane-bounded organelle;membrane-bounded vesicle;microt…	Ldh_1_C;Ldh_1_N			14	14	13	54.5	54.5	50.9	36.498	0	67.748	973640000	81	0.0383228	-0.0102698	-0.0537816	P06151;P00342	P06151	L-lactate dehydrogenase A chain	Ldha	162	L-lactate dehydrogenase A chain
26.6687	26.7299	26.357	26.2929	26.5713	26.7646				alcohol biosynthetic process;alcohol catabolic process;alcohol metabolic process;anatomical structure formation involved in morphogenesis;angiogenesis;biological regulation;biosynthetic process;carbohydrate biosynthetic process;carbohydrate catabolic process;carbohydrate homeostasis;carbohydrate metabolic process;catabolic process;cellular biosynthetic process;cellular carbohydrate biosynthetic p…	catalytic activity;glucose-6-phosphate isomerase activity;intramolecular oxidoreductase activity;intramolecular oxidoreductase activity, interconverting aldoses and ketoses;isomerase activity	cell part;cell projection membrane;cell projection part;cilium membrane;cilium part;cytoplasm;extracellular membrane-bounded organelle;extracellular organelle;extracellular region part;extracellular space;extracellular vesicular exosome;intracellular organelle part;intracellular part;membrane;membrane part;membrane-bounded organelle;membrane-bounded vesicle;myelin sheath;nuclear part;nucleoplasm;…	PGI			19	19	19	47.5	47.5	47.5	62.766	0	159.05	627710000	82	0.0835508	0.0422757	0.151472	P06745;CON__Q3ZBD7	P06745	Glucose-6-phosphate isomerase	Gpi	163	Glucose-6-phosphate isomerase
25.2873	24.8293	24.5354	24.4616	25.418	24.9807				carboxylic acid metabolic process;cellular component assembly;cellular component organization;cellular component organization or biogenesis;cellular ketone metabolic process;cellular metabolic process;cellular process;dicarboxylic acid metabolic process;macromolecular complex assembly;macromolecular complex subunit organization;malate metabolic process;metabolic process;organic acid metabolic pro…	binding;carbon-carbon lyase activity;carboxy-lyase activity;catalytic activity;cation binding;coenzyme binding;cofactor binding;ion binding;lyase activity;malate dehydrogenase (decarboxylating) activity;malate dehydrogenase (oxaloacetate-decarboxylating) (NADP+) activity;malate dehydrogenase activity;malic enzyme activity;manganese ion binding;metal ion binding;NAD binding;nucleotide binding;oxal…	cell part;cytoplasmic part;cytosol;intracellular membrane-bounded organelle;intracellular organelle;intracellular part;membrane-bounded organelle;mitochondrion;organelle	malic;Malic_M			15	15	15	37.9	37.9	37.9	63.953	0	76.641	209420000	61	0.0688007	-0.0694141	-0.153401	P06801	P06801	NADP-dependent malic enzyme	Me1	164	NADP-dependent malic enzyme
19.8545	21.7516	22.0268	21.454	21.5896	21.6558				amine transport;amino acid transport;biological regulation;carboxylic acid transport;cellular hormone metabolic process;cellular lipid metabolic process;cellular metabolic process;cellular process;diterpenoid metabolic process;establishment of localization;fat-soluble vitamin metabolic process;hormone metabolic process;hormone transport;isoprenoid metabolic process;lipid metabolic process;metabol…	binding;hormone binding;identical protein binding;protein binding;thyroid hormone binding	extracellular membrane-bounded organelle;extracellular organelle;extracellular region part;extracellular space;extracellular vesicular exosome;macromolecular complex;membrane-bounded organelle;membrane-bounded vesicle;organelle;protein complex;vesicle	Transthyretin			2	2	2	17	17	17	15.776	0	4.6194	17866000	4	0.199705	-0.355498	-0.452604	P07309	P07309	Transthyretin	Ttr	165	Transthyretin
26.2127	26.2745	26.573	26.1373	26.0593	26.213				anatomical structure formation involved in morphogenesis;angiogenesis;biological regulation;body fluid secretion;cellular component assembly;cellular component assembly at cellular level;cellular component organization;cellular component organization at cellular level;cellular component organization or biogenesis;cellular component organization or biogenesis at cellular level;cellular membrane or…	binding;calcium ion binding;calcium-dependent phospholipid binding;calcium-dependent protein binding;cation binding;enzyme inhibitor activity;enzyme regulator activity;ion binding;lipase inhibitor activity;lipid binding;metal ion binding;phosphatidylinositol binding;phosphatidylinositol-4,5-bisphosphate binding;phospholipase A2 inhibitor activity;phospholipase inhibitor activity;phospholipid bind…	basement membrane;basolateral plasma membrane;cell cortex;cell part;cell projection;cell surface;cytoplasm;cytoplasmic membrane-bounded vesicle;cytoplasmic part;cytoplasmic vesicle;cytosol;early endosome;endosomal part;endosome;endosome membrane;extracellular matrix part;extracellular membrane-bounded organelle;extracellular organelle;extracellular region part;extracellular space;extracellular ve…	Annexin			20	20	20	61.1	61.1	61.1	38.676	0	108.9	494020000	86	0.840289	0.216839	0.986702	P07356	P07356	Annexin A2	Anxa2	166	Annexin A2
29.3708	29.8634	29.5035	29.5981	29.8065	29.6533				anatomical structure homeostasis;behavior;biological regulation;cell communication;cell killing;cellular process;cellular response to external stimulus;cellular response to extracellular stimulus;cellular response to nutrient levels;cellular response to starvation;cellular response to stimulus;cellular response to stress;circadian behavior;circadian rhythm;circadian sleep/wake cycle process;cytol…	binding;carboxylic acid binding;cation binding;chaperone binding;cofactor binding;DNA binding;drug binding;fatty acid binding;ion binding;lipid binding;metal ion binding;monocarboxylic acid binding;nucleic acid binding;oxygen binding;protein binding;pyridoxal phosphate binding;toxin binding;transition metal ion binding;vitamin B6 binding;vitamin binding;zinc ion binding	basement membrane;blood microparticle;cell part;cytoplasm;extracellular matrix part;extracellular membrane-bounded organelle;extracellular organelle;extracellular region;extracellular region part;extracellular space;extracellular vesicular exosome;intracellular membrane-bounded organelle;intracellular organelle;intracellular part;macromolecular complex;membrane-bounded organelle;membrane-bounded …	Serum_albumin			34	34	31	66.4	66.4	62.8	68.692	0	212.4	5325500000	209	0.267003	-0.106746	-0.410846	P07724	P07724	Serum albumin	Alb	167	Albumin
23.4148	23.3814	23.6214	23.1618	22.905	23.6332				apoptosis;biological regulation;biosynthetic process;cardiac muscle cell apoptosis;cell death;cell migration;cell motility;cellular biosynthetic process;cellular component assembly;cellular component assembly at cellular level;cellular component movement;cellular component organization;cellular component organization at cellular level;cellular component organization or biogenesis;cellular compone…	adenyl deoxyribonucleotide binding;adenyl nucleotide binding;adenyl ribonucleotide binding;antigen binding;ATP binding;ATPase activity;binding;catalytic activity;CTP binding;dATP binding;deoxyribonucleotide binding;enzyme regulator activity;GTP binding;guanyl nucleotide binding;guanyl ribonucleotide binding;hydrolase activity;hydrolase activity, acting on acid anhydrides;hydrolase activity, actin…	apical plasma membrane;basolateral plasma membrane;brush border membrane;cell body;cell part;cell projection;cell projection membrane;cell projection part;cell surface;cytoplasm;cytoplasmic membrane-bounded vesicle;cytoplasmic part;cytoplasmic vesicle;cytosol;extracellular matrix;extracellular membrane-bounded organelle;extracellular organelle;extracellular region part;extracellular vesicular exo…	HATPase_c;HSP90			14	7	7	19.6	11.1	11.1	84.787	0	37.981	64896000	22	0.456341	0.239209	0.73361	P07901	P07901	Heat shock protein HSP 90-alpha	Hsp90aa1	168	Heat shock protein HSP 90-alpha
21.3206	21.324	21.5488	21.5987	21.2613	20.176				biological regulation;cell redox homeostasis;cellular homeostasis;cellular macromolecule metabolic process;cellular metabolic process;cellular process;cellular protein metabolic process;cellular response to stimulus;cellular response to stress;chaperone-mediated protein folding;homeostatic process;macromolecule metabolic process;metabolic process;primary metabolic process;protein folding;protein …	catalytic activity;intramolecular oxidoreductase activity;intramolecular oxidoreductase activity, interconverting keto- and enol-groups;intramolecular oxidoreductase activity, transposing S-S bonds;isomerase activity;protein disulfide isomerase activity	cell part;cell surface;cytoplasmic membrane-bounded vesicle;cytoplasmic part;cytoplasmic vesicle;endoplasmic reticulum;endoplasmic reticulum chaperone complex;endoplasmic reticulum lumen;endoplasmic reticulum part;intracellular membrane-bounded organelle;intracellular organelle;intracellular organelle lumen;intracellular organelle part;intracellular part;macromolecular complex;melanosome;membrane…	Thioredoxin			5	5	5	8.5	8.5	8.5	71.982	0	20.673	15944000	9	0.370595	0.385808	0.720083	P08003	P08003	Protein disulfide-isomerase A4	Pdia4	169	Protein disulfide-isomerase A4
25.4045	25.5108	25.3806	25.6544	25.0792	25.5696				actin cytoskeleton organization;actin filament capping;actin filament-based process;anatomical structure development;biological regulation;biosynthetic process;cellular biosynthetic process;cellular component organization;cellular component organization at cellular level;cellular component organization or biogenesis;cellular component organization or biogenesis at cellular level;cellular membrane…	binding;calcium ion binding;cation binding;ion binding;metal ion binding;protein binding;protein dimerization activity;protein heterodimerization activity	cell cortex part;cell part;cortical cytoskeleton;cuticular plate;cytoplasmic part;cytoskeletal part;cytoskeleton;intracellular non-membrane-bounded organelle;intracellular organelle;intracellular organelle part;intracellular part;membrane;non-membrane-bounded organelle;organelle;organelle part;spectrin;spectrin-associated cytoskeleton	EFhand_Ca_insen;SH3_1;Spectrin			46	45	45	23.6	23.1	23.1	279.86	0	160.16	283250000	112	0.00424815	-0.00238419	-0.0084041	P08032	P08032	Spectrin alpha chain, erythrocytic 1	Spta1	170	Spectrin alpha chain, erythrocytic 1
21.3638	22.0726	22.3988	22.3519	21.7489	21.8604				cellular component assembly;cellular component organization;cellular component organization or biogenesis;cellular metabolic process;cellular nitrogen compound metabolic process;cellular process;coenzyme metabolic process;cofactor metabolic process;heterocycle metabolic process;macromolecular complex assembly;macromolecular complex subunit organization;metabolic process;NAD metabolic process;NADH…	binding;carbonyl reductase (NADPH) activity;catalytic activity;oxidoreductase activity;oxidoreductase activity, acting on CH-OH group of donors;oxidoreductase activity, acting on the CH-OH group of donors, NAD or NADP as acceptor;protein binding;protein self-association	cell part;cytoplasmic part;intracellular membrane-bounded organelle;intracellular organelle;intracellular organelle lumen;intracellular organelle part;intracellular part;membrane-bounded organelle;membrane-enclosed lumen;mitochondrial matrix;mitochondrial part;mitochondrion;organelle;organelle lumen;organelle part	adh_short			4	4	4	29.9	29.9	29.9	25.958	0	10.1	27124000	13	0.0399456	-0.0419788	-0.0918059	P08074	P08074	Carbonyl reductase [NADPH] 2	Cbr2	171	Carbonyl reductase [NADPH] 2
24.307	24.5067	24.8549	24.42	24.2531	24.0118				actin cytoskeleton organization;actin filament organization;actin filament-based process;actin rod assembly;biological regulation;catabolic process;cellular catabolic process;cellular component assembly;cellular component assembly at cellular level;cellular component organization;cellular component organization at cellular level;cellular component organization or biogenesis;cellular component org…	adenyl nucleotide binding;adenyl ribonucleotide binding;ATP binding;binding;enzyme binding;lipoprotein particle receptor binding;low-density lipoprotein particle receptor binding;nucleic acid binding;nucleotide binding;phosphatase binding;protein binding;protein phosphatase binding;purine nucleotide binding;purine ribonucleoside triphosphate binding;purine ribonucleotide binding;receptor binding;…	adherens junction;anchoring junction;cell junction;cell part;cell-substrate adherens junction;cell-substrate junction;cytoplasmic membrane-bounded vesicle;cytoplasmic part;cytoplasmic vesicle;cytosol;endoplasmic reticulum;endoplasmic reticulum chaperone complex;endoplasmic reticulum lumen;endoplasmic reticulum membrane;endoplasmic reticulum part;extracellular matrix;extracellular membrane-bounded…	HSP90			14	13	13	19.2	17.7	17.7	92.475	0	59.767	137590000	49	0.756945	0.327914	1.09612	P08113	P08113	Endoplasmin	Hsp90b1	172	Endoplasmin
25.8957	26.1222	26.1503	25.8137	26.1497	26.0765				activation of MAPK activity;aging;amine metabolic process;anatomical structure homeostasis;anterograde axon cargo transport;auditory receptor cell stereocilium organization;axon cargo transport;behavior;biological regulation;biosynthetic process;carboxylic acid metabolic process;cation homeostasis;cell aging;cell projection organization;cellular amine metabolic process;cellular amino acid metabol…	antioxidant activity;binding;catalytic activity;cation binding;chaperone binding;copper ion binding;enzyme binding;GTPase binding;identical protein binding;ion binding;metal ion binding;oxidoreductase activity;oxidoreductase activity, acting on superoxide radicals as acceptor;phosphatase binding;protein binding;protein phosphatase 2B binding;protein phosphatase binding;Rac GTPase binding;Ras GTPa…	cell body;cell part;cell projection cytoplasm;cell projection part;cytoplasm;cytoplasmic membrane-bounded vesicle;cytoplasmic part;cytoplasmic vesicle;cytosol;dendrite cytoplasm;dense core granule;extracellular matrix;extracellular membrane-bounded organelle;extracellular organelle;extracellular region part;extracellular space;extracellular vesicular exosome;intracellular membrane-bounded organel…	Sod_Cu			7	7	7	42.9	42.9	42.9	15.942	0	15.447	415200000	33	0.119949	0.0427685	0.185951	P08228	P08228	Superoxide dismutase [Cu-Zn]	Sod1	174	Superoxide dismutase [Cu-Zn]
31.375	31.6871	31.6629	31.634	31.4977	31.0694				acetyl-CoA catabolic process;acetyl-CoA metabolic process;carbohydrate metabolic process;carboxylic acid metabolic process;catabolic process;cellular catabolic process;cellular ketone metabolic process;cellular macromolecule metabolic process;cellular metabolic process;cellular nitrogen compound metabolic process;cellular process;cellular protein metabolic process;coenzyme catabolic process;coenz…	catalytic activity;L-malate dehydrogenase activity;malate dehydrogenase (NADP+) activity;malate dehydrogenase activity;oxidoreductase activity;oxidoreductase activity, acting on CH-OH group of donors;oxidoreductase activity, acting on the CH-OH group of donors, NAD or NADP as acceptor	cell part;cytoplasmic part;extracellular membrane-bounded organelle;extracellular organelle;extracellular region part;extracellular vesicular exosome;intracellular membrane-bounded organelle;intracellular organelle;intracellular organelle lumen;intracellular organelle part;intracellular part;membrane;membrane-bounded organelle;membrane-bounded vesicle;membrane-enclosed lumen;mitochondrial inner m…	Ldh_1_C;Ldh_1_N			19	19	19	66	66	66	35.611	0	145.89	19742000000	170	0.370185	0.174641	0.587128	P08249	P08249	Malate dehydrogenase, mitochondrial	Mdh2	175	Malate dehydrogenase, mitochondrial
23.489	23.6788	24.0167	23.4048	23.2726	23.5219				activation of MAPKK activity;activation of protein kinase activity;adenosine receptor signaling pathway;biological regulation;cAMP-mediated signaling;cell cycle;cell division;cell proliferation;cell surface receptor linked signaling pathway;cellular macromolecule metabolic process;cellular metabolic process;cellular process;cellular protein metabolic process;cellular response to stimulus;cyclic-n…	binding;catalytic activity;cation binding;G-protein beta/gamma-subunit complex binding;G-protein-coupled receptor binding;GTP binding;GTPase activity;guanyl nucleotide binding;guanyl ribonucleotide binding;hydrolase activity;hydrolase activity, acting on acid anhydrides;hydrolase activity, acting on acid anhydrides, in phosphorus-containing anhydrides;ion binding;metabotropic serotonin receptor b…	cell part;centrosome;cytoplasm;cytoplasmic part;cytoskeletal part;cytosol;extracellular membrane-bounded organelle;extracellular organelle;extracellular region part;extracellular vesicular exosome;extrinsic to internal side of plasma membrane;extrinsic to membrane;extrinsic to plasma membrane;heterotrimeric G-protein complex;intracellular;intracellular membrane-bounded organelle;intracellular non…	G-alpha			8	7	4	27	23.9	15.8	40.489	0	35.533	75283000	23	0.899441	0.328385	1.21492	P08752;B2RSH2	P08752;B2RSH2	Guanine nucleotide-binding protein G(i) subunit alpha-2;Guanine nucleotide-binding protein G(i) subunit alpha-1	Gnai2;Gnai1	177	Guanine nucleotide-binding protein G(i) subunit alpha-2;Guanine nucleotide-binding protein G(i) subunit alpha-1
24.5333	24.3829	24.5698	24.3202	24.6626	24.6276				actin cytoskeleton organization;actin filament-based process;actomyosin structure organization;anatomical structure development;anatomical structure homeostasis;anatomical structure morphogenesis;associative learning;axon extension;behavior;biological adhesion;biological regulation;blood vessel endothelial cell migration;calcium ion homeostasis;calcium-independent cell-matrix adhesion;cardiac cel…	actin binding;binding;cation binding;cell adhesion molecule binding;cytoskeletal protein binding;enzyme binding;integrin binding;ion binding;metal ion binding;peptide binding;protease binding;protein binding;protein complex binding;protein dimerization activity;protein heterodimerization activity;receptor activity;receptor binding	acrosomal vesicle;adherens junction;alpha10-beta1 integrin complex;alpha11-beta1 integrin complex;alpha1-beta1 integrin complex;alpha2-beta1 integrin complex;alpha3-beta1 integrin complex;alpha7-beta1 integrin complex;alpha9-beta1 integrin complex;anchoring junction;basement membrane;cell junction;cell part;cell projection;cell projection membrane;cell projection part;cell surface;cell-cell conta…	EGF_2;Integrin_b_cyt;Integrin_B_tail;Integrin_beta			15	15	15	22.7	22.7	22.7	88.231	0	50.424	148840000	50	0.1233	-0.04146	-0.185994	P09055	P09055	Integrin beta-1	Itgb1	178	Integrin beta-1
22.2496	22.4246	22.6595	22.6225	22.5825	22.0638				4-hydroxyproline metabolic process;amine metabolic process;biological regulation;carboxylic acid metabolic process;cell redox homeostasis;cellular amine metabolic process;cellular amino acid metabolic process;cellular homeostasis;cellular ketone metabolic process;cellular macromolecule metabolic process;cellular metabolic process;cellular modified amino acid metabolic process;cellular nitrogen co…	catalytic activity;intramolecular oxidoreductase activity;intramolecular oxidoreductase activity, interconverting keto- and enol-groups;intramolecular oxidoreductase activity, transposing S-S bonds;isomerase activity;oxidoreductase activity;oxidoreductase activity, acting on paired donors, with incorporation or reduction of molecular oxygen;oxidoreductase activity, acting on paired donors, with i…	adherens junction;anchoring junction;cell junction;cell part;cell-substrate adherens junction;cell-substrate junction;cytoplasmic membrane-bounded vesicle;cytoplasmic part;cytoplasmic vesicle;endoplasmic reticulum;endoplasmic reticulum chaperone complex;endoplasmic reticulum lumen;endoplasmic reticulum part;endoplasmic reticulum-Golgi intermediate compartment;extracellular membrane-bounded organe…	Thioredoxin			8	8	8	16.3	16.3	16.3	57.058	0	26.923	37054000	16	0.0338818	0.0216185	0.0685021	P09103	P09103	Protein disulfide-isomerase	P4hb	179	Protein disulfide-isomerase
25.5779	25.7551	25.9836	26.0474	26.1701	25.8429				alcohol catabolic process;alcohol metabolic process;carbohydrate catabolic process;carbohydrate metabolic process;catabolic process;cellular carbohydrate catabolic process;cellular carbohydrate metabolic process;cellular metabolic process;cellular process;generation of precursor metabolites and energy;glucose catabolic process;glucose metabolic process;glycolysis;hexose catabolic process;hexose m…	adenyl nucleotide binding;adenyl ribonucleotide binding;ATP binding;binding;catalytic activity;kinase activity;nucleotide binding;phosphoglycerate kinase activity;phosphotransferase activity, carboxyl group as acceptor;purine nucleotide binding;purine ribonucleoside triphosphate binding;purine ribonucleotide binding;ribonucleotide binding;transferase activity;transferase activity, transferring ph…	cell part;cytoplasm;intracellular part	PGK			15	15	15	50.1	50.1	50.1	44.55	0	109.29	399950000	79	0.752775	-0.247936	-0.986477	P09411;P09041	P09411	Phosphoglycerate kinase 1	Pgk1	182	Phosphoglycerate kinase 1
22.323	22.5557	22.9569	22.7156	22.7697	22.1553				biological regulation;cation transport;cellular process;establishment of localization;immune response;immune system process;intracellular sequestering of iron ion;ion transport;iron ion transport;maintenance of location;maintenance of location in cell;metal ion transport;negative regulation of biological process;negative regulation of cell proliferation;negative regulation of cellular process;neg…	binding;catalytic activity;cation binding;ferric iron binding;ferroxidase activity;ion binding;iron ion binding;metal ion binding;oxidoreductase activity;oxidoreductase activity, oxidizing metal ions;oxidoreductase activity, oxidizing metal ions, oxygen as acceptor;transition metal ion binding	cell part;cytoplasmic membrane-bounded vesicle lumen;cytoplasmic part;cytoplasmic vesicle part;endocytic vesicle lumen;extracellular membrane-bounded organelle;extracellular organelle;extracellular region;extracellular region part;extracellular vesicular exosome;intracellular membrane-bounded organelle;intracellular organelle;intracellular organelle part;intracellular part;membrane-bounded organe…	Ferritin			7	7	7	45.1	45.1	45.1	21.066	0	16.726	39895000	21	0.085384	0.0650043	0.175735	P09528	P09528	Ferritin heavy chain;Ferritin heavy chain, N-terminally processed	Fth1	183	Ferritin heavy chain
29.9057	29.6214	28.9883	29.6643	29.6078	29.3495				age-dependent response to oxidative stress;age-dependent response to reactive oxygen species;amine metabolic process;anatomical structure development;apoptotic mitochondrial changes;behavior;biological regulation;biosynthetic process;carboxylic acid metabolic process;cation homeostasis;cell development;cell differentiation;cellular amine metabolic process;cellular amino acid metabolic process;cel…	antioxidant activity;binding;catalytic activity;cation binding;DNA binding;identical protein binding;ion binding;manganese ion binding;metal ion binding;nucleic acid binding;oxidoreductase activity;oxidoreductase activity, acting on superoxide radicals as acceptor;oxygen binding;protein binding;superoxide dismutase activity;transition metal ion binding	cell part;cytoplasmic part;extracellular membrane-bounded organelle;extracellular organelle;extracellular region part;extracellular vesicular exosome;intracellular membrane-bounded organelle;intracellular non-membrane-bounded organelle;intracellular organelle;intracellular organelle part;intracellular part;membrane;membrane-bounded organelle;membrane-bounded vesicle;mitochondrial inner membrane;m…	Sod_Fe_C;Sod_Fe_N			10	10	10	60.4	60.4	60.4	24.603	0	114.85	5047500000	88	0.0418289	-0.035361	-0.0911543	P09671	P09671	Superoxide dismutase [Mn], mitochondrial	Sod2	184	Superoxide dismutase [Mn], mitochondrial
22.3743	23.9936	24.1238	23.6089	24.1217	23.6795				acute inflammatory response;acylglycerol catabolic process;acylglycerol metabolic process;alcohol metabolic process;amine metabolic process;anatomical structure morphogenesis;beta-glucoside transport;biological regulation;biosynthetic process;carbohydrate transport;carboxylic acid metabolic process;catabolic process;cellular amine metabolic process;cellular biogenic amine metabolic process;cellul…	alcohol binding;amine binding;apolipoprotein receptor binding;binding;cation binding;cholesterol binding;cholesterol transporter activity;enzyme activator activity;enzyme inhibitor activity;enzyme regulator activity;high-density lipoprotein particle binding;high-density lipoprotein particle receptor binding;identical protein binding;ion binding;lipase inhibitor activity;lipid binding;lipid transp…	blood microparticle;cell part;chylomicron;cytoplasmic part;cytosol;extracellular membrane-bounded organelle;extracellular organelle;extracellular region;extracellular region part;extracellular space;extracellular vesicular exosome;high-density lipoprotein particle;intracellular part;macromolecular complex;membrane-bounded organelle;membrane-bounded vesicle;organelle;plasma lipoprotein particle;pr…	ApoA-II			3	3	3	37.3	37.3	37.3	11.309	0	53.444	87396000	16	0.201694	-0.306138	-0.446811	P09813	P09813	Apolipoprotein A-II;Proapolipoprotein A-II	Apoa2	185	Apolipoprotein A-II
25.3016	24.9019	25.0712	25.0416	25.1648	24.891				ATP biosynthetic process;ATP metabolic process;biosynthetic process;cellular biosynthetic process;cellular metabolic process;cellular nitrogen compound biosynthetic process;cellular nitrogen compound metabolic process;cellular process;generation of precursor metabolites and energy;heterocycle biosynthetic process;heterocycle metabolic process;metabolic process;nitrogen compound metabolic process;…	catalytic activity;cation transmembrane transporter activity;cytochrome-c oxidase activity;heme-copper terminal oxidase activity;hydrogen ion transmembrane transporter activity;inorganic cation transmembrane transporter activity;ion transmembrane transporter activity;monovalent inorganic cation transmembrane transporter activity;oxidoreductase activity;oxidoreductase activity, acting on a heme gr…	cell part;cytoplasmic part;integral to membrane;intracellular membrane-bounded organelle;intracellular organelle;intracellular organelle part;intracellular part;intrinsic to membrane;membrane;membrane part;membrane-bounded organelle;mitochondrial inner membrane;mitochondrial membrane;mitochondrial part;mitochondrion;organelle;organelle inner membrane;organelle membrane;organelle part	SURF1			8	8	8	37.9	37.9	37.9	34.798	0	18.662	222360000	31	0.157981	0.059138	0.246097	P09925	P09925	Surfeit locus protein 1	Surf1	186	Surfeit locus protein 1
22.33	22.3532	22.446	21.6016	22.3791	22.374						anchored to membrane;cell part;external side of plasma membrane;intrinsic to membrane;membrane;membrane part;plasma membrane;plasma membrane part	UPAR_LY6			2	2	2	28.2	28.2	28.2	14.192	0	17.069	33039000	6	0.42233	0.258167	0.715664	P0CW02;P0CW03	P0CW02;P0CW03	Lymphocyte antigen 6C1;Lymphocyte antigen 6C2	Ly6c1;Ly6c2	189	Lymphocyte antigen 6C1;Lymphocyte antigen 6C2
20.9391	20.7241	20.2821	21.8148	22.1516	22.1108						cell part;cytoplasmic part;integral to membrane;intracellular membrane-bounded organelle;intracellular organelle;intracellular part;intrinsic to membrane;membrane part;membrane-bounded organelle;mitochondrion;organelle	DUF2346	+	KO_WT	2	2	2	26.3	26.3	26.3	9.4097	0	4.2667	16110000	5	2.47435	-1.37728	-4.29591	P0DJE0	P0DJE0	Protein PET100 homolog, mitochondrial	Pet100	190	Protein PET100 homolog, mitochondrial
25.6546	26.0823	25.6622	26.9164	26.9184	26.4775								+	KO_WT	2	2	2	31.6	31.6	31.6	6.954	0	10.535	544060000	11	2.053	-0.971054	-3.19796	P0DN34	P0DN34			191	NADH dehydrogenase [ubiquinone] 1 beta subcomplex subunit 1
25.4829	25.1289	25.008	25.3555	25.4634	25.1706					binding;calcium ion binding;cation binding;ion binding;metal ion binding	extracellular membrane-bounded organelle;extracellular organelle;extracellular region part;extracellular vesicular exosome;membrane-bounded organelle;membrane-bounded vesicle;organelle;vesicle	EF-hand_7			6	6	6	32.9	32.9	32.9	16.837	0	36.528	255370000	26	0.301474	-0.123231	-0.462995	P0DP28;P0DP27;P0DP26;Q9D6P8;P20801	P0DP28;P0DP27;P0DP26;Q9D6P8	Calmodulin-like protein 3	Calml3	192	Calmodulin-3;Calmodulin-2;Calmodulin-1;Calmodulin-like protein 3
26.5	26.7645	26.9204	26.9608	26.9807	26.8147				cellular process;cellular response to chemical stimulus;cellular response to endogenous stimulus;cellular response to epidermal growth factor stimulus;cellular response to growth factor stimulus;cellular response to organic substance;cellular response to stimulus;response to chemical stimulus;response to endogenous stimulus;response to epidermal growth factor stimulus;response to growth factor st…	binding;catalytic activity;enzyme binding;GTP binding;GTPase activity;guanyl nucleotide binding;guanyl ribonucleotide binding;hydrolase activity;hydrolase activity, acting on acid anhydrides;hydrolase activity, acting on acid anhydrides, in phosphorus-containing anhydrides;kinase binding;nucleic acid binding;nucleoside-triphosphatase activity;nucleotide binding;protein binding;protein kinase bind…	cell cortex part;cell part;cell projection membrane;cell projection part;cortical actin cytoskeleton;cortical cytoskeleton;cytoplasm;cytoplasmic part;cytoskeletal part;cytoskeleton;cytosol;extracellular membrane-bounded organelle;extracellular organelle;extracellular region part;extracellular space;extracellular vesicular exosome;intracellular membrane-bounded organelle;intracellular non-membrane…	GTP_EFTU;GTP_EFTU_D2;GTP_EFTU_D3			17	17	17	47.4	47.4	47.4	50.113	0	63.113	802070000	97	0.644885	-0.190435	-0.816008	P10126;P62631	P10126	Elongation factor 1-alpha 1	Eef1a1	193	Elongation factor 1-alpha 1
27.3764	27.283	27.3386	27.6551	27.6483	27.9641				anatomical structure development;biological regulation;cell differentiation;cellular developmental process;cellular process;cellular response to chemical stimulus;cellular response to endogenous stimulus;cellular response to hormone stimulus;cellular response to organic substance;cellular response to stimulus;cellular response to thyroid hormone stimulus;collagen catabolic process;collagen metabo…	binding;catalytic activity;collagen binding;cysteine-type endopeptidase activity;cysteine-type peptidase activity;endopeptidase activity;glycoprotein binding;hydrolase activity;peptidase activity;peptidase activity, acting on L-amino acid peptides;protein binding;proteoglycan binding	cell part;cytoplasmic membrane-bounded vesicle;cytoplasmic part;cytoplasmic vesicle;extracellular membrane-bounded organelle;extracellular organelle;extracellular region part;extracellular space;extracellular vesicular exosome;intracellular membrane-bounded organelle;intracellular non-membrane-bounded organelle;intracellular organelle;intracellular organelle part;intracellular part;lysosome;lytic…	Peptidase_C1;Propeptide_C1	+	KO_WT	10	10	10	36.9	36.9	36.9	37.279	0	129.55	1408100000	91	1.76758	-0.423162	-2.0381	P10605	P10605	Cathepsin B;Cathepsin B light chain;Cathepsin B heavy chain	Ctsb	194	Cathepsin B
24.4148	24.2758	24.2195	24.1806	24.2683	24.5806				biological regulation;biosynthetic process;cell redox homeostasis;cellular biosynthetic process;cellular homeostasis;cellular macromolecule biosynthetic process;cellular macromolecule metabolic process;cellular metabolic process;cellular nitrogen compound metabolic process;cellular process;cellular protein metabolic process;cellular response to chemical stimulus;cellular response to oxidative str…	catalytic activity;disulfide oxidoreductase activity;oxidoreductase activity;oxidoreductase activity, acting on a sulfur group of donors;oxidoreductase activity, acting on a sulfur group of donors, disulfide as acceptor;peptide disulfide oxidoreductase activity;protein disulfide oxidoreductase activity	cell part;cytoplasm;cytoplasmic part;cytosol;extracellular membrane-bounded organelle;extracellular organelle;extracellular region part;extracellular vesicular exosome;intracellular membrane-bounded organelle;intracellular organelle;intracellular part;membrane-bounded organelle;membrane-bounded vesicle;mitochondrion;nucleus;organelle;vesicle	Thioredoxin			4	4	4	38.1	38.1	38.1	11.675	0	9.491	128240000	17	0.106683	-0.0397809	-0.169607	P10639	P10639	Thioredoxin	Txn	196	Thioredoxin
21.814	21.6012	21.5823	21.7088	21.3795	21.2672				anatomical structure morphogenesis;biological regulation;cell differentiation;cellular developmental process;cellular process;cellular response to stimulus;developmental process;face morphogenesis;intracellular signal transduction;leukocyte differentiation;metabolic process;negative regulation of biological process;negative regulation of cell migration;negative regulation of cell motility;negativ…	binding;catalytic activity;GDP binding;GTP binding;GTPase activity;guanyl nucleotide binding;guanyl ribonucleotide binding;hydrolase activity;hydrolase activity, acting on acid anhydrides;hydrolase activity, acting on acid anhydrides, in phosphorus-containing anhydrides;nucleoside-triphosphatase activity;nucleotide binding;protein binding;protein complex binding;purine nucleotide binding;purine r…	adherens junction;anchoring junction;cell junction;cell part;cell-substrate adherens junction;cell-substrate junction;cytoplasmic part;cytosol;extracellular membrane-bounded organelle;extracellular organelle;extracellular region part;extracellular vesicular exosome;focal adhesion;intracellular part;membrane;membrane-bounded organelle;membrane-bounded vesicle;organelle;plasma membrane;vesicle	Ras			4	4	3	24.3	24.3	17	23.764	0	8.1431	20442000	8	0.635096	0.213999	0.849519	P10833	P10833	Ras-related protein R-Ras	Rras	198	Ras-related protein R-Ras
24.79	24.8968	25.4091	24.6749	24.9636	24.6398				amine transport;amino acid import;amino acid transport;aromatic amino acid transport;branched-chain aliphatic amino acid transport;carbohydrate metabolic process;carboxylic acid transport;establishment of localization;leucine import;leucine transport;metabolic process;neutral amino acid transport;nitrogen compound transport;organic acid transport;organic substance transport;primary metabolic proc…	active transmembrane transporter activity;amine transmembrane transporter activity;amino acid transmembrane transporter activity;binding;carboxylic acid transmembrane transporter activity;catalytic activity;cation binding;double-stranded RNA binding;ion binding;neutral amino acid transmembrane transporter activity;nucleic acid binding;organic acid transmembrane transporter activity;RNA binding;su…	apical plasma membrane;cell part;cell surface;cytoplasm;cytoplasmic membrane-bounded vesicle;cytoplasmic part;cytoplasmic vesicle;extracellular membrane-bounded organelle;extracellular organelle;extracellular region part;extracellular vesicular exosome;integral to membrane;intracellular membrane-bounded organelle;intracellular organelle;intracellular organelle part;intracellular part;intrinsic to…	Alpha-amylase			16	16	16	34.4	34.4	34.4	58.336	0	46.336	193260000	67	0.557136	0.272546	0.860106	P10852	P10852	4F2 cell-surface antigen heavy chain	Slc3a2	199	4F2 cell-surface antigen heavy chain
26.4343	25.637	26.0408	26.5899	25.8113	26.6248				antibacterial humoral response;antimicrobial humoral response;ATP-dependent chromatin remodeling;biological regulation;cell migration;cell motility;cellular component assembly;cellular component assembly at cellular level;cellular component disassembly;cellular component disassembly at cellular level;cellular component movement;cellular component organization;cellular component organization at ce…	binding;DNA binding;nucleic acid binding	cell part;chromosomal part;extracellular membrane-bounded organelle;extracellular organelle;extracellular region part;extracellular space;extracellular vesicular exosome;extrinsic to membrane;extrinsic to plasma membrane;intracellular membrane-bounded organelle;intracellular organelle;intracellular organelle part;intracellular part;macromolecular complex;membrane part;membrane-bounded organelle;m…	Histone			6	6	6	46	46	46	13.992	0	14.544	500670000	27	0.361542	-0.304595	-0.674756	Q8CGP2;Q8CGP1;Q6ZWY9;Q64525;Q64478;Q64475;P10854;P10853;Q9D2U9;Q8CGP0;Q64524;P70696	Q8CGP2;Q8CGP1;Q6ZWY9;Q64525;Q64478;Q64475;P10854;P10853;Q9D2U9;Q8CGP0;Q64524;P70696	Histone H2B type 1-P;Histone H2B type 1-K;Histone H2B type 1-C/E/G;Histone H2B type 2-B;Histone H2B type 1-H;Histone H2B type 1-B;Histone H2B type 1-M;Histone H2B type 1-F/J/L;Histone H2B type 3-A;Histone H2B type 3-B;Histone H2B type 2-E;Histone H2B type 1-A	Hist1h2bp;Hist1h2bk;Hist1h2bc;Hist2h2bb;Hist1h2bh;Hist1h2bb;Hist1h2bm;Hist1h2bf;Hist3h2ba;Hist3h2bb;Hist2h2be;Hist1h2ba	200	Histone H2B type 1-P;Histone H2B type 1-K;Histone H2B type 1-C/E/G;Histone H2B type 2-B;Histone H2B type 1-H;Histone H2B type 1-B;Histone H2B type 1-M;Histone H2B type 1-F/J/L;H2B.U histone 2;Histone H2B type 3-B;Histone H2B type 2-E;Histone H2B type 1-A
22.484	21.7538	22.2389	22.1105	21.9977	22.4448				cellular component assembly;cellular component assembly at cellular level;cellular component organization;cellular component organization at cellular level;cellular component organization or biogenesis;cellular component organization or biogenesis at cellular level;cellular macromolecular complex assembly;cellular macromolecular complex subunit organization;cellular process;chromatin organization…	binding;chromatin binding;chromatin DNA binding;DNA binding;nucleic acid binding;structure-specific DNA binding	actin cytoskeleton;cell part;chromatin;chromosomal part;cytoplasmic part;cytoskeleton;euchromatin;Golgi apparatus;intracellular membrane-bounded organelle;intracellular non-membrane-bounded organelle;intracellular organelle;intracellular organelle part;intracellular part;macromolecular complex;membrane-bounded organelle;non-membrane-bounded organelle;nuclear chromatin;nuclear chromosome part;nucl…	Linker_histone			2	2	2	9.8	9.8	9.8	20.861	0	4.1562	28984000	7	0.0339217	-0.0254091	-0.0719594	P10922	P10922	Histone H1.0;Histone H1.0, N-terminally processed	H1f0	201	Histone H1.0
22.2768	22.4732	22.9342	22.9786	23.4428	22.2653				acylglycerol biosynthetic process;acylglycerol catabolic process;acylglycerol metabolic process;biological regulation;biosynthetic process;carboxylic acid biosynthetic process;carboxylic acid metabolic process;catabolic process;cellular biosynthetic process;cellular catabolic process;cellular component organization;cellular component organization or biogenesis;cellular ketone metabolic process;ce…	apolipoprotein binding;binding;carbohydrate binding;carboxylic ester hydrolase activity;catalytic activity;glycosaminoglycan binding;heparin binding;hydrolase activity;hydrolase activity, acting on ester bonds;lipase activity;lipid binding;lipoprotein lipase activity;pattern binding;polysaccharide binding;protein binding;receptor binding;triglyceride binding;triglyceride lipase activity	anchored to membrane;cell part;cell surface;chylomicron;extracellular matrix;extracellular membrane-bounded organelle;extracellular organelle;extracellular region part;extracellular space;extracellular vesicular exosome;intrinsic to membrane;macromolecular complex;membrane;membrane part;membrane-bounded organelle;membrane-bounded vesicle;organelle;plasma lipoprotein particle;plasma membrane;prote…	Lipase;PLAT			5	5	5	16.2	16.2	16.2	53.109	0	16.209	46252000	21	0.352489	-0.334156	-0.676448	P11152	P11152	Lipoprotein lipase	Lpl	202	Lipoprotein lipase
23.1187	23.0825	22.2406	23.8501	23.1473	23.048				acylglycerol metabolic process;aging;amine metabolic process;anatomical structure development;anatomical structure formation involved in morphogenesis;anatomical structure morphogenesis;angiogenesis;angiogenesis involved in wound healing;apoptosis;biological regulation;blood vessel endothelial cell migration;carboxylic acid metabolic process;catabolic process;cell death;cell development;cell diff…	amine binding;amino acid binding;antioxidant activity;binding;carboxylic acid binding;catalytic activity;glutathione binding;glutathione peroxidase activity;modified amino acid binding;oxidoreductase activity;oxidoreductase activity, acting on paired donors, with incorporation or reduction of molecular oxygen;oxidoreductase activity, acting on peroxide as acceptor;peptide binding;peroxidase activ…	cell part;cytoplasm;cytoplasmic part;extracellular membrane-bounded organelle;extracellular organelle;extracellular region part;extracellular vesicular exosome;intracellular membrane-bounded organelle;intracellular organelle;intracellular part;membrane-bounded organelle;membrane-bounded vesicle;mitochondrion;nucleus;organelle;vesicle	GSHPx			6	6	6	40.8	40.8	40.8	22.329	0	13.602	60454000	22	0.630028	-0.534547	-1.10874	P11352	P11352	Glutathione peroxidase 1	Gpx1	203	Glutathione peroxidase 1
25.4262	25.296	25.1729	24.9329	25.7003	25.2996				biological regulation;chemical homeostasis;cholesterol homeostasis;homeostatic process;lipid homeostasis;phospholipid homeostasis;positive regulation of biological process;positive regulation of biosynthetic process;positive regulation of cellular biosynthetic process;positive regulation of cellular metabolic process;positive regulation of cellular process;positive regulation of lipid biosyntheti…	binding;carboxylic acid binding;cytoskeletal protein binding;fatty acid binding;lipid binding;monocarboxylic acid binding;oleic acid binding;protein binding;transporter activity	cell part;cytoplasmic part;cytosol;extracellular membrane-bounded organelle;extracellular organelle;extracellular region part;extracellular space;extracellular vesicular exosome;intracellular part;membrane-bounded organelle;membrane-bounded vesicle;organelle;vesicle	Lipocalin			6	6	6	42.1	42.1	42.1	14.819	0	12.701	257280000	16	0.0178416	-0.01253	-0.037589	P11404	P11404	Fatty acid-binding protein, heart	Fabp3	204	Fatty acid-binding protein, heart
25.7231	25.483	25.5873	25.9736	25.7001	25.3786				autophagic cell death;autophagy;biological regulation;catabolic process;cell death;cellular catabolic process;cellular metabolic process;cellular process;death;establishment of localization;establishment of localization in cell;establishment of protein localization;establishment of protein localization to organelle;gamete generation;Golgi to lysosome transport;Golgi vesicle transport;induction of…	binding;enzyme binding;protein binding;protein domain specific binding	cell body;cell part;cell projection;cell surface;clathrin-coated vesicle;coated vesicle;cytolytic granule;cytoplasm;cytoplasmic membrane-bounded vesicle;cytoplasmic part;cytoplasmic vesicle;dendrite;endosomal part;endosome;endosome membrane;external side of plasma membrane;extracellular membrane-bounded organelle;extracellular organelle;extracellular region part;extracellular vesicular exosome;in…	Lamp			5	5	5	15.5	15.5	15.5	43.865	0	35.145	373440000	33	0.176612	-0.0863183	-0.302363	P11438	P11438	Lysosome-associated membrane glycoprotein 1	Lamp1	205	Lysosome-associated membrane glycoprotein 1
26.7421	26.4847	26.8514	26.4282	26.7385	26.7363				anatomical structure development;biological regulation;cellular component organization;cellular component organization or biogenesis;cellular macromolecule metabolic process;cellular metabolic process;cellular process;cellular protein metabolic process;cellular response to chemical stimulus;cellular response to cytokine stimulus;cellular response to interleukin-4;cellular response to organic cycl…	adenyl deoxyribonucleotide binding;adenyl nucleotide binding;adenyl ribonucleotide binding;antigen binding;ATP binding;binding;CTP binding;dATP binding;deoxyribonucleotide binding;double-stranded RNA binding;enzyme binding;enzyme regulator activity;GTP binding;guanyl nucleotide binding;guanyl ribonucleotide binding;kinase binding;MHC class II protein complex binding;MHC protein complex binding;ni…	apical plasma membrane;basolateral plasma membrane;brush border membrane;cell part;cell projection membrane;cell projection part;cell surface;cytoplasm;cytoplasmic membrane-bounded vesicle;cytoplasmic part;cytoplasmic vesicle;cytosol;extracellular membrane-bounded organelle;extracellular organelle;extracellular region part;extracellular vesicular exosome;inclusion body;intracellular;intracellular…	HATPase_c;HSP90			25	25	17	37.7	37.7	27.3	83.28	0	114.29	648690000	91	0.144708	0.0583789	0.233694	P11499;REV__Q8BL66	P11499	Heat shock protein HSP 90-beta	Hsp90ab1	206	Heat shock protein HSP 90-beta
21.6715	22.3129	21.3598	21.7513	21.8211	21.8176					binding;catalytic activity;cation binding;hydrolase activity;ion binding;metal ion binding;protein binding;receptor binding	cell part;cytoplasmic part;intracellular membrane-bounded organelle;intracellular organelle;intracellular part;membrane-bounded organelle;microbody;mitochondrion;organelle;peroxisome	NUDIX			4	4	4	21	21	21	40.32	0	4.2339	22064000	7	0.0180271	-0.015269	-0.0400257	P11930	P11930	Nucleoside diphosphate-linked moiety X motif 19, mitochondrial	Nudt19	208	Acyl-coenzyme A diphosphatase NUDT19
31.8486	32.1435	31.8616	31.8904	32.1566	32.2145				biological regulation;brown fat cell differentiation;cation transport;cell differentiation;cellular developmental process;cellular process;developmental process;establishment of localization;establishment of localization in cell;fat cell differentiation;hydrogen transport;intracellular transport;ion transport;mitochondrial transport;monovalent inorganic cation transport;proton transport;regulatio…	oxidative phosphorylation uncoupler activity;transmembrane transporter activity;transporter activity	cell part;cytoplasmic part;envelope;integral to membrane;intracellular membrane-bounded organelle;intracellular organelle;intracellular organelle part;intracellular part;intrinsic to membrane;membrane;membrane part;membrane-bounded organelle;mitochondrial envelope;mitochondrial inner membrane;mitochondrial membrane;mitochondrial part;mitochondrion;organelle;organelle envelope;organelle inner memb…	Mito_carr			26	26	26	90.2	90.2	90.2	33.247	0	218.65	32597000000	638	0.417522	-0.135912	-0.569579	P12242	P12242	Mitochondrial brown fat uncoupling protein 1	Ucp1	209	Mitochondrial brown fat uncoupling protein 1
23.8305	23.7703	23.8367	23.8046	24.3051	24.2177				alcohol catabolic process;alcohol metabolic process;biological regulation;carbohydrate catabolic process;carbohydrate metabolic process;carbohydrate phosphorylation;catabolic process;cellular carbohydrate catabolic process;cellular carbohydrate metabolic process;cellular component assembly;cellular component organization;cellular component organization or biogenesis;cellular metabolic process;cel…	6-phosphofructokinase activity;adenyl nucleotide binding;adenyl ribonucleotide binding;ATP binding;binding;carbohydrate binding;carbohydrate kinase activity;catalytic activity;cation binding;enzyme binding;fructose binding;fructose-6-phosphate binding;identical protein binding;ion binding;kinase activity;kinase binding;metal ion binding;monosaccharide binding;nucleotide binding;phosphofructokinas…	6-phosphofructokinase complex;cell part;cytoplasmic part;cytosol;cytosolic part;extracellular membrane-bounded organelle;extracellular organelle;extracellular region part;extracellular vesicular exosome;intracellular part;macromolecular complex;membrane;membrane-bounded organelle;membrane-bounded vesicle;organelle;protein complex;vesicle	PFK			10	10	9	18.3	18.3	15.9	85.359	0	38.763	101930000	31	0.887282	-0.296651	-1.15969	P12382;P47857	P12382	ATP-dependent 6-phosphofructokinase, liver type	Pfkl	210	ATP-dependent 6-phosphofructokinase, liver type
30.887	30.7745	30.1256	30.3984	30.6406	30.613					binding;catalytic activity;cation binding;cation transmembrane transporter activity;cytochrome-c oxidase activity;heme-copper terminal oxidase activity;hydrogen ion transmembrane transporter activity;inorganic cation transmembrane transporter activity;ion binding;ion transmembrane transporter activity;metal ion binding;monovalent inorganic cation transmembrane transporter activity;oxidoreductase …	cell part;cytoplasmic part;extracellular membrane-bounded organelle;extracellular organelle;extracellular region part;extracellular vesicular exosome;intracellular membrane-bounded organelle;intracellular organelle;intracellular organelle part;intracellular part;membrane;membrane-bounded organelle;membrane-bounded vesicle;mitochondrial inner membrane;mitochondrial membrane;mitochondrial part;mito…	COX5A			10	10	10	54.1	54.1	54.1	16.101	0	60.433	10845000000	86	0.0628192	0.0450757	0.129033	P12787	P12787	Cytochrome c oxidase subunit 5A, mitochondrial	Cox5a	211	Cytochrome c oxidase subunit 5A, mitochondrial
24.8468	22.2099	22.7151	22.3487	22.4023	23.1652				arachidonic acid metabolic process;carboxylic acid metabolic process;catabolic process;cellular catabolic process;cellular ketone metabolic process;cellular lipid metabolic process;cellular metabolic process;cellular process;drug catabolic process;drug metabolic process;epoxygenase P450 pathway;exogenous drug catabolic process;fatty acid metabolic process;icosanoid metabolic process;lipid metabol…	arachidonic acid epoxygenase activity;arachidonic acid monooxygenase activity;aromatase activity;binding;catalytic activity;cation binding;heme binding;ion binding;iron ion binding;metal ion binding;monooxygenase activity;oxidoreductase activity;oxidoreductase activity, acting on paired donors, with incorporation or reduction of molecular oxygen;oxidoreductase activity, acting on paired donors, w…	cell part;cytoplasm;cytoplasmic part;endoplasmic reticulum membrane;endoplasmic reticulum part;intracellular membrane-bounded organelle;intracellular organelle;intracellular organelle part;intracellular part;membrane;membrane part;membrane-bounded organelle;organelle;organelle membrane;organelle part	p450			7	7	5	15.2	15.2	11.8	56.743	0	13.784	63256000	16	0.294881	0.618497	0.651061	P12791	P12791	Cytochrome P450 2B10	Cyp2b10	212	Cytochrome P450 2B10
22.6455	22.5708	22.9102	22.1002	22.8871	22.316				actin cytoskeleton organization;actin filament capping;actin filament organization;actin filament polymerization;actin filament severing;actin filament-based process;actin nucleation;actin polymerization or depolymerization;aging;anatomical structure development;anatomical structure morphogenesis;barbed-end actin filament capping;biological regulation;cell development;cell part morphogenesis;cell…	actin binding;binding;calcium ion binding;cation binding;cytoskeletal protein binding;ion binding;metal ion binding;myosin binding;myosin II binding;protein binding;protein domain specific binding	actin cap;adherens junction;anchoring junction;blood microparticle;cell cortex part;cell junction;cell part;cell projection;cell-substrate adherens junction;cell-substrate junction;cortical actin cytoskeleton;cortical cytoskeleton;cytoplasm;cytoplasmic part;cytoskeletal part;cytoskeleton;cytosol;extracellular membrane-bounded organelle;extracellular organelle;extracellular region;extracellular re…	Gelsolin			4	4	4	8.2	8.2	8.2	85.941	0	7.3313	38660000	11	0.462651	0.274437	0.770186	P13020	P13020	Gelsolin	Gsn	213	Gelsolin
21.7785	18.7553	22.3924	23.5758	23.0543	23.6286				biological regulation;biosynthetic process;brown fat cell differentiation;carboxylic acid biosynthetic process;carboxylic acid metabolic process;cell differentiation;cellular biosynthetic process;cellular developmental process;cellular ketone metabolic process;cellular lipid metabolic process;cellular metabolic process;cellular process;cholesterol esterification;defense response;defense response …	binding;catalytic activity;cation binding;CoA desaturase activity;ion binding;iron ion binding;metal ion binding;oxidoreductase activity;oxidoreductase activity, acting on paired donors, with incorporation or reduction of molecular oxygen;oxidoreductase activity, acting on paired donors, with oxidation of a pair of donors resulting in the reduction of molecular oxygen to two molecules of water;pa…	cell part;cytoplasmic part;endoplasmic reticulum;endoplasmic reticulum part;integral to endoplasmic reticulum membrane;integral to membrane;integral to organelle membrane;intracellular membrane-bounded organelle;intracellular organelle;intracellular organelle part;intracellular part;intrinsic to endoplasmic reticulum membrane;intrinsic to membrane;intrinsic to organelle membrane;membrane;membrane…	FA_desaturase			4	4	4	20	20	20	41.046	0	12.857	50354000	10	1.00688	-2.44416	-1.97274	P13516;Q6T707;Q99PL7;P13011	P13516	Acyl-CoA desaturase 1	Scd1	214	Acyl-CoA desaturase 1
30.095	30.2352	30.1431	29.7223	30.101	30.3085				alcohol biosynthetic process;alcohol catabolic process;alcohol metabolic process;alditol catabolic process;alditol metabolic process;biological regulation;biosynthetic process;carbohydrate biosynthetic process;carbohydrate catabolic process;carbohydrate metabolic process;catabolic process;cellular biosynthetic process;cellular carbohydrate biosynthetic process;cellular carbohydrate catabolic proc…	binding;catalytic activity;coenzyme binding;cofactor binding;glycerol-3-phosphate dehydrogenase [NAD+] activity;glycerol-3-phosphate dehydrogenase activity;NAD binding;nucleotide binding;oxidoreductase activity;oxidoreductase activity, acting on CH-OH group of donors;oxidoreductase activity, acting on the CH-OH group of donors, NAD or NADP as acceptor;oxidoreductase activity, acting on the CH-OH …	cell part;cytoplasmic part;cytosol;extracellular membrane-bounded organelle;extracellular organelle;extracellular region part;extracellular vesicular exosome;glycerol-3-phosphate dehydrogenase complex;intracellular membrane-bounded organelle;intracellular organelle;intracellular part;macromolecular complex;membrane-bounded organelle;membrane-bounded vesicle;mitochondrion;organelle;protein complex…	NAD_Gly3P_dh_C;NAD_Gly3P_dh_N			24	24	24	79.1	79.1	79.1	37.572	0	211.99	7562700000	204	0.25652	0.113846	0.411799	P13707;Q3ULJ0	P13707	Glycerol-3-phosphate dehydrogenase [NAD(+)], cytoplasmic	Gpd1	215	Glycerol-3-phosphate dehydrogenase [NAD(+)], cytoplasmic
23.7745	23.8058	24.1688	23.4467	24.14	23.6583				biological adhesion;biological regulation;calcium ion homeostasis;calcium-mediated signaling;cardiac muscle contraction;cation homeostasis;cation transport;cell adhesion;cellular calcium ion homeostasis;cellular cation homeostasis;cellular chemical homeostasis;cellular component organization;cellular component organization or biogenesis;cellular divalent inorganic cation homeostasis;cellular home…	active transmembrane transporter activity;antigen binding;ATPase activator activity;ATPase activity;ATPase activity, coupled;ATPase activity, coupled to movement of substances;ATPase activity, coupled to transmembrane movement of ions;ATPase activity, coupled to transmembrane movement of ions, phosphorylative mechanism;ATPase activity, coupled to transmembrane movement of substances;ATPase bindin…	apical plasma membrane;basolateral plasma membrane;caveola;cell junction;cell part;cell-cell contact zone;cell-cell junction;extracellular membrane-bounded organelle;extracellular organelle;extracellular region part;extracellular vesicular exosome;intercalated disc;macromolecular complex;membrane;membrane part;membrane raft;membrane-bounded organelle;membrane-bounded vesicle;myelin sheath;organel…	Na_K-ATPase			7	7	7	24.3	24.3	24.3	35.194	0	27.658	92874000	25	0.280581	0.168025	0.492715	P14094	P14094	Sodium/potassium-transporting ATPase subunit beta-1	Atp1b1	216	Sodium/potassium-transporting ATPase subunit beta-1
23.9126	23.5909	23.888	23.6805	23.2939	23.1514				amylopectin biosynthetic process;biological regulation;biosynthetic process;brown fat cell differentiation;carbohydrate biosynthetic process;carbohydrate homeostasis;carbohydrate metabolic process;carbohydrate transport;cell differentiation;cellular biosynthetic process;cellular carbohydrate biosynthetic process;cellular carbohydrate metabolic process;cellular developmental process;cellular gluca…	active transmembrane transporter activity;carbohydrate transmembrane transporter activity;cation transmembrane transporter activity;cation:sugar symporter activity;D-glucose transmembrane transporter activity;glucose transmembrane transporter activity;hexose transmembrane transporter activity;hexose:hydrogen symporter activity;hydrogen:glucose symporter activity;insulin-responsive hydrogen:glucos…	cell part;clathrin-coated vesicle;coated pit;coated vesicle;cytoplasmic membrane-bounded vesicle;cytoplasmic part;cytoplasmic vesicle;cytoplasmic vesicle membrane;cytoplasmic vesicle part;cytosol;endomembrane system;endosome;external side of plasma membrane;extracellular membrane-bounded organelle;extracellular organelle;extracellular region part;extracellular vesicular exosome;Golgi apparatus pa…	Sugar_tr			6	6	6	13.9	13.9	13.9	54.755	0	19.57	80363000	16	1.04964	0.421904	1.46067	P14142	P14142	Solute carrier family 2, facilitated glucose transporter member 4	Slc2a4	217	Solute carrier family 2, facilitated glucose transporter member 4
22.2685	22.6663	22.6844	22.7195	22.6185	22.6342				biosynthetic process;cellular biosynthetic process;cellular component biogenesis;cellular component biogenesis at cellular level;cellular component organization or biogenesis;cellular component organization or biogenesis at cellular level;cellular macromolecule biosynthetic process;cellular macromolecule metabolic process;cellular metabolic process;cellular nitrogen compound metabolic process;cel…	binding;DNA binding;identical protein binding;mRNA binding;nucleic acid binding;protein binding;protein dimerization activity;protein homodimerization activity;RNA binding;structural constituent of ribosome;structural molecule activity	adherens junction;anchoring junction;cell junction;cell part;cell-substrate adherens junction;cell-substrate junction;cytoplasm;cytosolic large ribosomal subunit;extracellular membrane-bounded organelle;extracellular organelle;extracellular region part;extracellular vesicular exosome;focal adhesion;intracellular membrane-bounded organelle;intracellular non-membrane-bounded organelle;intracellular…	Ribosomal_L30;Ribosomal_L30_N			3	3	3	16.3	16.3	16.3	31.419	0	4.5631	38648000	8	0.351004	-0.11772	-0.491933	P14148	P14148	60S ribosomal protein L7	Rpl7	218	60S ribosomal protein L7
26.2113	26.0463	26.5458	25.8005	26.5187	26.3457				acetyl-CoA catabolic process;acetyl-CoA metabolic process;carbohydrate metabolic process;carboxylic acid metabolic process;catabolic process;cellular catabolic process;cellular ketone metabolic process;cellular metabolic process;cellular nitrogen compound metabolic process;cellular process;coenzyme catabolic process;coenzyme metabolic process;cofactor catabolic process;cofactor metabolic process;…	binding;catalytic activity;coenzyme binding;cofactor binding;L-malate dehydrogenase activity;malate dehydrogenase activity;NAD binding;nucleotide binding;oxidoreductase activity;oxidoreductase activity, acting on CH-OH group of donors;oxidoreductase activity, acting on the CH-OH group of donors, NAD or NADP as acceptor	cell part;centrosome;cytoplasm;cytoplasmic part;cytoskeletal part;cytosol;extracellular membrane-bounded organelle;extracellular organelle;extracellular region part;extracellular space;extracellular vesicular exosome;intracellular membrane-bounded organelle;intracellular non-membrane-bounded organelle;intracellular organelle;intracellular organelle part;intracellular part;membrane-bounded organel…	Ldh_1_C;Ldh_1_N			11	11	11	41.6	41.6	41.6	36.511	0	37.573	496900000	45	0.0612768	0.0461928	0.127755	P14152	P14152	Malate dehydrogenase, cytoplasmic	Mdh1	219	Malate dehydrogenase, cytoplasmic
18.8092	19.596	21.5796	20.9892	21.7013	21.6171				biological adhesion;biosynthetic process;cell adhesion;cellular biosynthetic process;cellular component assembly;cellular component assembly at cellular level;cellular component organization;cellular component organization at cellular level;cellular component organization or biogenesis;cellular component organization or biogenesis at cellular level;cellular macromolecular complex assembly;cellula…	binding;extracellular matrix binding;laminin binding;laminin receptor activity;protein binding;receptor activity;ribonucleoprotein binding;ribosome binding;structural constituent of ribosome;structural molecule activity	90S preribosome;cell part;cytoplasm;cytosolic small ribosomal subunit;extracellular membrane-bounded organelle;extracellular organelle;extracellular region part;extracellular vesicular exosome;intracellular membrane-bounded organelle;intracellular organelle;intracellular organelle part;intracellular part;macromolecular complex;membrane;membrane-bounded organelle;membrane-bounded vesicle;nucleus;o…	Ribosomal_S2			2	2	2	13.6	13.6	13.6	32.838	0	8.9968	15252000	4	0.777408	-1.44091	-1.50989	P14206	P14206	40S ribosomal protein SA	Rpsa	220	40S ribosomal protein SA
24.8727	25.3868	25.4159	25.1979	25.4673	25.24				actin cytoskeleton organization;actin filament-based process;aging;biological regulation;cardiac cell differentiation;cardiac muscle cell differentiation;cell aging;cell cycle arrest;cell cycle process;cell differentiation;cellular component assembly;cellular component assembly at cellular level;cellular component organization;cellular component organization at cellular level;cellular component o…	androgen receptor binding;binding;calcium ion binding;carbohydrate binding;cation binding;enzyme binding;glycoprotein binding;hormone binding;hormone receptor binding;integrin binding;ion binding;iron ion binding;metal ion binding;mRNA binding;nuclear hormone receptor binding;nucleic acid binding;peptide binding;protein binding;protein complex binding;receptor binding;RNA binding;steroid hormone …	acrosomal vesicle;adherens junction;anchoring junction;cell junction;cell part;cell-substrate adherens junction;cell-substrate junction;cytoplasm;cytoplasmic membrane-bounded vesicle;cytoplasmic part;cytoplasmic vesicle;cytosol;endocytic vesicle;endoplasmic reticulum;endoplasmic reticulum lumen;endoplasmic reticulum part;external side of plasma membrane;extracellular matrix;extracellular membrane…	Calreticulin			9	9	9	32.5	32.5	32.5	47.994	0	45.751	257890000	47	0.145775	-0.0765959	-0.259413	P14211	P14211	Calreticulin	Calr	221	Calreticulin
23.7766	23.3423	23.3314	23.2855	23.1912	23.3164				anatomical structure homeostasis;biological adhesion;biological regulation;cell adhesion;cell surface receptor linked signaling pathway;cell-cell adhesion;cellular process;cellular response to chemical stimulus;cellular response to growth factor stimulus;cellular response to organic substance;cellular response to stimulus;cellular response to vascular endothelial growth factor stimulus;enzyme lin…	binding;enzyme binding;enzyme inhibitor activity;enzyme regulator activity;identical protein binding;kinase binding;kinase inhibitor activity;kinase regulator activity;protein binding;protein kinase binding;protein kinase C binding;protein kinase C inhibitor activity;protein kinase inhibitor activity;protein kinase regulator activity;protein serine/threonine kinase inhibitor activity;small conjug…	adherens junction;anchoring junction;cell junction;cell part;cell-substrate adherens junction;cell-substrate junction;contractile fiber;contractile fiber part;cytoplasm;cytoplasmic part;cytoskeletal part;extracellular membrane-bounded organelle;extracellular organelle;extracellular region part;extracellular space;extracellular vesicular exosome;focal adhesion;intracellular;intracellular membrane-…	HSP20			4	4	4	26.8	26.8	26.8	23.014	0	10.184	66575000	18	0.654904	0.219063	0.871526	P14602	P14602	Heat shock protein beta-1	Hspb1	222	Heat shock protein beta-1
27.6024	27.5295	27.6075	27.084	27.7654	27.6429				biological regulation;calcium ion homeostasis;calcium ion transport;cation homeostasis;cation transport;cellular calcium ion homeostasis;cellular cation homeostasis;cellular chemical homeostasis;cellular component assembly;cellular component organization;cellular component organization or biogenesis;cellular divalent inorganic cation homeostasis;cellular homeostasis;cellular ion homeostasis;cellu…	binding;calcium ion binding;calcium-dependent phospholipid binding;calcium-dependent protein binding;cation binding;channel activity;cholesterol binding;gated channel activity;GTP binding;guanyl nucleotide binding;guanyl ribonucleotide binding;identical protein binding;ion binding;ion channel activity;ion transmembrane transporter activity;ligand-gated channel activity;ligand-gated ion channel ac…	adherens junction;anchoring junction;cell junction;cell part;cell-substrate adherens junction;cell-substrate junction;cytoplasmic membrane-bounded vesicle;cytoplasmic part;cytoplasmic vesicle;cytosol;endosomal part;endosome membrane;extracellular membrane-bounded organelle;extracellular organelle;extracellular region part;extracellular vesicular exosome;focal adhesion;intracellular membrane-bound…	Annexin			36	36	36	54.1	54.1	54.1	75.884	0	172.48	1274600000	212	0.144883	0.0824057	0.264769	P14824	P14824	Annexin A6	Anxa6	223	Annexin A6
22.6568	22.3342	22.6656	22.6085	22.6542	22.4345				cellular component biogenesis;cellular component biogenesis at cellular level;cellular component organization or biogenesis;cellular component organization or biogenesis at cellular level;cellular process;cellular response to chemical stimulus;cellular response to cytokine stimulus;cellular response to interleukin-4;cellular response to organic substance;cellular response to stimulus;response to …		adherens junction;anchoring junction;cell junction;cell part;cell projection;cell-substrate adherens junction;cell-substrate junction;cytoplasm;cytosolic large ribosomal subunit;dendrite;extracellular membrane-bounded organelle;extracellular organelle;extracellular region part;extracellular vesicular exosome;focal adhesion;intracellular membrane-bounded organelle;intracellular organelle;intracell…	Ribosomal_L10			4	4	4	23.3	23.3	23.3	34.216	0	13.881	37569000	16	0.0357868	-0.0135237	-0.0593323	P14869	P14869	60S acidic ribosomal protein P0	Rplp0	224	60S acidic ribosomal protein P0
25.785	25.5826	25.7648	25.4989	25.9127	26.3997				amine biosynthetic process;amine metabolic process;biological regulation;biosynthetic process;carboxylic acid biosynthetic process;carboxylic acid metabolic process;cell communication;cell proliferation;cellular amine metabolic process;cellular amino acid biosynthetic process;cellular amino acid metabolic process;cellular biosynthetic process;cellular component assembly;cellular component organiz…	acid-ammonia (or amide) ligase activity;adenyl nucleotide binding;adenyl ribonucleotide binding;amine binding;amino acid binding;ammonia ligase activity;ATP binding;binding;carbon-carbon lyase activity;carboxylic acid binding;carboxy-lyase activity;catalytic activity;cation binding;glutamate binding;glutamate decarboxylase activity;glutamate-ammonia ligase activity;identical protein binding;ion b…	axon part;axon terminus;cell body;cell part;cell projection part;cytoplasm;cytoplasmic part;endoplasmic reticulum;extracellular membrane-bounded organelle;extracellular organelle;extracellular region part;extracellular vesicular exosome;intracellular membrane-bounded organelle;intracellular organelle;intracellular part;macromolecular complex;membrane-bounded organelle;membrane-bounded vesicle;mit…	Gln-synt_C;Gln-synt_N			15	15	15	40.8	40.8	40.8	42.119	0	101.33	373350000	60	0.350528	-0.226337	-0.614811	P15105	P15105	Glutamine synthetase	Glul	225	Glutamine synthetase
21.15	21.5033	21.5138	20.5839	21.2686	21.094				activation of MAPK activity;activation of protein kinase activity;activation of protein kinase B activity;adrenal gland development;anatomical structure development;anatomical structure morphogenesis;biological regulation;carbohydrate homeostasis;cell surface receptor linked signaling pathway;cellular component assembly;cellular component organization;cellular component organization or biogenesis…	adenyl nucleotide binding;adenyl ribonucleotide binding;ATP binding;binding;catalytic activity;enzyme binding;growth factor binding;GTP binding;guanyl nucleotide binding;guanyl ribonucleotide binding;hormone binding;insulin binding;insulin receptor substrate binding;insulin-activated receptor activity;insulin-like growth factor binding;insulin-like growth factor I binding;insulin-like growth fact…	caveola;cell part;extracellular membrane-bounded organelle;extracellular organelle;extracellular region part;extracellular vesicular exosome;insulin receptor complex;integral to membrane;integral to plasma membrane;intracellular membrane-bounded organelle;intracellular organelle;intracellular part;intrinsic to membrane;intrinsic to plasma membrane;macromolecular complex;membrane;membrane part;mem…	fn3;Furin-like;Pkinase_Tyr;Recep_L_domain			4	4	4	4	4	4	155.61	0	10.89	14478000	10	0.790282	0.406883	1.20495	P15208	P15208	Insulin receptor;Insulin receptor subunit alpha;Insulin receptor subunit beta	Insr	226	Insulin receptor
24.7669	25.0469	24.8189	25.0451	24.1475	24.7605				actin filament capping;anatomical structure development;biological regulation;biosynthetic process;cellular biosynthetic process;cellular component organization;cellular component organization or biogenesis;cellular membrane organization;cellular metabolic process;cellular nitrogen compound biosynthetic process;cellular nitrogen compound metabolic process;cellular process;cofactor biosynthetic pr…	actin binding;actin filament binding;ankyrin binding;binding;cytoskeletal protein binding;protein binding;protein dimerization activity;protein heterodimerization activity;structural constituent of cytoskeleton;structural molecule activity	cell cortex part;cell part;cell surface;cortical cytoskeleton;cytoplasm;cytoplasmic part;cytoskeletal part;cytoskeleton;intracellular non-membrane-bounded organelle;intracellular organelle;intracellular organelle part;intracellular part;macromolecular complex;membrane;non-membrane-bounded organelle;organelle;organelle part;plasma membrane;protein complex;spectrin;spectrin-associated cytoskeleton	CH;Spectrin			33	29	29	22.2	20	20	245.25	0	101.95	181310000	71	0.335874	0.226577	0.598722	P15508	P15508	Spectrin beta chain, erythrocytic	Sptb	227	Spectrin beta chain, erythrocytic
23.0085	21.8242	21.6154	21.0922	21.7726	21.6223				amine metabolic process;benzene-containing compound metabolic process;biological regulation;carboxylic acid metabolic process;catabolic process;cellular amine metabolic process;cellular amino acid metabolic process;cellular aromatic compound metabolic process;cellular catabolic process;cellular detoxification of nitrogen compound;cellular ketone metabolic process;cellular metabolic process;cellul…	amine binding;amino acid binding;binding;carboxylic acid binding;catalytic activity;enzyme binding;glutathione binding;glutathione transferase activity;identical protein binding;modified amino acid binding;peptide binding;protein binding;protein dimerization activity;protein heterodimerization activity;protein homodimerization activity;receptor binding;transferase activity;transferase activity, t…	cell part;cytoplasm;cytoplasmic part;endoplasmic reticulum;extracellular membrane-bounded organelle;extracellular organelle;extracellular region part;extracellular vesicular exosome;intracellular membrane-bounded organelle;intracellular organelle;intracellular part;membrane-bounded organelle;membrane-bounded vesicle;organelle;sarcoplasmic reticulum;vesicle	GST_C;GST_N			2	2	1	9.2	9.2	5	25.709	0	11.159	24396000	9	0.610501	0.653667	1.12636	Q80W21;P15626;P19639;O35660	Q80W21;P15626;P19639;O35660	Glutathione S-transferase Mu 7;Glutathione S-transferase Mu 2;Glutathione S-transferase Mu 3;Glutathione S-transferase Mu 6	Gstm7;Gstm2;Gstm3;Gstm6	229	Glutathione S-transferase Mu 7;Glutathione S-transferase Mu 2;Glutathione S-transferase Mu 3;Glutathione S-transferase Mu 6
24.2547	23.4785	24.1145	23.8395	23.6753	24.5521				biological regulation;cellular component assembly;cellular component assembly at cellular level;cellular component organization;cellular component organization at cellular level;cellular component organization or biogenesis;cellular component organization or biogenesis at cellular level;cellular macromolecular complex assembly;cellular macromolecular complex subunit organization;cellular process;…	binding;chromatin binding;chromatin DNA binding;DNA binding;nucleic acid binding;structure-specific DNA binding	cell part;chromatin;chromosomal part;euchromatin;intracellular membrane-bounded organelle;intracellular organelle;intracellular organelle part;intracellular part;macromolecular complex;membrane-bounded organelle;nuclear chromatin;nuclear chromosome part;nuclear euchromatin;nuclear part;nucleosome;nucleus;organelle;organelle part;protein-DNA complex;transcriptionally active chromatin	Linker_histone			6	6	2	23.6	23.6	4.2	21.266	0	10.148	103290000	16	0.0711149	-0.0730788	-0.158942	P15864;Q07133	P15864	Histone H1.2	Hist1h1c	230	Histone H1.2
25.9782	26.6161	26.6108	26.5542	26.9658	25.9271				cellular metabolic process;cellular process;metabolic process;one-carbon metabolic process;response to chemical stimulus;response to ethanol;response to organic substance;response to oxidative stress;response to stimulus;response to stress;small molecule metabolic process	binding;carbonate dehydratase activity;carbon-oxygen lyase activity;catalytic activity;cation binding;hydro-lyase activity;ion binding;lyase activity;metal ion binding;nickel ion binding;transition metal ion binding;zinc ion binding	cell part;cytoplasmic part;cytosol;intracellular part	Carb_anhydrase			11	11	11	60.8	60.8	60.8	29.366	0	57.033	615380000	47	0.0769658	-0.0806561	-0.172044	P16015	P16015	Carbonic anhydrase 3	Ca3	231	Carbonic anhydrase 3
23.0205	23.1236	23.4959	23.2274	23.7708	23.2046				apoptosis;B cell activation;B cell activation involved in immune response;B cell differentiation;biological adhesion;biological regulation;carbohydrate homeostasis;cell activation;cell activation involved in immune response;cell adhesion;cell death;cell differentiation;cell-cell adhesion;cellular chemical homeostasis;cellular developmental process;cellular glucose homeostasis;cellular homeostasis…	binding;carbohydrate binding;disaccharide binding;galactose binding;galactoside binding;lactose binding;molecular transducer activity;monosaccharide binding;signal transducer activity;sugar binding	cell part;cell surface;cytoplasm;extracellular matrix;extracellular membrane-bounded organelle;extracellular organelle;extracellular region part;extracellular space;extracellular vesicular exosome;intracellular;intracellular membrane-bounded organelle;intracellular organelle;intracellular part;membrane-bounded organelle;membrane-bounded vesicle;nucleus;organelle;proteinaceous extracellular matrix…	Gal-bind_lectin			3	3	3	25.9	25.9	25.9	14.866	0	8.8893	65088000	15	0.328916	-0.187616	-0.560493	P16045	P16045	Galectin-1	Lgals1	232	Galectin-1
24.7237	24.6986	25.0854	24.5701	25.0811	25.1603				biosynthetic process;carbohydrate metabolic process;carboxylic acid biosynthetic process;carboxylic acid metabolic process;cellular biosynthetic process;cellular ketone metabolic process;cellular metabolic process;cellular nitrogen compound metabolic process;cellular process;coenzyme metabolic process;cofactor metabolic process;heterocycle metabolic process;lactate biosynthetic process;lactate bi…	binding;catalytic activity;coenzyme binding;cofactor binding;lactate dehydrogenase activity;L-lactate dehydrogenase activity;NAD binding;nucleotide binding;oxidoreductase activity;oxidoreductase activity, acting on CH-OH group of donors;oxidoreductase activity, acting on the CH-OH group of donors, NAD or NADP as acceptor	cell part;cytoplasm;cytoplasmic part;extracellular membrane-bounded organelle;extracellular organelle;extracellular region part;extracellular vesicular exosome;intracellular membrane-bounded organelle;intracellular organelle;intracellular part;membrane;membrane-bounded organelle;membrane-bounded vesicle;mitochondrion;myelin sheath;organelle;vesicle	Ldh_1_C;Ldh_1_N			11	10	10	31.4	31.4	31.4	36.572	0	37.223	199420000	45	0.171586	-0.101255	-0.313277	P16125	P16125	L-lactate dehydrogenase B chain	Ldhb	233	L-lactate dehydrogenase B chain
27.214	27.2611	27.5384	27.6419	27.4705	27.1152				amine metabolic process;carboxylic acid metabolic process;cellular amine metabolic process;cellular amino acid metabolic process;cellular ketone metabolic process;cellular metabolic process;cellular nitrogen compound metabolic process;cellular process;developmental process;homocysteine metabolic process;metabolic process;nitrogen compound metabolic process;organic acid metabolic process;oxoacid m…	amine binding;amino acid binding;binding;carboxylic acid binding;catalytic activity;cation binding;cobalamin binding;intramolecular transferase activity;ion binding;isomerase activity;metal ion binding;methylmalonyl-CoA mutase activity;modified amino acid binding;tetrapyrrole binding;vitamin binding	cell part;cytoplasmic part;intracellular membrane-bounded organelle;intracellular organelle;intracellular organelle lumen;intracellular organelle part;intracellular part;membrane-bounded organelle;membrane-enclosed lumen;mitochondrial matrix;mitochondrial part;mitochondrion;organelle;organelle lumen;organelle part	B12-binding;MM_CoA_mutase			27	27	27	45.7	45.7	45.7	82.843	0	212.57	1105800000	124	0.142845	-0.0713374	-0.250129	P16332	P16332	Methylmalonyl-CoA mutase, mitochondrial	Mut	234	Methylmalonyl-CoA mutase, mitochondrial
28.2722	28.026	28.2185	28.205	28.3814	28.3423				actin filament capping;biological regulation;cellular component organization;cellular component organization or biogenesis;negative regulation of actin filament depolymerization;negative regulation of actin filament polymerization;negative regulation of biological process;negative regulation of cellular component organization;negative regulation of cellular process;negative regulation of cytoskel…	binding;calcium ion binding;cation binding;cytoskeletal protein binding;ion binding;metal ion binding;protein binding;protein dimerization activity;protein heterodimerization activity;spectrin binding	adherens junction;anchoring junction;axon part;cell cortex part;cell junction;cell part;cell projection part;cell-cell adherens junction;cell-cell junction;contractile fiber part;cortical cytoskeleton;cuticular plate;cytoplasmic part;cytoskeletal part;cytoskeleton;extracellular membrane-bounded organelle;extracellular organelle;extracellular region part;extracellular vesicular exosome;fascia adhe…	EF-hand_7;EFhand_Ca_insen;SH3_1;Spectrin			119	119	118	55.1	55.1	54.6	284.59	0	323.31	1987000000	452	0.679001	-0.137349	-0.715672	P16546	P16546	Spectrin alpha chain, non-erythrocytic 1	Sptan1	235	Spectrin alpha chain, non-erythrocytic 1
28.767	28.8801	28.5167	28.9439	29.3225	29.1048				alcohol catabolic process;alcohol metabolic process;apoptosis;biological regulation;carbohydrate catabolic process;carbohydrate metabolic process;catabolic process;cell death;cellular carbohydrate catabolic process;cellular carbohydrate metabolic process;cellular component organization;cellular component organization at cellular level;cellular component organization or biogenesis;cellular compone…	binding;catalytic activity;coenzyme binding;cofactor binding;cytoskeletal protein binding;enzyme binding;glyceraldehyde-3-phosphate dehydrogenase (NAD+) (phosphorylating) activity;microtubule binding;NAD binding;NADP binding;nucleotide binding;oxidoreductase activity;oxidoreductase activity, acting on the aldehyde or oxo group of donors;oxidoreductase activity, acting on the aldehyde or oxo group…	cell part;cytoplasm;cytoplasmic part;cytoskeleton;cytosol;intracellular membrane-bounded organelle;intracellular non-membrane-bounded organelle;intracellular organelle;intracellular part;membrane-bounded organelle;microtubule cytoskeleton;myelin sheath;non-membrane-bounded organelle;nucleus;organelle	Gp_dh_C;Gp_dh_N			16	16	2	64.3	64.3	10.2	35.81	0	116.65	3396900000	103	1.23167	-0.402478	-1.58779	P16858;A0A1D5RLD8;Q64467	P16858;A0A1D5RLD8	Glyceraldehyde-3-phosphate dehydrogenase	Gapdh	236	Glyceraldehyde-3-phosphate dehydrogenase;Glyceraldehyde-3-phosphate dehydrogenase
24.4414	23.7225	24.4096	24.2728	23.9546	24.3362				biological regulation;posttranscriptional regulation of gene expression;protein stabilization;regulation of biological process;regulation of biological quality;regulation of gene expression;regulation of macromolecule metabolic process;regulation of metabolic process;regulation of protein stability	binding;enzyme binding;protein binding;protein domain specific binding	cell part;cytoplasmic part;cytoplasmic vesicle membrane;cytoplasmic vesicle part;endocytic vesicle membrane;endosomal part;endosome;endosome membrane;extracellular membrane-bounded organelle;extracellular organelle;extracellular region part;extracellular vesicular exosome;integral to membrane;intracellular membrane-bounded organelle;intracellular organelle;intracellular organelle part;intracellul…	Lamp			5	5	5	12.3	12.3	12.3	45.681	0	8.952	118730000	17	0.00411782	0.00330353	0.00911212	P17047	P17047	Lysosome-associated membrane glycoprotein 2	Lamp2	237	Lysosome-associated membrane glycoprotein 2
28.9844	28.7044	28.9861	28.5245	28.9206	28.9466				alcohol catabolic process;alcohol metabolic process;carbohydrate catabolic process;carbohydrate metabolic process;catabolic process;cellular carbohydrate catabolic process;cellular carbohydrate metabolic process;cellular metabolic process;cellular process;generation of precursor metabolites and energy;glucose catabolic process;glucose metabolic process;glycolysis;hexose catabolic process;hexose m…	binding;carbon-oxygen lyase activity;catalytic activity;cation binding;hydro-lyase activity;ion binding;lyase activity;magnesium ion binding;metal ion binding;phosphopyruvate hydratase activity	cell part;cytoplasmic part;cytosolic part;intracellular part;macromolecular complex;membrane;myelin sheath;phosphopyruvate hydratase complex;plasma membrane;protein complex	Enolase_C;Enolase_N			20	20	20	65	65	65	47.14	0	262.65	3102400000	133	0.222379	0.0943445	0.35526	P17182;P17183;P21550	P17182	Alpha-enolase	Eno1	238	Alpha-enolase
27.3317	27.1195	28.2492	27.8043	25.9247	27.6285					catalytic activity;cation transmembrane transporter activity;cytochrome-c oxidase activity;heme-copper terminal oxidase activity;hydrogen ion transmembrane transporter activity;inorganic cation transmembrane transporter activity;ion transmembrane transporter activity;monovalent inorganic cation transmembrane transporter activity;oxidoreductase activity;oxidoreductase activity, acting on a heme gr…	cell part;cytoplasmic part;integral to membrane;intracellular membrane-bounded organelle;intracellular organelle;intracellular organelle part;intracellular part;intrinsic to membrane;membrane;membrane part;membrane-bounded organelle;mitochondrial inner membrane;mitochondrial membrane;mitochondrial part;mitochondrion;organelle;organelle inner membrane;organelle membrane;organelle part	COX7C			3	3	3	30.2	30.2	30.2	7.3325	0	4.7354	1166400000	8	0.257142	0.447655	0.564929	P17665	P17665	Cytochrome c oxidase subunit 7C, mitochondrial	Cox7c	241	Cytochrome c oxidase subunit 7C, mitochondrial
23.2002	24.0146	23.5746	23.2433	23.6729	23.79				alcohol catabolic process;alcohol metabolic process;biological regulation;carbohydrate catabolic process;carbohydrate homeostasis;carbohydrate metabolic process;carbohydrate phosphorylation;catabolic process;cellular carbohydrate catabolic process;cellular carbohydrate metabolic process;cellular chemical homeostasis;cellular glucose homeostasis;cellular homeostasis;cellular metabolic process;cell…	adenyl nucleotide binding;adenyl ribonucleotide binding;ATP binding;binding;carbohydrate kinase activity;catalytic activity;fructokinase activity;glucokinase activity;hexokinase activity;kinase activity;mannokinase activity;nucleotide binding;phosphotransferase activity, alcohol group as acceptor;purine nucleotide binding;purine ribonucleoside triphosphate binding;purine ribonucleotide binding;ri…	cell part;cell projection;cilium;cytoplasmic part;cytosol;intracellular membrane-bounded organelle;intracellular organelle;intracellular organelle part;intracellular part;membrane;membrane part;membrane raft;membrane-bounded organelle;mitochondrial membrane;mitochondrial outer membrane;mitochondrial part;mitochondrion;organelle;organelle membrane;organelle outer membrane;organelle part;outer memb…	Hexokinase_1;Hexokinase_2			15	11	9	16.7	12.8	11.2	108.3	0	36.598	77805000	28	0.0324441	0.0277061	0.0713858	P17710	P17710	Hexokinase-1	Hk1	242	Hexokinase-1
25.8694	25.652	25.6409	25.7419	25.6673	25.479				biological regulation;cell differentiation;cellular component organization;cellular component organization at cellular level;cellular component organization or biogenesis;cellular component organization or biogenesis at cellular level;cellular developmental process;cellular macromolecule metabolic process;cellular metabolic process;cellular process;cellular protein metabolic process;developmental…	binding;catalytic activity;cis-trans isomerase activity;isomerase activity;peptide binding;peptidyl-prolyl cis-trans isomerase activity	adherens junction;anchoring junction;cell junction;cell part;cell-substrate adherens junction;cell-substrate junction;cytoplasmic part;cytosol;extracellular membrane-bounded organelle;extracellular organelle;extracellular region part;extracellular space;extracellular vesicular exosome;focal adhesion;intracellular membrane-bounded organelle;intracellular organelle;intracellular part;membrane;membr…	Pro_isomerase			8	8	8	63.4	63.4	63.4	17.971	0	88.058	415840000	50	0.351785	0.0913951	0.439518	P17742	P17742	Peptidyl-prolyl cis-trans isomerase A;Peptidyl-prolyl cis-trans isomerase A, N-terminally processed	Ppia	243	Peptidyl-prolyl cis-trans isomerase A
26.0609	25.8704	25.9564	25.6	26.335	26.2255				alcohol biosynthetic process;alcohol catabolic process;alcohol metabolic process;biosynthetic process;carbohydrate biosynthetic process;carbohydrate catabolic process;carbohydrate metabolic process;catabolic process;cellular aldehyde metabolic process;cellular biosynthetic process;cellular carbohydrate biosynthetic process;cellular carbohydrate catabolic process;cellular carbohydrate metabolic pr…	catalytic activity;intramolecular oxidoreductase activity;intramolecular oxidoreductase activity, interconverting aldoses and ketoses;isomerase activity;triose-phosphate isomerase activity	cell part;extracellular membrane-bounded organelle;extracellular organelle;extracellular region part;extracellular space;extracellular vesicular exosome;intracellular membrane-bounded organelle;intracellular organelle;intracellular part;membrane-bounded organelle;membrane-bounded vesicle;nucleus;organelle;vesicle	TIM			14	14	14	72.3	72.3	72.3	26.712	0	49.638	407660000	49	0.143183	-0.0908979	-0.270945	P17751	P17751	Triosephosphate isomerase	Tpi1	244	Triosephosphate isomerase
28.3594	28.0264	28.2542	27.984	28.1385	28.3499				autophagic vacuole assembly;catabolic process;cellular component assembly;cellular component assembly at cellular level;cellular component organization;cellular component organization at cellular level;cellular component organization or biogenesis;cellular component organization or biogenesis at cellular level;cellular process;macromolecule catabolic process;macromolecule metabolic process;metabo…	aspartic-type endopeptidase activity;aspartic-type peptidase activity;catalytic activity;endopeptidase activity;hydrolase activity;peptidase activity;peptidase activity, acting on L-amino acid peptides	cell part;cytoplasmic membrane-bounded vesicle;cytoplasmic part;cytoplasmic vesicle;extracellular membrane-bounded organelle;extracellular organelle;extracellular region part;extracellular space;extracellular vesicular exosome;intracellular membrane-bounded organelle;intracellular organelle;intracellular part;lysosome;lytic vacuole;melanosome;membrane-bounded organelle;membrane-bounded vesicle;mi…	A1_Propeptide;Asp			13	13	13	42	42	42	44.953	0	107.1	2181400000	110	0.143316	0.0558491	0.228361	P18242	P18242	Cathepsin D	Ctsd	245	Cathepsin D
28.0747	28.1803	28.489	28.1298	28.8711	28.7424				anatomical structure development;anatomical structure morphogenesis;decidualization;developmental process;developmental process involved in reproduction;embryo implantation;establishment of localization;establishment of localization in cell;establishment of protein localization;establishment of protein localization in membrane;establishment of protein localization in plasma membrane;intracellular…	binding;carbohydrate binding;mannose binding;monosaccharide binding;sugar binding	acrosomal membrane;adherens junction;anchoring junction;cell junction;cell part;cell-substrate adherens junction;cell-substrate junction;cytoplasmic membrane-bounded vesicle;cytoplasmic part;cytoplasmic vesicle;cytoplasmic vesicle membrane;cytoplasmic vesicle part;extracellular membrane-bounded organelle;extracellular organelle;extracellular region part;extracellular vesicular exosome;focal adhes…	I-set			12	12	12	25.7	25.7	25.7	42.444	0	82.12	2224000000	69	0.5689	-0.333074	-0.924495	P18572	P18572	Basigin	Bsg	246	Basigin
23.2798	23.3707	23.5544	23.0214	23.3663	23.1642				actin cytoskeleton organization;actin filament depolymerization;actin filament organization;actin filament-based process;actin polymerization or depolymerization;ameboidal cell migration;anatomical structure morphogenesis;biological regulation;cell cycle cytokinesis;cell cycle process;cell migration;cell motility;cell projection organization;cellular component disassembly;cellular component disas…		adherens junction;anchoring junction;cell cortex part;cell junction;cell part;cell projection membrane;cell projection part;cell-cell junction;cell-substrate adherens junction;cell-substrate junction;cortical actin cytoskeleton;cortical cytoskeleton;cytoplasm;cytoplasmic part;cytoskeletal part;cytoskeleton;cytosol;extracellular membrane-bounded organelle;extracellular organelle;extracellular regi…	Cofilin_ADF			5	5	5	36.1	36.1	36.1	18.559	0	49.998	62942000	22	0.780582	0.217647	0.952221	P18760;P45591;Q9R0P5	P18760	Cofilin-1	Cfl1	247	Cofilin-1
22.0101	19.1769	20.7424	22.22	22.2967	22.6116				aging;anatomical structure development;behavior;biological regulation;cAMP-mediated signaling;cell projection organization;cell surface receptor linked signaling pathway;cellular component organization;cellular component organization at cellular level;cellular component organization or biogenesis;cellular component organization or biogenesis at cellular level;cellular process;cellular response to…	binding;catalytic activity;cation binding;corticotropin-releasing hormone receptor 1 binding;corticotropin-releasing hormone receptor binding;G-protein beta/gamma-subunit complex binding;G-protein-coupled receptor binding;GTP binding;GTPase activity;guanyl nucleotide binding;guanyl ribonucleotide binding;hormone receptor binding;hydrolase activity;hydrolase activity, acting on acid anhydrides;hyd…	cell part;cell projection;dendrite;extrinsic to internal side of plasma membrane;extrinsic to membrane;extrinsic to plasma membrane;heterotrimeric G-protein complex;intracellular;intracellular part;macromolecular complex;membrane;membrane part;myelin sheath;neuron projection;plasma membrane;plasma membrane part;protein complex	G-alpha			7	5	5	23.4	16.9	16.9	40.084	0	9.1763	30087000	10	0.980846	-1.73297	-1.86723	P18872	P18872	Guanine nucleotide-binding protein G(o) subunit alpha	Gnao1	248	Guanine nucleotide-binding protein G(o) subunit alpha
30.9686	31.1677	31.1738	30.8363	31.3539	31.5912				acetyl-CoA metabolic process;anatomical structure development;biosynthetic process;carboxylic acid biosynthetic process;carboxylic acid metabolic process;cell differentiation;cellular biosynthetic process;cellular developmental process;cellular ketone metabolic process;cellular lipid metabolic process;cellular metabolic process;cellular process;cellular response to chemical stimulus;cellular resp…	[acyl-carrier-protein] S-acetyltransferase activity;[acyl-carrier-protein] S-malonyltransferase activity;3-hydroxyacyl-[acyl-carrier-protein] dehydratase activity;3-hydroxyoctanoyl-[acyl-carrier-protein] dehydratase activity;3-hydroxypalmitoyl-[acyl-carrier-protein] dehydratase activity;3-oxoacyl-[acyl-carrier-protein] reductase (NADPH) activity;3-oxoacyl-[acyl-carrier-protein] synthase activity;…	cell part;cytoplasm;cytoplasmic membrane-bounded vesicle;cytoplasmic part;cytoplasmic vesicle;extracellular membrane-bounded organelle;extracellular organelle;extracellular region part;extracellular vesicular exosome;glycogen granule;Golgi apparatus;intracellular membrane-bounded organelle;intracellular organelle;intracellular part;melanosome;membrane;membrane-bounded organelle;membrane-bounded v…	Acyl_transf_1;ADH_zinc_N;ketoacyl-synt;Ketoacyl-synt_C;KR;Methyltransf_12;PP-binding;PS-DH;Thioesterase			120	120	120	64	64	64	272.43	0	323.31	15906000000	789	0.270112	-0.157085	-0.471946	P19096	P19096	Fatty acid synthase;[Acyl-carrier-protein] S-acetyltransferase;[Acyl-carrier-protein] S-malonyltransferase;3-oxoacyl-[acyl-carrier-protein] synthase;3-oxoacyl-[acyl-carrier-protein] reductase;3-hydroxyacyl-[acyl-carrier-protein] dehydratase;Enoyl-[acyl-carrier-protein] reductase;Oleoyl-[acyl-carrier-protein] hydrolase	Fasn	249	Fatty acid synthase
22.2441	22.2893	22.2368	21.9521	22.7002	22.469				amine metabolic process;anatomical structure development;anatomical structure morphogenesis;biological regulation;carboxylic acid metabolic process;cell communication;cell development;cell proliferation;cellular amine metabolic process;cellular amino acid metabolic process;cellular developmental process;cellular ketone metabolic process;cellular metabolic process;cellular modified amino acid meta…	binding;catalytic activity;dinitrosyl-iron complex binding;drug binding;enzyme binding;enzyme regulator activity;glutathione transferase activity;JUN kinase binding;kinase binding;kinase regulator activity;protein binding;protein kinase binding;S-nitrosoglutathione binding;transferase activity;transferase activity, transferring alkyl or aryl (other than methyl) groups	cell part;cytoplasm;cytoplasmic part;cytosol;extracellular membrane-bounded organelle;extracellular organelle;extracellular region part;extracellular space;extracellular vesicular exosome;intracellular;intracellular membrane-bounded organelle;intracellular organelle;intracellular part;macromolecular complex;membrane;membrane-bounded organelle;membrane-bounded vesicle;mitochondrion;nucleus;organel…	GST_C;GST_N			3	3	3	16.7	16.7	16.7	23.609	0	29.372	32428000	13	0.203644	-0.117002	-0.36363	P19157;P46425;F6RWR5	P19157;P46425	Glutathione S-transferase P 1;Glutathione S-transferase P 2	Gstp1;Gstp2	250	Glutathione S-transferase P 1;Glutathione S-transferase P 2
22.5877	22.5651	22.7352	22.5033	22.7584	22.7				anatomical structure development;biological regulation;cellular component organization;cellular component organization at cellular level;cellular component organization or biogenesis;cellular component organization or biogenesis at cellular level;cellular metabolic process;cellular process;cellular response to chemical stimulus;cellular response to oxidative stress;cellular response to reactive o…		cell part;cytoplasmic part;integral to membrane;intracellular membrane-bounded organelle;intracellular organelle;intracellular organelle part;intracellular part;intrinsic to membrane;membrane;membrane part;membrane-bounded organelle;microbody;mitochondrial inner membrane;mitochondrial membrane;mitochondrial part;mitochondrion;organelle;organelle inner membrane;organelle membrane;organelle part;pe…	Mpv17_PMP22			5	5	5	29.5	29.5	29.5	19.686	0	32.533	43188000	11	0.0934941	-0.0245654	-0.126763	P19258	P19258	Protein Mpv17	Mpv17	251	Protein Mpv17
23.4171	24.3762	24.6302	24.462	23.6539	23.7691				anatomical structure development;biological regulation;biosynthetic process;cell development;cellular component organization;cellular component organization at cellular level;cellular component organization or biogenesis;cellular component organization or biogenesis at cellular level;cellular developmental process;cellular process;chondrocyte development;chondrocyte development involved in endoch…	binding;collagen binding;endopeptidase inhibitor activity;endopeptidase regulator activity;enzyme inhibitor activity;enzyme regulator activity;peptidase inhibitor activity;peptidase regulator activity;protein binding;serine-type endopeptidase inhibitor activity;unfolded protein binding	cell part;cytoplasm;cytoplasmic part;endoplasmic reticulum;endoplasmic reticulum lumen;endoplasmic reticulum part;endoplasmic reticulum-Golgi intermediate compartment;extracellular membrane-bounded organelle;extracellular organelle;extracellular region part;extracellular vesicular exosome;intracellular membrane-bounded organelle;intracellular organelle;intracellular organelle lumen;intracellular …	Serpin			11	11	11	36	36	36	46.533	0	47.161	113090000	25	0.149499	0.179493	0.327926	P19324	P19324	Serpin H1	Serpinh1	252	Serpin H1
28.7782	28.9353	29.1509	28.9332	28.7624	28.8379					binding;catalytic activity;cation binding;cation transmembrane transporter activity;cytochrome-c oxidase activity;heme-copper terminal oxidase activity;hydrogen ion transmembrane transporter activity;inorganic cation transmembrane transporter activity;ion binding;ion transmembrane transporter activity;metal ion binding;monovalent inorganic cation transmembrane transporter activity;oxidoreductase …	cell part;cytoplasmic part;intracellular organelle part;intracellular part;membrane;mitochondrial inner membrane;mitochondrial membrane;mitochondrial part;myelin sheath;organelle inner membrane;organelle membrane;organelle part	COX5B			6	6	6	53.1	53.1	53.1	13.813	0	33.375	4041200000	102	0.391825	0.110313	0.504175	P19536	P19536	Cytochrome c oxidase subunit 5B, mitochondrial	Cox5b	253	Cytochrome c oxidase subunit 5B, mitochondrial
30.0868	30.164	30.3251	30.7731	30.5157	30.3985				response to chemical stimulus;response to external stimulus;response to extracellular stimulus;response to nutrient;response to nutrient levels;response to stimulus	catalytic activity;cation transmembrane transporter activity;cytochrome-c oxidase activity;heme-copper terminal oxidase activity;hydrogen ion transmembrane transporter activity;inorganic cation transmembrane transporter activity;ion transmembrane transporter activity;monovalent inorganic cation transmembrane transporter activity;oxidoreductase activity;oxidoreductase activity, acting on a heme gr…	cell part;cytoplasmic part;extracellular membrane-bounded organelle;extracellular organelle;extracellular region part;extracellular vesicular exosome;intracellular membrane-bounded organelle;intracellular organelle;intracellular organelle part;intracellular part;membrane;membrane-bounded organelle;membrane-bounded vesicle;mitochondrial inner membrane;mitochondrial membrane;mitochondrial part;mito…	COX4	+	KO_WT	11	11	11	50.3	50.3	50.3	19.53	0	43.535	10876000000	117	1.32362	-0.370459	-1.60358	P19783	P19783	Cytochrome c oxidase subunit 4 isoform 1, mitochondrial	Cox4i1	254	Cytochrome c oxidase subunit 4 isoform 1, mitochondrial
26.0942	26.5112	26.6967	26.4647	26.2679	26.2215				activation of signaling protein activity involved in unfolded protein response;anatomical structure arrangement;anatomical structure development;biological regulation;cell communication;cellular process;cellular response to antibiotic;cellular response to biotic stimulus;cellular response to chemical stimulus;cellular response to cytokine stimulus;cellular response to external stimulus;cellular r…	adenyl nucleotide binding;adenyl ribonucleotide binding;ATP binding;ATPase activity;binding;catalytic activity;enzyme binding;glycoprotein binding;hydrolase activity;hydrolase activity, acting on acid anhydrides;hydrolase activity, acting on acid anhydrides, in phosphorus-containing anhydrides;misfolded protein binding;nucleoside-triphosphatase activity;nucleotide binding;protein binding;protein …	adherens junction;anchoring junction;cell junction;cell part;cell surface;cell-substrate adherens junction;cell-substrate junction;cytoplasmic membrane-bounded vesicle;cytoplasmic part;cytoplasmic vesicle;endoplasmic reticulum;endoplasmic reticulum chaperone complex;endoplasmic reticulum lumen;endoplasmic reticulum membrane;endoplasmic reticulum part;endoplasmic reticulum-Golgi intermediate compa…	HSP70			26	24	24	44.4	42	42	72.421	0	155.89	554580000	103	0.236329	0.116035	0.395867	P20029	P20029	78 kDa glucose-regulated protein	Hspa5	255	Endoplasmic reticulum chaperone BiP
28.9888	28.9496	28.5139	28.613	28.577	28.2141				anatomical structure development;biological regulation;catabolic process;cell differentiation;cellular catabolic process;cellular chemical homeostasis;cellular component organization;cellular component organization at cellular level;cellular component organization or biogenesis;cellular component organization or biogenesis at cellular level;cellular developmental process;cellular homeostasis;cell…	antioxidant activity;binding;caspase inhibitor activity;caspase regulator activity;catalytic activity;cysteine-type endopeptidase inhibitor activity;endopeptidase inhibitor activity;endopeptidase regulator activity;enzyme binding;enzyme inhibitor activity;enzyme regulator activity;identical protein binding;kinase binding;oxidoreductase activity;oxidoreductase activity, acting on paired donors, wi…	cell part;cytoplasm;cytoplasmic part;cytosol;cytosolic part;early endosome;endosome;extracellular membrane-bounded organelle;extracellular organelle;extracellular region part;extracellular vesicular exosome;IkappaB kinase complex;intracellular membrane-bounded organelle;intracellular organelle;intracellular part;macromolecular complex;membrane-bounded organelle;membrane-bounded vesicle;mitochondr…	1-cysPrx_C;AhpC-TSA			10	10	10	52.1	52.1	52.1	28.127	0	68.748	2710200000	88	0.814925	0.349435	1.17067	P20108	P20108	Thioredoxin-dependent peroxide reductase, mitochondrial	Prdx3	256	Thioredoxin-dependent peroxide reductase, mitochondrial
25.478	25.2223	25.4649	25.365	25.3682	25.3577				anatomical structure development;astrocyte development;astrocyte differentiation;Bergmann glial cell differentiation;biological regulation;cell development;cell differentiation;cellular component organization;cellular component organization at cellular level;cellular component organization or biogenesis;cellular component organization or biogenesis at cellular level;cellular developmental process…	binding;double-stranded RNA binding;glycoprotein binding;identical protein binding;nucleic acid binding;protein binding;protein C-terminus binding;RNA binding;scaffold protein binding;structural constituent of cytoskeleton;structural constituent of eye lens;structural molecule activity	adherens junction;anchoring junction;cell junction;cell leading edge;cell part;cell projection;cell-substrate adherens junction;cell-substrate junction;cytoplasm;cytoplasmic part;cytoskeletal part;cytoskeleton;cytosol;extracellular membrane-bounded organelle;extracellular organelle;extracellular region part;extracellular vesicular exosome;focal adhesion;intermediate filament;intermediate filament…	Filament;Filament_head			21	21	19	41.8	41.8	38.6	53.687	0	50.401	280620000	73	0.107621	0.0247936	0.135345	P20152;P11679;CON__Q9NSB2;CON__Q9DCV7;CON__Q6ISB0;CON__P05787;P03995;Q9DCV7;P31001;P15331;E9Q0F0;E9Q1Z0;CON__Q5XKE5;CON__Q922U2;CON__Q8VED5;CON__H-INV:HIT000292931;CON__Q7RTT2;CON__P07744;CON__Q8BGZ7;CON__Q8N1N4-2;CON__P78386;CON__Q14533;CON__Q9H552;CON__P13647;CON__Q6NT21;CON__Q01546;CON__P12035;CON__Q5XQN5;CON__O95678;CON__Q61726;CON__P04259;P50446;CON__O43790;CON__P78385;CON__P50446;Q99M73;Q3U…	P20152	Vimentin	Vim	257	Vimentin
22.6184	21.7868	22.0556	21.8863	21.8737	22.0851				activation of phospholipase C activity;activation of phospholipase C activity by dopamine receptor signaling pathway;activation of phospholipase C activity by G-protein coupled receptor protein signaling pathway coupled to IP3 second messenger;anatomical structure development;biological regulation;cAMP-mediated signaling;cell surface receptor linked signaling pathway;cellular chemical homeostasis…	binding;catalytic activity;cation binding;G-protein beta/gamma-subunit complex binding;G-protein-coupled receptor binding;GTP binding;GTPase activity;guanyl nucleotide binding;guanyl ribonucleotide binding;hydrolase activity;hydrolase activity, acting on acid anhydrides;hydrolase activity, acting on acid anhydrides, in phosphorus-containing anhydrides;ion binding;metabotropic serotonin receptor b…	cell part;cytoplasmic part;extracellular membrane-bounded organelle;extracellular organelle;extracellular region part;extracellular vesicular exosome;extrinsic to internal side of plasma membrane;extrinsic to membrane;extrinsic to plasma membrane;heterotrimeric G-protein complex;intracellular organelle part;intracellular part;lysosomal membrane;macromolecular complex;membrane;membrane part;membra…	G-alpha			7	3	3	23.7	11.4	11.4	42.024	0	6.9023	27023000	9	0.3326	0.205278	0.579246	P21278	P21278	Guanine nucleotide-binding protein subunit alpha-11	Gna11	259	Guanine nucleotide-binding protein subunit alpha-11
22.8602	22.5003	22.4737	22.6594	22.5131	22.7708				activation of adenylate cyclase activity;activation of adenylate cyclase activity by G-protein signaling pathway;activation of phospholipase C activity;activation of phospholipase C activity by dopamine receptor signaling pathway;activation of phospholipase C activity by G-protein coupled receptor protein signaling pathway coupled to IP3 second messenger;anatomical structure development;anatomica…	binding;catalytic activity;cation binding;enzyme activator activity;enzyme regulator activity;G-protein beta/gamma-subunit complex binding;G-protein-coupled receptor binding;GTP binding;GTPase activator activity;GTPase activity;GTPase regulator activity;guanyl nucleotide binding;guanyl ribonucleotide binding;hydrolase activity;hydrolase activity, acting on acid anhydrides;hydrolase activity, acti…	cell part;cytoplasmic part;extracellular membrane-bounded organelle;extracellular organelle;extracellular region part;extracellular vesicular exosome;extrinsic to internal side of plasma membrane;extrinsic to membrane;extrinsic to plasma membrane;heterotrimeric G-protein complex;intracellular organelle part;intracellular part;lysosomal membrane;macromolecular complex;membrane;membrane part;membra…	G-alpha			8	7	4	24	21.7	11.7	42.158	0	15.393	39575000	18	0.0890769	-0.036382	-0.148345	P21279;P30677;O70443;P27600	P21279	Guanine nucleotide-binding protein G(q) subunit alpha	Gnaq	260	Guanine nucleotide-binding protein G(q) subunit alpha
21.1148	21.094	21.1229	21.7985	21.2115	20.7551				activation of phospholipase C activity;activation of phospholipase C activity by G-protein coupled receptor protein signaling pathway coupled to IP3 second messenger;anatomical structure formation involved in morphogenesis;anatomical structure morphogenesis;apoptotic cell clearance;biological regulation;blood vessel remodeling;branching involved in salivary gland morphogenesis;calcium ion homeost…	binding;calcium ion binding;catalytic activity;cation binding;GTP binding;guanyl nucleotide binding;guanyl ribonucleotide binding;ion binding;metal ion binding;nucleotide binding;protein-glutamine gamma-glutamyltransferase activity;purine nucleotide binding;purine ribonucleoside triphosphate binding;purine ribonucleotide binding;ribonucleotide binding;transaminase activity;transferase activity;tr…	adherens junction;anchoring junction;cell junction;cell part;cell-substrate adherens junction;cell-substrate junction;cytoplasm;cytoplasmic part;cytosol;extracellular matrix;extracellular membrane-bounded organelle;extracellular organelle;extracellular region part;extracellular vesicular exosome;focal adhesion;intracellular membrane-bounded organelle;intracellular organelle;intracellular part;int…	Transglut_C;Transglut_core;Transglut_N			3	3	3	5.7	5.7	5.7	77.06	0	7.1795	14790000	10	0.182051	-0.144419	-0.359151	P21981	P21981	Protein-glutamine gamma-glutamyltransferase 2	Tgm2	264	Protein-glutamine gamma-glutamyltransferase 2
21.8382	21.6808	21.8421	23.3272	22.6958	22.7683				alcohol metabolic process;biological regulation;biosynthetic process;cation homeostasis;cell differentiation;cellular aromatic compound metabolic process;cellular biosynthetic process;cellular component assembly;cellular component organization;cellular component organization or biogenesis;cellular developmental process;cellular metabolic process;cellular nitrogen compound biosynthetic process;cel…	2 iron, 2 sulfur cluster binding;binding;catalytic activity;cation binding;ferrochelatase activity;heme binding;ion binding;iron ion binding;iron-responsive element binding;iron-sulfur cluster binding;lyase activity;metal cluster binding;metal ion binding;mRNA binding;nucleic acid binding;RNA binding;tetrapyrrole binding;transition metal ion binding	cell part;cytoplasmic part;intracellular membrane-bounded organelle;intracellular organelle;intracellular organelle part;intracellular part;membrane;membrane-bounded organelle;mitochondrial inner membrane;mitochondrial membrane;mitochondrial part;mitochondrion;organelle;organelle inner membrane;organelle membrane;organelle part	Ferrochelatase	+	KO_WT	4	4	4	13.6	13.6	13.6	47.13	0	7.1792	39073000	8	2.28445	-1.14338	-3.73128	P22315	P22315	Ferrochelatase, mitochondrial	Fech	265	Ferrochelatase, mitochondrial
24.5311	24.7851	25.2876	25.0712	25.3057	25.5636				adenine nucleotide transport;adult heart development;anatomical structure development;anatomical structure morphogenesis;apoptosis;ATP transport;atrial ventricular junction remodeling;biological regulation;blood vessel morphogenesis;calcium ion homeostasis;cardiac conduction;cation homeostasis;cell communication;cell communication by chemical coupling;cell communication by electrical coupling;cel…	beta-tubulin binding;binding;channel activity;cytoskeletal protein binding;gap junction channel activity;ion transmembrane transporter activity;molecular transducer activity;passive transmembrane transporter activity;protein binding;receptor binding;scaffold protein binding;signal transducer activity;substrate-specific transmembrane transporter activity;substrate-specific transporter activity;tra…	adherens junction;anchoring junction;apical plasma membrane;cell junction;cell part;cell-cell adherens junction;cell-cell contact zone;cell-cell junction;cell-substrate adherens junction;cell-substrate junction;connexon complex;contractile fiber;cytoplasm;cytoplasmic part;cytoskeletal part;cytosol;early endosome;endosome;extracellular membrane-bounded organelle;extracellular organelle;extracellul…	Connexin;Connexin_CCC;Connexin43			9	9	9	33	33	33	43.004	0	61.806	233910000	46	0.778478	-0.445608	-1.22463	P23242	P23242	Gap junction alpha-1 protein	Gja1	266	Gap junction alpha-1 protein
28.0925	29.0029	28.8846	28.932	28.8674	28.6609				acylglycerol metabolic process;aerobic respiration;aging;alcohol metabolic process;anatomical structure development;biological regulation;catabolic process;cell differentiation;cellular catabolic process;cellular component assembly;cellular component organization;cellular component organization or biogenesis;cellular developmental process;cellular lipid metabolic process;cellular metabolic proces…	aminoacylase activity;antioxidant activity;binding;catalase activity;catalytic activity;cation binding;coenzyme binding;cofactor binding;enzyme binding;heme binding;hydrolase activity;hydrolase activity, acting on carbon-nitrogen (but not peptide) bonds;hydrolase activity, acting on carbon-nitrogen (but not peptide) bonds, in linear amides;identical protein binding;ion binding;iron ion binding;me…	adherens junction;anchoring junction;cell junction;cell part;cell-substrate adherens junction;cell-substrate junction;cytoplasmic part;cytosol;endoplasmic reticulum;extracellular membrane-bounded organelle;extracellular organelle;extracellular region part;extracellular vesicular exosome;focal adhesion;Golgi apparatus;intracellular membrane-bounded organelle;intracellular organelle;intracellular o…	Catalase;Catalase-rel			32	32	32	68.3	68.3	68.3	59.795	0	159.3	2948900000	192	0.208514	-0.16011	-0.403051	P24270	P24270	Catalase	Cat	267	Catalase
23.0793	23.0941	23.1841	22.8491	23.1619	23.2764				actin cytoskeleton organization;actin filament-based process;biological adhesion;biological regulation;cell adhesion;cell junction assembly;cell junction organization;cell-cell adhesion;cell-substrate junction assembly;cellular component assembly;cellular component assembly at cellular level;cellular component organization;cellular component organization at cellular level;cellular component organ…	binding;cytoskeletal protein binding;integrin binding;LIM domain binding;protein binding;protein complex binding;protein domain specific binding;receptor binding;structural constituent of cytoskeleton;structural molecule activity;vinculin binding	adherens junction;anchoring junction;cell junction;cell part;cell projection;cell projection membrane;cell projection part;cell surface;cell-substrate adherens junction;cell-substrate junction;cytoplasm;cytoplasmic part;cytoskeletal part;extracellular membrane-bounded organelle;extracellular organelle;extracellular region part;extracellular vesicular exosome;focal adhesion;intracellular organelle…	FERM_M;FERM_N;I_LWEQ;IRS;Talin_middle;VBS			14	14	13	7.1	7.1	6.7	269.82	0	36.241	55660000	35	0.0614131	0.0233294	0.100632	P26039	P26039	Talin-1	Tln1	270	Talin-1
22.4504	22.8829	22.1032	22.3539	22.5299	22.6706				anatomical structure development;biological adhesion;biological regulation;cell adhesion;cell development;cell migration;cell motility;cell-cell adhesion;cellular component movement;cellular developmental process;cellular process;developmental process;endothelial cell development;epithelial cell development;establishment of endothelial barrier;immune system process;leukocyte cell-cell adhesion;le…	binding;cell adhesion molecule binding;double-stranded RNA binding;enzyme binding;kinase binding;nucleic acid binding;protein binding;protein kinase binding;receptor binding;RNA binding	adherens junction;anchoring junction;apical part of cell;apical plasma membrane;basolateral plasma membrane;blood microparticle;cell junction;cell part;cell periphery;cell projection;cell projection membrane;cell projection part;cell-substrate adherens junction;cell-substrate junction;cytoplasm;cytoskeleton;extracellular membrane-bounded organelle;extracellular organelle;extracellular region part…	ERM;FERM_C;FERM_M;FERM_N			8	8	7	13	13	11.8	67.766	0	21.033	37874000	23	0.055728	-0.0392984	-0.114431	P26041	P26041	Moesin	Msn	271	Moesin
20.9489	20.9492	20.9486	20.5599	21.2473	20.9646				actin filament capping;anatomical structure development;apical protein localization;asymmetric protein localization;biological regulation;cell development;cell projection assembly;cell projection organization;cellular component assembly;cellular component assembly at cellular level;cellular component organization;cellular component organization at cellular level;cellular component organization or…		adherens junction;anchoring junction;apical part of cell;cell division site part;cell junction;cell part;cell periphery;cell pole;cell projection;cell tip;cell-substrate adherens junction;cell-substrate junction;cleavage furrow;cytoplasm;cytoskeleton;extracellular membrane-bounded organelle;extracellular organelle;extracellular region part;extracellular space;extracellular vesicular exosome;extri…	ERM;FERM_C;FERM_M;FERM_N			5	4	4	9.3	8.1	8.1	68.542	0	5.9861	12054000	8	0.0427286	0.0250003	0.0834862	P26043;P26040	P26043	Radixin	Rdx	272	Radixin
21.2736	21.2017	21.2641	21.1272	21.265	20.8252				actin cytoskeleton organization;actin filament organization;actin filament-based process;aging;anatomical structure development;anatomical structure morphogenesis;apical junction assembly;axon regeneration;axonogenesis;biological adhesion;biological regulation;cell adhesion;cell junction assembly;cell junction organization;cell part morphogenesis;cell projection morphogenesis;cell projection orga…	actin binding;actin filament binding;beta-catenin binding;binding;cadherin binding;cell adhesion molecule binding;cytoskeletal protein binding;gamma-catenin binding;protein binding;structural molecule activity;vinculin binding	acrosomal vesicle;actin cytoskeleton;adherens junction;anchoring junction;catenin complex;cell junction;cell part;cell projection;cell-cell adherens junction;cell-cell contact zone;cell-cell junction;cell-substrate adherens junction;cell-substrate junction;cytoplasmic membrane-bounded vesicle;cytoplasmic part;cytoplasmic vesicle;cytoskeleton;cytosol;extrinsic to membrane;extrinsic to plasma membr…	Vinculin			3	3	3	4.3	4.3	4.3	100.11	0	8.2931	14209000	8	0.589613	0.173989	0.750608	P26231	P26231	Catenin alpha-1	Ctnna1	273	Catenin alpha-1
28.7799	28.5998	28.6195	28.8711	28.3882	28.3894				amine biosynthetic process;amine catabolic process;amine metabolic process;behavior;biological regulation;biosynthetic process;carboxylic acid biosynthetic process;carboxylic acid catabolic process;carboxylic acid metabolic process;catabolic process;cellular amine metabolic process;cellular amino acid biosynthetic process;cellular amino acid catabolic process;cellular amino acid metabolic process…	adenyl nucleotide binding;adenyl ribonucleotide binding;ADP binding;amine binding;amino acid binding;ATP binding;binding;carboxylic acid binding;catalytic activity;coenzyme binding;cofactor binding;glutamate dehydrogenase (NAD+) activity;glutamate dehydrogenase [NAD(P)+] activity;GTP binding;guanyl nucleotide binding;guanyl ribonucleotide binding;leucine binding;NAD binding;NAD+ binding;nucleotid…	cell part;cytoplasm;cytoplasmic part;intracellular membrane-bounded organelle;intracellular organelle;intracellular organelle lumen;intracellular organelle part;intracellular part;membrane;membrane-bounded organelle;membrane-enclosed lumen;mitochondrial inner membrane;mitochondrial matrix;mitochondrial membrane;mitochondrial part;mitochondrion;organelle;organelle inner membrane;organelle lumen;or…	ELFV_dehydrog;ELFV_dehydrog_N			28	28	28	56.3	56.3	56.3	61.336	0	150.48	2895100000	234	0.274935	0.116873	0.431884	P26443	P26443	Glutamate dehydrogenase 1, mitochondrial	Glud1	275	Glutamate dehydrogenase 1, mitochondrial
22.3303	22.93	23.2517	22.7227	23.3077	22.6155					binding;enzyme binding;kinase binding;protein binding;protein kinase binding;protein kinase C binding	adherens junction;anchoring junction;cell cortex;cell junction;cell part;cell-substrate adherens junction;cell-substrate junction;centrosome;cytoplasm;cytoplasmic part;cytoskeletal part;extracellular membrane-bounded organelle;extracellular organelle;extracellular region part;extracellular vesicular exosome;female germ cell nucleus;focal adhesion;germ cell nucleus;germinal vesicle;intracellular m…	MARCKS			7	7	7	42.1	42.1	42.1	29.661	0	41.567	46538000	23	0.044141	-0.0446364	-0.100262	P26645	P26645	Myristoylated alanine-rich C-kinase substrate	Marcks	276	Myristoylated alanine-rich C-kinase substrate
23.8633	22.9961	24.0207	24.0195	24.1809	24.8073				cell junction maintenance;cell junction organization;cell-cell junction maintenance;cell-cell junction organization;cellular component maintenance;cellular component maintenance at cellular level;cellular component organization;cellular component organization at cellular level;cellular component organization or biogenesis;cellular component organization or biogenesis at cellular level;cellular pr…		cell part;integral to membrane;integral to plasma membrane;intrinsic to membrane;intrinsic to plasma membrane;membrane part;myelin sheath;plasma membrane part	Myelin-PO_C;V-set			5	5	5	17.7	17.7	17.7	27.621	0	21.206	110210000	23	0.823527	-0.709208	-1.42124	P27573	P27573	Myelin protein P0	Mpz	278	Myelin protein P0
23.6331	23.7986	23.9925	23.7836	23.8172	23.5672				activation of adenylate cyclase activity;activation of adenylate cyclase activity by G-protein signaling pathway;activation of phospholipase D activity;anatomical structure formation involved in morphogenesis;anatomical structure morphogenesis;angiogenesis;biological regulation;branching morphogenesis of a tube;calcium ion homeostasis;cAMP-mediated signaling;cation homeostasis;cell activation;cel…	angiotensin receptor binding;binding;catalytic activity;cation binding;D5 dopamine receptor binding;dopamine receptor binding;G-protein beta/gamma-subunit complex binding;G-protein-coupled receptor binding;GTP binding;GTPase activity;guanyl nucleotide binding;guanyl ribonucleotide binding;hydrolase activity;hydrolase activity, acting on acid anhydrides;hydrolase activity, acting on acid anhydride…	adherens junction;anchoring junction;brush border membrane;cell junction;cell part;cell projection membrane;cell projection part;cell-substrate adherens junction;cell-substrate junction;cytoplasmic membrane-bounded vesicle;cytoplasmic part;cytoplasmic vesicle;extracellular membrane-bounded organelle;extracellular organelle;extracellular region part;extracellular vesicular exosome;extrinsic to int…	G-alpha			9	9	8	30.5	30.5	28.4	44.054	0	20.852	92300000	30	0.261694	0.0853869	0.371117	P27601	P27601	Guanine nucleotide-binding protein subunit alpha-13	Gna13	279	Guanine nucleotide-binding protein subunit alpha-13
24.9987	25.2594	25.3757	25.2219	25.3457	24.9835				biological regulation;cell redox homeostasis;cellular homeostasis;cellular macromolecule metabolic process;cellular metabolic process;cellular process;cellular protein metabolic process;cellular response to stimulus;cellular response to stress;homeostatic process;macromolecule metabolic process;metabolic process;primary metabolic process;protein folding;protein metabolic process;regulation of bio…	catalytic activity;intramolecular oxidoreductase activity;intramolecular oxidoreductase activity, interconverting keto- and enol-groups;intramolecular oxidoreductase activity, transposing S-S bonds;isomerase activity;protein disulfide isomerase activity	adherens junction;anchoring junction;cell junction;cell part;cell surface;cell-substrate adherens junction;cell-substrate junction;cytoplasmic membrane-bounded vesicle;cytoplasmic part;cytoplasmic vesicle;endoplasmic reticulum;endoplasmic reticulum lumen;endoplasmic reticulum part;extracellular membrane-bounded organelle;extracellular organelle;extracellular region part;extracellular vesicular ex…	Thioredoxin			17	17	17	43.4	43.4	43.4	56.678	0	76.408	239120000	74	0.0620803	0.0275345	0.108397	P27773	P27773	Protein disulfide-isomerase A3	Pdia3	281	Protein disulfide-isomerase A3
21.6756	21.4611	22.097	22.4926	21.7026	21.9725				aging;amine metabolic process;aminoglycan metabolic process;anatomical structure development;biological regulation;carbohydrate metabolic process;cellular macromolecule metabolic process;cellular metabolic process;cellular process;cellular protein metabolic process;chondroitin sulfate metabolic process;developmental process;glycosaminoglycan metabolic process;kidney development;macromolecule meta…	binding;carbohydrate binding;extracellular matrix binding;glycosaminoglycan binding;pattern binding;polysaccharide binding	anchoring collagen;collagen;collagen type VI;extracellular matrix part;extracellular region part;extracellular space	LRR_8;LRRNT			4	4	4	11.9	11.9	11.9	39.809	0	6.8642	25458000	11	0.450053	-0.311308	-0.782705	P28654	P28654	Decorin	Dcn	283	Decorin
25.602	25.7182	25.3698	25.7941	25.9928	25.5806				biological regulation;blastocyst hatching;developmental process;embryo implantation;hatching;organism emergence from protective structure;positive regulation of biological process;positive regulation of cell proliferation;positive regulation of cellular process;positive regulation of epithelial cell proliferation;regulation of biological process;regulation of cell proliferation;regulation of cell…		cell part;cytoplasmic part;extracellular membrane-bounded organelle;extracellular organelle;extracellular region part;extracellular space;extracellular vesicular exosome;intracellular membrane-bounded organelle;intracellular organelle;intracellular part;membrane-bounded organelle;membrane-bounded vesicle;mitochondrion;organelle;vesicle	Granulin			9	9	9	30.1	30.1	30.1	63.458	0	33.249	347950000	50	0.650152	-0.225811	-0.878566	P28798	P28798	Granulins;Acrogranin;Granulin-1;Granulin-2;Granulin-3;Granulin-4;Granulin-5;Granulin-6;Granulin-7	Grn	285	Progranulin
23.3113	23.4233	23.2332	23.7006	23.3715	22.4038				biological regulation;cation homeostasis;cation transport;cellular cation homeostasis;cellular chemical homeostasis;cellular homeostasis;cellular ion homeostasis;cellular iron ion homeostasis;cellular metal ion homeostasis;cellular process;chemical homeostasis;establishment of localization;homeostatic process;ion homeostasis;ion transport;iron ion homeostasis;iron ion transport;metal ion homeosta…	binding;cation binding;ferric iron binding;ion binding;iron ion binding;metal ion binding;transition metal ion binding	cell part;cytoplasmic membrane-bounded vesicle lumen;cytoplasmic part;cytoplasmic vesicle part;endocytic vesicle lumen;extracellular region;ferritin complex;intracellular ferritin complex;intracellular organelle part;intracellular part;macromolecular complex;membrane-enclosed lumen;organelle lumen;organelle part;protein complex;vesicle lumen	Ferritin			6	6	6	44.3	44.3	44.3	20.802	0	26.554	65392000	21	0.156172	0.163989	0.332584	P29391;P49945	P29391;P49945	Ferritin light chain 1;Ferritin light chain 2	Ftl1;Ftl2	286	Ferritin light chain 1;Ferritin light chain 2
19.8605	20.3647	20.7037	21.4982	21.491	20.6815				acute inflammatory response;acute-phase response;biological regulation;defense response;inflammatory response;multicellular organismal process;negative regulation of biological process;negative regulation of biomineral tissue development;negative regulation of bone mineralization;negative regulation of developmental process;negative regulation of multicellular organismal process;negative regulati…	cysteine-type endopeptidase inhibitor activity;endopeptidase inhibitor activity;endopeptidase regulator activity;enzyme inhibitor activity;enzyme regulator activity;peptidase inhibitor activity;peptidase regulator activity	blood microparticle;extracellular membrane-bounded organelle;extracellular organelle;extracellular region part;extracellular space;extracellular vesicular exosome;membrane-bounded organelle;membrane-bounded vesicle;organelle;vesicle	Cystatin			3	3	3	18	18	18	37.325	0	21.532	13023000	11	1.17617	-0.913928	-1.964	P29699	P29699	Alpha-2-HS-glycoprotein	Ahsg	287	Alpha-2-HS-glycoprotein
24.0217	24.3559	24.418	24.3327	24.1267	23.7353				amine biosynthetic process;amine metabolic process;biosynthetic process;carboxylic acid biosynthetic process;carboxylic acid metabolic process;cellular amine metabolic process;cellular amino acid biosynthetic process;cellular amino acid metabolic process;cellular biosynthetic process;cellular component assembly;cellular component organization;cellular component organization or biogenesis;cellular…	binding;catalytic activity;cofactor binding;ornithine-oxo-acid transaminase activity;pyridoxal phosphate binding;transaminase activity;transferase activity;transferase activity, transferring nitrogenous groups;vitamin B6 binding;vitamin binding	cell part;cytoplasmic part;intracellular membrane-bounded organelle;intracellular organelle;intracellular organelle lumen;intracellular organelle part;intracellular part;membrane-bounded organelle;membrane-enclosed lumen;mitochondrial matrix;mitochondrial part;mitochondrion;organelle;organelle lumen;organelle part	Aminotran_3			8	8	8	21	21	21	48.354	0	25.917	121950000	41	0.395172	0.200265	0.637572	P29758	P29758	Ornithine aminotransferase, mitochondrial	Oat	288	Ornithine aminotransferase, mitochondrial
22.3836	22.5612	22.6888	22.0116	22.8353	22.468				behavior;biological regulation;carboxylic acid metabolic process;cellular ketone metabolic process;cellular lipid metabolic process;cellular metabolic process;cellular process;cognition;fatty acid metabolic process;learning;learning or memory;lipid metabolic process;metabolic process;monocarboxylic acid metabolic process;multicellular organismal process;negative regulation of cAMP-dependent prote…	adenyl nucleotide binding;adenyl ribonucleotide binding;AMP binding;binding;cAMP binding;cAMP-dependent protein kinase inhibitor activity;cAMP-dependent protein kinase regulator activity;cyclic nucleotide binding;enzyme binding;enzyme inhibitor activity;enzyme regulator activity;kinase binding;kinase inhibitor activity;kinase regulator activity;nucleotide binding;protein binding;protein kinase A …	cAMP-dependent protein kinase complex;cell part;cell projection;cell projection part;centrosome;cytoplasm;cytoplasmic part;cytoskeletal part;dendritic shaft;dendritic spine;extracellular membrane-bounded organelle;extracellular organelle;extracellular region part;extracellular vesicular exosome;intracellular non-membrane-bounded organelle;intracellular organelle;intracellular organelle part;intra…	cNMP_binding;RIIa			6	6	6	25	25	25	46.167	0	47.872	35855000	21	0.156509	0.106234	0.299968	P31324;P12367	P31324	cAMP-dependent protein kinase type II-beta regulatory subunit	Prkar2b	290	cAMP-dependent protein kinase type II-beta regulatory subunit
22.804	22.5525	22.4481	22.4206	22.6611	23.1708				amine metabolic process;antibiotic metabolic process;biological regulation;carboxylic acid metabolic process;cellular amine metabolic process;cellular amino acid metabolic process;cellular ketone metabolic process;cellular metabolic process;cellular nitrogen compound metabolic process;cellular process;cellular response to calcium ion;cellular response to chemical stimulus;cellular response to dru…	amine binding;amino acid binding;binding;carboxylic acid binding;caspase inhibitor activity;caspase regulator activity;catalytic activity;cation binding;cysteine-type endopeptidase inhibitor activity;dipeptidase activity;dipeptidyl-peptidase activity;endopeptidase inhibitor activity;endopeptidase regulator activity;enzyme inhibitor activity;enzyme regulator activity;exopeptidase activity;GPI anch…	anchored to membrane;apical part of cell;apical plasma membrane;cell junction;cell part;cell projection membrane;cell projection part;extracellular membrane-bounded organelle;extracellular organelle;extracellular region part;extracellular space;extracellular vesicular exosome;intracellular membrane-bounded organelle;intracellular organelle;intracellular part;intrinsic to membrane;membrane;membran…	Peptidase_M19			6	6	6	15.9	15.9	15.9	45.722	0	10.501	42571000	12	0.240172	-0.149349	-0.432771	P31428	P31428	Dipeptidase 1	Dpep1	291	Dipeptidase 1
25.8839	25.7766	25.4549	25.1129	25.931	25.4601				acylglycerol metabolic process;anatomical structure development;behavior;behavioral defense response;behavioral fear response;biological regulation;cellular lipid metabolic process;cellular metabolic process;cellular process;cognition;defense response;developmental process;epidermis development;establishment of localization;fear response;glycerol ether metabolic process;glycerolipid metabolic pro…	binding;lipid binding;protein binding;protein dimerization activity	cell part;clathrin-coated vesicle;coated vesicle;cytoplasmic membrane-bounded vesicle;cytoplasmic part;cytoplasmic vesicle;endoplasmic reticulum part;extracellular membrane-bounded organelle;extracellular organelle;extracellular region part;extracellular space;extracellular vesicular exosome;Golgi apparatus;intracellular membrane-bounded organelle;intracellular organelle;intracellular organelle p…	ACBP			3	3	3	47.1	47.1	47.1	10	0	10.104	344830000	15	0.307989	0.203828	0.551142	P31786	P31786	Acyl-CoA-binding protein	Dbi	292	Acyl-CoA-binding protein
26.9415	28.0939	28.2387	28.1942	28.0598	27.7702				acyl-CoA metabolic process;biological regulation;biosynthetic process;C21-steroid hormone biosynthetic process;C21-steroid hormone metabolic process;cellular biosynthetic process;cellular component organization;cellular component organization at cellular level;cellular component organization or biogenesis;cellular component organization or biogenesis at cellular level;cellular hormone metabolic p…	binding;C-acyltransferase activity;carboxylic acid binding;catalytic activity;cholesterol binding;coenzyme binding;cofactor binding;fatty acid binding;fatty-acyl-CoA binding;lipid binding;lipid transporter activity;monocarboxylic acid binding;oleic acid binding;phosphatidylinositol transporter activity;phospholipid transporter activity;propanoyl-CoA C-acyltransferase activity;propionyl-CoA C2-tri…	cell part;cytoplasm;cytoplasmic part;extracellular membrane-bounded organelle;extracellular organelle;extracellular region part;extracellular vesicular exosome;intracellular membrane-bounded organelle;intracellular organelle;intracellular organelle part;intracellular part;macromolecular complex;membrane;membrane-bounded organelle;membrane-bounded vesicle;microbody;mitochondrion;nuclear part;nucle…	SCP2;Thiolase_C;Thiolase_N			17	17	17	38.9	38.9	38.9	59.125	0	138.89	1684200000	97	0.228228	-0.250087	-0.472708	P32020	P32020	Non-specific lipid-transfer protein	Scp2	293	Sterol carrier protein 2
21.092	20.5664	20.5695	20.5959	20.8727	21.292				aging;biological regulation;biosynthetic process;carboxylic acid biosynthetic process;carboxylic acid metabolic process;cell aging;cell proliferation;cell surface receptor linked signaling pathway;cellular biosynthetic process;cellular component assembly;cellular component organization;cellular component organization or biogenesis;cellular ketone metabolic process;cellular lipid metabolic process…	binding;catalytic activity;chemoattractant activity;cytokine activity;cytokine receptor binding;dopachrome isomerase activity;intramolecular oxidoreductase activity;intramolecular oxidoreductase activity, interconverting keto- and enol-groups;intramolecular oxidoreductase activity, transposing C=C bonds;isomerase activity;phenylpyruvate tautomerase activity;protein binding;receptor binding	cell part;cell surface;cytoplasm;extracellular membrane-bounded organelle;extracellular organelle;extracellular region;extracellular region part;extracellular space;extracellular vesicular exosome;intracellular organelle part;intracellular part;membrane-bounded organelle;membrane-bounded vesicle;myelin sheath;nuclear part;nucleoplasm;organelle;organelle part;vesicle	MIF			2	2	2	17.4	17.4	17.4	12.504	0	2.7012	11280000	3	0.2653	-0.177576	-0.483409	P34884	P34884	Macrophage migration inhibitory factor	Mif	294	Macrophage migration inhibitory factor
27.9813	28.5509	28.6335	28.3486	28.5264	28.0543				acetate catabolic process;acetate derivative catabolic process;acetate derivative metabolic process;acetate metabolic process;aromatic compound catabolic process;biological regulation;carboxylic acid catabolic process;carboxylic acid metabolic process;catabolic process;cellular aromatic compound metabolic process;cellular catabolic process;cellular ketone metabolic process;cellular lipid metaboli…	binding;catalytic activity;cation binding;epoxide hydrolase activity;ether hydrolase activity;hydrolase activity;hydrolase activity, acting on ester bonds;hydrolase activity, acting on ether bonds;identical protein binding;ion binding;lipid phosphatase activity;lipid-phosphate phosphatase activity;magnesium ion binding;metal ion binding;phosphatase activity;phosphoric ester hydrolase activity;pro…	cell part;cytoplasm;cytoplasmic part;cytosol;extracellular membrane-bounded organelle;extracellular organelle;extracellular region part;extracellular vesicular exosome;intracellular membrane-bounded organelle;intracellular organelle;intracellular part;membrane-bounded organelle;membrane-bounded vesicle;microbody;organelle;peroxisome;vesicle	Abhydrolase_1;HAD_2			28	28	28	68.8	68.8	68.8	62.515	0	240.94	2198700000	150	0.115982	0.078797	0.227118	P34914	P34914	Bifunctional epoxide hydrolase 2;Cytosolic epoxide hydrolase 2;Lipid-phosphate phosphatase	Ephx2	295	Bifunctional epoxide hydrolase 2
24.2457	24.3456	24.7414	25.1446	24.506	24.8827				biological regulation;cellular component organization;cellular component organization at cellular level;cellular component organization or biogenesis;cellular component organization or biogenesis at cellular level;cellular process;cellular response to stimulus;endosome organization;establishment of localization;establishment of localization in cell;establishment of protein localization;intracellu…	binding;catalytic activity;GDP binding;GTP binding;GTPase activity;guanyl nucleotide binding;guanyl ribonucleotide binding;hydrolase activity;hydrolase activity, acting on acid anhydrides;hydrolase activity, acting on acid anhydrides, in phosphorus-containing anhydrides;nucleoside-triphosphatase activity;nucleotide binding;purine nucleotide binding;purine ribonucleoside triphosphate binding;purin…	cell part;cytoplasmic membrane-bounded vesicle;cytoplasmic part;cytoplasmic vesicle;early endosome;early endosome membrane;endocytic vesicle;endosomal part;endosome;endosome membrane;extracellular membrane-bounded organelle;extracellular organelle;extracellular region part;extracellular vesicular exosome;intracellular membrane-bounded organelle;intracellular organelle;intracellular organelle part…	Ras			9	9	6	63.4	63.4	48.6	23.412	0	34.445	177130000	44	0.770139	-0.400171	-1.17945	P35278	P35278	Ras-related protein Rab-5C	Rab5c	297	Ras-related protein Rab-5C
19.8563	21.2515	20.5258	24.2284	24.3455	24.3269				antigen processing and presentation;biological regulation;cation homeostasis;cellular cation homeostasis;cellular chemical homeostasis;cellular component organization;cellular component organization at cellular level;cellular component organization or biogenesis;cellular component organization or biogenesis at cellular level;cellular homeostasis;cellular ion homeostasis;cellular localization;cell…	ATPase activator activity;ATPase regulator activity;binding;catalytic activity;cytoskeletal protein binding;enzyme activator activity;enzyme regulator activity;GTP binding;GTPase activity;guanyl nucleotide binding;guanyl ribonucleotide binding;hydrolase activity;hydrolase activity, acting on acid anhydrides;hydrolase activity, acting on acid anhydrides, in phosphorus-containing anhydrides;myosin …	cell part;cytoplasmic membrane-bounded vesicle;cytoplasmic part;cytoplasmic vesicle;cytoplasmic vesicle membrane;cytoplasmic vesicle part;cytosol;endocytic vesicle;endocytic vesicle membrane;extracellular membrane-bounded organelle;extracellular organelle;extracellular region part;extracellular vesicular exosome;Golgi apparatus;Golgi apparatus part;Golgi membrane;intracellular membrane-bounded or…	Ras	+	KO_WT	2	2	2	10.6	10.6	10.6	23.59	0	11.115	133350000	12	3.12582	-3.75576	-7.44451	P35279;P61294;Q8BHD0	P35279;P61294;Q8BHD0	Ras-related protein Rab-6A;Ras-related protein Rab-6B;Ras-related protein Rab-39A	Rab6a;Rab6b;Rab39a	298	Ras-related protein Rab-6A;Ras-related protein Rab-6B;Ras-related protein Rab-39A
22.832	20.419	22.7276	22.2654	22.4259	21.9148				biological regulation;cellular process;cellular response to stimulus;establishment of localization;establishment of localization in cell;establishment of protein localization;intracellular protein transport;intracellular signal transduction;intracellular transport;metabolic process;positive regulation of biological process;positive regulation of cell development;positive regulation of cell differ…	binding;catalytic activity;GDP binding;GTP binding;GTPase activity;guanyl nucleotide binding;guanyl ribonucleotide binding;hydrolase activity;hydrolase activity, acting on acid anhydrides;hydrolase activity, acting on acid anhydrides, in phosphorus-containing anhydrides;nucleoside-triphosphatase activity;nucleotide binding;purine nucleotide binding;purine ribonucleoside triphosphate binding;purin…	adherens junction;anchoring junction;cell junction;cell part;cell projection;cell-substrate adherens junction;cell-substrate junction;cytoplasmic part;cytoplasmic vesicle membrane;cytoplasmic vesicle part;early endosome;endoplasmic reticulum membrane;endoplasmic reticulum part;endosome;extracellular membrane-bounded organelle;extracellular organelle;extracellular region part;extracellular vesicul…	Ras			7	7	7	36.5	36.5	36.5	24.106	0	38.502	34306000	15	0.0930912	-0.209185	-0.231953	P35282	P35282	Ras-related protein Rab-21	Rab21	299	Ras-related protein Rab-21
24.0195	23.4981	24.1657	23.7274	23.5457	23.7772				anatomical structure development;biological regulation;brain development;cellular component organization;cellular component organization at cellular level;cellular component organization or biogenesis;cellular component organization or biogenesis at cellular level;cellular process;cellular response to stimulus;developmental process;endoplasmic reticulum organization;endoplasmic reticulum tubular …	binding;catalytic activity;GDP binding;GTP binding;GTPase activity;guanyl nucleotide binding;guanyl ribonucleotide binding;hydrolase activity;hydrolase activity, acting on acid anhydrides;hydrolase activity, acting on acid anhydrides, in phosphorus-containing anhydrides;nucleoside-triphosphatase activity;nucleotide binding;purine nucleotide binding;purine ribonucleoside triphosphate binding;purin…	apical plasma membrane;basal plasma membrane;cell part;cytoplasmic part;endoplasmic reticulum part;endoplasmic reticulum tubular network;extracellular membrane-bounded organelle;extracellular organelle;extracellular region part;extracellular vesicular exosome;Golgi apparatus;intracellular;intracellular membrane-bounded organelle;intracellular organelle;intracellular organelle part;intracellular p…	Ras			4	4	4	25.2	25.2	25.2	23.035	0	47.525	90317000	21	0.419258	0.211027	0.671065	P35293	P35293	Ras-related protein Rab-18	Rab18	300	Ras-related protein Rab-18
31.046	30.9616	30.8029	31.0719	30.873	30.8565				acetyl-CoA biosynthetic process;acetyl-CoA biosynthetic process from pyruvate;acetyl-CoA catabolic process;acetyl-CoA metabolic process;alcohol catabolic process;alcohol metabolic process;biosynthetic process;carbohydrate catabolic process;carbohydrate metabolic process;carboxylic acid metabolic process;catabolic process;cellular biosynthetic process;cellular carbohydrate catabolic process;cellul…	catalytic activity;oxidoreductase activity;oxidoreductase activity, acting on the aldehyde or oxo group of donors;oxidoreductase activity, acting on the aldehyde or oxo group of donors, disulfide as acceptor;pyruvate dehydrogenase (acetyl-transferring) activity;pyruvate dehydrogenase activity	cell part;cytoplasmic part;intracellular membrane-bounded organelle;intracellular organelle;intracellular organelle lumen;intracellular organelle part;intracellular part;macromolecular complex;membrane-bounded organelle;membrane-enclosed lumen;mitochondrial matrix;mitochondrial part;mitochondrion;myelin sheath;nucleus;organelle;organelle lumen;organelle part;protein complex;pyruvate dehydrogenase…	E1_dh			27	27	27	68.7	68.7	68.7	43.231	0	143.91	14408000000	250	0.0102254	0.00308291	0.0154653	P35486	P35486	Pyruvate dehydrogenase E1 component subunit alpha, somatic form, mitochondrial	Pdha1	301	Pyruvate dehydrogenase E1 component subunit alpha, somatic form, mitochondrial
24.4695	24.6829	24.7271	24.929	24.859	24.9086				aging;cellular component organization;cellular component organization or biogenesis;cellular macromolecule metabolic process;cellular membrane organization;cellular metabolic process;cellular process;cellular protein metabolic process;chaperone-mediated protein folding;clathrin-mediated endocytosis;developmental process;endocytosis;establishment of localization;macromolecule metabolic process;mem…	binding;calcium ion binding;carbohydrate binding;cation binding;ion binding;metal ion binding	axon;cell body;cell part;cell projection;cell projection cytoplasm;cell projection part;cytoplasmic membrane-bounded vesicle;cytoplasmic part;cytoplasmic vesicle;dendrite cytoplasm;dendritic spine;endoplasmic reticulum;endoplasmic reticulum membrane;endoplasmic reticulum part;ER-mitochondrion membrane contact site;extracellular membrane-bounded organelle;extracellular organelle;extracellular regi…	Calreticulin	+	KO_WT	17	17	17	28.8	28.8	28.8	67.277	0	38.388	182490000	76	1.52931	-0.272388	-1.49494	P35564	P35564	Calnexin	Canx	302	Calnexin
25.948	25.5434	26.0254	25.4203	25.7685	25.7243				anatomical structure homeostasis;biological regulation;catabolic process;cell killing;cell proliferation;cellular catabolic process;cellular metabolic process;cellular process;cellular response to chemical stimulus;cellular response to hydrogen peroxide;cellular response to oxidative stress;cellular response to oxygen radical;cellular response to reactive oxygen species;cellular response to stimu…	antioxidant activity;binding;catalytic activity;cation binding;heme binding;identical protein binding;ion binding;iron ion binding;metal ion binding;oxidoreductase activity;oxidoreductase activity, acting on paired donors, with incorporation or reduction of molecular oxygen;oxidoreductase activity, acting on peroxide as acceptor;peroxidase activity;peroxiredoxin activity;protein binding;tetrapyrr…	cell part;chromatin;chromosomal part;cytoplasm;cytoplasmic membrane-bounded vesicle;cytoplasmic part;cytoplasmic vesicle;cytosol;euchromatin;extracellular membrane-bounded organelle;extracellular organelle;extracellular region part;extracellular space;extracellular vesicular exosome;intracellular membrane-bounded organelle;intracellular non-membrane-bounded organelle;intracellular organelle;intra…	1-cysPrx_C;AhpC-TSA			12	12	10	58.8	58.8	54.8	22.176	0	74.129	363630000	61	0.470613	0.20124	0.705547	P35700	P35700	Peroxiredoxin-1	Prdx1	303	Peroxiredoxin-1
24.3192	23.8081	23.4296	23.8162	19.5512	23.9375				activation of MAPK activity;biological regulation;biosynthetic process;cellular biosynthetic process;cellular lipid metabolic process;cellular macromolecule metabolic process;cellular metabolic process;cellular process;cellular protein metabolic process;glycerolipid biosynthetic process;glycerolipid metabolic process;glycerophospholipid biosynthetic process;glycerophospholipid metabolic process;l…	antigen binding;binding;MHC class II protein complex binding;MHC protein complex binding	adherens junction;anchoring junction;cell junction;cell part;cell-substrate adherens junction;cell-substrate junction;extracellular membrane-bounded organelle;extracellular organelle;extracellular region part;extracellular vesicular exosome;focal adhesion;immunological synapse;integral to membrane;integral to plasma membrane;intrinsic to membrane;intrinsic to plasma membrane;membrane;membrane par…	Tetraspannin			3	3	3	27.5	27.5	27.5	25.814	0	28.076	95508000	11	0.41101	1.41734	0.90556	P35762	P35762	CD81 antigen	Cd81	304	CD81 antigen
21.7962	21.6148	22.0139	21.8615	22.3056	22.2147				biosynthetic process;cellular biosynthetic process;cellular macromolecule biosynthetic process;cellular macromolecule metabolic process;cellular metabolic process;cellular process;cellular protein metabolic process;macromolecule biosynthetic process;macromolecule metabolic process;metabolic process;primary metabolic process;protein metabolic process;translation	binding;nucleic acid binding;RNA binding;structural constituent of ribosome;structural molecule activity	cell part;cytoplasmic part;intracellular non-membrane-bounded organelle;intracellular organelle;intracellular part;macromolecular complex;non-membrane-bounded organelle;organelle;ribonucleoprotein complex;ribosome	Ribosomal_L11;Ribosomal_L11_N			3	3	3	30.3	30.3	30.3	17.804	0	10.936	26197000	11	0.831317	-0.318954	-1.14771	P35979	P35979	60S ribosomal protein L12	Rpl12	305	60S ribosomal protein L12
20.3498	18.8444	20.9869	20.8298	20.9275	20.7657				biosynthetic process;cellular biosynthetic process;cellular macromolecule biosynthetic process;cellular macromolecule metabolic process;cellular metabolic process;cellular process;cellular protein metabolic process;macromolecule biosynthetic process;macromolecule metabolic process;metabolic process;primary metabolic process;protein metabolic process;translation	structural constituent of ribosome;structural molecule activity	adherens junction;anchoring junction;cell junction;cell part;cell-substrate adherens junction;cell-substrate junction;cytoplasm;cytosolic large ribosomal subunit;focal adhesion;intracellular membrane-bounded organelle;intracellular non-membrane-bounded organelle;intracellular organelle;intracellular organelle part;intracellular part;large ribosomal subunit;macromolecular complex;membrane;membrane…	Ribosomal_L18e			3	3	3	17.6	17.6	17.6	21.644	0	9.2112	10078000	5	0.541281	-0.780643	-1.05934	P35980	P35980	60S ribosomal protein L18	Rpl18	306	60S ribosomal protein L18
23.7336	23.9458	24.0547	24.2315	24.0428	23.9129				amine metabolic process;betaine metabolic process;biological regulation;carboxylic acid metabolic process;carnitine metabolic process;catabolic process;cellular amine metabolic process;cellular amino acid metabolic process;cellular aromatic compound metabolic process;cellular catabolic process;cellular ketone metabolic process;cellular lipid metabolic process;cellular macromolecule metabolic proc…	binding;catalytic activity;cation binding;coenzyme binding;cofactor binding;cytochrome-b5 reductase activity;dioxygenase activity;electron carrier activity;flavin adenine dinucleotide binding;FMN binding;hydrolase activity;ion binding;iron ion binding;iron-cytochrome-c reductase activity;metal ion binding;monooxygenase activity;NADP binding;NADPH-hemoprotein reductase activity;nitric oxide dioxyg…	cell part;cytoplasmic part;cytosol;endoplasmic reticulum membrane;endoplasmic reticulum part;intracellular membrane-bounded organelle;intracellular organelle;intracellular organelle part;intracellular part;membrane;membrane part;membrane-bounded organelle;mitochondrion;organelle;organelle membrane;organelle part	FAD_binding_1;Flavodoxin_1;NAD_binding_1			10	10	10	16.4	16.4	16.4	77.043	0	19.893	104360000	28	0.499261	-0.150994	-0.650578	P37040	P37040	NADPH--cytochrome P450 reductase	Por	307	NADPH--cytochrome P450 reductase
25.6905	25.8128	25.924	25.7123	25.7107	25.5259				acyl-CoA metabolic process;anatomical structure development;biosynthetic process;cellular biosynthetic process;cellular component assembly;cellular component organization;cellular component organization at cellular level;cellular component organization or biogenesis;cellular component organization or biogenesis at cellular level;cellular ketone body metabolic process;cellular metabolic process;ce…	binding;carbon-carbon lyase activity;carboxylic acid binding;catalytic activity;cation binding;coenzyme binding;cofactor binding;fatty acid binding;fatty-acyl-CoA binding;hydroxymethylglutaryl-CoA lyase activity;identical protein binding;ion binding;lipid binding;lyase activity;magnesium ion binding;manganese ion binding;metal ion binding;monocarboxylic acid binding;oxo-acid-lyase activity;protei…	cell part;cytoplasmic part;intracellular membrane-bounded organelle;intracellular organelle;intracellular organelle lumen;intracellular organelle part;intracellular part;membrane;membrane-bounded organelle;membrane-enclosed lumen;microbody;mitochondrial inner membrane;mitochondrial matrix;mitochondrial membrane;mitochondrial part;mitochondrion;organelle;organelle inner membrane;organelle lumen;or…	HMGL-like			10	10	10	39.4	39.4	39.4	34.238	0	70.267	365240000	49	0.805746	0.159466	0.832622	P38060;Q8JZS7	P38060	Hydroxymethylglutaryl-CoA lyase, mitochondrial	Hmgcl	308	Hydroxymethylglutaryl-CoA lyase, mitochondrial
31.4185	31.3531	31.5756	31.2927	31.3237	31.0413				cellular macromolecule metabolic process;cellular metabolic process;cellular process;cellular protein metabolic process;establishment of localization;establishment of localization in cell;establishment of protein localization;intracellular protein transport;intracellular transport;macromolecule metabolic process;metabolic process;nuclear export;nuclear transport;nucleocytoplasmic transport;primar…	adenyl nucleotide binding;adenyl ribonucleotide binding;ATP binding;binding;enzyme binding;nucleotide binding;protein binding;purine nucleotide binding;purine ribonucleoside triphosphate binding;purine ribonucleotide binding;ribonucleotide binding;ubiquitin protein ligase binding	adherens junction;anchoring junction;cell junction;cell part;cell-substrate adherens junction;cell-substrate junction;cytoplasm;cytoplasmic part;extracellular membrane-bounded organelle;extracellular organelle;extracellular region part;extracellular vesicular exosome;focal adhesion;intracellular membrane-bounded organelle;intracellular non-membrane-bounded organelle;intracellular organelle;intrac…	HSP70			39	39	39	64.9	64.9	64.9	73.46	0	323.31	18167000000	408	0.968675	0.229808	1.08848	P38647	P38647	Stress-70 protein, mitochondrial	Hspa9	309	Stress-70 protein, mitochondrial
28.0788	28.1446	28.2861	27.7755	28.3036	28.4263				alcohol metabolic process;aldehyde biosynthetic process;biological regulation;biosynthetic process;carbohydrate metabolic process;cellular aldehyde metabolic process;cellular biosynthetic process;cellular carbohydrate metabolic process;cellular metabolic process;cellular process;glyceraldehyde-3-phosphate biosynthetic process;glyceraldehyde-3-phosphate metabolic process;metabolic process;monosacc…	binding;catalytic activity;cation binding;cofactor binding;identical protein binding;ion binding;metal ion binding;protein binding;protein dimerization activity;protein homodimerization activity;transferase activity;transferase activity, transferring aldehyde or ketonic groups;transketolase activity	cell part;extracellular membrane-bounded organelle;extracellular organelle;extracellular region part;extracellular vesicular exosome;intracellular membrane-bounded organelle;intracellular organelle;intracellular organelle part;intracellular part;membrane-bounded organelle;membrane-bounded vesicle;myelin sheath;nuclear part;nucleoplasm;nucleus;organelle;organelle part;vesicle	Transket_pyr;Transketolase_C;Transketolase_N			22	22	22	44.5	44.5	44.5	67.63	0	119.09	1902800000	122	0.00205762	0.00131607	0.00426153	P40142	P40142	Transketolase	Tkt	311	Transketolase
24.3443	24.5762	25.0511	24.6729	24.376	24.3893				biological regulation;biosynthetic process;cellular biosynthetic process;cellular component assembly;cellular component assembly at cellular level;cellular component organization;cellular component organization at cellular level;cellular component organization or biogenesis;cellular component organization or biogenesis at cellular level;cellular macromolecular complex assembly;cellular macromolec…	binding;chromatin binding;core promoter proximal region DNA binding;core promoter proximal region sequence-specific DNA binding;DNA bending activity;DNA binding;mitochondrial light strand promoter sense binding;nucleic acid binding;nucleic acid binding transcription factor activity;regulatory region DNA binding;regulatory region nucleic acid binding;RNA polymerase II core promoter proximal region…	cell part;cytoplasmic part;intracellular membrane-bounded organelle;intracellular non-membrane-bounded organelle;intracellular organelle;intracellular organelle part;intracellular part;macromolecular complex;membrane-bounded organelle;mitochondrial nucleoid;mitochondrial part;mitochondrion;non-membrane-bounded organelle;nuclear part;nucleoid;nucleoplasm part;nucleus;organelle;organelle part;prote…	HMG_box;HMG_box_2			9	9	9	34.6	34.6	34.6	27.987	0	48.062	167140000	28	0.317229	0.177799	0.539655	P40630	P40630	Transcription factor A, mitochondrial	Tfam	312	Transcription factor A, mitochondrial
31.1055	31.2489	31.4366	31.4633	31.2206	31.109				acylglycerol metabolic process;adiponectin-mediated signaling pathway;biological regulation;biosynthetic process;carboxylic acid metabolic process;catabolic process;cell surface receptor linked signaling pathway;cellular catabolic process;cellular ketone metabolic process;cellular lipid metabolic process;cellular metabolic process;cellular process;cellular response to chemical stimulus;cellular r…	adenyl nucleotide binding;adenyl ribonucleotide binding;ATP binding;binding;catalytic activity;fatty acid ligase activity;ligase activity;ligase activity, forming carbon-sulfur bonds;long-chain fatty acid-CoA ligase activity;nucleotide binding;purine nucleotide binding;purine ribonucleoside triphosphate binding;purine ribonucleotide binding;ribonucleotide binding	cell part;cytoplasmic part;endoplasmic reticulum membrane;endoplasmic reticulum part;integral to membrane;intracellular membrane-bounded organelle;intracellular organelle;intracellular organelle part;intracellular part;intrinsic to membrane;membrane;membrane part;membrane-bounded organelle;microbody;microbody membrane;microbody part;mitochondrial membrane;mitochondrial outer membrane;mitochondria…	AMP-binding			42	42	40	55.8	55.8	52.9	77.951	0	226.95	17436000000	393	0.00148387	-0.00064532	-0.00266778	P41216	P41216	Long-chain-fatty-acid--CoA ligase 1	Acsl1	313	Long-chain-fatty-acid--CoA ligase 1
30.0904	30.2792	30.1143	30.1397	30.0798	29.9791				carboxylic acid catabolic process;carboxylic acid metabolic process;catabolic process;cellular catabolic process;cellular ketone metabolic process;cellular lipid catabolic process;cellular lipid metabolic process;cellular metabolic process;cellular process;fatty acid beta-oxidation;fatty acid catabolic process;fatty acid metabolic process;fatty acid oxidation;lipid catabolic process;lipid metabol…	catalytic activity;dodecenoyl-CoA delta-isomerase activity;intramolecular oxidoreductase activity;intramolecular oxidoreductase activity, transposing C=C bonds;isomerase activity	cell part;cytoplasmic part;extracellular membrane-bounded organelle;extracellular organelle;extracellular region part;extracellular vesicular exosome;intracellular membrane-bounded organelle;intracellular organelle;intracellular organelle lumen;intracellular organelle part;intracellular part;membrane;membrane-bounded organelle;membrane-bounded vesicle;membrane-enclosed lumen;mitochondrial inner m…	ECH			17	17	17	65.1	65.1	65.1	32.25	0	235.7	8227800000	144	0.557922	0.0951284	0.541719	P42125	P42125	Enoyl-CoA delta isomerase 1, mitochondrial	Eci1	314	Enoyl-CoA delta isomerase 1, mitochondrial
27.7567	28.1208	23.3209	27.917	27.4594	27.0474					catalytic activity;cation transmembrane transporter activity;cytochrome-c oxidase activity;heme-copper terminal oxidase activity;hydrogen ion transmembrane transporter activity;inorganic cation transmembrane transporter activity;ion transmembrane transporter activity;monovalent inorganic cation transmembrane transporter activity;oxidoreductase activity;oxidoreductase activity, acting on a heme gr…	cell part;cytoplasmic part;intracellular membrane-bounded organelle;intracellular organelle;intracellular organelle part;intracellular part;macromolecular complex;membrane part;membrane-bounded organelle;mitochondrial membrane part;mitochondrial part;mitochondrial respiratory chain complex IV;mitochondrion;myelin sheath;organelle;organelle part;protein complex;respiratory chain complex IV	COX6A			5	5	5	61.3	61.3	61.3	12.352	0	16.825	1623300000	66	0.276225	-1.07516	-0.646443	P43024	P43024	Cytochrome c oxidase subunit 6A1, mitochondrial	Cox6a1	316	Cytochrome c oxidase subunit 6A1, mitochondrial
22.8467	22.621	23.0686	22.6658	22.7995	23.6547				biological regulation;cellular component assembly;cellular component assembly at cellular level;cellular component organization;cellular component organization at cellular level;cellular component organization or biogenesis;cellular component organization or biogenesis at cellular level;cellular macromolecular complex assembly;cellular macromolecular complex subunit organization;cellular process;…	binding;chromatin binding;chromatin DNA binding;DNA binding;nucleic acid binding;structure-specific DNA binding	cell part;chromatin;chromosomal part;extracellular membrane-bounded organelle;extracellular organelle;extracellular region part;extracellular vesicular exosome;heterochromatin;intracellular membrane-bounded organelle;intracellular organelle;intracellular organelle part;intracellular part;macromolecular complex;membrane-bounded organelle;membrane-bounded vesicle;nuclear chromatin;nuclear chromosom…	Linker_histone			6	3	2	29.2	16	12.8	21.977	0	5.8012	49321000	9	0.226823	-0.194583	-0.446671	P43274;P43275;P43276	P43274	Histone H1.4	Hist1h1e	317	Histone H1.4
24.5526	25.3651	25.5663	24.9267	25.4731	25.5193				carboxylic acid transport;establishment of localization;fatty acid transport;lipid localization;lipid storage;lipid transport;localization;long-chain fatty acid transport;macromolecule localization;monocarboxylic acid transport;organic acid transport;organic substance transport;response to chemical stimulus;response to drug;response to organic cyclic compound;response to organic substance;respons…		cell part;cytoplasm;cytoplasmic part;cytosol;intracellular membrane-bounded organelle;intracellular organelle;intracellular part;lipid particle;membrane;membrane-bounded organelle;nucleus;organelle;plasma membrane	Perilipin			16	16	16	49.9	49.9	49.9	46.646	0	69.824	256240000	59	0.148488	-0.145015	-0.312781	P43883	P43883	Perilipin-2	Plin2	319	Perilipin-2
21.2115	21.4567	19.8057	22.5654	22.3808	21.8413				cellular macromolecule metabolic process;cellular metabolic process;cellular process;cellular protein metabolic process;chaperone-mediated protein folding;macromolecule metabolic process;macromolecule modification;metabolic process;peptidyl-amino acid modification;peptidyl-proline modification;primary metabolic process;protein folding;protein metabolic process;protein modification process;protein…	binding;catalytic activity;cis-trans isomerase activity;drug binding;FK506 binding;isomerase activity;macrolide binding;peptidyl-prolyl cis-trans isomerase activity	cell part;cytoplasmic part;endoplasmic reticulum membrane;endoplasmic reticulum part;extracellular membrane-bounded organelle;extracellular organelle;extracellular region part;extracellular vesicular exosome;intracellular organelle part;intracellular part;membrane;membrane part;membrane-bounded organelle;membrane-bounded vesicle;organelle;organelle membrane;organelle part;vesicle	FKBP_C			2	2	2	16.4	16.4	16.4	15.344	0	3.3146	25777000	6	1.21015	-1.43789	-2.18406	P45878	P45878	Peptidyl-prolyl cis-trans isomerase FKBP2	Fkbp2	321	Peptidyl-prolyl cis-trans isomerase FKBP2
30.8273	30.9361	30.9315	30.9781	30.6424	30.6534				amine biosynthetic process;amine metabolic process;anatomical structure development;betaine biosynthetic process;betaine metabolic process;biological regulation;biosynthetic process;carbohydrate biosynthetic process;carbohydrate metabolic process;carboxylic acid biosynthetic process;carboxylic acid catabolic process;carboxylic acid metabolic process;cardiac cell differentiation;cardiac muscle cel…	acyl-CoA dehydrogenase activity;binding;catalytic activity;coenzyme binding;cofactor binding;flavin adenine dinucleotide binding;identical protein binding;medium-chain-acyl-CoA dehydrogenase activity;oxidoreductase activity;oxidoreductase activity, acting on the CH-CH group of donors;protein binding	axon;cell part;cell projection;cytoplasmic part;extracellular membrane-bounded organelle;extracellular organelle;extracellular region part;extracellular vesicular exosome;intracellular membrane-bounded organelle;intracellular organelle;intracellular organelle lumen;intracellular organelle part;intracellular part;membrane-bounded organelle;membrane-bounded vesicle;membrane-enclosed lumen;mitochond…	Acyl-CoA_dh_1;Acyl-CoA_dh_M;Acyl-CoA_dh_N			24	24	24	61.3	61.3	61.3	46.481	0	208.19	12609000000	249	0.534915	0.140376	0.650766	P45952	P45952	Medium-chain specific acyl-CoA dehydrogenase, mitochondrial	Acadm	322	Medium-chain specific acyl-CoA dehydrogenase, mitochondrial
25.0565	24.9589	25.2822	25.1628	25.0032	25.2447				astral microtubule organization;biological regulation;cation transport;cell cycle process;cell projection organization;cellular component assembly;cellular component assembly at cellular level;cellular component organization;cellular component organization at cellular level;cellular component organization or biogenesis;cellular component organization or biogenesis at cellular level;cellular local…	binding;catalytic activity;cytoskeletal protein binding;GDP binding;GTP binding;GTPase activity;guanyl nucleotide binding;guanyl ribonucleotide binding;hydrolase activity;hydrolase activity, acting on acid anhydrides;hydrolase activity, acting on acid anhydrides, in phosphorus-containing anhydrides;microtubule binding;myosin binding;myosin V binding;nucleoside-triphosphatase activity;nucleotide b…	axon;cell division site part;cell junction;cell part;cell projection;clathrin coated vesicle membrane;clathrin-coated vesicle;cleavage furrow;coated vesicle;coated vesicle membrane;cytoplasm;cytoplasmic membrane-bounded vesicle;cytoplasmic part;cytoplasmic vesicle;cytoplasmic vesicle membrane;cytoplasmic vesicle part;cytoskeletal part;endocytic vesicle;endocytic vesicle membrane;endosomal part;en…	Ras			10	10	10	45.4	45.4	45.4	24.489	0	26.957	222330000	45	0.114828	-0.037672	-0.171908	P46638;P62492;Q9WTL2	P46638;P62492	Ras-related protein Rab-11B;Ras-related protein Rab-11A	Rab11b;Rab11a	323	Ras-related protein Rab-11B;Ras-related protein Rab-11A
24.5899	24.9907	25.0653	25.0218	25.0059	24.6067				alcohol metabolic process;biological regulation;biosynthetic process;cholesterol metabolic process;hormone biosynthetic process;hormone metabolic process;lipid biosynthetic process;lipid metabolic process;metabolic process;oxidation-reduction process;primary metabolic process;regulation of biological quality;regulation of hormone levels;small molecule metabolic process;steroid biosynthetic proces…	2 iron, 2 sulfur cluster binding;binding;cation binding;electron carrier activity;ion binding;iron-sulfur cluster binding;metal cluster binding;metal ion binding	cell part;cytoplasmic part;intracellular membrane-bounded organelle;intracellular organelle;intracellular organelle lumen;intracellular organelle part;intracellular part;membrane-bounded organelle;membrane-enclosed lumen;mitochondrial matrix;mitochondrial part;mitochondrion;organelle;organelle lumen;organelle part	Fer2			5	5	5	30.3	30.3	30.3	20.123	0	38.087	193850000	21	0.00627725	0.00383822	0.012769	P46656	P46656	Adrenodoxin, mitochondrial	Fdx1	324	Adrenodoxin, mitochondrial
22.4189	22.2975	22.3953	22.1156	22.0971	21.8459				catabolic process;cellular catabolic process;cellular component assembly;cellular component organization;cellular component organization or biogenesis;cellular metabolic process;cellular process;macromolecular complex assembly;macromolecular complex subunit organization;metabolic process;protein complex assembly;protein complex subunit organization;protein homooligomerization;protein homotetramer…	binding;catalytic activity;cation binding;coenzyme binding;cofactor binding;ion binding;metal ion binding;mRNA 3'-UTR binding;mRNA binding;NADP binding;NADPH binding;NADPH:quinone reductase activity;nucleic acid binding;nucleotide binding;oxidoreductase activity;oxidoreductase activity, acting on NADH or NADPH;oxidoreductase activity, acting on NADH or NADPH, quinone or similar compound as accept…	cell part;cytoplasm;cytoplasmic part;cytosol;extracellular membrane-bounded organelle;extracellular organelle;extracellular region part;extracellular vesicular exosome;Golgi apparatus;intracellular membrane-bounded organelle;intracellular organelle;intracellular part;membrane-bounded organelle;membrane-bounded vesicle;organelle;vesicle	ADH_N;ADH_zinc_N	+	KO_WT	3	3	3	13	13	13	35.268	0	9.039	29429000	16	1.68582	0.351046	1.80425	P47199	P47199	Quinone oxidoreductase	Cryz	325	Quinone oxidoreductase
29.9933	30.259	30.27	30.0594	30.0396	29.5819				alcohol catabolic process;alcohol metabolic process;catabolic process;ethanol catabolic process;ethanol metabolic process;metabolic process;primary alcohol catabolic process;primary alcohol metabolic process;small molecule catabolic process;small molecule metabolic process	aldehyde dehydrogenase (NAD) activity;catalytic activity;oxidoreductase activity;oxidoreductase activity, acting on the aldehyde or oxo group of donors;oxidoreductase activity, acting on the aldehyde or oxo group of donors, NAD or NADP as acceptor	cell part;cytoplasmic part;extracellular membrane-bounded organelle;extracellular organelle;extracellular region part;extracellular vesicular exosome;intracellular membrane-bounded organelle;intracellular organelle;intracellular organelle lumen;intracellular organelle part;intracellular part;membrane-bounded organelle;membrane-bounded vesicle;membrane-enclosed lumen;mitochondrial matrix;mitochond…	Aldedh			26	26	26	53.9	53.9	53.9	56.537	0	201.98	6985800000	162	0.710475	0.280467	1.00063	P47738;P24549;O35945;Q9JHW9;Q62148;Q9CZS1	P47738	Aldehyde dehydrogenase, mitochondrial	Aldh2	326	Aldehyde dehydrogenase, mitochondrial
22.0514	22.0668	21.7523	22.2523	21.6746	22.1678				alcohol metabolic process;anatomical structure development;cellular aldehyde metabolic process;cellular lipid metabolic process;cellular metabolic process;cellular process;central nervous system development;developmental process;epidermis development;isoprenoid metabolic process;lipid metabolic process;metabolic process;oxidation-reduction process;peripheral nervous system development;phytol meta…	3-chloroallyl aldehyde dehydrogenase activity;aldehyde dehydrogenase (NAD) activity;aldehyde dehydrogenase [NAD(P)+] activity;catalytic activity;long-chain-alcohol oxidase activity;long-chain-aldehyde dehydrogenase activity;oxidoreductase activity;oxidoreductase activity, acting on CH-OH group of donors;oxidoreductase activity, acting on the aldehyde or oxo group of donors;oxidoreductase activity…	cell part;cytoplasmic part;endoplasmic reticulum;endoplasmic reticulum membrane;endoplasmic reticulum part;extracellular membrane-bounded organelle;extracellular organelle;extracellular region part;extracellular vesicular exosome;integral to membrane;intracellular membrane-bounded organelle;intracellular organelle;intracellular organelle part;intracellular part;intrinsic to membrane;membrane;memb…	Aldedh			5	5	5	12	12	12	53.97	0	7.1816	26316000	9	0.132746	-0.0747128	-0.243211	P47740;P47739	P47740	Fatty aldehyde dehydrogenase	Aldh3a2	327	Aldehyde dehydrogenase family 3 member A2
22.2137	21.5764	22.5889	22.3135	22.0237	22.3753				actin cytoskeleton organization;actin filament capping;actin filament-based process;anatomical structure development;anatomical structure morphogenesis;barbed-end actin filament capping;biological regulation;cell development;cell morphogenesis;cell projection assembly;cell projection organization;cellular component assembly;cellular component assembly at cellular level;cellular component morphoge…	beta-tubulin binding;binding;cytoskeletal protein binding;protein binding;tubulin binding	actin filament;brush border;cell cortex part;cell junction;cell part;cell projection;cell-cell contact zone;cell-cell junction;contractile fiber part;cortical cytoskeleton;cytoplasmic part;cytoskeletal calyx;cytoskeletal part;cytoskeleton;extracellular membrane-bounded organelle;extracellular organelle;extracellular region part;extracellular vesicular exosome;F-actin capping protein complex;inter…	F_actin_cap_B			4	4	4	23.1	23.1	23.1	31.345	0	10.937	29339000	11	0.129685	-0.111138	-0.267954	P47757	P47757	F-actin-capping protein subunit beta	Capzb	328	F-actin-capping protein subunit beta
26.582	26.6102	26.9478	26.8409	26.7763	26.9488				establishment of localization;establishment of localization in cell;establishment of protein localization;establishment of protein localization in mitochondrion;establishment of protein localization to organelle;intracellular protein transport;intracellular transport;mitochondrial transport;protein import;protein targeting;protein targeting to mitochondrion;protein transport;transport		cell part;cytoplasmic part;integral to membrane;intracellular membrane-bounded organelle;intracellular organelle;intracellular organelle part;intracellular part;intrinsic to membrane;membrane;membrane part;membrane-bounded organelle;mitochondrial inner membrane;mitochondrial membrane;mitochondrial outer membrane;mitochondrial part;mitochondrion;organelle;organelle inner membrane;organelle membran…	Tom37;Tom37_C			13	13	13	39.4	39.4	39.4	35.623	0	69.697	715900000	59	0.4828	-0.141973	-0.623139	P47802	P47802	Metaxin-1	Mtx1	329	Metaxin-1
21.0658	21.3639	21.5457	21.324	21.6587	21.675				biosynthetic process;cellular biosynthetic process;cellular macromolecule biosynthetic process;cellular macromolecule metabolic process;cellular metabolic process;cellular process;cellular protein metabolic process;macromolecule biosynthetic process;macromolecule metabolic process;metabolic process;primary metabolic process;protein metabolic process;translation	structural constituent of ribosome;structural molecule activity	adherens junction;anchoring junction;cell junction;cell part;cell-substrate adherens junction;cell-substrate junction;cytoplasm;cytosolic large ribosomal subunit;focal adhesion;intracellular membrane-bounded organelle;intracellular non-membrane-bounded organelle;intracellular organelle;intracellular organelle part;intracellular part;large ribosomal subunit;macromolecular complex;membrane;membrane…	Ribosomal_L6e;Ribosomal_L6e_N			3	3	3	10.5	10.5	10.5	33.509	0	6.774	16992000	10	0.55815	-0.227434	-0.810261	P47911	P47911	60S ribosomal protein L6	Rpl6	330	60S ribosomal protein L6
28.894	28.8725	29.1868	28.8987	28.7188	28.7854				amine metabolic process;betaine metabolic process;carboxylic acid metabolic process;carnitine metabolic process;carnitine metabolic process, CoA-linked;cellular amine metabolic process;cellular amino acid metabolic process;cellular ketone metabolic process;cellular lipid metabolic process;cellular metabolic process;cellular nitrogen compound metabolic process;cellular process;establishment of loc…	acetyltransferase activity;binding;carnitine O-acetyltransferase activity;carnitine O-acyltransferase activity;catalytic activity;O-acetyltransferase activity;O-acyltransferase activity;protein binding;receptor binding;transferase activity;transferase activity, transferring acyl groups;transferase activity, transferring acyl groups other than amino-acyl groups	cell part;cytoplasmic part;endoplasmic reticulum;intracellular membrane-bounded organelle;intracellular organelle;intracellular organelle part;intracellular part;membrane;membrane-bounded organelle;microbody;mitochondrial inner membrane;mitochondrial membrane;mitochondrial part;mitochondrion;organelle;organelle inner membrane;organelle membrane;organelle part;peroxisome	Carn_acyltransf			24	24	24	43.5	43.5	43.5	70.839	0	218.92	3295200000	168	0.736765	0.183475	0.856672	P47934	P47934	Carnitine O-acetyltransferase	Crat	332	Carnitine O-acetyltransferase
26.8214	26.6562	26.9457	26.3471	26.8339	26.6462				biological regulation;blood coagulation;coagulation;hemostasis;multicellular organismal process;negative regulation of biological process;negative regulation of coagulation;negative regulation of multicellular organismal process;regulation of biological process;regulation of biological quality;regulation of body fluid levels;regulation of coagulation;regulation of multicellular organismal process…	binding;calcium ion binding;calcium-dependent phospholipid binding;cation binding;ion binding;lipid binding;metal ion binding;phospholipid binding	adherens junction;anchoring junction;blood microparticle;cell junction;cell part;cell-substrate adherens junction;cell-substrate junction;endothelial microparticle;external side of plasma membrane;extracellular membrane-bounded organelle;extracellular organelle;extracellular region part;extracellular vesicular exosome;focal adhesion;intracellular;membrane;membrane part;membrane-bounded organelle;…	Annexin			17	17	17	51.1	51.1	51.1	35.752	0	73.784	679510000	83	0.531547	0.19872	0.750746	P48036	P48036	Annexin A5	Anxa5	337	Annexin A5
23.7231	24.1464	24.3842	23.727	24.0146	23.9711				actin cytoskeleton organization;actin filament-based process;biological regulation;cellular component organization;cellular component organization at cellular level;cellular component organization or biogenesis;cellular component organization or biogenesis at cellular level;cellular process;cortical actin cytoskeleton organization;cortical cytoskeleton organization;cytoskeleton organization;organ…	1-phosphatidylinositol binding;actin binding;binding;cytoskeletal protein binding;lipid binding;phosphatidylinositol binding;phospholipid binding;protein binding;spectrin binding;structural molecule activity	actin cytoskeleton;cell cortex part;cell part;cortical cytoskeleton;cytoplasmic part;cytoskeleton;extrinsic to membrane;Golgi apparatus;intracellular membrane-bounded organelle;intracellular non-membrane-bounded organelle;intracellular organelle;intracellular part;macromolecular complex;membrane;membrane part;membrane-bounded organelle;non-membrane-bounded organelle;nucleus;organelle;plasma membr…	4_1_CTD;FA;FERM_C;FERM_M;FERM_N;SAB			9	8	8	14.6	13.3	13.3	95.91	0	63.763	101410000	40	0.351558	0.180282	0.575901	P48193	P48193	Protein 4.1	Epb41	338	Protein 4.1
24.2909	24.1933	24.7586	23.8316	23.7748	24.0076				cell differentiation;cellular developmental process;cellular ketone metabolic process;cellular metabolic process;cellular process;cofactor metabolic process;developmental process;drug metabolic process;epithelial cell differentiation;fat-soluble vitamin metabolic process;metabolic process;oxidation-reduction process;quinone cofactor metabolic process;small molecule metabolic process;vitamin K met…	15-hydroxyprostaglandin dehydrogenase (NADP+) activity;carbonyl reductase (NADPH) activity;catalytic activity;oxidoreductase activity;oxidoreductase activity, acting on CH-OH group of donors;oxidoreductase activity, acting on NADH or NADPH;oxidoreductase activity, acting on NADH or NADPH, quinone or similar compound as acceptor;oxidoreductase activity, acting on the CH-OH group of donors, NAD or …	cell part;cytoplasm;extracellular membrane-bounded organelle;extracellular organelle;extracellular region part;extracellular vesicular exosome;intracellular part;membrane-bounded organelle;membrane-bounded vesicle;organelle;vesicle	adh_short	+	KO_WT	11	11	11	53.4	53.4	53.4	30.641	0	24.696	113960000	34	1.35005	0.542899	1.88507	P48758;A0A1B0GRG8;Q8K354	P48758	Carbonyl reductase [NADPH] 1	Cbr1	339	Carbonyl reductase [NADPH] 1
27.9187	27.4982	27.9585	28.0568	27.6999	27.865					catalytic activity;cation transmembrane transporter activity;cytochrome-c oxidase activity;heme-copper terminal oxidase activity;hydrogen ion transmembrane transporter activity;inorganic cation transmembrane transporter activity;ion transmembrane transporter activity;monovalent inorganic cation transmembrane transporter activity;oxidoreductase activity;oxidoreductase activity, acting on a heme gr…	cell part;cytoplasmic part;extracellular membrane-bounded organelle;extracellular organelle;extracellular region part;extracellular vesicular exosome;intracellular membrane-bounded organelle;intracellular organelle;intracellular organelle part;intracellular part;membrane;membrane part;membrane-bounded organelle;membrane-bounded vesicle;mitochondrial inner membrane;mitochondrial membrane;mitochond…	COX7a			2	2	2	27.7	27.7	27.7	9.2908	0	17.381	1799200000	29	0.172863	-0.0820904	-0.293412	P48771	P48771	Cytochrome c oxidase subunit 7A2, mitochondrial	Cox7a2	340	Cytochrome c oxidase subunit 7A2, mitochondrial
28.042	27.9631	28.4078	28.4054	28.179	28.0493				apoptotic mitochondrial changes;biological regulation;cellular component organization;cellular component organization at cellular level;cellular component organization or biogenesis;cellular component organization or biogenesis at cellular level;cellular process;establishment of localization;mitochondrion organization;negative regulation of biological process;negative regulation of cell death;neg…	transporter activity	cell part;cytoplasmic part;integral to membrane;intracellular membrane-bounded organelle;intracellular organelle;intracellular organelle part;intracellular part;intrinsic to membrane;membrane;membrane part;membrane-bounded organelle;mitochondrial inner membrane;mitochondrial membrane;mitochondrial outer membrane;mitochondrial part;mitochondrion;myelin sheath;nucleus;organelle;organelle inner memb…	Mito_carr			22	9	9	66.4	28.9	28.9	32.904	0	42.045	2030300000	74	0.160605	-0.0735849	-0.270498	P48962;Q3V132	P48962	ADP/ATP translocase 1	Slc25a4	341	ADP/ATP translocase 1
22.7297	22.6767	22.4917	22.4774	21.937	22.551				anatomical structure development;anatomical structure morphogenesis;biological regulation;cation homeostasis;cell maturation;cell morphogenesis;cellular component morphogenesis;cellular component organization;cellular component organization or biogenesis;cellular developmental process;cellular macromolecule metabolic process;cellular metabolic process;cellular process;cellular protein metabolic p…	catalytic activity;protein-glutamine gamma-glutamyltransferase activity;transferase activity;transferase activity, transferring acyl groups;transferase activity, transferring amino-acyl groups	cell cortex part;cell part;cortical cytoskeleton;cytoplasmic part;cytoskeleton;intracellular non-membrane-bounded organelle;intracellular organelle;intracellular part;membrane;non-membrane-bounded organelle;organelle;plasma membrane	Transglut_C;Transglut_core;Transglut_N			5	5	5	8.1	8.1	8.1	76.755	0	23.285	35583000	10	0.684544	0.310895	1.01413	P49222	P49222	Erythrocyte membrane protein band 4.2	Epb42	342	Protein 4.2
27.1984	26.7281	26.937	26.8277	26.7442	26.9883				acylglycerol metabolic process;anatomical structure development;anatomical structure formation involved in morphogenesis;angiogenesis;biological regulation;body fluid secretion;calcium ion homeostasis;calcium ion transport;cation homeostasis;cation transport;caveola assembly;caveolin-mediated endocytosis;cell communication;cell differentiation;cellular calcium ion homeostasis;cellular cation home…	binding;binding, bridging;channel inhibitor activity;channel regulator activity;enzyme activator activity;enzyme binding;enzyme regulator activity;identical protein binding;inward rectifier potassium channel inhibitor activity;ion channel binding;ion channel inhibitor activity;kinase binding;nitric-oxide synthase binding;peptidase activator activity;peptidase regulator activity;potassium channel …	acrosomal membrane;adherens junction;anchoring junction;apical plasma membrane;basolateral plasma membrane;caveola;cell cortex;cell junction;cell part;cell projection;cell-substrate adherens junction;cell-substrate junction;cilium;cytoplasmic part;cytoplasmic vesicle;cytoplasmic vesicle membrane;cytoplasmic vesicle part;endoplasmic reticulum;endosome;focal adhesion;Golgi apparatus;Golgi apparatus…	Caveolin			8	8	8	48.9	48.9	48.9	20.538	0	22.054	792450000	38	0.262193	0.101101	0.398401	P49817;P51637	P49817	Caveolin-1	Cav1	344	Caveolin-1
26.7634	26.508	26.5022	26.6494	26.6228	26.4583				amine catabolic process;amine metabolic process;branched chain family amino acid catabolic process;branched chain family amino acid metabolic process;carboxylic acid catabolic process;carboxylic acid metabolic process;catabolic process;cellular amine metabolic process;cellular amino acid catabolic process;cellular amino acid metabolic process;cellular catabolic process;cellular ketone metabolic p…	3-methyl-2-oxobutanoate dehydrogenase (2-methylpropanoyl-transferring) activity;alpha-ketoacid dehydrogenase activity;binding;catalytic activity;cation binding;ion binding;metal ion binding;oxidoreductase activity;oxidoreductase activity, acting on the aldehyde or oxo group of donors;oxidoreductase activity, acting on the aldehyde or oxo group of donors, disulfide as acceptor	cell part;cytoplasmic part;dihydrolipoyl dehydrogenase complex;intracellular membrane-bounded organelle;intracellular organelle;intracellular organelle part;intracellular part;macromolecular complex;membrane-bounded organelle;mitochondrial alpha-ketoglutarate dehydrogenase complex;mitochondrial part;mitochondrial tricarboxylic acid cycle enzyme complex;mitochondrion;organelle;organelle part;prote…	E1_dh			21	21	21	57.2	57.2	57.2	50.37	0	164.98	686590000	135	0.0469953	0.0143909	0.0702596	P50136	P50136	2-oxoisovalerate dehydrogenase subunit alpha, mitochondrial	Bckdha	345	2-oxoisovalerate dehydrogenase subunit alpha, mitochondrial
26.946	26.7174	26.9345	26.7738	26.8656	26.5715				androgen metabolic process;biological regulation;biosynthetic process;carboxylic acid biosynthetic process;carboxylic acid metabolic process;cellular biosynthetic process;cellular hormone metabolic process;cellular ketone metabolic process;cellular lipid metabolic process;cellular metabolic process;cellular process;estrogen biosynthetic process;estrogen metabolic process;fatty acid biosynthetic p…	3-hydroxyacyl-CoA dehydrogenase activity;catalytic activity;estradiol 17-beta-dehydrogenase activity;oxidoreductase activity;oxidoreductase activity, acting on CH-OH group of donors;oxidoreductase activity, acting on the CH-OH group of donors, NAD or NADP as acceptor;steroid dehydrogenase activity;steroid dehydrogenase activity, acting on the CH-OH group of donors, NAD or NADP as acceptor;testost…	cell part;cytoplasmic part;envelope;intracellular membrane-bounded organelle;intracellular organelle;intracellular organelle lumen;intracellular organelle part;intracellular part;membrane;membrane-bounded organelle;membrane-enclosed lumen;mitochondrial envelope;mitochondrial matrix;mitochondrial part;mitochondrion;organelle;organelle envelope;organelle lumen;organelle part;plasma membrane	adh_short			10	10	10	63.3	63.3	63.3	26.588	0	91.054	768410000	54	0.491615	0.128994	0.601777	P50171	P50171	Estradiol 17-beta-dehydrogenase 8	Hsd17b8	346	(3R)-3-hydroxyacyl-CoA dehydrogenase
23.8788	22.6271	22.4117	23.7193	21.9896	23.4895				anatomical structure development;developmental process;lipid metabolic process;lung development;metabolic process;organ development;primary metabolic process;steroid metabolic process	11-beta-hydroxysteroid dehydrogenase (NADP+) activity;11-beta-hydroxysteroid dehydrogenase [NAD(P)] activity;catalytic activity;oxidoreductase activity;oxidoreductase activity, acting on CH-OH group of donors;oxidoreductase activity, acting on the CH-OH group of donors, NAD or NADP as acceptor;steroid dehydrogenase activity;steroid dehydrogenase activity, acting on the CH-OH group of donors, NAD …	cell part;cytoplasmic part;endoplasmic reticulum membrane;endoplasmic reticulum part;integral to membrane;intracellular organelle part;intracellular part;intrinsic to membrane;membrane;membrane part;organelle membrane;organelle part	adh_short			7	7	7	22.6	22.6	22.6	32.364	0	18.093	62958000	17	0.0450895	-0.093619	-0.11566	P50172	P50172	Corticosteroid 11-beta-dehydrogenase isozyme 1	Hsd11b1	347	Corticosteroid 11-beta-dehydrogenase isozyme 1
23.1707	22.8282	23.2247	23.466	23.1762	23.1832				cellular metabolic process;cellular nitrogen compound metabolic process;cellular process;coenzyme metabolic process;cofactor metabolic process;drug metabolic process;heterocycle metabolic process;metabolic process;NADP metabolic process;NADPH oxidation;nicotinamide nucleotide metabolic process;nitrogen compound metabolic process;nucleobase-containing compound metabolic process;nucleobase-containi…	binding;catalytic activity;coenzyme binding;cofactor binding;flavin adenine dinucleotide binding;flavin-containing monooxygenase activity;monooxygenase activity;NADP binding;nucleotide binding;oxidoreductase activity;oxidoreductase activity, acting on paired donors, with incorporation or reduction of molecular oxygen;oxidoreductase activity, acting on paired donors, with incorporation or reductio…	cell part;cytoplasmic part;endoplasmic reticulum membrane;endoplasmic reticulum part;integral to membrane;intracellular organelle part;intracellular part;intrinsic to membrane;membrane;membrane part;organelle membrane;organelle part	FMO-like			6	6	6	11.5	11.5	11.5	59.914	0	16.571	59426000	20	0.569323	-0.200539	-0.781501	P50285	P50285	Dimethylaniline monooxygenase [N-oxide-forming] 1	Fmo1	348	Dimethylaniline monooxygenase [N-oxide-forming] 1
23.9008	23.1523	23.4264	23.7857	23.9629	23.9767				ATP hydrolysis coupled proton transport;ATP metabolic process;cation transport;cellular metabolic process;cellular nitrogen compound metabolic process;cellular process;energy coupled proton transport, against electrochemical gradient;establishment of localization;heterocycle metabolic process;hydrogen transport;ion transmembrane transport;ion transport;metabolic process;monovalent inorganic catio…	active transmembrane transporter activity;adenyl nucleotide binding;adenyl ribonucleotide binding;ATP binding;ATPase activity;ATPase activity, coupled;ATPase activity, coupled to movement of substances;ATPase activity, coupled to transmembrane movement of ions;ATPase activity, coupled to transmembrane movement of substances;binding;catalytic activity;cation transmembrane transporter activity;cati…	apical plasma membrane;cell part;cell projection;cytoplasmic part;cytosol;extracellular membrane-bounded organelle;extracellular organelle;extracellular region part;extracellular vesicular exosome;intracellular membrane-bounded organelle;intracellular organelle;intracellular organelle part;intracellular part;lysosomal membrane;macromolecular complex;membrane;membrane part;membrane-bounded organel…	ATP-synt_ab;ATP-synt_ab_C;ATP-synt_ab_N			12	12	12	23	23	23	68.325	0	33.566	86095000	38	0.849292	-0.415245	-1.26946	P50516	P50516	V-type proton ATPase catalytic subunit A	Atp6v1a	350	V-type proton ATPase catalytic subunit A
22.7314	22.35	22.9383	22.9071	22.8821	22.8942				ATP hydrolysis coupled proton transport;cation transport;cellular process;energy coupled proton transport, against electrochemical gradient;establishment of localization;hydrogen transport;ion transmembrane transport;ion transport;monovalent inorganic cation transport;proton transport;transmembrane transport;transport	active transmembrane transporter activity;ATPase activity;ATPase activity, coupled;ATPase activity, coupled to movement of substances;ATPase activity, coupled to transmembrane movement of ions;ATPase activity, coupled to transmembrane movement of ions, phosphorylative mechanism;ATPase activity, coupled to transmembrane movement of substances;ATPase binding;binding;catalytic activity;cation transm…	acrosomal vesicle;apical plasma membrane;cell part;cell projection;cytoplasm;cytoplasmic membrane-bounded vesicle;cytoplasmic part;cytoplasmic vesicle;cytosol;endosome;extracellular membrane-bounded organelle;extracellular organelle;extracellular region part;extracellular vesicular exosome;intracellular membrane-bounded organelle;intracellular organelle;intracellular organelle part;intracellular …	vATP-synt_E			6	6	6	24.8	24.8	24.8	26.157	0	13.429	46872000	21	0.570506	-0.221223	-0.811979	P50518;Q9D593	P50518;Q9D593	V-type proton ATPase subunit E 1;V-type proton ATPase subunit E 2	Atp6v1e1;Atp6v1e2	351	V-type proton ATPase subunit E 1;V-type proton ATPase subunit E 2
31.8309	32.1438	32.3359	32.3078	32.1263	32.0724				biological regulation;carboxylic acid catabolic process;carboxylic acid metabolic process;catabolic process;cell differentiation;cellular catabolic process;cellular developmental process;cellular ketone metabolic process;cellular lipid catabolic process;cellular lipid metabolic process;cellular metabolic process;cellular process;developmental process;epithelial cell differentiation;fatty acid bet…	acyl-CoA dehydrogenase activity;binding;catalytic activity;coenzyme binding;cofactor binding;flavin adenine dinucleotide binding;oxidoreductase activity;oxidoreductase activity, acting on the CH-CH group of donors	cell part;cytoplasm;cytoplasmic part;intracellular membrane-bounded organelle;intracellular non-membrane-bounded organelle;intracellular organelle;intracellular organelle part;intracellular part;membrane;membrane-bounded organelle;mitochondrial inner membrane;mitochondrial membrane;mitochondrial nucleoid;mitochondrial part;mitochondrion;non-membrane-bounded organelle;nuclear part;nucleoid;nucleol…	Acyl-CoA_dh_1;Acyl-CoA_dh_M;Acyl-CoA_dh_N			42	42	42	80.3	80.3	80.3	70.875	0	323.31	31011000000	588	0.148813	-0.065335	-0.247941	P50544	P50544	Very long-chain specific acyl-CoA dehydrogenase, mitochondrial	Acadvl	353	Very long-chain specific acyl-CoA dehydrogenase, mitochondrial
24.9405	24.5782	24.5881	24.7643	25.5462	24.946				adrenal gland development;aging;anatomical structure development;anatomical structure morphogenesis;anion transport;axon regeneration;axonogenesis;behavior;behavioral response to pain;biological regulation;biosynthetic process;cell migration;cell motility;cell part morphogenesis;cell projection morphogenesis;cell projection organization;cellular component morphogenesis;cellular component movement…	androgen binding;benzodiazepine receptor activity;binding;hormone binding;lipid binding;molecular transducer activity;neurotransmitter binding;neurotransmitter receptor activity;receptor activity;signal transducer activity;signaling receptor activity;steroid binding	cell part;cytoplasm;cytoplasmic part;extracellular membrane-bounded organelle;extracellular organelle;extracellular region part;extracellular vesicular exosome;integral to membrane;intracellular membrane-bounded organelle;intracellular organelle;intracellular organelle part;intracellular part;intrinsic to membrane;membrane;membrane part;membrane-bounded organelle;membrane-bounded vesicle;mitochon…	TspO_MBR			3	3	3	12.4	12.4	12.4	18.841	0.00082645	2.5921	210390000	6	0.655459	-0.383218	-1.05113	P50637	P50637	Translocator protein	Tspo	354	Translocator protein
25.8395	25.574	26.0731	25.8989	25.755	25.9006				anatomical structure homeostasis;biological regulation;bone resorption;catabolic process;cation homeostasis;cellular catabolic process;cellular cation homeostasis;cellular chemical homeostasis;cellular component organization;cellular component organization at cellular level;cellular component organization or biogenesis;cellular component organization or biogenesis at cellular level;cellular homeo…	binding;catalytic activity;GDP binding;GTP binding;GTPase activity;guanyl nucleotide binding;guanyl ribonucleotide binding;hydrolase activity;hydrolase activity, acting on acid anhydrides;hydrolase activity, acting on acid anhydrides, in phosphorus-containing anhydrides;nucleoside-triphosphatase activity;nucleotide binding;purine nucleotide binding;purine ribonucleoside triphosphate binding;purin…	cell part;cytoplasm;cytoplasmic membrane-bounded vesicle;cytoplasmic part;cytoplasmic vesicle;cytoplasmic vesicle membrane;cytoplasmic vesicle part;endocytic vesicle;endocytic vesicle membrane;endosome;extracellular membrane-bounded organelle;extracellular organelle;extracellular region part;extracellular vesicular exosome;Golgi apparatus;intracellular membrane-bounded organelle;intracellular org…	Ras			13	13	13	76.8	76.8	76.8	23.489	0	161.38	377180000	54	0.0512651	-0.0226727	-0.0899636	P51150	P51150	Ras-related protein Rab-7a	Rab7a	355	Ras-related protein Rab-7a
31.1173	31.2866	31.2299	31.4723	31.1014	31.0548				amine catabolic process;amine metabolic process;betaine catabolic process;betaine metabolic process;biological regulation;carboxylic acid catabolic process;carboxylic acid metabolic process;carnitine catabolic process;carnitine metabolic process;carnitine metabolic process, CoA-linked;catabolic process;cellular amine metabolic process;cellular amino acid catabolic process;cellular amino acid meta…	acyl-CoA dehydrogenase activity;acyl-CoA oxidase activity;binding;carboxylic acid binding;catalytic activity;coenzyme binding;cofactor binding;fatty acid binding;fatty-acyl-CoA binding;flavin adenine dinucleotide binding;lipid binding;long-chain-acyl-CoA dehydrogenase activity;monocarboxylic acid binding;oxidoreductase activity;oxidoreductase activity, acting on the CH-CH group of donors;oxidored…	cell part;cytoplasm;cytoplasmic part;intracellular membrane-bounded organelle;intracellular organelle;intracellular organelle lumen;intracellular organelle part;intracellular part;membrane;membrane-bounded organelle;membrane-enclosed lumen;mitochondrial matrix;mitochondrial membrane;mitochondrial part;mitochondrion;organelle;organelle lumen;organelle membrane;organelle part	Acyl-CoA_dh_1;Acyl-CoA_dh_M;Acyl-CoA_dh_N			21	21	21	47.7	47.7	47.7	47.907	0	179.65	17767000000	222	0.00403265	0.0017395	0.00721336	P51174	P51174	Long-chain specific acyl-CoA dehydrogenase, mitochondrial	Acadl	356	Long-chain specific acyl-CoA dehydrogenase, mitochondrial
21.2862	21.2068	20.1525	21.9907	22.521	21.3494				biosynthetic process;cellular aromatic compound metabolic process;cellular biosynthetic process;cellular metabolic process;cellular nitrogen compound biosynthetic process;cellular nitrogen compound metabolic process;cellular process;cofactor biosynthetic process;cofactor metabolic process;heme biosynthetic process;heme metabolic process;heterocycle biosynthetic process;heterocycle metabolic proce…	catalytic activity;oxidoreductase activity;oxidoreductase activity, acting on the CH-CH group of donors;oxidoreductase activity, acting on the CH-CH group of donors, oxygen as acceptor;oxygen-dependent protoporphyrinogen oxidase activity;protoporphyrinogen oxidase activity	cell part;cytoplasmic part;integral to membrane;integral to mitochondrial inner membrane;integral to mitochondrial membrane;integral to organelle membrane;intracellular membrane-bounded organelle;intracellular organelle;intracellular organelle part;intracellular part;intrinsic to membrane;intrinsic to mitochondrial inner membrane;intrinsic to organelle membrane;membrane;membrane part;membrane-bou…	Amino_oxidase			4	4	4	14.5	14.5	14.5	50.87	0	7.6386	22266000	8	1.00957	-1.0719	-1.79182	P51175	P51175	Protoporphyrinogen oxidase	Ppox	357	Protoporphyrinogen oxidase
26.8806	27.5975	27.9154	27.7228	27.5924	27.4384				anatomical structure development;androgen metabolic process;biological regulation;carboxylic acid catabolic process;carboxylic acid metabolic process;catabolic process;cell development;cell differentiation;cellular catabolic process;cellular developmental process;cellular hormone metabolic process;cellular ketone metabolic process;cellular lipid catabolic process;cellular lipid metabolic process;…	3alpha,7alpha,12alpha-trihydroxy-5beta-cholest-24-enoyl-CoA hydratase activity;3-hydroxyacyl-CoA dehydrogenase activity;binding;carbon-oxygen lyase activity;catalytic activity;hydro-lyase activity;identical protein binding;isomerase activity;long-chain-enoyl-CoA hydratase activity;lyase activity;oxidoreductase activity;oxidoreductase activity, acting on CH-OH group of donors;oxidoreductase activi…	cell part;cytoplasmic part;intracellular membrane-bounded organelle;intracellular organelle;intracellular organelle part;intracellular part;membrane;membrane-bounded organelle;microbody;microbody membrane;microbody part;mitochondrion;organelle;organelle membrane;organelle part;peroxisomal membrane;peroxisomal part;peroxisome	adh_short;MaoC_dehydratas;SCP2			27	27	27	47.5	47.5	47.5	79.481	0	135.7	1246000000	138	0.140217	-0.120035	-0.287943	P51660	P51660	Peroxisomal multifunctional enzyme type 2;(3R)-hydroxyacyl-CoA dehydrogenase;Enoyl-CoA hydratase 2	Hsd17b4	358	Peroxisomal multifunctional enzyme type 2
22.1128	22.1659	22.17	22.1398	21.917	21.9791				anatomical structure development;anatomical structure formation involved in morphogenesis;ATP hydrolysis coupled proton transport;brain development;cation transport;cell projection assembly;cell projection organization;cellular component assembly;cellular component assembly at cellular level;cellular component assembly involved in morphogenesis;cellular component organization;cellular component o…	active transmembrane transporter activity;ATPase activity;ATPase activity, coupled;ATPase activity, coupled to movement of substances;ATPase activity, coupled to transmembrane movement of ions;ATPase activity, coupled to transmembrane movement of ions, phosphorylative mechanism;ATPase activity, coupled to transmembrane movement of substances;catalytic activity;cation transmembrane transporter act…	apical plasma membrane;axon part;axon terminus;cell part;cell projection part;centrosome;clathrin-coated vesicle;coated vesicle;cytoplasmic membrane-bounded vesicle;cytoplasmic part;cytoplasmic vesicle;cytoskeletal part;early endosome;endosome;extracellular membrane-bounded organelle;extracellular organelle;extracellular region part;extracellular vesicular exosome;intracellular membrane-bounded o…	vATP-synt_AC39			3	3	3	9.1	9.1	9.1	40.301	0	5.4523	27536000	8	0.93382	0.137599	0.814732	P51863	P51863	V-type proton ATPase subunit d 1	Atp6v0d1	359	V-type proton ATPase subunit d 1
30.6814	30.5877	30.902	30.9699	30.6671	30.7347				biological regulation;cellular process;chromosome segregation;establishment of localization;positive regulation of biological process;positive regulation of cell proliferation;positive regulation of cellular process;regulation of biological process;regulation of cell proliferation;regulation of cellular process;transmembrane transport;transport	transporter activity	cell part;cytoplasmic part;cytoskeletal part;extracellular membrane-bounded organelle;extracellular organelle;extracellular region part;extracellular vesicular exosome;integral to membrane;intracellular membrane-bounded organelle;intracellular non-membrane-bounded organelle;intracellular organelle;intracellular organelle part;intracellular part;intrinsic to membrane;macromolecular complex;membran…	Mito_carr			23	23	10	62.8	62.8	25.5	32.931	0	103.07	12613000000	177	0.196585	-0.0668933	-0.289861	P51881	P51881	ADP/ATP translocase 2;ADP/ATP translocase 2, N-terminally processed	Slc25a5	360	ADP/ATP translocase 2
22.8945	22.0827	23.2463	22.4793	22.8061	22.8458				amine transport;amino acid transport;carboxylic acid transport;establishment of localization;neutral amino acid transport;nitrogen compound transport;organic acid transport;organic substance transport;transport	active transmembrane transporter activity;amine transmembrane transporter activity;amino acid transmembrane transporter activity;anion transmembrane transporter activity;anion:cation symporter activity;carboxylic acid transmembrane transporter activity;cation transmembrane transporter activity;dicarboxylic acid transmembrane transporter activity;inorganic cation transmembrane transporter activity…	cell part;cytoplasmic membrane-bounded vesicle;cytoplasmic part;cytoplasmic vesicle;extracellular membrane-bounded organelle;extracellular organelle;extracellular region part;extracellular vesicular exosome;Golgi apparatus;integral to membrane;intracellular membrane-bounded organelle;intracellular organelle;intracellular part;intrinsic to membrane;melanosome;membrane;membrane part;membrane-bounde…	SDF			4	4	4	10.1	10.1	10.1	58.482	0	9.886	50583000	18	0.02841	0.0307433	0.0663164	P51912	P51912	Neutral amino acid transporter B(0)	Slc1a5	361	Neutral amino acid transporter B(0)
26.3711	25.8311	26.1322	25.6562	25.3794	25.5117				cell differentiation;cellular developmental process;cellular process;developmental process;epithelial cell differentiation;establishment of localization;establishment of localization in cell;establishment of RNA localization;intracellular transport;mitochondrial transport;nucleic acid transport;nucleobase-containing compound transport;RNA import into mitochondrion;RNA transport;rRNA import into m…	5S rRNA binding;binding;catalytic activity;nucleic acid binding;RNA binding;rRNA binding;sulfurtransferase activity;thiosulfate sulfurtransferase activity;transferase activity;transferase activity, transferring sulfur-containing groups	cell part;cytoplasmic part;extracellular membrane-bounded organelle;extracellular organelle;extracellular region part;extracellular space;extracellular vesicular exosome;intracellular membrane-bounded organelle;intracellular organelle;intracellular organelle lumen;intracellular organelle part;intracellular part;membrane;membrane-bounded organelle;membrane-bounded vesicle;membrane-enclosed lumen;m…	Rhodanese	+	KO_WT	11	11	11	40.7	40.7	40.7	33.466	0	59.799	368780000	42	1.56183	0.595688	2.16214	P52196	P52196	Thiosulfate sulfurtransferase	Tst	362	Thiosulfate sulfurtransferase
28.8218	28.6132	28.6682	28.4748	28.8057	28.7617				alcohol catabolic process;alcohol metabolic process;carbohydrate catabolic process;carbohydrate metabolic process;catabolic process;cell death;cellular carbohydrate catabolic process;cellular carbohydrate metabolic process;cellular metabolic process;cellular process;death;generation of precursor metabolites and energy;glucose catabolic process;glucose metabolic process;glycolysis;hexose catabolic…	adenyl nucleotide binding;adenyl ribonucleotide binding;alkali metal ion binding;antigen binding;ATP binding;binding;catalytic activity;cation binding;ion binding;kinase activity;magnesium ion binding;metal ion binding;MHC class II protein complex binding;MHC protein complex binding;nucleotide binding;phosphotransferase activity, alcohol group as acceptor;potassium ion binding;purine nucleotide b…	cell part;cell projection;cilium;cytoplasm;cytoplasmic part;extracellular matrix;extracellular membrane-bounded organelle;extracellular organelle;extracellular region part;extracellular vesicular exosome;intracellular membrane-bounded organelle;intracellular organelle;intracellular part;membrane;membrane-bounded organelle;membrane-bounded vesicle;mitochondrion;myelin sheath;nucleus;organelle;plas…	PK;PK_C			30	30	30	75.9	75.9	75.9	57.844	0	288.81	2748300000	177	0.0581494	0.0203514	0.0920512	P52480;P53657	P52480	Pyruvate kinase PKM	Pkm	363	Pyruvate kinase PKM
28.9628	29.2049	29.1666	28.8328	28.9742	28.9949				aging;anatomical structure development;anatomical structure morphogenesis;carboxylic acid metabolic process;cardiovascular system development;cell part morphogenesis;cellular component morphogenesis;cellular component organization;cellular component organization at cellular level;cellular component organization or biogenesis;cellular component organization or biogenesis at cellular level;cellular…		cell part;cytoplasmic part;intracellular membrane-bounded organelle;intracellular organelle;intracellular organelle part;intracellular part;macromolecular complex;membrane part;membrane-bounded organelle;mitochondrial membrane part;mitochondrial part;mitochondrial respiratory chain complex I;mitochondrion;NADH dehydrogenase complex;organelle;organelle part;protein complex;respiratory chain comple…	zf-CHCC			5	5	5	57.8	57.8	57.8	13.02	0	18.75	3342000000	36	0.91292	0.177474	0.930341	P52503	P52503	NADH dehydrogenase [ubiquinone] iron-sulfur protein 6, mitochondrial	Ndufs6	364	NADH dehydrogenase [ubiquinone] iron-sulfur protein 6, mitochondrial
30.7191	30.2304	30.1288	30.643	30.4627	30.4862				carboxylic acid metabolic process;cellular ketone metabolic process;cellular lipid metabolic process;cellular metabolic process;cellular process;establishment of localization;fatty acid metabolic process;lipid metabolic process;metabolic process;monocarboxylic acid metabolic process;organic acid metabolic process;oxoacid metabolic process;primary metabolic process;small molecule metabolic process…	carnitine O-acyltransferase activity;carnitine O-palmitoyltransferase activity;catalytic activity;O-acyltransferase activity;O-palmitoyltransferase activity;palmitoyltransferase activity;transferase activity;transferase activity, transferring acyl groups;transferase activity, transferring acyl groups other than amino-acyl groups	cell part;cytoplasmic part;intracellular membrane-bounded organelle;intracellular non-membrane-bounded organelle;intracellular organelle;intracellular organelle part;intracellular part;membrane;membrane-bounded organelle;mitochondrial inner membrane;mitochondrial membrane;mitochondrial part;mitochondrion;non-membrane-bounded organelle;nuclear part;nucleolus;nucleoplasm;organelle;organelle inner m…	Carn_acyltransf			40	40	40	63.8	63.8	63.8	73.98	0	267.89	9650500000	263	0.376405	-0.171171	-0.588651	P52825	P52825	Carnitine O-palmitoyltransferase 2, mitochondrial	Cpt2	367	Carnitine O-palmitoyltransferase 2, mitochondrial
19.8378	19.3974	18.9015	20.1733	20.403	20.0343				biosynthetic process;cellular biosynthetic process;cellular macromolecule biosynthetic process;cellular macromolecule metabolic process;cellular metabolic process;cellular process;cellular protein metabolic process;macromolecule biosynthetic process;macromolecule metabolic process;metabolic process;primary metabolic process;protein metabolic process;translation	structural constituent of ribosome;structural molecule activity	adherens junction;anchoring junction;cell junction;cell part;cell-substrate adherens junction;cell-substrate junction;cytoplasm;cytoplasmic part;cytosolic large ribosomal subunit;extracellular membrane-bounded organelle;extracellular organelle;extracellular region part;extracellular vesicular exosome;focal adhesion;intracellular membrane-bounded organelle;intracellular non-membrane-bounded organe…	Ribosomal_L1	+	KO_WT	2	2	2	9.7	9.7	9.7	24.916	0.0032362	2.4257	6181700	3	1.32625	-0.82463	-2.10885	P53026	P53026	60S ribosomal protein L10a	Rpl10a	368	60S ribosomal protein L10a
29.8754	29.749	29.8978	29.721	29.583	29.5203					catalytic activity;dihydrolipoyllysine-residue (2-methylpropanoyl)transferase activity;transferase activity;transferase activity, transferring acyl groups;transferase activity, transferring acyl groups other than amino-acyl groups	cell part;cytoplasmic part;intracellular membrane-bounded organelle;intracellular non-membrane-bounded organelle;intracellular organelle;intracellular organelle part;intracellular part;membrane-bounded organelle;mitochondrial nucleoid;mitochondrial part;mitochondrion;non-membrane-bounded organelle;nucleoid;organelle;organelle part	2-oxoacid_dh;Biotin_lipoyl;E3_binding	+	KO_WT	26	26	26	64.5	64.5	64.5	53.246	0	157.98	5709700000	188	1.43766	0.2326	1.32742	P53395	P53395	Lipoamide acyltransferase component of branched-chain alpha-keto acid dehydrogenase complex, mitochondrial	Dbt	369	Lipoamide acyltransferase component of branched-chain alpha-keto acid dehydrogenase complex, mitochondrial
25.1861	25.4068	25.913	25.661	25.603	25.4517					binding;carbon-sulfur lyase activity;catalytic activity;cation binding;holocytochrome-c synthase activity;ion binding;lyase activity;metal ion binding	cell part;cytoplasmic part;intracellular membrane-bounded organelle;intracellular organelle;intracellular organelle part;intracellular part;membrane;membrane-bounded organelle;mitochondrial inner membrane;mitochondrial membrane;mitochondrial part;mitochondrion;organelle;organelle inner membrane;organelle membrane;organelle part	Cyto_heme_lyase			12	12	12	54.8	54.8	54.8	30.977	0	45.05	311760000	46	0.113308	-0.0699793	-0.215974	P53702	P53702	Cytochrome c-type heme lyase	Hccs	370	Holocytochrome c-type synthase
27.4457	27.5125	27.5774	26.9866	28.0828	27.9009				anion transport;behavioral response to nutrient;biological regulation;carbohydrate homeostasis;carboxylic acid transport;cellular component organization;cellular component organization at cellular level;cellular component organization or biogenesis;cellular component organization or biogenesis at cellular level;cellular process;cellular response to chemical stimulus;cellular response to organic c…	active transmembrane transporter activity;carboxylic acid transmembrane transporter activity;lactate transmembrane transporter activity;monocarboxylic acid transmembrane transporter activity;organic acid transmembrane transporter activity;secondary active monocarboxylate transmembrane transporter activity;secondary active transmembrane transporter activity;substrate-specific transmembrane transpo…	cell part;centrosome;cytoplasmic part;cytoskeletal part;extracellular membrane-bounded organelle;extracellular organelle;extracellular region part;extracellular vesicular exosome;integral to membrane;integral to plasma membrane;intracellular membrane-bounded organelle;intracellular non-membrane-bounded organelle;intracellular organelle;intracellular organelle part;intracellular part;intrinsic to …	MFS_1			8	8	8	15.8	15.8	15.8	53.267	0	56.05	1246800000	44	0.159275	-0.144908	-0.328366	P53986	P53986	Monocarboxylate transporter 1	Slc16a1	371	Monocarboxylate transporter 1
22.7657	22.4414	22.8063	22.9387	22.8895	22.8318				biological regulation;cellular component organization;cellular component organization at cellular level;cellular component organization or biogenesis;cellular component organization or biogenesis at cellular level;cellular process;cellular response to stimulus;establishment of localization;establishment of localization in cell;establishment of protein localization;Golgi organization;intracellular…	binding;catalytic activity;GDP binding;GTP binding;GTPase activity;guanyl nucleotide binding;guanyl ribonucleotide binding;hydrolase activity;hydrolase activity, acting on acid anhydrides;hydrolase activity, acting on acid anhydrides, in phosphorus-containing anhydrides;nucleoside-triphosphatase activity;nucleotide binding;purine nucleotide binding;purine ribonucleoside triphosphate binding;purin…	cell part;cytoplasmic membrane-bounded vesicle;cytoplasmic part;cytoplasmic vesicle;endoplasmic reticulum membrane;endoplasmic reticulum part;endoplasmic reticulum-Golgi intermediate compartment membrane;extracellular membrane-bounded organelle;extracellular organelle;extracellular region part;extracellular vesicular exosome;Golgi apparatus;Golgi apparatus part;Golgi membrane;intracellular membra…	Ras			5	5	5	29.2	29.2	29.2	23.547	0	12.267	44364000	12	0.836695	-0.215542	-0.981902	P53994;P59279	P53994	Ras-related protein Rab-2A	Rab2a	372	Ras-related protein Rab-2A
29.077	29.1319	29.2031	29.2786	29.1308	28.9447				2-oxoglutarate metabolic process;acetyl-CoA catabolic process;acetyl-CoA metabolic process;carbohydrate metabolic process;carboxylic acid metabolic process;catabolic process;cellular aldehyde metabolic process;cellular carbohydrate metabolic process;cellular catabolic process;cellular ketone metabolic process;cellular metabolic process;cellular process;coenzyme catabolic process;coenzyme metaboli…	binding;catalytic activity;cation binding;coenzyme binding;cofactor binding;ion binding;isocitrate dehydrogenase (NADP+) activity;isocitrate dehydrogenase activity;magnesium ion binding;metal ion binding;NAD binding;nucleotide binding;oxidoreductase activity;oxidoreductase activity, acting on CH-OH group of donors;oxidoreductase activity, acting on the CH-OH group of donors, NAD or NADP as accept…	cell part;cytoplasmic part;extracellular membrane-bounded organelle;extracellular organelle;extracellular region part;extracellular vesicular exosome;intracellular membrane-bounded organelle;intracellular organelle;intracellular organelle part;intracellular part;membrane;membrane-bounded organelle;membrane-bounded vesicle;mitochondrial inner membrane;mitochondrial membrane;mitochondrial part;mito…	Iso_dh			24	24	22	57.5	57.5	56	50.906	0	193.79	4045100000	217	0.0649176	0.0192553	0.0947294	P54071	P54071	Isocitrate dehydrogenase [NADP], mitochondrial	Idh2	373	Isocitrate dehydrogenase [NADP], mitochondrial
26.1008	25.7572	26.4128	26.154	26.1866	26.4263				biological regulation;cellular component assembly;cellular component organization;cellular component organization or biogenesis;macromolecular complex assembly;macromolecular complex subunit organization;positive regulation of biological process;positive regulation of intracellular protein transport;positive regulation of intracellular transport;positive regulation of protein targeting to membran…	binding;enzyme binding;identical protein binding;protein binding;protein dimerization activity;protein homodimerization activity;RNA polymerase binding	blood microparticle;cell part;cytoplasm;cytoplasmic membrane-bounded vesicle;cytoplasmic part;cytoplasmic vesicle;cytoskeleton;endoplasmic reticulum;extracellular membrane-bounded organelle;extracellular organelle;extracellular region part;extracellular space;extracellular vesicular exosome;integral to membrane;integral to plasma membrane;intracellular membrane-bounded organelle;intracellular non…	Band_7			12	12	12	63.4	63.4	63.4	31.375	0	86.805	512830000	83	0.327083	-0.165362	-0.53709	P54116	P54116	Erythrocyte band 7 integral membrane protein	Stom	374	Stomatin
26.2362	25.67	25.9138	26.4957	26.372	26.8165				acylglycerol catabolic process;acylglycerol metabolic process;alcohol metabolic process;biosynthetic process;carboxylic acid catabolic process;carboxylic acid metabolic process;catabolic process;cellular biosynthetic process;cellular catabolic process;cellular ketone metabolic process;cellular lipid catabolic process;cellular lipid metabolic process;cellular macromolecule metabolic process;cellul…	binding;carboxylic ester hydrolase activity;catalytic activity;enzyme binding;hormone-sensitive lipase activity;hydrolase activity;hydrolase activity, acting on ester bonds;kinase binding;lipase activity;nucleic acid binding;protein binding;protein kinase binding;RNA binding;rRNA binding;rRNA primary transcript binding;triglyceride lipase activity	caveola;cell part;cytoplasm;cytoplasmic part;cytosol;intracellular membrane-bounded organelle;intracellular organelle;intracellular part;lipid particle;membrane part;membrane raft;membrane-bounded organelle;mitochondrion;nucleus;organelle;plasma membrane part	Abhydrolase_3;HSL_N	+	KO_WT	23	23	23	38.5	38.5	38.5	83.347	0	79.97	572790000	82	1.37615	-0.621427	-1.99941	P54310	P54310	Hormone-sensitive lipase	Lipe	375	Hormone-sensitive lipase
23.0995	23.0279	23.7098	23.008	23.1969	23.1901				ammonium transmembrane transport;ammonium transport;anatomical structure morphogenesis;anion transport;branching involved in mammary gland duct morphogenesis;branching morphogenesis of a tube;cation transport;cellular process;chloride transport;detection of abiotic stimulus;detection of external stimulus;detection of mechanical stimulus;detection of mechanical stimulus involved in sensory percept…	active transmembrane transporter activity;ammonium transmembrane transporter activity;anion transmembrane transporter activity;anion:cation symporter activity;cation transmembrane transporter activity;cation:chloride symporter activity;chloride transmembrane transporter activity;inorganic anion transmembrane transporter activity;inorganic cation transmembrane transporter activity;ion transmembran…	apical plasma membrane;basolateral plasma membrane;cell part;extracellular membrane-bounded organelle;extracellular organelle;extracellular region part;extracellular vesicular exosome;integral to membrane;intrinsic to membrane;membrane part;membrane-bounded organelle;membrane-bounded vesicle;organelle;plasma membrane part;vesicle	AA_permease;AA_permease_N			8	8	8	9	9	9	131.03	0	22.159	62187000	14	0.261067	0.147402	0.453512	P55012	P55012	Solute carrier family 12 member 2	Slc12a2	376	Solute carrier family 12 member 2
26.7727	27.8121	27.8159	27.6362	27.9385	27.4402				carboxylic acid catabolic process;carboxylic acid metabolic process;catabolic process;cellular catabolic process;cellular component organization;cellular component organization at cellular level;cellular component organization or biogenesis;cellular component organization or biogenesis at cellular level;cellular ketone metabolic process;cellular lipid catabolic process;cellular lipid metabolic pr…	active transmembrane transporter activity;adenyl nucleotide binding;adenyl ribonucleotide binding;ATP binding;ATPase activity;ATPase activity, coupled;ATPase activity, coupled to movement of substances;ATPase activity, coupled to transmembrane movement of substances;binding;catalytic activity;hydrolase activity;hydrolase activity, acting on acid anhydrides;hydrolase activity, acting on acid anhyd…	cell part;cytoplasmic part;integral to membrane;intracellular membrane-bounded organelle;intracellular organelle;intracellular organelle lumen;intracellular organelle part;intracellular part;intrinsic to membrane;membrane;membrane part;membrane-bounded organelle;membrane-enclosed lumen;microbody;microbody lumen;microbody membrane;microbody part;mitochondrial inner membrane;mitochondrial membrane;…	ABC_membrane_2;ABC_tran			23	23	23	42.2	42.2	42.2	75.474	0	120.98	1336800000	122	0.211	-0.204735	-0.429965	P55096	P55096	ATP-binding cassette sub-family D member 3	Abcd3	377	ATP-binding cassette sub-family D member 3
21.3266	21.4676	21.4055	19.6518	21.447	21.763				anatomical structure formation involved in morphogenesis;anatomical structure morphogenesis;axonogenesis;biological regulation;cell part morphogenesis;cell projection assembly;cell projection morphogenesis;cell projection organization;cellular component assembly;cellular component assembly at cellular level;cellular component assembly involved in morphogenesis;cellular component morphogenesis;cel…	binding;catalytic activity;cytoskeletal protein binding;enzyme binding;GDP binding;GTP binding;GTPase activity;GTPase binding;guanyl nucleotide binding;guanyl ribonucleotide binding;hydrolase activity;hydrolase activity, acting on acid anhydrides;hydrolase activity, acting on acid anhydrides, in phosphorus-containing anhydrides;myosin binding;myosin V binding;nucleoside-triphosphatase activity;nu…	cell body;cell part;cell projection;centrosome;cilium;clathrin-coated vesicle;coated vesicle;cytoplasmic membrane-bounded vesicle;cytoplasmic part;cytoplasmic vesicle;cytoplasmic vesicle membrane;cytoplasmic vesicle part;cytoskeletal part;dendrite;endocytic vesicle;endocytic vesicle membrane;endosomal part;endosome;endosome membrane;extracellular membrane-bounded organelle;extracellular organelle…	Ras			4	3	3	18.4	13	13	23.668	0	9.89	16727000	10	0.27123	0.445948	0.587801	P55258;Q8K386	P55258	Ras-related protein Rab-8A	Rab8a	378	Ras-related protein Rab-8A
25.4027	25.5493	24.7403	26.6674	26.6854	26.1946				ATP biosynthetic process;ATP metabolic process;biosynthetic process;cation transport;cellular biosynthetic process;cellular metabolic process;cellular nitrogen compound biosynthetic process;cellular nitrogen compound metabolic process;cellular process;establishment of localization;heterocycle biosynthetic process;heterocycle metabolic process;hydrogen transport;ion transport;metabolic process;mon…	ATPase activity;catalytic activity;hydrolase activity;hydrolase activity, acting on acid anhydrides;hydrolase activity, acting on acid anhydrides, in phosphorus-containing anhydrides;nucleoside-triphosphatase activity;pyrophosphatase activity	cell part;cytoplasmic part;extracellular membrane-bounded organelle;extracellular organelle;extracellular region part;extracellular vesicular exosome;integral to membrane;intracellular membrane-bounded organelle;intracellular organelle;intracellular organelle part;intracellular part;intrinsic to membrane;macromolecular complex;membrane;membrane part;membrane-bounded organelle;membrane-bounded ves…	WRW	+	KO_WT	3	3	3	34.1	34.1	34.1	10.344	0	7.4884	481220000	22	1.91107	-1.28504	-3.24317	P56135	P56135	ATP synthase subunit f, mitochondrial	Atp5j2	379	ATP synthase subunit f, mitochondrial
22.611	22.1177	22.8689	21.8958	22.019	21.8968				metabolic process	acylphosphatase activity;catalytic activity;hydrolase activity;hydrolase activity, acting on acid anhydrides;hydrolase activity, acting on acid anhydrides, in phosphorus-containing anhydrides	cell part;cytoplasmic part;intracellular membrane-bounded organelle;intracellular organelle;intracellular part;membrane-bounded organelle;mitochondrion;organelle	Acylphosphatase			5	5	5	35.8	35.8	35.8	11.877	0	12.684	31464000	14	1.24711	0.595354	1.83677	P56375	P56375	Acylphosphatase-2	Acyp2	381	Acylphosphatase-2
29.5875	29.8895	29.6608	30.1064	30.2577	30.1713				anatomical structure development;developmental process;substantia nigra development	catalytic activity;cation transmembrane transporter activity;cytochrome-c oxidase activity;heme-copper terminal oxidase activity;hydrogen ion transmembrane transporter activity;inorganic cation transmembrane transporter activity;ion transmembrane transporter activity;monovalent inorganic cation transmembrane transporter activity;oxidoreductase activity;oxidoreductase activity, acting on a heme gr…	cell part;cytoplasmic part;intracellular membrane-bounded organelle;intracellular organelle;intracellular organelle part;intracellular part;membrane;membrane-bounded organelle;membrane-enclosed lumen;mitochondrial inner membrane;mitochondrial intermembrane space;mitochondrial membrane;mitochondrial part;mitochondrion;organelle;organelle envelope lumen;organelle inner membrane;organelle membrane;o…	COX6B	+	KO_WT	8	8	8	64	64	64	10.071	0	26.601	6495800000	58	2.00333	-0.465809	-2.31805	P56391	P56391	Cytochrome c oxidase subunit 6B1	Cox6b1	384	Cytochrome c oxidase subunit 6B1
27.8109	27.6715	28.5526	28.8302	28.2767	28.5296					catalytic activity;cation transmembrane transporter activity;cytochrome-c oxidase activity;heme-copper terminal oxidase activity;hydrogen ion transmembrane transporter activity;inorganic cation transmembrane transporter activity;ion transmembrane transporter activity;monovalent inorganic cation transmembrane transporter activity;oxidoreductase activity;oxidoreductase activity, acting on a heme gr…	cell part;cytoplasmic part;integral to membrane;intracellular membrane-bounded organelle;intracellular organelle;intracellular organelle part;intracellular part;intrinsic to membrane;membrane part;membrane-bounded organelle;mitochondrial membrane part;mitochondrial part;mitochondrial respiratory chain;mitochondrion;organelle;organelle part;respiratory chain	COX7a			2	2	2	28.8	28.8	28.8	8.9863	0	16.127	2126300000	24	0.77663	-0.533838	-1.2808	P56392	P56392	Cytochrome c oxidase subunit 7A1, mitochondrial	Cox7a1	385	Cytochrome c oxidase subunit 7A1, mitochondrial
24.5255	24.7589	24.4415	24.8397	24.9241	24.4799				anatomical structure development;central nervous system development;developmental process;system development	catalytic activity;cation transmembrane transporter activity;cytochrome-c oxidase activity;heme-copper terminal oxidase activity;hydrogen ion transmembrane transporter activity;inorganic cation transmembrane transporter activity;ion transmembrane transporter activity;monovalent inorganic cation transmembrane transporter activity;oxidoreductase activity;oxidoreductase activity, acting on a heme gr…	cell part;cytoplasmic part;integral to membrane;intracellular membrane-bounded organelle;intracellular organelle;intracellular organelle part;intracellular part;intrinsic to membrane;membrane part;membrane-bounded organelle;mitochondrial membrane part;mitochondrial part;mitochondrial respiratory chain;mitochondrion;organelle;organelle part;respiratory chain	COX7B			2	2	2	10	10	10	9.0113	0.0031621	2.2149	166350000	6	0.446923	-0.172562	-0.648661	P56393	P56393	Cytochrome c oxidase subunit 7B, mitochondrial	Cox7b	386	Cytochrome c oxidase subunit 7B, mitochondrial
26.3256	24.7455	25.7715	25.7317	25.8917	25.7487				cation transport;copper ion transport;establishment of localization;ion transport;metal ion transport;transition metal ion transport;transport	binding;cation binding;copper chaperone activity;copper ion binding;ion binding;metal ion binding;metallochaperone activity;transition metal ion binding	cell part;cytoplasmic part;intracellular organelle part;intracellular part;membrane-enclosed lumen;mitochondrial intermembrane space;mitochondrial part;organelle envelope lumen;organelle part	COX17			4	4	4	71.4	71.4	71.4	6.784	0	20.001	348480000	23	0.140286	-0.176477	-0.311985	P56394	P56394	Cytochrome c oxidase copper chaperone	Cox17	387	Cytochrome c oxidase copper chaperone
25.0231	24.8884	25.0639	24.9874	24.4745	24.9325				carboxylic acid metabolic process;cellular ketone metabolic process;cellular lipid metabolic process;cellular metabolic process;cellular process;fatty acid metabolic process;lipid metabolic process;metabolic process;monocarboxylic acid metabolic process;organic acid metabolic process;oxoacid metabolic process;primary metabolic process;small molecule metabolic process	binding;catalytic activity;cation binding;CoA desaturase activity;enzyme binding;heme binding;ion binding;iron ion binding;metal ion binding;oxidoreductase activity;oxidoreductase activity, acting on paired donors, with incorporation or reduction of molecular oxygen;oxidoreductase activity, acting on paired donors, with oxidation of a pair of donors resulting in the reduction of molecular oxygen …	cell part;cytoplasmic part;endoplasmic reticulum membrane;endoplasmic reticulum part;extracellular membrane-bounded organelle;extracellular organelle;extracellular region part;extracellular vesicular exosome;integral to membrane;intracellular membrane-bounded organelle;intracellular organelle;intracellular organelle part;intracellular part;intrinsic to membrane;membrane;membrane part;membrane-bou…	Cyt-b5			6	6	6	47.8	47.8	47.8	15.241	0	13.122	195760000	28	0.493867	0.193659	0.714589	P56395	P56395	Cytochrome b5	Cyb5a	388	Cytochrome b5
31.298	31.0641	31.0764	31.519	31.0214	31.146				anatomical structure formation involved in morphogenesis;angiogenesis;ATP biosynthetic process;ATP hydrolysis coupled proton transport;ATP metabolic process;ATP synthesis coupled proton transport;biological regulation;biosynthetic process;cation homeostasis;cation transport;cell differentiation;cellular biosynthetic process;cellular cation homeostasis;cellular chemical homeostasis;cellular develo…	active transmembrane transporter activity;adenyl nucleotide binding;adenyl ribonucleotide binding;ATP binding;ATPase activity;ATPase activity, coupled;ATPase activity, coupled to movement of substances;ATPase activity, coupled to transmembrane movement of ions;ATPase activity, coupled to transmembrane movement of substances;binding;catalytic activity;cation transmembrane transporter activity;cati…	cell part;cell surface;cytoplasmic part;extracellular membrane-bounded organelle;extracellular organelle;extracellular region part;extracellular vesicular exosome;intracellular membrane-bounded organelle;intracellular non-membrane-bounded organelle;intracellular organelle;intracellular organelle part;intracellular part;macromolecular complex;membrane;membrane part;membrane-bounded organelle;membr…	ATP-synt_ab;ATP-synt_ab_C;ATP-synt_ab_N			25	25	25	72	72	72	56.3	0	281.97	17847000000	362	0.188386	-0.0826308	-0.308649	P56480	P56480	ATP synthase subunit beta, mitochondrial	Atp5b	390	ATP synthase subunit beta, mitochondrial
25.1357	25.388	25.7428	25.2512	24.9711	25.8689				aging;carboxylic acid metabolic process;cation transport;cellular ketone metabolic process;cellular lipid metabolic process;cellular metabolic process;cellular process;cellular response to chemical stimulus;cellular response to endogenous stimulus;cellular response to hormone stimulus;cellular response to organic substance;cellular response to stimulus;developmental process;establishment of local…	oxidative phosphorylation uncoupler activity;transmembrane transporter activity;transporter activity	cell part;cytoplasmic part;integral to membrane;intracellular membrane-bounded organelle;intracellular organelle;intracellular organelle part;intracellular part;intrinsic to membrane;membrane;membrane part;membrane-bounded organelle;mitochondrial inner membrane;mitochondrial membrane;mitochondrial part;mitochondrion;organelle;organelle inner membrane;organelle membrane;organelle part	Mito_carr			13	13	13	51.6	51.6	51.6	33.91	0	44.149	278890000	38	0.0638335	0.0584227	0.139658	P56501;P70406	P56501	Mitochondrial uncoupling protein 3	Ucp3	391	Mitochondrial uncoupling protein 3
22.7501	22.4978	23.5159	22.2198	22.6574	22.6997				biological regulation;biosynthetic process;cellular biosynthetic process;cellular macromolecule biosynthetic process;cellular macromolecule metabolic process;cellular metabolic process;cellular nitrogen compound metabolic process;cellular process;cellular response to abiotic stimulus;cellular response to ionizing radiation;cellular response to radiation;cellular response to stimulus;macromolecule…	activating transcription factor binding;binding;DNA binding;heat shock protein binding;molecular transducer activity;nucleic acid binding;protein binding;RNA binding;signal transducer activity;transcription factor binding;translation elongation factor activity;translation factor activity, nucleic acid binding	cell part;cytoplasm;cytoplasmic part;eukaryotic translation elongation factor 1 complex;intracellular membrane-bounded organelle;intracellular non-membrane-bounded organelle;intracellular organelle;intracellular organelle part;intracellular part;macromolecular complex;membrane-bounded organelle;non-membrane-bounded organelle;nuclear part;nucleolus;nucleus;organelle;organelle part;protein complex	EF-1_beta_acid;EF1_GNE			5	5	4	25.3	25.3	21.4	31.293	0	31.8	43394000	14	0.505443	0.39559	0.894151	P57776	P57776	Elongation factor 1-delta	Eef1d	393	Elongation factor 1-delta
23.2495	23.3476	23.1592	23.6332	23.3949	22.7502				actin cytoskeleton organization;actin filament bundle assembly;actin filament organization;actin filament-based process;biological regulation;cell junction assembly;cell junction organization;cell-cell junction assembly;cell-cell junction organization;cellular component assembly;cellular component assembly at cellular level;cellular component organization;cellular component organization at cellul…	actin binding;actin filament binding;binding;calcium ion binding;cation binding;cytoskeletal protein binding;hormone receptor binding;identical protein binding;ion binding;ligand-dependent nuclear receptor transcription coactivator activity;metal ion binding;nuclear hormone receptor binding;nucleoside binding;protein binding;protein binding transcription factor activity;protein dimerization activ…	actin filament bundle;actomyosin;adherens junction;anchoring junction;cell cortex part;cell junction;cell part;cell projection;cell-cell junction;cell-substrate adherens junction;cell-substrate junction;contractile fiber part;cortical cytoskeleton;cytoplasm;cytoplasmic part;cytoskeletal part;cytoskeleton;extracellular membrane-bounded organelle;extracellular organelle;extracellular region part;ex…	CH;EF-hand_6;EFhand_Ca_insen;Spectrin			11	11	8	15.1	15.1	11.1	104.98	0	27.98	65900000	20	0.00900604	-0.00737063	-0.0199581	P57780;Q9JI91;O88990	P57780	Alpha-actinin-4	Actn4	394	Alpha-actinin-4
21.1851	21.5877	21.2928	21.2132	21.9652	21.3918				alcohol biosynthetic process;alcohol metabolic process;biosynthetic process;cellular biosynthetic process;cellular lipid metabolic process;cellular metabolic process;cellular process;cholesterol biosynthetic process;cholesterol metabolic process;dimethylallyl diphosphate biosynthetic process;dimethylallyl diphosphate metabolic process;isoprenoid biosynthetic process;isoprenoid metabolic process;l…	binding;catalytic activity;cation binding;hydrolase activity;intramolecular oxidoreductase activity;intramolecular oxidoreductase activity, transposing C=C bonds;ion binding;isomerase activity;isopentenyl-diphosphate delta-isomerase activity;magnesium ion binding;manganese ion binding;metal ion binding;transition metal ion binding	cell part;cytoplasmic part;intracellular membrane-bounded organelle;intracellular organelle;intracellular part;membrane-bounded organelle;microbody;organelle;peroxisome	NUDIX			3	3	3	15	15	15	26.289	0	8.6557	17313000	5	0.261063	-0.1682	-0.471443	P58044	P58044	Isopentenyl-diphosphate Delta-isomerase 1	Idi1	395	Isopentenyl-diphosphate Delta-isomerase 1
22.3902	22.0977	22.0218	22.6849	20.2805	21.627				biosynthetic process;cellular biosynthetic process;cellular macromolecule biosynthetic process;cellular macromolecule metabolic process;cellular metabolic process;cellular process;cellular protein metabolic process;macromolecule biosynthetic process;macromolecule metabolic process;metabolic process;primary metabolic process;protein metabolic process;translation	structural constituent of ribosome;structural molecule activity	cell part;cytoplasmic part;intracellular membrane-bounded organelle;intracellular organelle;intracellular organelle part;intracellular part;macromolecular complex;membrane;membrane-bounded organelle;mitochondrial inner membrane;mitochondrial membrane;mitochondrial part;mitochondrial small ribosomal subunit;mitochondrion;organellar small ribosomal subunit;organelle;organelle inner membrane;organel…	Ribosomal_S21			2	2	2	31	31	31	10.561	0	6.031	29782000	11	0.381147	0.639107	0.794173	P58059	P58059	28S ribosomal protein S21, mitochondrial	Mrps21	396	28S ribosomal protein S21, mitochondrial
23.3639	23.1011	22.6244	23.5919	23.4329	23.3363				biosynthetic process;cellular biosynthetic process;cellular macromolecule biosynthetic process;cellular macromolecule metabolic process;cellular metabolic process;cellular process;cellular protein metabolic process;macromolecule biosynthetic process;macromolecule metabolic process;metabolic process;primary metabolic process;protein metabolic process;translation	binding;nucleic acid binding;RNA binding;rRNA binding;SSU rRNA binding;structural constituent of ribosome;structural molecule activity	cell part;cytoplasmic part;intracellular membrane-bounded organelle;intracellular organelle;intracellular organelle part;intracellular part;macromolecular complex;membrane-bounded organelle;mitochondrial part;mitochondrial small ribosomal subunit;mitochondrion;organellar small ribosomal subunit;organelle;organelle part;ribonucleoprotein complex;small ribosomal subunit	Ribosomal_S6			4	4	4	30.4	30.4	30.4	14.308	0	7.3133	64842000	15	0.861233	-0.423919	-1.28898	P58064	P58064	28S ribosomal protein S6, mitochondrial	Mrps6	397	28S ribosomal protein S6, mitochondrial
24.5901	24.7258	25.1408	24.779	24.6985	24.7308				biological regulation;biosynthetic process;cell differentiation;cellular biosynthetic process;cellular developmental process;cellular macromolecule biosynthetic process;cellular macromolecule metabolic process;cellular metabolic process;cellular process;developmental process;hemopoietic progenitor cell differentiation;macromolecule biosynthetic process;macromolecule metabolic process;metabolic pr…	binding;catalytic activity;enzyme binding;GTP binding;GTPase activity;guanyl nucleotide binding;guanyl ribonucleotide binding;hydrolase activity;hydrolase activity, acting on acid anhydrides;hydrolase activity, acting on acid anhydrides, in phosphorus-containing anhydrides;kinase binding;nucleic acid binding;nucleoside-triphosphatase activity;nucleotide binding;protein binding;protein kinase bind…	aggresome;cell part;cytoplasm;extracellular membrane-bounded organelle;extracellular organelle;extracellular region part;extracellular vesicular exosome;inclusion body;intracellular part;macromolecular complex;membrane;membrane-bounded organelle;membrane-bounded vesicle;organelle;plasma membrane;polysome;ribonucleoprotein complex;vesicle	EFG_C;EFG_II;EFG_IV;GTP_EFTU;GTP_EFTU_D2			18	18	18	24.8	24.8	24.8	95.313	0	66.369	189930000	57	0.189308	0.0827866	0.3097	P58252;O08810	P58252	Elongation factor 2	Eef2	399	Elongation factor 2
28.3327	28.1707	28.1357	28.4668	28.3334	28.5065				aging;anatomical structure formation involved in morphogenesis;apoptosis;biological regulation;cell aging;cell death;cellular component organization;cellular component organization at cellular level;cellular component organization or biogenesis;cellular component organization or biogenesis at cellular level;cellular membrane fusion;cellular membrane organization;cellular process;cellular response…	binding;catalytic activity;GTP binding;GTPase activity;guanyl nucleotide binding;guanyl ribonucleotide binding;hydrolase activity;hydrolase activity, acting on acid anhydrides;hydrolase activity, acting on acid anhydrides, in phosphorus-containing anhydrides;nucleoside-triphosphatase activity;nucleotide binding;purine nucleotide binding;purine ribonucleoside triphosphate binding;purine ribonucleo…	cell part;cell projection;cytoplasm;cytoplasmic part;dendrite;integral to membrane;intracellular membrane-bounded organelle;intracellular organelle;intracellular organelle part;intracellular part;intrinsic to membrane;membrane;membrane part;membrane-bounded organelle;membrane-enclosed lumen;mitochondrial crista;mitochondrial inner membrane;mitochondrial intermembrane space;mitochondrial membrane;…		+	KO_WT	45	45	45	52.1	52.1	52.1	111.34	0	295.15	2097400000	234	1.30107	-0.22252	-1.23524	P58281;P58682	P58281	Dynamin-like 120 kDa protein, mitochondrial;Dynamin-like 120 kDa protein, form S1	Opa1	400	Dynamin-like 120 kDa protein, mitochondrial
25.7057	25.7559	25.8595	25.634	25.2677	25.4411				apoptosis;biological regulation;cell death;cellular process;death;programmed cell death;regulation of apoptosis;regulation of biological process;regulation of cell death;regulation of cellular process;regulation of programmed cell death		cell part;cytoplasmic part;integral to membrane;intracellular membrane-bounded organelle;intracellular organelle;intracellular organelle part;intracellular part;intrinsic to membrane;membrane;membrane part;membrane-bounded organelle;mitochondrial membrane;mitochondrial part;mitochondrion;organelle;organelle membrane;organelle part	Bcl-2	+	KO_WT	9	9	9	36.2	36.2	36.2	46.719	0	63.835	322300000	34	1.32664	0.326115	1.5164	P59017	P59017	Bcl-2-like protein 13	Bcl2l13	401	Bcl-2-like protein 13
24.9028	24.7159	24.3996	24.2603	24.0483	23.8764				actin cytoskeleton organization;actin filament branching;actin filament bundle assembly;actin filament organization;actin filament-based process;adherens junction organization;anatomical structure development;anatomical structure formation involved in morphogenesis;anatomical structure morphogenesis;angiogenesis;biological adhesion;biological regulation;canonical Wnt receptor signaling pathway;ca…	binding;catalytic activity;enzyme binding;GTP binding;GTPase activity;GTP-dependent protein binding;guanyl nucleotide binding;guanyl ribonucleotide binding;hydrolase activity;hydrolase activity, acting on acid anhydrides;hydrolase activity, acting on acid anhydrides, in phosphorus-containing anhydrides;kinase binding;nucleoside-triphosphatase activity;nucleotide binding;protein binding;protein ki…	adherens junction;anchoring junction;apical part of cell;cell body;cell junction;cell part;cell periphery;cell projection;cell-cell junction;cell-substrate adherens junction;cell-substrate junction;cytoplasm;cytoplasmic membrane-bounded vesicle;cytoplasmic part;cytoplasmic vesicle;cytoskeletal part;cytosol;extracellular membrane-bounded organelle;extracellular organelle;extracellular region part;…	Ras	+	KO_WT	7	7	6	47.1	47.1	41.4	21.258	0	13.594	132320000	15	1.53179	0.611103	2.15108	P60766;Q8R527;Q9ER71	P60766	Cell division control protein 42 homolog	Cdc42	405	Cell division control protein 42 homolog
21.8398	22.0029	22.2775	22.12	22.6941	22.3262				antigen processing and presentation;biological regulation;cellular component organization;cellular component organization at cellular level;cellular component organization or biogenesis;cellular component organization or biogenesis at cellular level;cellular process;cellular response to stimulus;endosome organization;establishment of localization;establishment of localization in cell;establishmen…	binding;catalytic activity;GDP binding;GTP binding;GTPase activity;GTP-dependent protein binding;guanyl nucleotide binding;guanyl ribonucleotide binding;hydrolase activity;hydrolase activity, acting on acid anhydrides;hydrolase activity, acting on acid anhydrides, in phosphorus-containing anhydrides;nucleoside-triphosphatase activity;nucleotide binding;protein binding;purine nucleotide binding;pu…	cell part;cytoplasmic membrane-bounded vesicle;cytoplasmic part;cytoplasmic vesicle;early endosome;early endosome membrane;endocytic vesicle;endosomal part;endosome;endosome membrane;extracellular membrane-bounded organelle;extracellular organelle;extracellular region part;extracellular vesicular exosome;intracellular;intracellular membrane-bounded organelle;intracellular organelle;intracellular …	Ras			7	4	4	33.5	18.6	18.6	23.707	0	10.848	30268000	15	0.739261	-0.340036	-1.09352	P61021	P61021	Ras-related protein Rab-5B	Rab5b	407	Ras-related protein Rab-5B
21.4017	21.3542	19.099	21.4317	21.7041	21.2666				biological regulation;calcium ion-dependent exocytosis;cation homeostasis;cellular cation homeostasis;cellular chemical homeostasis;cellular component assembly;cellular component organization;cellular component organization at cellular level;cellular component organization or biogenesis;cellular component organization or biogenesis at cellular level;cellular homeostasis;cellular ion homeostasis;c…	binding;calcium ion binding;calcium-dependent protein binding;cation binding;cytoskeletal protein binding;enzyme binding;enzyme inhibitor activity;enzyme regulator activity;ion binding;kinase binding;kinase inhibitor activity;kinase regulator activity;metal ion binding;microtubule binding;protein binding;protein kinase inhibitor activity;protein kinase regulator activity;transporter activity;tubu…	adherens junction;anchoring junction;cell junction;cell part;cell-substrate adherens junction;cell-substrate junction;cytoplasm;cytoplasmic membrane-bounded vesicle;cytoplasmic part;cytoplasmic vesicle;cytoskeleton;cytosol;endoplasmic reticulum;endoplasmic reticulum-Golgi intermediate compartment;extracellular membrane-bounded organelle;extracellular organelle;extracellular region part;extracellu…	EF-hand_7			5	5	5	35.9	35.9	35.9	22.432	0	21.353	16183000	13	0.478582	-0.84918	-0.975612	P61022	P61022	Calcineurin B homologous protein 1	Chp1	408	Calcineurin B homologous protein 1
24.6339	24.8809	25.3364	25.2027	24.7782	25.2572				anatomical structure morphogenesis;antigen processing and presentation;axonogenesis;biological regulation;cell differentiation;cell part morphogenesis;cell projection morphogenesis;cell projection organization;cellular component morphogenesis;cellular component organization;cellular component organization at cellular level;cellular component organization or biogenesis;cellular component organizat…	binding;catalytic activity;cytoskeletal protein binding;GDP binding;GTP binding;GTPase activity;guanyl nucleotide binding;guanyl ribonucleotide binding;hydrolase activity;hydrolase activity, acting on acid anhydrides;hydrolase activity, acting on acid anhydrides, in phosphorus-containing anhydrides;myosin binding;myosin V binding;nucleoside-triphosphatase activity;nucleotide binding;protein bindi…	adherens junction;anchoring junction;cell junction;cell part;cell projection;cell-substrate adherens junction;cell-substrate junction;cilium;cytoplasmic membrane-bounded vesicle;cytoplasmic part;cytoplasmic vesicle;cytoplasmic vesicle membrane;cytoplasmic vesicle part;endocytic vesicle membrane;endoplasmic reticulum membrane;endoplasmic reticulum part;endoplasmic reticulum tubular network;endosom…	Ras			8	7	7	37.5	32	32	22.541	0	24.628	217650000	30	0.193742	-0.129002	-0.362924	P61027;Q9DD03	P61027	Ras-related protein Rab-10	Rab10	409	Ras-related protein Rab-10
19.1508	19.7682	19.4838	20.2821	20.0281	19.6962				adherens junction organization;antigen processing and presentation;biological regulation;cell junction organization;cell-cell junction organization;cellular component organization;cellular component organization at cellular level;cellular component organization or biogenesis;cellular component organization or biogenesis at cellular level;cellular localization;cellular macromolecule localization;c…	binding;catalytic activity;GDP binding;GTP binding;GTPase activity;guanyl nucleotide binding;guanyl ribonucleotide binding;hydrolase activity;hydrolase activity, acting on acid anhydrides;hydrolase activity, acting on acid anhydrides, in phosphorus-containing anhydrides;nucleoside-triphosphatase activity;nucleotide binding;protein binding;purine nucleotide binding;purine ribonucleoside triphospha…	cell part;cell pole;cell tip;clathrin-coated vesicle;coated vesicle;cytoplasmic membrane-bounded vesicle;cytoplasmic part;cytoplasmic vesicle;cytoplasmic vesicle membrane;cytoplasmic vesicle part;endocytic vesicle;endocytic vesicle membrane;endosome;extracellular membrane-bounded organelle;extracellular organelle;extracellular region part;extracellular vesicular exosome;Golgi apparatus part;Golgi…	Ras			3	2	2	17.9	12.6	12.6	23.603	0	6.9429	6242700	15	1.01915	-0.534506	-1.54399	P61028	P61028	Ras-related protein Rab-8B	Rab8b	410	Ras-related protein Rab-8B
21.1732	20.8146	20.7359	20.9733	19.4032	21.0192				biological regulation;cellular macromolecule metabolic process;cellular metabolic process;cellular nitrogen compound metabolic process;cellular process;macromolecule metabolic process;metabolic process;mRNA metabolic process;mRNA processing;negative regulation of biological process;negative regulation of cellular metabolic process;negative regulation of cellular process;negative regulation of mac…	binding;core promoter proximal region DNA binding;core promoter proximal region sequence-specific DNA binding;DNA binding;nucleic acid binding;nucleic acid binding transcription factor activity;regulatory region DNA binding;regulatory region nucleic acid binding;RNA binding;RNA polymerase II core promoter proximal region sequence-specific DNA binding;RNA polymerase II core promoter proximal regio…	adherens junction;anchoring junction;catalytic step 2 spliceosome;cell junction;cell part;cell projection;cell-substrate adherens junction;cell-substrate junction;chromatin;chromosomal part;cytoplasm;cytoskeletal part;extracellular membrane-bounded organelle;extracellular organelle;extracellular region part;extracellular vesicular exosome;focal adhesion;intracellular non-membrane-bounded organell…	KH_1;ROKNT			3	3	3	11	11	11	50.976	0	9.6135	10741000	3	0.333011	0.442662	0.683137	P61979	P61979	Heterogeneous nuclear ribonucleoprotein K	Hnrnpk	414	Heterogeneous nuclear ribonucleoprotein K
27.1276	27.1507	27.2672	26.3398	27.0674	27.0041				biological regulation;cellular process;cellular response to chemical stimulus;cellular response to endogenous stimulus;cellular response to hormone stimulus;cellular response to insulin stimulus;cellular response to organic substance;cellular response to peptide hormone stimulus;cellular response to stimulus;establishment of localization;establishment of localization in cell;establishment of prot…	actin binding;binding;cytoskeletal protein binding;enzyme binding;insulin-like growth factor receptor binding;kinase binding;protein binding;protein domain specific binding;protein kinase binding;protein kinase C binding;receptor binding	adherens junction;anchoring junction;cell junction;cell part;cell-substrate adherens junction;cell-substrate junction;cytoplasmic part;cytoplasmic vesicle membrane;cytoplasmic vesicle part;cytosol;extracellular membrane-bounded organelle;extracellular organelle;extracellular region part;extracellular vesicular exosome;focal adhesion;intracellular organelle part;intracellular part;membrane;membran…	14-3-3			14	14	9	58.7	58.7	40.9	28.302	0	171.01	833260000	64	0.731829	0.378094	1.12294	P61982	P61982	14-3-3 protein gamma;14-3-3 protein gamma, N-terminally processed	Ywhag	415	14-3-3 protein gamma
20.8813	21.1263	21.0914	18.9692	19.5916	19.6549				biological regulation;cell differentiation;cellular developmental process;cellular process;cellular response to stimulus;developmental process;intracellular signal transduction;osteoblast differentiation;positive regulation of biological process;positive regulation of cell migration;positive regulation of cell motility;positive regulation of cellular component movement;positive regulation of cell…	binding;GTP binding;guanyl nucleotide binding;guanyl ribonucleotide binding;nucleotide binding;purine nucleotide binding;purine ribonucleoside triphosphate binding;purine ribonucleotide binding;ribonucleotide binding	adherens junction;anchoring junction;cell junction;cell part;cell-substrate adherens junction;cell-substrate junction;extracellular membrane-bounded organelle;extracellular organelle;extracellular region part;extracellular vesicular exosome;focal adhesion;intracellular;membrane;membrane-bounded organelle;membrane-bounded vesicle;organelle;plasma membrane;vesicle	Ras	+	KO_WT	3	2	2	21.1	13.2	13.2	23.399	0	25.152	8326000	9	2.66442	1.62773	4.90606	P62071	P62071	Ras-related protein R-Ras2	Rras2	416	Ras-related protein R-Ras2
25.1724	24.7654	25.2293	25.1891	25.206	25.0533				cellular component organization;cellular component organization at cellular level;cellular component organization or biogenesis;cellular component organization or biogenesis at cellular level;cellular membrane organization;cellular process;chaperone-mediated protein transport;establishment of localization;establishment of localization in cell;establishment of protein localization;establishment of…	binding;cation binding;chaperone binding;identical protein binding;ion binding;metal ion binding;protein binding;protein dimerization activity;protein homodimerization activity;protein transporter activity;substrate-specific transporter activity;transporter activity	cell part;cytoplasmic part;intracellular membrane-bounded organelle;intracellular organelle;intracellular organelle part;intracellular part;macromolecular complex;membrane;membrane-bounded organelle;mitochondrial inner membrane;mitochondrial intermembrane space protein transporter complex;mitochondrial membrane;mitochondrial part;mitochondrion;organelle;organelle inner membrane;organelle membrane…	zf-Tim10_DDP			4	4	4	41.1	41.1	41.1	10.333	0	29.308	295930000	36	0.240123	-0.0937475	-0.369261	P62073	P62073	Mitochondrial import inner membrane translocase subunit Tim10	Timm10	417	Mitochondrial import inner membrane translocase subunit Tim10
25.5389	25.1596	25.3951	25.6167	25.3347	24.8112				establishment of localization;establishment of protein localization;protein transport;transport	binding;cation binding;ion binding;metal ion binding	cell part;cytoplasmic part;intracellular membrane-bounded organelle;intracellular non-membrane-bounded organelle;intracellular organelle;intracellular organelle part;intracellular part;membrane;membrane-bounded organelle;mitochondrial inner membrane;mitochondrial membrane;mitochondrial part;mitochondrion;non-membrane-bounded organelle;nuclear part;nucleolus;organelle;organelle inner membrane;orga…	zf-Tim10_DDP			6	6	6	73.7	73.7	73.7	10.458	0	74.345	287680000	30	0.158786	0.110336	0.30599	P62075	P62075	Mitochondrial import inner membrane translocase subunit Tim13	Timm13	418	Mitochondrial import inner membrane translocase subunit Tim13
23.5972	23.9013	23.7085	23.8923	23.9872	23.4273				establishment of localization;establishment of protein localization;protein transport;transport	binding;cation binding;ion binding;metal ion binding	cell part;cytoplasmic part;extracellular region part;extracellular space;intracellular membrane-bounded organelle;intracellular organelle;intracellular organelle part;intracellular part;membrane;membrane-bounded organelle;mitochondrial inner membrane;mitochondrial membrane;mitochondrial part;mitochondrion;organelle;organelle inner membrane;organelle membrane;organelle part	zf-Tim10_DDP			5	5	5	60.2	60.2	60.2	9.2864	0	20.138	89650000	20	0.0591811	-0.0332349	-0.112858	P62077	P62077	Mitochondrial import inner membrane translocase subunit Tim8 B	Timm8b	419	Mitochondrial import inner membrane translocase subunit Tim8 B
23.7776	23.9355	24.1258	23.1586	23.9989	24.2036				anatomical structure development;biological regulation;cell migration;cell motility;cellular chemical homeostasis;cellular component movement;cellular homeostasis;cellular ion homeostasis;cellular process;cerebral cortex development;chemical homeostasis;developmental process;establishment of localization;establishment of localization in cell;establishment of protein localization;hippocampus devel…	amine binding;amino acid binding;antigen binding;binding;carboxylic acid binding;channel regulator activity;enzyme binding;histone deacetylase binding;ion channel binding;MHC class II protein complex binding;MHC protein complex binding;phosphoprotein binding;phosphoserine binding;potassium channel regulator activity;protein binding;protein dimerization activity;protein domain specific binding;pro…	adherens junction;anchoring junction;axon;cell junction;cell part;cell projection;cell-substrate adherens junction;cell-substrate junction;cytoplasmic membrane-bounded vesicle;cytoplasmic part;cytoplasmic vesicle;cytoplasmic vesicle membrane;cytoplasmic vesicle part;cytoskeletal part;cytosol;extracellular membrane-bounded organelle;extracellular organelle;extracellular region part;extracellular v…	14-3-3			9	6	6	40	30.2	30.2	29.174	0	16.949	91737000	19	0.180836	0.159293	0.366018	P62259	P62259	14-3-3 protein epsilon	Ywhae	421	14-3-3 protein epsilon
26.3087	25.3986	25.7763	25.8805	25.2304	26.1647				biological regulation;cellular component assembly;cellular component assembly at cellular level;cellular component organization;cellular component organization at cellular level;cellular component organization or biogenesis;cellular component organization or biogenesis at cellular level;cellular macromolecular complex assembly;cellular macromolecular complex subunit organization;cellular process;…	binding;DNA binding;nucleic acid binding	cell part;chromosomal part;chromosome;extracellular membrane-bounded organelle;extracellular organelle;extracellular region part;extracellular vesicular exosome;intracellular non-membrane-bounded organelle;intracellular organelle;intracellular organelle part;intracellular part;macromolecular complex;membrane;membrane-bounded organelle;membrane-bounded vesicle;non-membrane-bounded organelle;nuclea…	Histone			5	5	5	47.6	47.6	47.6	11.367	0	21.149	402360000	36	0.0629922	0.0692933	0.143671	P62806	P62806	Histone H4	Hist1h4a	424	Histone H4
23.6817	23.4621	23.8758	23.8253	23.655	23.9078				ATP hydrolysis coupled proton transport;ATP metabolic process;biological regulation;calcium ion homeostasis;cation homeostasis;cation transport;cellular metabolic process;cellular nitrogen compound metabolic process;cellular process;chemical homeostasis;divalent inorganic cation homeostasis;energy coupled proton transport, against electrochemical gradient;establishment of localization;excretion;h…	adenyl nucleotide binding;adenyl ribonucleotide binding;ATP binding;binding;catalytic activity;cation transmembrane transporter activity;hydrogen ion transmembrane transporter activity;hydrolase activity;hydrolase activity, acting on acid anhydrides;hydrolase activity, acting on acid anhydrides, catalyzing transmembrane movement of substances;inorganic cation transmembrane transporter activity;io…	apical plasma membrane;basolateral plasma membrane;cell part;cell projection;cytoplasm;cytoplasmic membrane-bounded vesicle;cytoplasmic part;cytoplasmic vesicle;cytosol;endomembrane system;extracellular membrane-bounded organelle;extracellular organelle;extracellular region part;extracellular vesicular exosome;integral to membrane;intracellular membrane-bounded organelle;intracellular organelle;i…	ATP-synt_ab;ATP-synt_ab_C;ATP-synt_ab_N			7	7	7	17.6	17.6	17.6	56.55	0	30.155	92222000	28	0.364399	-0.122841	-0.510198	P62814;Q91YH6	P62814;Q91YH6	V-type proton ATPase subunit B, brain isoform	Atp6v1b2;Atp6v1b1	425	V-type proton ATPase subunit B, brain isoform;V-type proton ATPase subunit B, kidney isoform
24.2463	24.2028	24.4306	25.1281	25.1344	24.7108				anatomical structure morphogenesis;autophagic vacuole assembly;autophagy;biological adhesion;biological regulation;cargo loading into COPII-coated vesicle;cargo loading into vesicle;catabolic process;cell adhesion;cell migration;cell morphogenesis;cell morphogenesis involved in differentiation;cell motility;cell-substrate adhesion;cellular catabolic process;cellular component assembly;cellular co…	binding;catalytic activity;GTP binding;GTPase activity;guanyl nucleotide binding;guanyl ribonucleotide binding;hydrolase activity;hydrolase activity, acting on acid anhydrides;hydrolase activity, acting on acid anhydrides, in phosphorus-containing anhydrides;nucleoside-triphosphatase activity;nucleotide binding;purine nucleotide binding;purine ribonucleoside triphosphate binding;purine ribonucleo…	cell part;cytoplasmic membrane-bounded vesicle;cytoplasmic part;cytoplasmic vesicle;cytosol;early endosome;endoplasmic reticulum membrane;endoplasmic reticulum part;endosome;extracellular membrane-bounded organelle;extracellular organelle;extracellular region part;extracellular vesicular exosome;Golgi apparatus;Golgi apparatus part;Golgi membrane;intracellular membrane-bounded organelle;intracell…	Ras	+	KO_WT	8	4	4	38.5	25.4	25.4	22.677	0	27.003	170250000	17	1.95121	-0.697861	-2.71978	P62821	P62821	Ras-related protein Rab-1A	Rab1A	426	Ras-related protein Rab-1A
24.8601	25.0798	25.3274	24.8341	24.3835	24.4274				anatomical structure development;biological regulation;cell development;cellular developmental process;cellular process;cellular response to cAMP;cellular response to chemical stimulus;cellular response to organic substance;cellular response to stimulus;developmental process;endothelial cell development;epithelial cell development;establishment of endothelial barrier;establishment of localization…	binding;catalytic activity;enzyme binding;enzyme regulator activity;GTP binding;GTPase activity;GTPase binding;GTPase regulator activity;guanyl nucleotide binding;guanyl ribonucleotide binding;guanyl-nucleotide exchange factor activity;hydrolase activity;hydrolase activity, acting on acid anhydrides;hydrolase activity, acting on acid anhydrides, in phosphorus-containing anhydrides;nucleoside-trip…	cell junction;cell part;cell projection;cytoplasm;cytoplasmic part;early endosome;endosome;extracellular membrane-bounded organelle;extracellular organelle;extracellular region part;extracellular vesicular exosome;guanyl-nucleotide exchange factor complex;intracellular membrane-bounded organelle;intracellular organelle;intracellular part;late endosome;macromolecular complex;membrane;membrane-boun…	Ras			7	7	2	37	37	14.1	20.987	0	18.375	200100000	27	1.28724	0.540779	1.82099	P62835;P35276	P62835	Ras-related protein Rap-1A	Rap1a	428	Ras-related protein Rap-1A
23.7916	23.7745	23.4532	23.5177	24.1441	23.5334				activation of phospholipase C activity;activation of phospholipase C activity by G-protein coupled receptor protein signaling pathway coupled to IP3 second messenger;anatomical structure development;apoptosis;biological regulation;calcium ion homeostasis;cardiac muscle cell apoptosis;cation homeostasis;cell death;cell proliferation;cell surface receptor linked signaling pathway;cellular calcium i…	binding;catalytic activity;cytoskeletal protein binding;enzyme binding;GTPase activity;GTPase binding;hydrolase activity;hydrolase activity, acting on acid anhydrides;hydrolase activity, acting on acid anhydrides, in phosphorus-containing anhydrides;molecular transducer activity;nucleoside-triphosphatase activity;protein binding;protein complex binding;pyrophosphatase activity;signal transducer a…	cell body;cell part;cell projection;cell projection part;cilium;cilium part;cytoplasmic part;dendrite;extracellular membrane-bounded organelle;extracellular organelle;extracellular region part;extracellular vesicular exosome;extrinsic to internal side of plasma membrane;extrinsic to membrane;extrinsic to plasma membrane;heterotrimeric G-protein complex;intracellular organelle part;intracellular p…	WD40			9	5	5	42.6	26.5	26.5	37.377	0	22.474	85547000	19	0.0891324	-0.0585817	-0.175526	P62874	P62874	Guanine nucleotide-binding protein G(I)/G(S)/G(T) subunit beta-1	Gnb1	430	Guanine nucleotide-binding protein G(I)/G(S)/G(T) subunit beta-1
25.6652	25.9742	25.8283	25.6884	26.0319	25.8309				anatomical structure development;biological regulation;cell surface receptor linked signaling pathway;cellular process;cellular response to stimulus;developmental process;G-protein coupled receptor protein signaling pathway;metabolic process;regulation of biological process;regulation of cellular process;response to stimulus;signal transduction;substantia nigra development	binding;calcium channel regulator activity;catalytic activity;channel regulator activity;enzyme binding;GTPase activity;GTPase binding;hydrolase activity;hydrolase activity, acting on acid anhydrides;hydrolase activity, acting on acid anhydrides, in phosphorus-containing anhydrides;molecular transducer activity;nucleoside-triphosphatase activity;protein binding;protein complex binding;pyrophospha…	adherens junction;anchoring junction;cell body;cell junction;cell part;cell-substrate adherens junction;cell-substrate junction;cytoplasmic part;extracellular membrane-bounded organelle;extracellular organelle;extracellular region part;extracellular space;extracellular vesicular exosome;extrinsic to internal side of plasma membrane;extrinsic to membrane;extrinsic to plasma membrane;focal adhesion…	WD40			10	10	6	33.2	33.2	17.1	37.331	0	72.7	368970000	39	0.0729296	-0.0278168	-0.118999	P62880;P29387	P62880;P29387	Guanine nucleotide-binding protein G(I)/G(S)/G(T) subunit beta-2;Guanine nucleotide-binding protein subunit beta-4	Gnb2;Gnb4	431	Guanine nucleotide-binding protein G(I)/G(S)/G(T) subunit beta-2;Guanine nucleotide-binding protein subunit beta-4
28.7266	28.6121	29.0389	28.5907	28.8662	28.6432				apoptosis;biological regulation;cell death;cellular metabolic process;cellular process;death;electron transport chain;generation of precursor metabolites and energy;glial cell apoptosis;metabolic process;mitochondrial electron transport, cytochrome c to oxygen;negative regulation of biological process;negative regulation of biosynthetic process;negative regulation of cellular biosynthetic process…	binding;cation binding;electron carrier activity;heme binding;ion binding;iron ion binding;metal ion binding;tetrapyrrole binding;transition metal ion binding	cell part;cytoplasmic part;cytosol;intracellular organelle part;intracellular part;membrane part;membrane-enclosed lumen;mitochondrial intermembrane space;mitochondrial part;myelin sheath;organelle envelope lumen;organelle part;respiratory chain	Cytochrom_C			7	7	7	58.1	58.1	58.1	11.605	0	54.21	3106800000	64	0.238107	0.0924956	0.365682	P62897;CON__P62894;P00015	P62897	Cytochrome c, somatic	Cycs	432	Cytochrome c, somatic
19.6543	19.5373	19.9895	20.1689	20.2218	20.3919				biological regulation;cellular macromolecule metabolic process;cellular metabolic process;cellular nitrogen compound metabolic process;cellular process;chordate embryonic development;CRD-mediated mRNA stabilization;developmental process;embryo development;embryo development ending in birth or egg hatching;in utero embryonic development;macromolecule metabolic process;metabolic process;mRNA metabo…	binding;chromatin binding;core promoter proximal region DNA binding;core promoter proximal region sequence-specific DNA binding;DNA binding;nucleic acid binding;nucleic acid binding transcription factor activity;regulatory region DNA binding;regulatory region nucleic acid binding;RNA binding;RNA polymerase II core promoter proximal region sequence-specific DNA binding;RNA polymerase II core promo…	cell part;CRD-mediated mRNA stability complex;cytoplasm;cytoplasmic part;extracellular membrane-bounded organelle;extracellular organelle;extracellular region part;extracellular vesicular exosome;histone pre-mRNA 3'end processing complex;intracellular membrane-bounded organelle;intracellular non-membrane-bounded organelle;intracellular organelle;intracellular organelle part;intracellular part;mac…	CSD	+	KO_WT	2	2	2	10.6	10.6	10.6	35.73	0	6.685	6070500	7	1.61487	-0.533805	-2.12415	P62960	P62960	Nuclease-sensitive element-binding protein 1	Ybx1	433	Y-box-binding protein 1
23.4839	23.4839	23.5029	24.2678	24.1346	24.0959				actin cytoskeleton organization;actin filament organization;actin filament polymerization;actin filament-based process;actin polymerization or depolymerization;anatomical structure arrangement;anatomical structure development;anatomical structure homeostasis;anatomical structure morphogenesis;auditory receptor cell morphogenesis;axon guidance;biological adhesion;biological regulation;bone resorpt…	binding;calcium-dependent protein binding;catalytic activity;enzyme binding;enzyme regulator activity;GDP-dissociation inhibitor binding;GTP binding;GTPase activity;GTP-dependent protein binding;guanyl nucleotide binding;guanyl ribonucleotide binding;hydrolase activity;hydrolase activity, acting on acid anhydrides;hydrolase activity, acting on acid anhydrides, in phosphorus-containing anhydrides;…	actin filament;adherens junction;anchoring junction;cell body;cell junction;cell part;cell periphery;cell projection;cell projection membrane;cell projection part;cell-substrate adherens junction;cell-substrate junction;cytoplasm;cytoplasmic membrane-bounded vesicle;cytoplasmic part;cytoplasmic vesicle;cytoskeletal part;cytosol;early endosome membrane;endomembrane system;endosomal part;endosome m…	Ras	+	KO_WT	6	5	5	39.1	33.3	33.3	21.45	0	46.478	96218000	22	3.67971	-0.675831	-4.43335	P63001;P60764;Q05144	P63001;P60764;Q05144	Ras-related C3 botulinum toxin substrate 1;Ras-related C3 botulinum toxin substrate 3;Ras-related C3 botulinum toxin substrate 2	Rac1;Rac3;Rac2	434	Ras-related C3 botulinum toxin substrate 1;Ras-related C3 botulinum toxin substrate 3;Ras-related C3 botulinum toxin substrate 2
27.8157	27.7292	28.0807	28.0139	27.9547	27.8374				biological regulation;biosynthetic process;cellular biosynthetic process;cellular component disassembly;cellular component disassembly at cellular level;cellular component organization;cellular component organization at cellular level;cellular component organization or biogenesis;cellular component organization or biogenesis at cellular level;cellular macromolecular complex disassembly;cellular m…	adenyl nucleotide binding;adenyl ribonucleotide binding;antigen binding;ATP binding;ATPase activity;ATPase activity, coupled;binding;C3HC4-type RING finger domain binding;catalytic activity;enzyme binding;G-protein-coupled receptor binding;heat shock protein binding;hydrolase activity;hydrolase activity, acting on acid anhydrides;hydrolase activity, acting on acid anhydrides, in phosphorus-contai…	adherens junction;anchoring junction;blood microparticle;cell junction;cell part;cell-substrate adherens junction;cell-substrate junction;cytoplasmic membrane-bounded vesicle;cytoplasmic part;cytoplasmic vesicle;cytosol;extracellular membrane-bounded organelle;extracellular organelle;extracellular region part;extracellular space;extracellular vesicular exosome;focal adhesion;intracellular;intrace…	HSP70			29	29	19	56.5	56.5	41.2	70.87	0	189.9	1658300000	180	0.196292	-0.0601571	-0.276252	P63017;Q61696;P16627;P17879	P63017	Heat shock cognate 71 kDa protein	Hspa8	436	Heat shock cognate 71 kDa protein
18.9083	19.4972	20.7148	22.328	22.0772	22.5904				anatomical structure morphogenesis;biological adhesion;biological regulation;calcium ion-dependent exocytosis;cell activation;cell activation involved in immune response;cell adhesion;cell morphogenesis;cell morphogenesis involved in differentiation;cell-substrate adhesion;cellular component assembly;cellular component assembly at cellular level;cellular component morphogenesis;cellular component…	binding;calcium-dependent protein binding;calmodulin binding;lipid binding;phospholipid binding;protein binding;SNAP receptor activity;SNARE binding;syntaxin binding;syntaxin-1 binding	apical plasma membrane;cell junction;cell part;cell projection;cell projection part;cell surface;clathrin coated vesicle membrane;clathrin-coated vesicle;coated vesicle;coated vesicle membrane;cytoplasmic membrane-bounded vesicle;cytoplasmic part;cytoplasmic vesicle;cytoplasmic vesicle membrane;cytoplasmic vesicle part;cytosol;endosome;extracellular membrane-bounded organelle;extracellular organe…	Synaptobrevin	+	KO_WT	2	2	2	23.3	23.3	23.3	11.48	0	15.044	37078000	8	2.04848	-2.62508	-4.02516	P63024;P63044	P63024;P63044	Vesicle-associated membrane protein 3;Vesicle-associated membrane protein 2	Vamp3;Vamp2	437	Vesicle-associated membrane protein 3;Vesicle-associated membrane protein 2
26.6607	26.3989	26.7656	27.0086	27.0566	27.2907				anion transport;carboxylic acid metabolic process;carboxylic acid transport;cellular ketone metabolic process;cellular metabolic process;cellular process;establishment of localization;establishment of localization in cell;intracellular transport;ion transport;metabolic process;mitochondrial pyruvate transport;mitochondrial transport;monocarboxylic acid metabolic process;monocarboxylic acid transp…		cell part;cytoplasmic part;integral to membrane;intracellular membrane-bounded organelle;intracellular organelle;intracellular organelle part;intracellular part;intrinsic to membrane;membrane;membrane part;membrane-bounded organelle;mitochondrial inner membrane;mitochondrial membrane;mitochondrial part;mitochondrion;organelle;organelle inner membrane;organelle membrane;organelle part	MPC	+	KO_WT	4	4	4	39.4	39.4	39.4	12.454	0	7.6726	1173700000	18	1.66425	-0.510227	-2.12972	P63030	P63030	Mitochondrial pyruvate carrier 1	Mpc1	439	Mitochondrial pyruvate carrier 1
20.828	21.6104	21.3975	20.3823	21.3536	21.3914				androgen receptor signaling pathway;biological regulation;cell motility;cellular component movement;cellular localization;cellular macromolecule localization;cellular macromolecule metabolic process;cellular metabolic process;cellular process;cellular protein localization;cellular protein metabolic process;cellular response to stimulus;cellular response to stress;detection of stimulus;DNA damage …	adenyl nucleotide binding;adenyl ribonucleotide binding;ATP binding;binding;C3HC4-type RING finger domain binding;cation binding;chaperone binding;enzyme binding;G-protein-coupled receptor binding;heat shock protein binding;Hsp70 protein binding;ion binding;lipoprotein particle receptor binding;low-density lipoprotein particle receptor binding;metal ion binding;nucleotide binding;protein binding;…	cell part;cytoplasmic part;cytosol;endoplasmic reticulum;extracellular membrane-bounded organelle;extracellular organelle;extracellular region part;extracellular vesicular exosome;intracellular membrane-bounded organelle;intracellular organelle;intracellular part;macromolecular complex;membrane;membrane-bounded organelle;membrane-bounded vesicle;mitochondrion;nucleus;organelle;perinuclear region …	CTDII;DnaJ;DnaJ_CXXCXGXG			3	3	3	6.8	6.8	6.8	44.868	0	5.1444	14625000	11	0.22874	0.236223	0.468254	P63037	P63037	DnaJ homolog subfamily A member 1	Dnaja1	440	DnaJ homolog subfamily A member 1
31.2721	31.3049	31.2377	31.3446	31.1802	31.1333				activation of caspase activity;activation of immune response;activation of innate immune response;adaptive immune response;adaptive immune response based on somatic recombination of immune receptors built from immunoglobulin superfamily domains;B cell activation;B cell activation involved in immune response;B cell cytokine production;B cell mediated immunity;B cell proliferation;biological regula…	adenyl nucleotide binding;adenyl ribonucleotide binding;ATP binding;binding;chaperone binding;double-stranded RNA binding;enzyme binding;lipopolysaccharide binding;nucleic acid binding;nucleotide binding;p53 binding;protein binding;purine nucleotide binding;purine ribonucleoside triphosphate binding;purine ribonucleotide binding;ribonucleotide binding;RNA binding;ubiquitin protein ligase binding	cell part;cell surface;coated pit;coated vesicle;cyclin-dependent protein kinase activating kinase holoenzyme complex;cytoplasm;cytoplasmic membrane-bounded vesicle;cytoplasmic part;cytoplasmic vesicle;cytosol;early endosome;endosome;extracellular membrane-bounded organelle;extracellular organelle;extracellular region part;extracellular space;extracellular vesicular exosome;intracellular membrane…	Cpn60_TCP1			36	36	36	73.1	73.1	73.1	60.955	0	323.31	17053000000	495	0.319963	0.0522397	0.312952	P63038	P63038	60 kDa heat shock protein, mitochondrial	Hspd1	441	60 kDa heat shock protein, mitochondrial
23.4726	23.1318	23.3839	23.0956	23.842	23.199				amine transport;biological regulation;cellular component assembly;cellular component assembly at cellular level;cellular component organization;cellular component organization at cellular level;cellular component organization or biogenesis;cellular component organization or biogenesis at cellular level;cellular process;establishment of Golgi localization;establishment of localization;establishmen…	binding;enzyme binding;identical protein binding;kinase binding;protein binding;protein domain specific binding;protein kinase binding;transcription factor binding	adherens junction;anchoring junction;blood microparticle;cell junction;cell leading edge;cell part;cell-substrate adherens junction;cell-substrate junction;cytoplasmic membrane-bounded vesicle;cytoplasmic part;cytoplasmic vesicle;cytoplasmic vesicle membrane;cytoplasmic vesicle part;cytoskeletal part;cytosol;extracellular membrane-bounded organelle;extracellular organelle;extracellular region par…	14-3-3			8	4	4	35.1	21.2	21.2	27.771	0	67.963	66879000	24	0.0676877	-0.0494188	-0.139275	P63101	P63101	14-3-3 protein zeta/delta	Ywhaz	442	14-3-3 protein zeta/delta
21.1972	21.246	21.6354	21.7216	21.5389	22.0112				aging;apoptosis;biological regulation;cell death;cellular process;death;developmental process;establishment of localization;establishment of localization in cell;establishment of protein localization;establishment of RNA localization;intracellular protein transport;intracellular transport;mRNA export from nucleus;mRNA transport;negative regulation of apoptosis;negative regulation of biological pr…	binding;nucleic acid binding;protein binding;protein N-terminus binding;ribonucleoprotein binding;ribosome binding;RNA binding;snRNA binding;translation elongation factor activity;translation factor activity, nucleic acid binding;U6 snRNA binding	annulate lamellae;cell body;cell part;cell projection;cytoplasm;cytoplasmic part;dendrite;endoplasmic reticulum membrane;endoplasmic reticulum part;extracellular membrane-bounded organelle;extracellular organelle;extracellular region part;extracellular vesicular exosome;intracellular membrane-bounded organelle;intracellular organelle;intracellular organelle part;intracellular part;macromolecular …	eIF-5a			3	3	3	27.3	27.3	27.3	16.832	0	7.0581	19693000	7	0.953222	-0.397717	-1.3469	P63242;Q8BGY2	P63242;Q8BGY2	Eukaryotic translation initiation factor 5A-1;Eukaryotic translation initiation factor 5A-2	Eif5a;Eif5a2	443	Eukaryotic translation initiation factor 5A-1;Eukaryotic translation initiation factor 5A-2
28.9752	29.0717	29.1198	29.0068	29.1587	28.7197				actin cytoskeleton organization;actin filament-based process;actomyosin structure organization;anatomical structure homeostasis;biological adhesion;biological regulation;cell adhesion;cell-cell adhesion;cellular component organization;cellular component organization at cellular level;cellular component organization or biogenesis;cellular component organization or biogenesis at cellular level;cell…	adenyl nucleotide binding;adenyl ribonucleotide binding;ATP binding;binding;enzyme binding;identical protein binding;nucleotide binding;protein binding;purine nucleotide binding;purine ribonucleoside triphosphate binding;purine ribonucleotide binding;ribonucleotide binding;structural constituent of cytoskeleton;structural molecule activity;ubiquitin protein ligase binding	actin cytoskeleton;blood microparticle;cell part;contractile fiber;contractile fiber part;costamere;cytoplasmic part;cytoskeletal part;cytoskeleton;cytosol;extracellular membrane-bounded organelle;extracellular organelle;extracellular region part;extracellular space;extracellular vesicular exosome;filamentous actin;intracellular membrane-bounded organelle;intracellular non-membrane-bounded organe…	Actin			20	20	1	71.5	71.5	4.5	41.792	0	186.35	3813400000	210	0.278376	0.0938524	0.398451	P63260	P63260	Actin, cytoplasmic 2;Actin, cytoplasmic 2, N-terminally processed	Actg1	445	Actin, cytoplasmic 2
24.0062	23.9013	23.6863	23.4345	23.5232	23.4244				actin cytoskeleton organization;actin cytoskeleton reorganization;actin filament-based process;anatomical structure formation involved in morphogenesis;biological regulation;cellular component organization;cellular component organization at cellular level;cellular component organization or biogenesis;cellular component organization or biogenesis at cellular level;cellular localization;cellular pr…	ATPase binding;binding;catalytic activity;cytoskeletal protein binding;Edg-2 lysophosphatidic acid receptor binding;endothelial differentiation G-protein coupled receptor binding;enzyme binding;GDP binding;G-protein-coupled receptor binding;GTP binding;GTPase activity;guanyl nucleotide binding;guanyl ribonucleotide binding;hydrolase activity;hydrolase activity, acting on acid anhydrides;hydrolase…	adherens junction;anchoring junction;cell division site part;cell junction;cell part;cell surface;cell-substrate adherens junction;cell-substrate junction;cleavage furrow;cytoplasmic membrane-bounded vesicle;cytoplasmic part;cytoplasmic vesicle;cytoplasmic vesicle membrane;cytoplasmic vesicle part;endocytic vesicle;extracellular membrane-bounded organelle;extracellular organelle;extracellular reg…	Ras	+	KO_WT	5	5	3	27.2	27.2	18.4	23.553	0	25.344	91594000	25	1.8174	0.403893	2.02713	P63321	P63321	Ras-related protein Ral-A	Rala	446	Ras-related protein Ral-A
30.0434	30.1774	30.2769	30.0793	29.9708	29.9229				anatomical structure morphogenesis;apoptosis;biological regulation;biosynthetic process;cell death;cell differentiation;cellular biosynthetic process;cellular component organization;cellular component organization at cellular level;cellular component organization or biogenesis;cellular component organization or biogenesis at cellular level;cellular developmental process;cellular macromolecule bio…	binding;DNA binding;enzyme binding;histone deacetylase binding;nucleic acid binding;nucleic acid binding transcription factor activity;protein binding;regulatory region DNA binding;regulatory region nucleic acid binding;sequence-specific DNA binding RNA polymerase II transcription factor activity;sequence-specific DNA binding transcription factor activity;transcription regulatory region DNA bindi…	cell part;cell surface;cytoplasm;cytoplasmic part;extracellular membrane-bounded organelle;extracellular organelle;extracellular region part;extracellular vesicular exosome;extrinsic to membrane;extrinsic to mitochondrial outer membrane;extrinsic to organelle membrane;integral to membrane;integral to plasma membrane;intracellular membrane-bounded organelle;intracellular organelle;intracellular or…	Band_7			19	19	19	81.6	81.6	81.6	29.82	0	175.71	6993600000	119	1.00092	0.174861	0.961036	P67778	P67778	Prohibitin	Phb	448	Prohibitin
25.1963	25.3861	26.8573	25.9327	24.5578	24.7414				actin cytoskeleton organization;actin filament organization;actin filament-based movement;actin filament-based process;actin-mediated cell contraction;actin-myosin filament sliding;actomyosin structure organization;anatomical structure development;anatomical structure formation involved in morphogenesis;anatomical structure morphogenesis;biological regulation;cardiac muscle contraction;cardiac mu…	adenyl nucleotide binding;adenyl ribonucleotide binding;ATP binding;ATPase activity;binding;catalytic activity;cytoskeletal protein binding;enzyme binding;hydrolase activity;hydrolase activity, acting on acid anhydrides;hydrolase activity, acting on acid anhydrides, in phosphorus-containing anhydrides;kinase binding;myosin binding;nucleoside-triphosphatase activity;nucleotide binding;protein bind…	actin cytoskeleton;actin filament;actin filament bundle;actomyosin;actomyosin, actin part;adherens junction;anchoring junction;blood microparticle;cell junction;cell part;cell periphery;cell-substrate adherens junction;cell-substrate junction;contractile fiber;contractile fiber part;cytoplasm;cytoplasmic part;cytoskeletal part;cytoskeleton;extracellular membrane-bounded organelle;extracellular or…	Actin			15	5	5	49.6	23.1	23.1	42.051	0	11.154	474260000	36	0.469186	0.735963	0.944553	P68134;P68033;P62737;P63268	P68134;P68033;P62737;P63268	Actin, alpha skeletal muscle;Actin, alpha cardiac muscle 1;Actin, aortic smooth muscle;Actin, gamma-enteric smooth muscle	Acta1;Actc1;Acta2;Actg2	449	Actin, alpha skeletal muscle;Actin, alpha cardiac muscle 1;Actin, aortic smooth muscle;Actin, gamma-enteric smooth muscle
23.1884	23.2924	23.7045	22.6794	22.6004	22.9489				anatomical structure development;biological regulation;developmental process;negative regulation of biological process;negative regulation of biosynthetic process;negative regulation of cellular biosynthetic process;negative regulation of cellular macromolecule biosynthetic process;negative regulation of cellular metabolic process;negative regulation of cellular process;negative regulation of gen…		adherens junction;anchoring junction;cell junction;cell part;cell-substrate adherens junction;cell-substrate junction;cytoplasmic part;cytoplasmic vesicle membrane;cytoplasmic vesicle part;cytosol;extracellular membrane-bounded organelle;extracellular organelle;extracellular region part;extracellular vesicular exosome;focal adhesion;intracellular organelle part;intracellular part;macromolecular c…	14-3-3	+	KO_WT	7	3	3	32.2	18.4	18.4	27.778	0	37.98	55000000	14	1.57961	0.652157	2.2515	P68254	P68254	14-3-3 protein theta	Ywhaq	450	14-3-3 protein theta
25.123	25.2302	25.0084	24.8729	25.0443	25.0247				cellular component assembly;cellular component assembly at cellular level;cellular component organization;cellular component organization at cellular level;cellular component organization or biogenesis;cellular component organization or biogenesis at cellular level;cellular macromolecular complex assembly;cellular macromolecular complex subunit organization;cellular process;cellular protein compl…	binding;catalytic activity;GTP binding;GTPase activity;guanyl nucleotide binding;guanyl ribonucleotide binding;hydrolase activity;hydrolase activity, acting on acid anhydrides;hydrolase activity, acting on acid anhydrides, in phosphorus-containing anhydrides;nucleoside-triphosphatase activity;nucleotide binding;purine nucleotide binding;purine ribonucleoside triphosphate binding;purine ribonucleo…	cell part;cytoplasm;cytoplasmic microtubule;cytoplasmic part;cytoskeletal part;endosome;extracellular membrane-bounded organelle;extracellular organelle;extracellular region part;extracellular vesicular exosome;intracellular membrane-bounded organelle;intracellular organelle;intracellular organelle part;intracellular part;macromolecular complex;membrane-bounded organelle;membrane-bounded vesicle;…	Tubulin;Tubulin_C			11	11	1	30.3	30.3	2.9	49.909	0	42.718	207810000	39	0.767866	0.139892	0.760808	P68373;P68369;P05214;Q9JJZ2	P68373;P68369;P05214	Tubulin alpha-1C chain;Tubulin alpha-1A chain;Tubulin alpha-3 chain	Tuba1c;Tuba1a;Tuba3a	452	Tubulin alpha-1C chain;Tubulin alpha-1A chain;Tubulin alpha-3 chain
24.6454	24.6549	24.9794	25.1269	25.6186	25.1265				cell projection organization;cellular component assembly;cellular component assembly at cellular level;cellular component organization;cellular component organization at cellular level;cellular component organization or biogenesis;cellular component organization or biogenesis at cellular level;cellular macromolecular complex assembly;cellular macromolecular complex subunit organization;cellular p…	binding;catalytic activity;double-stranded RNA binding;GTP binding;GTPase activity;guanyl nucleotide binding;guanyl ribonucleotide binding;hydrolase activity;hydrolase activity, acting on acid anhydrides;hydrolase activity, acting on acid anhydrides, in phosphorus-containing anhydrides;nucleic acid binding;nucleoside-triphosphatase activity;nucleotide binding;purine nucleotide binding;purine ribo…	axon part;cell body;cell part;cell projection;cell projection part;cilium;cytoplasm;cytoskeletal part;extracellular membrane-bounded organelle;extracellular organelle;extracellular region part;extracellular vesicular exosome;internode region of axon;intracellular membrane-bounded organelle;intracellular organelle;intracellular organelle part;intracellular part;macromolecular complex;membrane-boun…	Tubulin;Tubulin_C			16	16	4	51.5	51.5	13.7	49.83	0	74.325	255520000	53	1.26224	-0.530787	-1.78514	P68372;Q9D6F9;Q922F4;CON__ENSEMBL:ENSBTAP00000025008;A2AQ07	P68372;Q9D6F9	Tubulin beta-4B chain;Tubulin beta-4A chain	Tubb4b;Tubb4a	453	Tubulin beta-4B chain;Tubulin beta-4A chain
24.0753	24.0845	23.7455	23.6119	23.9774	23.6659				biological regulation;regulation of behavior;regulation of biological process;regulation of cell migration;regulation of cell motility;regulation of cellular component movement;regulation of cellular process;regulation of chemotaxis;regulation of immune system process;regulation of leukocyte chemotaxis;regulation of leukocyte migration;regulation of localization;regulation of locomotion;regulatio…		cell cortex part;cell part;cell projection;cortical cytoskeleton;cytoplasmic part;cytoskeleton;intracellular;intracellular non-membrane-bounded organelle;intracellular organelle;intracellular part;membrane;microvillus;non-membrane-bounded organelle;organelle;organelle part;stereocilium	Guanylate_kin;PDZ;SH3_2			11	11	11	29	29	29	52.227	0	41.365	95552000	40	0.609901	0.216707	0.835478	P70290	P70290	55 kDa erythrocyte membrane protein	Mpp1	456	55 kDa erythrocyte membrane protein
[truncated: 650 more rows]
