# Supplementary material for: FAM210A is essential for cold-induced mitochondrial remodeling in brown adipocytes
Source: Nat Commun. 2023 Oct 10;14:6344. doi: 10.1038/s41467-023-41988-y (PMC10564795; doi:10.1038/s41467-023-41988-y)
Supplement: Supplementary file 8 — Source Data [file 41467_2023_41988_MOESM8_ESM.zip]

Archive with 4 entries (4 files):
- Source data.xlsx
- __MACOSX/._Source data.xlsx
- Source data_CaIR analysis_(Fig.3k_S2g-j_S5g_S5h).xlsx
- __MACOSX/._Source data_CaIR analysis_(Fig.3k_S2g-j_S5g_S5h).xlsx
