# Supplementary material for: FAM210A is essential for cold-induced mitochondrial remodeling in brown adipocytes
Source: Nat Commun. 2023 Oct 10;14:6344. doi: 10.1038/s41467-023-41988-y (PMC10564795; doi:10.1038/s41467-023-41988-y)
Supplement: Supplementary file 8 — Source Data [file 41467_2023_41988_MOESM8_ESM.zip › Source data.xlsx]

## Sheet: Figure 1
	Fig. 1b
	Class 1					Class 2					Class 3
	30°C	6h	24h	3d	7d	30°C	6h	24h	3d	7d	30°C	6h	24h	3d	7d
	0.368	0.056	0	0	0	0.263	0.611	0.769	0.5	0	0.368	0.333	0.231	0.5	1
	0.25	0	0	0	0	0.5	0.556	0.923	0.25	0.353	0.25	0.444	0.077	0.75	0.647
	0.235	0.03	0	0	0	0.353	0.485	0.703	0.3	0.059	0.412	0.485	0.297	0.7	0.941
	1	0	0	0	0	0	0.643	0.5	0.444	0.095	0	0.357	0.5	0.556	0.905
	0.3	0	0	0	0	0.2	0.643	0.808	0.462	0.158	0.5	0.357	0.192	0.538	0.842
	0.235	0	0	0	0	0.588	0.727	0.706	0.414	0.167	0.176	0.273	0.294	0.586	0.833
	0.172	0.071	0	0	0	0.517	0.643	0.625	0.308	0.167	0.31	0.286	0.375	0.692	0.833
	0.458	0	0	0	0	0.208	0.632	0.833	0.412	0.143	0.333	0.368	0.167	0.588	0.857
	0.267	0	0	0	0	0.4	0.739	0.647	0.182	0.308	0.333	0.261	0.353	0.818	0.692
	0.29	0	0	0.067	0	0.323	0.632	0.531	0.333	0.154	0.387	0.368	0.469	0.6	0.846
	0.414	0	0	0.056	0	0.241	0.615	0.68	0.444	0.148	0.345	0.385	0.32	0.5	0.852
	0.027	0	0	0	0	0.459	0.706	0.667	0.292	0.304	0.514	0.294	0.333	0.708	0.696
	0.25	0	0	0	0	0.25	0.708	0.786	0.6	0.111	0.5	0.292	0.214	0.4	0.889
	0.067	0	0	0	0	0.533	0.72	0.816	0.524	0.211	0.4	0.28	0.184	0.476	0.789
	0.357	0	0	0	0	0.357	0.813	0.756	0.351	0.36	0.286	0.188	0.244	0.649	0.64
	0	0	0	0	0	0.556	0.69	0.829	0.368	0.333	0.444	0.31	0.171	0.632	0.667
	0.111	0	0	0	0	0.444	0.778	0.619	0.333	0.267	0.444	0.222	0.381	0.667	0.733
	0	0.056	0	0	0	0.75	0.778	0.667	0.5	0.286	0.25	0.167	0.333	0.5	0.714
	0.1	0	0	0	0	0.4	0.929	0.622	0.542	0.28	0.5	0.071	0.378	0.458	0.72
	0.071	0	0	0	0	0.429	0.88	0.811	0.216	0.3	0.5	0.12	0.189	0.784	0.7
	0.3889	0	0	0	0	0.2222	0.733	0.579	0.4	0.429	0.3889	0.267	0.421	0.6	0.571
	0.2143	0	0	0	0	0.2143	0.84	0.697	0.417	0.259	0.5714	0.16	0.303	0.583	0.741
	0.5556	0	0	0	0	0.3333	0.786	0.56	0.32	0.35	0.1111	0.214	0.44	0.68	0.65
	0.4737	0	0	0	0	0.2105	0.818	0.516	0.5	0.1	0.3158	0.182	0.484	0.5	0.9
	0.5714	0	0	0	0	0	0.607	0.556	0.1875	0.3158	0.4286	0.393	0.444	0.8125	0.6842
	0.5	0.125	0	0	0	0.25	0.875	0.761	0.2	0.2778	0.25	0	0.239	0.8	0.7222
	1	0.1111	0	0	0	0	0.7778	0.652	0.2222	0.45	0	0.1111	0.348	0.7778	0.55
	0.375	0.08	0	0	0	0.25	0.88	0.543	0.3684	0.2143	0.375	0.04	0.457	0.6316	0.7857
	0.1875	0.0625	0	0	0	0.3125	0.875	0.513	0.1818	0.3529	0.5	0.0625	0.487	0.8182	0.6471
	0.3125	0.1053	0	0	0	0.0625	0.8421	0.63	0.3636	0.2381	0.625	0.0526	0.37	0.6364	0.7619
	0.2667	0.2	0	0	0	0.4667	0.8	0.571	0.125	0.375	0.2667	0	0.429	0.875	0.625
	0.6	0.125	0.103	0	0	0.2	0.8125	0.448	0.1875	0.25	0.2	0.0625	0.448	0.8125	0.75
	0.0667	0.1176	0	0	0	0.5333	0.8824	0.471	0.65	0.3714	0.4	0	0.529	0.35	0.6286
	0.3636	0.1538	0	0	0	0.2727	0.7692	0.656	0.625	0.2593	0.3636	0.0769	0.344	0.375	0.7407
	0.2778	0	0	0	0	0.2778	0.8462	0.644	0.7222	0.1429	0.4444	0.1538	0.356	0.2778	0.8571
		0.0909	0.036	0	0		0.9091	0.436	0.4074	0.2727		0	0.527	0.5926	0.7273
		0.0769	0	0	0		0.8846	0.973	0.5	0.2903		0.0385	0.027	0.5	0.7097
		0.1053	0.0256	0.125	0		0.8421	0.9487	0.3125	0.36		0.0526	0.0256	0.5625	0.64
		0.0667	0.069	0	0		0.9333	0.931	0.3548	0.2143		0	0	0.6452	0.7857
		0.2632	0.0909	0	0		0.6842	0.6364	0.2857	0.3333		0.0526	0.2727	0.7143	0.6667
		0	0.1	0	0		1	0.9	0.3158	0.2105		0	0	0.6842	0.7895
		0.2353	0.0357	0	0		0.7059	0.9643	0.3889	0.3077		0.0588	0	0.6111	0.6923
		0	0	0	0		1	0.96	0.3636	0.2		0	0.04	0.6364	0.8
		0.0588	0.0541	0	0		0.6471	0.7568	0.45	0.2857		0.2941	0.1892	0.55	0.7143
		0	0	0	0		0.8889	0.9333	0.2632	0.2		0.1111	0.0667	0.7368	0.8
		0.0741	0.0714	0	0		0.8889	0.8929	0.5152	0.1667		0.037	0.0357	0.4848	0.8333
		0	0	0	0		0.9444	0.7407	0.4	0.16		0.0556	0.2593	0.6	0.84
			0.0303	0	0			0.9091	0.35	0.1111			0.0606	0.65	0.8889
			0	0	0			0.9302	0.3333	0.1875			0.0698	0.6667	0.8125
			0.0769	0	0			0.9231	0.6471	0.1111			0	0.3529	0.8889
			0					0.5789					0.4211
			0.0968					0.7742					0.129
			0					0.8529					0.1471
			0					0.8571					0.1429
			0.1739					0.7826					0.0435
			0.0345					0.6897					0.2759
			0					0.6154					0.3846
			0					0.8333					0.1667
			0					0.7241					0.2759
			0.0833					0.7917					0.125
			0					0.7917					0.2083
			0					0.8889					0.1111
			0					0.8889					0.1111
			0					0.9744					0.0256
			0					1					0
	Fig. 1h
	0h	6h	24h	3d	7d
	1.36179	0.201885	0.0822581	0.261983	0.372827
	1.37739	0.130621	0.0806678	0.218871	0.424962
	1.0523	0.156176	0.0616092	0.181909	0.292832

## Sheet: Figure 2
	Fig. 2b
	0h	6h	24h	3d	7d
	1.08843	1.13271	1.35949	1.43315	1.83329
	1.04061	1.40472	1.53242	1.65437	1.64779
	0.870959	1.34316	1.4321	1.51422	1.84058
	Fig. 2c							Fig. 2e					Fig. 2h

## Sheet: Figure 3
	Fig. 3e
	Time on cold	Control										Fam210aAKO
	0h	37.5	37.8	38	37.9	36.9	38.1	38	37.4	37.8	37.5	37.6	37.9	37.8	37.1	37.6	37.4	37.7	37.4	37.6
	0.5h	36.8	37.4	37.3	37.3	36.9	37.2	37.8	37.2	37.8	37.3	37.4	37.8	36.8	37.4	36.6	37.3	37.7	36.8	37.3
	1h	37.4	36.7	36.4	36.9	37.3	36.6	37.2	36.7	36.9	36.7	36.7	37.1	36.8	36.9	36.7	35.4	35.8	35.7	36.4
	2h	36.8	35.8	35	36	35.7	35.6	35.3	34.3	36.2	36.2	35.9	36.3	37.1	35.6	36.1	34.6	34.6	33.8	35.5
	3h	36.7	36	35.5	35.1	36.6	35	35.7	35.7	36.2	37.3	32.3	33.7	31.8	33.3	33.3	29.7	31.7	29.1	31
	4h	36.8	35.7	35	34.8	34.7	36.4	35.2	34.8	35.3	36.4	20.8	23.2	19.9	28.6	29.9	21.1	27.3	20.7	24.6
	5h	36.5	35.3	33.7	34.9	34.7	33.3	35.1	34.4	34.9	37.4
	6h	36.1	35.3	32.9	34.6	37.1	34.7	35.4	34.9	35.6	37.2
	Fig. 3f
	Time on cold	Control	Fam210aAKO
	0h	1	1
	0.5h	1	1
	1h	1	1
	2h	1	0.888889
	3h	1	0
	4h	1
	5h	1
	6h	1
	Fig. 3h
	Control	Fam210aAKO
	34.8	33.2
	32.3	31.8
	33.1	32.7
	34	31
	32.6	31.6
	34	32.9
	Fig. 3i
	Control	Fam210aAKO
	36.3	35.4
	36.6	35.4
	35.9	35.5
	Fig. 3j
	Time	Control					Fam210aAKO
	6 am	2823	2722	3149	2713	3141	2907	2788	3516	3201	3283
		2816	2268	3445	3729	2983	2853	2853	3246	3323	3278
		2583	2299	2920	3224	2427	2414	2811	2982	3249	3086
		3067	3137	2970	2736	3107	2600	2781	2986	2717	3088
		3369	2979	2890	2683	3273	2624	2425	3326	2628	3139
		2735	2820	3159	3474	3241	2087	2666	3536	2691	3193
		2770	2798	3919	3254	3072	2904	2472	3411	2974	2731
		2554	2342	3630	2717	2786	2862	2305	2547	2389	2440
		3205	2872	3391	2849	2500	2019	2433	2819	2414	2364
		2570	2240	3282	3584	2719	2140	1971	2766	3354	3250
		2468	2367	3230	2827	3138	2573	2082	3407	3407	2921
		3226	2257	3084	2806	2493	2193	3010	3076	3314	2333
		2783	2776	3467	2809	2623	1884	2199	2733	2856	2363
		2589	2743	3190	2817	3113	2381	2215	2625	2621	2657
		2389	2196	2977	4148	2940	2034	2529	2485	2499	2723
		2308	2214	3384	3681	2581	2813	2439	3544	2432	2419
		2304	2254	2884	3010	2838	2156	2752	3454	3117	3203
		3162	2147	2832	2877	2444	1968	2081	2836	3370	3040
		2547	2260	2706	2688	2548	2145	1918	2625	3016	2573
		2441	2079	3460	3589	2493	1908	2491	3096	2526	2369
		3019	2940	3379	3511	2392	2396	2290	2813	3348	2324
		2734	2571	3168	2761	2317	1913	2216	2349	2657	2473
		2392	2131	3008	2898	3103	2253	2027	2924	2512	3061
		2377	2091	2712	3074	3018	2870	2059	3354	3120	2340
		2868	2536	2654	2713	2641	1956	2601	3152	2552	2478
		2435	2843	3222	2734	2394	2029	2021	3120	2880	2273
		2524	2175	2742	2764	2457	2038	2120	2660	2431	3058
		2834	2476	2804	2723	2214	1808	2083	3231	2909	2660
		2582	2221	3454	2691	2381	2796	2615	2568	2741	2549
		2526	2115	3718	3486	2243	2186	2137	2511	2615	2528
		2821	2405	2852	3606	3115	2217	1928	3306	2439	2330
		2571	2127	3037	4014	3129	2024	2579	2767	2720	2722
	6 pm	2599	2523	3463	2984	2746	2364	2289	2934	2594	2389
		2996	2180	3399	2941	2546	2234	2253	2979	3216	2163
		2992	2342	3535	3663	2633	2620	2242	3213	2870	2907
		2968	2547	3756	3598	2663	2204	2906	2834	3197	2379
		3340	2169	3368	3149	2577	3069	2424	3690	2840	2270
		3397	3010	3945	3463	2984	2372	3095	3227	3228	2749
		3585	3037	4132	3803	3305	3178	2794	3942	2923	2783
		3518	3157	4065	4150	3049	2818	3048	3932	3541	2417
		3632	3271	4079	3877	3419	2801	2887	3164	3830	2638
		3269	3421	3881	3931	3139	2725	2547	3999	3400	3206
		3725	3439	3831	3871	3369	2779	2437	4037	3805	2595
		3707	3265	3542	4078	3413	2802	2747	3997	3526	2952
		3710	3395	3816	4450	3505	2949	2993	4236	3356	3420
		3844	3437	3848	4150	3467	2876	3146	4248	3270	2404
		3754	3310	3948	3852	3508	2969	2898	4031	3410	3262
		3719	3295	4097	4008	3506	3223	2844	4029	3353	3345
		3611	2953	3536	4013	3662	3210	2586	4114	3587	3438
		3549	2812	3397	3648	3494	3017	2886	4053	3708	3427
		3290	3064	3253	2981	3451	2977	2241	3909	3671	3517
		2798	2765	3012	3501	3393	3018	2706	3934	3609	3507
		3322	2530	3686	3760	3395	2749	2575	3793	3487	3398
		3451	2364	3784	4113	3147	2421	2411	3750	3566	3254
		3234	2301	4066	3852	2942	2617	1970	2794	3201	3423
		2919	2976	3768	3783	3048	2333	2171	3928	3118	3277
		3579	3159	3273	3684	2484	2586	2263	4048	2961	3206
		3652	3132	2920	3019	3255	2281	2183	3914	3455	2994
		3589	2906	3490	4144	3495	2575	3183	3336	3640	2498
		3540	2437	3937	4184	3408	3098	2993	3927	3720	3262
		3415	2826	3729	4018	3444	3107	2944	3863	3317	3074
		3432	3192	2891	3580	3146	2513	3001	3661	2744	3025
		3414	3239	3790	3212	2998	3133	2300	2932	2680	2995
		2863	3011	2843	3457	2978	2971	3027	3675	2829	2793
	6 am	2612	2495	3583	3186	2812	2968	2750	3594	2523	2332
		3262	2597	3581	3686	2316	2548	2366	3119	2431	2371
		2999	2271	2956	3191	2265	2720	2584	2792	2340	3226
		2661	2325	3486	2698	3514	2937	2061	3170	3439	2635
		3330	3098	3761	3319	3320	2149	2299	3309	3585	2283
		3213	2704	2788	3857	2406	2440	2651	2767	3390	3160
		2522	2254	2429	2376	2727	1947	2119	3159	2826	2034
		2567	1897	3587	2704	2430	2575	1720	2909	3038	2966
		2528	2855	3074	2676	2469	2735	2912	3229	2744	2997
		3075	2628	2815	3197	2354	2574	2322	2871	2314	2115
		2608	2535	2647	3424	3072	2050	2366	2537	2299	2245
		2717	2242	3759	2744	3069	2560	2070	3495	3280	3122
		3068	2234	3567	2826	2500	2262	1921	3519	2672	2217
		2696	2637	3165	2581	2370	2342	2584	2787	3094	2820
		2430	2744	3683	3254	2981	2691	2294	2576	2436	2296
		2398	2916	2981	3603	2561	2037	2034	2672	2359	3053
		3057	2311	2878	3029	2440	2470	2353	2539	3230	2645
		2632	2121	3435	2722	2395	2813	2913	3383	2873	2194
		2277	1923	2933	2618	2970	1964	2051	3528	2419	3102
		2759	2119	3329	2415	2566	2248	2189	2748	2199	2496
		3004	2988	3003	3282	2479	1967	2228	2599	2333	2410
		2638	2249	2749	3018	2415	2616	2215	3237	2406	2828
	Fig. 3j right panel	2585	2194	3706	2626	2610	2113	2215	2907	2455	2177
		2375	2143	3645	3354	2962	1983	2123	2759	3597	3115
		2713	1996	2866	2551	2399	2322	2364	3403	2759	2700
		2901	2699	3179	2783	2722	2858	2555	2731	2847	2204
	CL316,243	3514	3401	4444	4413	3767	2875	2789	2828	3256	3172
		3210	3348	3935	3781	3176	2199	2270	2660	2421	2907
		2988	3230	4570	3572	3431	2474	2078	2571	2356	2464
		2944	3155	4072	3495	4173	2138	2027	2654	2829	2733
		3920	2881	4544	4496	3741	2146	2801	3412	2490	2799
	6 pm	3797	2848	4157	4902	3361	2920	2476	3508	2766	2327
		3832	3141	4533	4837	4080	2384	2452	2771	2484	3288
		3788	3604	5167	4365	3638	2335	2513	2961	2878	3175
		4363	3548	5503	3953	3493	2658	2279	3493	2562	2704
		3900	3143	4819	3598	3693	2673	3110	3129	2927	2607
		3729	3812	5310	4434	3724	2500	2701	3735	2734	2729
		4290	3377	4979	5282	4154	2424	3038	3430	2715	2614
		4287	3451	5288	5093	3734	3143	2699	3516	2671	3295
		4132	3738	4896	5103	3488	3017	2479	4121	3171	3555
		4509	4259	4596	4981	3415	2650	2908	4143	2615	3451
		3816	3995	5148	4963	3730	2715	3103	4093	2920	3390
		4151	4012	5220	4859	3836	3410	2817	4058	3016	3704
		4069	3911	4980	4869	4263	2946	2852	3608	3057	2940
		4217	4285	4801	4672	4288	2671	3149	3933	2756	2856
		4115	4142	4906	4500	3841	2644	3030	3750	2605	3460
		3645	4127	4540	3817	3730	3364	2523	3829	3392	3606
		3612	3835	4274	3219	4143	2724	2380	3920	3087	3345
		3097	3075	3930	3107	4067	3401	3005	3280	2807	3775
		2876	2823	4286	4127	4146	3355	2358	3069	3380	3566
		3540	2774	4392	4392	3203	3514	2304	4031	2787	2925
		3085	3002	4360	4307	3716	3222	3067	4285	2692	2958
		3232	2830	3547	4073	3561	2706	3116	4265	2977	2755
		3316	2870	3158	3085	2932	2633	3041	4083	3479	3253
		3292	2639	4049	2972	2940	2472	2416	4081	3602	2656
		3729	3019	3248	2939	3551	2621	2496	3036	3389	3352
		2908	3575	3574	3560	3197	2673	2748	3299	3665	3734
		3151	3424	4142	4287	2825	2593	2517	3054	3778	3466
		3588	2857	3379	4176	3683	3356	2429	3061	3700	3009
		3609	3573	3341	4127	3824	2961	2515	2916	3621	2999
		2746	3341	3373	3021	3680	3097	3273	4222	3672	3516
		3644	3406	3558	3019	3471	3037	3203	4150	3378	3361
		3341	3421	2915	2768	2687	3132	2627	3907	2864	3435
	6 am	2646	3290	2812	3230	2479	3468	2300	3840	2844	3254
		2742	2652	4025	3945	3201	3396	2672	3687	2499	2579
		2561	3357	3339	3372	3280	2839	2832	2970	3085	3107
		3176	3210	2749	2702	2601	2624	2946	2942	2917	2400
		2465	2545	3383	3356	2898	2475	2535	2706	2356	2294
		3090	2576	3582	3980	3056	2454	2374	2628	2319	3234
		2717	3050	2884	2901	2582	3283	2941	3698	3027	2489
		2456	3136	2859	2796	2855	3352	2595	3581	3310	3147
		3111	2544	3597	2617	2489	2578	2184	2621	3216	3011
		2489	2588	3057	3514	2601	2828	2785	2674	2579	2490
		3107	2426	3308	3006	3239	2664	2477	3553	3149	2680
		3152	2742	2810	2663	2348	2476	2043	2592	2419	2488
		2564	2974	2495	2732	2246	2508	2056	2379	2275	2092
		2839	2563	3381	3252	2543	3158	2377	2949	3202	3219
		3173	2423	2761	2607	2374	3363	2140	3470	2857	2414
		2454	2215	3663	2645	2559	2461	2557	2644	2295	2863
		2851	3019	3098	3077	3379	2760	2179	3519	2513	2590
		2587	3040	3148	2744	3033	2304	2173	2684	3249	2906
		2470	2653	2755	2442	2530	2252	2150	2880	3263	2263
		2507	2391	3225	3639	2406	2293	2932	2574	2751	2919
		3055	2981	3093	2804	2373	3148	2219	3166	2462	2260
		2641	2513	2782	2605	2727	2477	2100	2704	3249	3121
		2498	2353	2799	2671	3159	2333	2098	2507	3005	2431
		2623	2234	3532	3561	2784	3038	2432	2501	2450	3030
		2598	2264	2739	2642	2425	2688	2224	3314	2843	3252
		2770	2247	2767	2586	2408	2317	2015	2860	2514	2652
		2551	2791	2968	2943	2682	2118	2453	3276	2501	2436
		2597	2297	3228	3555	3074	2383	2094	2693	3120	2583
		2767	2082	3340	3123	2507	2162	2848	2574	2463	2544
		2634	2148	2965	2718	2410	3044	2586	3288	2473	2840
		2585	2917	2752	3036	2761	2426	2135	2662	2967	2488
		3067	2557	3639	3682	2768	2335	2115	3089	2897	2513
	6 pm	3065	2330	3464	3208	2607	2685	2430	3904	2984	3016
		3131	2281	3207	2890	2914	2846	2205	3855	2936	2730
		2902	3039	3215	3920	3178	2595	3022	3189	2877	2565
		3289	2832	3382	3645	2919	2989	2369	2536	2899	2817
		3424	3336	3610	3119	2945	3224	3010	3863	3220	2669
		3638	3240	3872	3320	2857	3424	2799	4088	3138	3310
		3723	3342	4153	3942	3143	3368	2540	4093	3646	3235
		3772	3326	4078	3987	3356	3280	2460	4156	3668	3225
		3762	3268	3852	4150	3182	3354	2917	4235	3635	3152
		3285	3388	3503	4298	2901	3445	2810	4229	3734	3644
		2912	3463	4112	4081	3410	3296	2688	4142	3075	3534
		3696	3332	4194	3264	3286	3496	2520	4140	3678	3506
		3791	3460	4040	3918	3366	3476	3154	4267	3626	3521
		3547	3414	3908	4171	3457	3403	2737	4200	3046	3612
		3393	3317	3944	4058	3406	3338	2692	4168	3123	3548
		3558	3145	3916	4033	3292	3278	2601	4085	2809	3504
		2944	2635	3746	3728	3016	2727	2361	4028	3329	3697
		3223	2703	3788	2870	3254	2831	2994	3106	3657	3440
		2835	3107	3716	2725	2584	2935	2695	3993	3703	3557
		2751	3205	4137	2722	2439	2391	2403	3974	3681	3343
		2800	3238	3720	3964	2395	3180	2988	3960	2764	2943
		2710	2800	3615	4088	2458	3470	2508	3998	2411	3000
		3342	2708	3306	3493	3445	3245	1922	3101	3137	3489
		2754	2684	2889	3058	3302	2623	2650	2913	3206	3476
		3353	2824	3804	2759	3242	3285	2994	3800	2874	3419
		3075	2972	3856	2762	2585	2429	2738	3975	2347	3240
		3333	2547	3088	2981	3190	2259	2443	3827	2706	3101
		2711	3030	3555	3918	3311	3074	2706	3956	3604	2755
		3689	3363	3567	3864	3075	3325	2570	3938	3599	3007
		3369	3154	2765	3122	2890	2519	2905	3268	3403	2598
		2798	3087	3608	2814	2415	2354	2176	2922	2620	3101
		2517	3040	2965	2683	3132	3055	2054	3210	2244	2451
	6 am	2489	2888	2762	3094	2478	3185	2761	2683	3000	2492
	Fig. 3l
		Control				Fam210aAKO
	NEFA	1.11	1.2	0.78	1.08	2.16	2.58	1.59	1.14
	Cholesterol	2.1	1.8	1.44	1.59	2.73	3.09	2.04	2.49
	HDL	0.93	0.84	0.63	0.72	1.26	1.38	0.84	1.14
	LDL	0.03	0	0.03	0.03	0.03	0.03	0.03	0.03
	Triglycerides	0.66	0.72	0.48	0.72	1.08	0.93	0.72	1.2

## Sheet: Figure 4
	Fig. 4b
		Control												Fam210aAKO
	BAT	137	153	147	132	121	120	92	88	100	174	107	116	281	340	218	95	135	51	66.4	90	131	99	145
	iWAT	66	105	98	104	97	83	89	72	80	112	121	120	205	302	196	131	222	128	121	140	173	117	127
	eWAT	73	86.6	82.8	73	86	112				118	104	163	287	386	231	212	283				318	310	235
	Fig. 4e
	BAT	Control					Fam210aAKO
	Fam210a	0.685867	1.00417	1.30677	1.51152	0.735094	0.0211383	0.014947	0.0229717	0.0189193	0.0313802
	Pgc1α	0.592136	0.786762	0.98214	2.06194	1.05995	0.317318	0.233906	0.364502	0.173619	0.387965
	Ucp1	0.944747	0.964598	1.10803	1.53475	0.645281	0.089498	0.121413	0.0907474	0.258458	0.159099
	Dio2	0.765248	0.916369	0.916369	1.51992	1.02385	0.235533	0.179742	0.23229	0.203627	0.333094
	iWAT	Control					Fam210aAKO
	Fam210a	0.759962	1.17609	0.814508	0.837406	1.64035	0.0399406	0.0296464	0.036499	0.0309053	0.0385801
	Pgc1α	0.661586	0.49107	1.41814	2.89588	0.7495	0.404441	0.0437068	0.161993	0.184795	0.255962
	Ucp1	1.83274	1.35097	0.770571	0.718968	0.729005	0.065335	0.00516864	0.0296464	0.0221584	0.00783419
	Dio2	0.955283	0.657016	0.825878	1.64035	1.17609	0.137166	0.0247573	0.127097	0.0272802	0.0609597
	Fig. 4f							Fig. 4g
	Fig. 4h							Fig. 4i
	Fig. 4j
	Control			Fam210aAKO
	27.0307	26.0998	24.3265	3.97255	5.16632	3.60476
	Fig. 4k
	Time (minutes)	Control			Fam210aAKO
	1.44	49.9037	47.6695	44.2088	32.056	38.4114	38.9132
	10.19	48.2474	45.1497	42.5795	30.6818	36.4162	35.4991
	18.93	48.9565	44.3979	41.3978	30.0146	35.3671	34.118
	27.78	27.3253	27.8607	25.4748	14.7523	18.4327	19.0531
	36.5	26.8229	27.3216	25.9737	14.4111	17.2635	19.2184
	45.21	26.6879	27.8933	26.3485	14.0744	16.9589	19.5868
	53.98	64.9494	65.9745	59.0292	47.4022	48.2239	54.5077
	62.73	57.5633	58.1616	52.5909	43.7231	42.6531	48.3479
	71.5	52.8237	55.0322	48.6345	39.0968	39.9983	45.2431
	80.35	10.141	11.8446	9.63664	6.51844	6.76152	7.9407
	89.11	9.75329	11.8217	9.13393	5.53611	5.43515	8.835
	97.84	8.92615	11.364	8.45983	4.78976	4.47398	6.3432
	Fig. 4l
		Control			Fam210aAKO
	Basal respiration	40.0304	33.0339	32.938	25.2248	30.8931	27.7748
	ATP production	22.1336	17.0762	15.4242	15.6035	18.1036	14.8996
	Proton leak	17.8968	15.9576	17.5138	9.62132	12.7895	12.8752
	Maximal respiration	56.0233	54.6104	50.5694	42.6125	43.7499	48.1645
	Spare capacity	15.9929	21.5766	17.6314	17.3877	12.8568	20.3897

## Sheet: Figure 5
	Fig. 5a
	Control	Fam210aAKO
	3.94737	0.40678
	5.3	0.8
	6.6	1.5
	5.54745	0.313167
	5.09804	0.26
	5.17007	0.311927
	Fig. 5b
		Control					Fam210aAKO
	BAT	0.746389	0.696406	0.527777	1.32685		0.212863	0.242827	0.149477	0.135654
	iWAT	1.31039	1.29235	0.602904	0.90125	1.08673	1.7411	0.926588	0.784584	0.986233	0.946058
	eWAT	1.03383	1.09278	0.998615	1.15509	0.767373	1.8	1.17936	1.42208	0.492433	1.02669
	Fig. 5c
		Control					Fam210aAKO
	BAT	0.779165	1.02811	0.707107	1.49485	1.18099	0.145592	0.214641	0.251739	0.171943	0.223756
	iWAT	0.59378	1.57789	1.14711	0.478968	1.94261	0.37579	0.654289	0.59791	0.495858	0.265724
	eWAT	1.21419	0.646176	2.07053	0.615572		1.18921	0.547147	1.98618	0.716978
	Fig. 5e							Fig. 5i
	BAT (RT)		BAT (CT)		iWAT (CT)			Control				Fam210aiAKO
	Control	Fam210aAKO	Control	Fam210aAKO	Control	Fam210aAKO		0h	6 h	3 d	7 d	0h	6 h	3 d	7 d
	8	1	7	2	8	3		85.7	40.9	92.9	70.4	90.9	91.7	28.6	0
	6	0	5	0	4	3		80	60.9	77.8	69.6	100	88.2	100	9.5
	11	0	14	0	5	0		85.7	50	86.7	69.6	88.2	89.5	33.3	4.8
	16	0	30	0	7	2		100	61.9	100	85.2	95	83.3	55.6	20
	22	1	2	2	2	3		88.9	39.1	90.9	88.9	93.3	93.3	31.3	10
	24	4	2	0	3	2		84.6	41.7	80	65	100	90.5	81.3	0
	8	2	7	0	2	0		86.7	42.9	100	95.2	100	85	25	23.1
	7	4	10	0	5	0		85.7	100	94.7	100	100	93.8	50	57.9
	21	0	17	4	6	2		83.3	50	81.3	100	100	78.3	16.7	18.2
	13	0	15	3	7	6		80	44.4	80	87.5	100	83.3	30.8	23.1
	12	0	7	2	7	10		91.7	51.9	77.8	92.3	95.2	66.7	10	55
	19	4	5	2	9	10		88.9	63.6	63.2	100	81.8	100	23.8	16.7
	13	1	8	0	12	2		100	30.8	81.8	95.8	100	82.4	7.7	10.5
	21	0	6	2	8	0		90	23.8	63.6	88	83.3	77.8	7.7	13.6
	22	0	16	0	6	0		85.7	36.7	87.5	62.5	73.7	85.7	10	0
	8	0	24	0	6	6		88.9	35.7	81.3	68.8	86.4	78.9	25	0
	6	0	0	0	0	5		91.7	27.8	35	100	100	82.4	11.8	0
	12	0	0	4	9	5		100	58.8	37.5	70	80	73.1	31.8	20
	9	0	4	1	0	6		94.4	60	27.8	84.6	81.8	75	53.3	90.9
	9	0	7	0	0	8		100	47.8	59.3	87.5	83.3	90	73.7	46.2
	23	0	11	0	9	8		100	0	50	84.2	77.3	95.2	40	61.5
	11	0	11	2	6	0		100	11.1	56.3	62.5	81.8	82.6	22.7	7.1
	15	0	11	0	5	0		84.2	4	64.5	85.7	100	93.5	31.8	0
	6	0	13	6	5	2		92.9	6.3	71.4	86.4	71.4	85.7	74.2	4.8
	17	0	9	3	9	2		62.5	5.3	68.4		80	88.9	84.6	52
	20	2	5	0	9	6		66.7	0	61.1		87.5	84.6	9.7	43.5
	11	0	12	0	0	3		90.9	6.3	63.6		85.7	100	7.9	0
	0	0	15	0	4	0		71.4	0	55		77.8	81.3	36.7	0
	8	0	7	4	4	4		80	7.7	73.7		66.7	54.5	30.6	11.1
	8	0	11	0	0	0		66.7	15.4	48.5		80	72.2	26.7	0
	16	0	14	0	5	0		88.2	0	60		83.3	83.3	45	25
	6	0	10	0	4	0		63.2	3.8	65		90.9	66.7	8.6	22.7
	9	2	10	6	8	0		100	5.3	66.7		92.9	72.7	7.7	0
	16	0	10	2	4	0		58.3	0	35.3		77.8	72.7	66.7	0
	7	0	14	0	0	0		83.3	5.3			35.3	58.8	7.1
	28	0	7	0	6	0		77.8	0			86.7	66.7	25
	6	0	8	0	7	0		60	5.9			50	77.8	25
	11	0	10	6	6	0			0			50	16.7	0
	20	0	7	0	3	0			29.4			90.9		9.5
	9	0	5	0	0	0			11.1			84		11.1
	9	0	27	0	6	0			3.7			45.5		30
	11	0	9	0	3	0			5.6					40
	13	0	13	0	7	0								14.3
	23	0	8	0	0	0								12.5
	18	2	13	0	7	0								25
	17	5	14	0	7	0								9.1
	13	0	7	5	8	0								0
	9	0	33	0	6	0								12.5
	11	0	18		5	0								25
	10	0	19	0	5	0
	7	0	19	11	5	0
	6	0	6	0	7	2
	8	0	29	0	3	1
	8	1	11	0	8	7
	12	0	12	0	0	4
	10	0	15	0	1	3
	10	0	11	0	4	0
	0	0	10	2	7	4
	14	0	8	0	22	0
	8	0	8	6	6	0
	14	0	12	2	0	0
	20	0	0	1	7	3
	9	0	0	0	2	0
	17	1	5	0	12	1
	24	0	8	1	12	2
	11	0	11	0	3	0
	11	0	10	0	7	0
	16	0	0	0	7	0
	12	0	0	0	8	2
	19	2	6	6	8	0
	4	0	21	0	6	0
	0	1	17	2	8	0
	15	0	22	1	7	0
	8	2	10	2	9	0
	6	0	11	0	5
	16	0	8	0	5
	5	0	20	5	4
	13	0	16	0	13
	4	0	2	2	7
	12	1	18	0	10
	9	0	11	0	7
	21	0	20	3	11
	14	2	11	2	5
	15	0	10	0	11
	6	0	10	1	6
	8	4	14	3	6
	12	4	13	1	5
	4	2	26	1	8
	13	0	10	2	5
	13	0	18	0	7
	19	0	11	2	11
	15	0	10	0	7
	8	3	36	0	5
	26	2	16	3	7
	9	0	11	3	9
	7	0	8	0	9
	13	0	7	2	5
	32	0	19	1	6
	11	0	13	1	0
	8	0	17	0	0
	4	0	10	4	5
	2	3	11	3	7
	5		13	5	4
	10		27	0	6
	24		19	2	7
	13			0	5
	12		19	0	5
	4		13	0	4
	4		12	0	5
	15		17	0	4
	12		14	0	3
	8		12	0	8
	6		20	0	5
	4		12	0	5
	13		12	0	0
	13		14	0	8
	11		10	1	4
	8		12	2	4
	10		16	0	0
	7		21	0	0
	0		11	2	0
	18		9	0	10
	11		7	0	5
	9		13	0	7
	15		17	0	3
	12		8	4	8
	13		8	0	7
	10		12	2	6
	10		13	1	8
	10		21	1	5
	11		10	1	5
	6		11	0	0
	9		11	4	8
	4		10	0	0
	7		10	0	25
	10		11	0	6
	10		13	3	3
	8		12	0	2
	0		10	1	5
	8		16	0	0
	7		14	0	2
	9		16	1	2
	7		23	3	8
	5		12	1	9
	0		9	1	0
	1		14	3	5
	10		7	1	13
	3		9	5	4
	7		7	2	9
	14		18	4	0
	11		16	0	10
	11		10	0	11
	15		8	5	9
	6		24	0	10
			13	0	3
			9	0	10
			9	0	9
			10	8	4
			9	1	11
			14	0	0
			17	1	7
			12	2	15
			12	2	9
			8	3	2
			15	3	18
			11	4	9
			8	2	9
			19	0	7
			16	0	8
			14	0	4
			8	0	9
			12	1	0
			11	1	0
			15	0	10
			22	0	11
			16	2	12
			13	2	11
			8	0	0
			8	0	3
			24	0	4
			8	6	4
			14	3	8
			14	3	3
			22	1	12
			16	0	21
			14	1	3
			4	4	24
			19	4	16
			7	3	18
			9	0	7
			19	0	17
			0	0	8
			7	0	0
			7	0	11
			3	0	9
			20	0	4
			18	0	16
			9	0	5
			14	0	4
			8	3	4
			10	0	12
			13	2	0
			17	0	10
			0	0	14
			14	0	7
			11	1	7
			12	1	5
			17	0	8
			11	1	6
			15	0	0
			15	0	3
			9	2	14
			14	2	12
			16	0	12
			7	0	8
			13	0	6
			11	1	9
			14	0	0
			16	1	8
			12	0	19
			9	6	7
			12	0	15
			14	2	5
			8	0	9
			9	0	3
			13	0	6
			10	0	6
			7	0	10
			14	0	6
			8	0	12
			7	0	6
			15	3	0
			5	0	10
			0	0	6
			0	0	8
			13	0	12
			13	0	18
			0	0	6
			17	0	9
			4	0	19
			4	0	10
			17	2	12
			19	0	4
			13	6	4
			10	0	8
			9	0	7
			7	0	10
			0	0	6
			0	0	6
			13	0	0
			9	0	2
			10	0	24
			15	0	16
			11	0	10
			22	0	10
			12	2	18
			9	0	0
			11	0	9
			12	0	9
			11	0	11
			10	0	12
			11	0	10
			12	8	10
			11	8	5
			11	6	7
			19	0	8
			20	0	14
			13	0	9
			12	0	14
			14	0	16
			15	0	17
			22	5	0
			13	2	19
			13	1	12
			8	4	8
			10	1	11
			23	0	10
			14	0	18
			12	0	16
			7	8	9
			13	6	17
			8	5	14
			11	10	7
			10	0	7
			13	0	14
			7	1	14
			15	4	5
			9	10	8
			0	7	1
			0	7	7
			15	5	7
			12	0	7
			8	1	9
			11	6	15
			0	0	5
			0	0	9
			9	3	20
			19	0	7
			6	0	3
			26	0	16
			13	0	8
			22	2	14
			15	0	20
			9	3	8
			7	0	11
			9	0	14
			18	3	8
			10	3	17
			13	0	10
			10	4	8
			10	0	11
			12	1	28
			14	0	19
			0	2	3
			6	0	11
			9	0	12
			14	0	8
			21	0	17
			16	0	13
			14	4	14
			25	3	11
			13	3	11
			26	0	11
			16	0	12
			17	0	11
			9	0	11
			17	0	13
			12	0	12
			30	0	11
			7	0	0
			13	7	0
			4	0	6
			9	0	11
			7	0	7
			16	0	5
			6	0	4
			6	0	0
			15	6	9
			8	0	0
			17	0	0
			0	0	7
			14	0	0
			9	3	8
			9	7	11
			13	0	6
			13	0	3
			8	0	10
			15	0	13
			0	0	18
			10	0	9
			0	0	18
			35	0	22
			13	1	10
			13	0	12
			19	0	7
			10	6	6
			7	10	9
			4	0	15
			20	0	4
			9	0	11
			18	6	5
			31	0	13
			11	4	15
			15	2	4
			14	0	0
			9	0	5
			8	1	10
			8	7	0
			12	7	13
			0	8	7
			7	2	7
			12	8	7
			0	1	8
			21	0	0
			14	4	18
			17	4	10
			15	4	16
			12	11	10
			11	0	0
			12	0	18
			5	0	8
			11	0	8
			13	0	16
			6	3	7
			13	0	7
			7	0	6
			4	0	17
			15	0	18
			17	0	11
			16	0	0
			15	6	24
			17	10	5
			17	11	11
			8	0	10
			19	7	10
			10	0	7
			17	2	5
			8	8	5
			0	3	7
			8	0	24
			8	8	6
			10	0	7
			0	0	19
			0	0	13
			0	7	4
			0	6	14
			4	0	8
			20	0	8
			10	0	6
			17	0	5
			4	0	6
			0	0	9
			5	0	11
			0	5	3
			0	8	15
			10	0	18
			10	1	12
			6	0	5
			4	8	6
			7	7	6
			6	0	8
			7	0	8
			16	0	9
			19	5	7
			12	0	15
			20	0	14
			0	5	14
			0	7	12
				0	5
				12	4
				3	6
				4
				0	9
				11	9
				2	11
				0	5
				0	22
				6	8
				0	6
				6	0
				0	10
				0	7
				6	4
				3	0
				12	4
				0	9
				8	5
				5	6
				0	7
				9	6
				15	4
				0	6
				4	7
				6	6
				0	12
				5	10
				1	0
				14
				5
				0
				6
				7
				2
				4
				0
				0
				0
				7
				0
				22
				5
				0
				7
				5
				0
				0
				2
				0
				4
				9
				0
				0
				6
				0
				0

## Sheet: Figure 6
	Fig. 6c
		Control			Fam210aiAKO
	OPA1	1.02057	0.93042	1.04901	0.92998	0.831194	0.811278
	MIC10	0.946076	0.88824	1.16568	1.74252	1.71267	1.85139
	MIC13	0.952288	1.07779	0.96992	1.19281	1.3035	1.41748
	MIC19	0.975406	0.914027	1.11057	0.986704	0.886955	1.11098
	MIC25	0.987804	0.931711	1.08048	0.969205	0.865988	1.0561
	MIC26	1.07319	0.918332	1.00847	1.21527	1.584	0.577482
	MIC27	1.12636	0.950073	0.92357	1.03375	1.05032	1.09355
	MIC60	1.06659	0.979674	0.953734	0.968769	0.929463	0.926308
	MFF	0.818424	1.16299	1.01858	0.701398	0.825351	1.01525
	DNAJC11	1.05978	0.845729	1.09449	0.883882	0.78779	0.926752
	MFN2	1.20633	0.775732	1.01794	1.00167	0.938685	1.15884
	TMEM11	1.05156	0.916581	1.03186	0.954839	0.721286	0.764943
	RHOT2	0.988881	1.11487	0.896253	0.739081	0.898192	0.967159
	GHITM	1.14831	0.801345	1.05035	0.958235	0.81767	0.966222
	ATAD3	0.975671	1.11509	0.909237	0.896889	0.845562	0.933521
	FIS1	0.973821	1.06015	0.966034	1.03543	1.2418	1.18515
	SLC25A46	0.974581	1.03783	0.987589	0.791402	0.182988	0.187464
	MTFP1	1.05533	1.02464	0.920032	0.717978	0.987713	0.0439471
	Fig. 6d						Fig. 6e
							Ctrl				AKO
							1.8849	1.18066	1.58188	1.05159	0.262072	0.264319	0.347044	0.135595
	Fig. 6f							Fig. 6g
								Control						Fam210aiAKO
								0h	3h	6h	24h	3d	7d	0h	3h	6h	24h	3d	7d
								1.18018	1.12624	0.783282	0.384491	0.47733	0.63663	0.849717	0.836129	0.249401	0.242407	0.318183	0.306886
								0.291712	2.45592	0.751312	0.376489	0.363066	1.04155	0.652224	1.15026	0.334289	0.153508	0.230904	0.35257
								1.39658	2.0387	0.362854	0.114143	0.231845	0.381161	1.01447	2.15522	0.0348451	0.0683846	0.088379	0.0852329
								0.328031		0.59134	0.173845	0.14803	0.530288	0.529113		0.29757	0.0492049	0.0267557	0.318499
								0.95696		0.377167	0.23672	0.151739	0.85614	0.612501		0.053367	0.149681	0.0384222	0.357653
										0.30559		0.15583	0.807908			0.0425847		0.104603	0.390711
	Fig. 6h							Fig. 6i
								Ctrl	Ctrl+FamAd	Fam210aiAKO	Fam210aiAKO +FamAd
								0.244636	0.41681	0.0764192	0.140951
								0.284139	0.391448	0.0647882	0.147727
								0.189849	0.18749	0.0856889	0.187204
	Fig. 6j							Fig. 6k
								Ctrl	Ctrl + o-phe	Fam210aiAKO	Fam210aiAKO + o-phe
								0.203503	0.456928	0.0751823	0.141174
								0.115253	0.190171	0.0906992	0.194677
								0.187649	0.221354	0.0629643	0.149099

## Sheet: Figure 7
	Fig. 7a						Fig. 7b
							Time (hour)	YME1L+ OPA1𝛥C			FAM210A + YME1L + OPA1𝛥C
							0	100	100	100	100	100	100
							6	84.28	123.43	102.46	131.07	88.55	76.59
							12	94.61	108.72	89.64	45.37	41.32	44.32
							18	94.91	113.01	101.97	36.18	60.01	39.83
	Fig. 7c						Fig. 7d
							Time (hour)	OMA1 + OPA1𝛥C			FAM210A + OMA1 + OPA1𝛥C
							0	100	100	100	100	100	100
							6	162.19	109.37	92.67	148.84	95.32	40.4
							12	151.37	82.96	71.22	133.51	114.92	62.13
							18	145.45	89.65	93.34	131.97	112.16	59.39
	Fig. 7e
	Fig. 7g
							Fig. 7h
							Time (hour)	YME1L + OMA1			FAM210A + YME1L + OMA1
							0	100	100	100	100	100	100
							12	100.37	93.37	86.17	78.26	87.9	64.55
							18	89.66	94.63	84.53	80.14	76.33	70.99
	Fig. 7i						Fig. 7j
							Time on cold	Control			Fam210aiAKO
							0 h	3.76747	2.02274	3.40491	3.7561	1.97264	2.01765
							6 h	2.30966	1.71234	1.98353	0.247301	0.539036	0.357937

## Sheet: Figure S1
	Fig. S1j

## Sheet: Figure S2
	Fig. S2a
	Weeks	Control					Fam210aAKO
	4	9.1	9.56	10.6	10	9.6	10.29	8.34	9.3	10.8	10.1
	5	13.4	13.7	17.7	14.6	14.4	14.8	12.5	15.6	16.4	14.5
	6	15.2	17.3	19.8	16.8	16.4	18.1	15.2	19.4	18.4	17.8
	7	16.5	19	22.8	17.8	18	20	17.8	23.3	19.1	20.21
	8	17.2	19	24.3	18.2	18.5	20.6	18.5	25.2	20.5	20.3
	9	18.5	20.3	25.5	19.3	20.5	21.6	18.7	26	21.2	21.65
	Fig. S2b
		Control				Fam210aAKO
	Fat	7.67	6.38	7.48	6.82	8.84	5.18	12.36	9.96
	Lean	85.99	85.81	79.63	82.82	83.78	86.47	78.65	81.1
	Fig. S2c
		Control				Fam210aAKO
	BAT	61	56	81.7	93	89	121	68.2	80
	iWAT	143	108.8	117	96	219	234	77.1	89
	eWAT	193	168	190	98	335	535	130	177
	Fig. S2e
	Fig. S2k, left panel
	Time (min)	Control						Fam210aAKO
	0	100	100	100	100	100	100	100	100	100	100	100
	30	62.9	61.5	83.6	34.1	55.6	59.9	93	74.1	77.1	70.8	79.6
	60	21.6	42.8	37.1	17.4	15.4	34.3	91.5	30.7	75.6	42.2	56.4
	90	20.4	50.3	29.3	21.2	11.7	52.3	90.1	24.7	60.7	42.9	44.2
	120	46.7	45.5	44	28.8	15.4	57.6	76.8	25.9	57.7	51.9	44.8
	Fig. S2k, right panel			Fig. S2k, right panel
	Control	Fam210aAKO		Control	Fam210aAKO
	6.65569	1.10915		24.6	29.2
	5.18182	6.2259		26	26.4
	5.34052	3.23134		27.2	29.8
	7.88636	5.04545		20.5	26.4
	7.78704	4.42541		34.6	29.3
	5.24128			29.4
	Fig. S2l, left panel
	Time (min)	Control						Fam210aAKO
	0	93	92	77	87	68	103	76	84	119	90	118
	15	469	411	451	399	355	432	386	350	485	472	508
	30	515	463	468	446	521	507	516	409	488	532	532
	45	400	418	416	312	477	470	450	437	443	460	473
	60	287	365	317	258	411	408	356	399	426	327	426
	75	247	292	261	215	352	316	289	302	371	242	318
	90	177	205	217	167	300	263	235	217	289	184	267
	105	166	187	184	151	272	228	202	202	255	151	220
	120	154	170	151	147	253	217	166	148	250	139	193
	Fig. S2m
		Control			Fam210aAKO
	NEFA	2.19	1.05	1.17	2.04	1.59	1.05
	Cholesterol	2.64	1.89	2.67	2.55	2.7	2.64
	HDL	1.26	0.9	1.08	1.2	1.26	1.14
	LDL	0.03	0.03	0.15	0.06	0.06	0.09
	Triglycerides	1.47	0.87	0.81	1.53	1.11	0.54
	Fig. S2n	Body temperature (℃)
	Control	Fam210aAKO
	37.7	37.2
	37.6	37.3
	37.2	38.2
	38.1	37.9

## Sheet: Figure S3
	Fig. S3a
	Control	Fam210aAKO
	136	128
	212	134
	139	56
	230	105
	178	113
	149	118
	Fig. S3c
		Control			Fam210aAKO
	BAT	8.17808	6.91015	7.35848	8.49496	8.95686	9.08823
	iWAT	8.09062	7.75863	8.05514	8.07674	7.91665	8.01269
	TA	7.89762	7.77304	7.99975	7.7946	7.84392	7.97494
	QU	8.44866	8.43508	8.4083	8.44754	8.39126	8.5085
	GAS	8.34578	8.39796	8.44992	8.3247	8.35308	8.45351
	Liver	8.71287	7.3384	8.58565	8.83853	3.33358	8.6115
	Heart	7.65849	7.26838	7.50994	7.75231	7.41481	7.70249
	Spleen	7.75566	7.66205	8.04071	7.79574	7.53104	7.55818
	Kidney	7.96375	7.84071	8.08393	8.23933	6.99006	8.04318
	Fig. S3d
	Fig. S3e
	Time (minutes)	Control			Fam210aAKO
	1.48408	11.9209	7.82239	13.2141	10.5662	10.1575	10.2385
	10.2614	11.5833	7.62492	12.8015	10.6039	9.67015	9.9015
	19.0008	11.3732	7.62358	12.4499	10.1604	9.44706	9.55953
	27.8473	15.4598	13.04	20.1035	14.629	16.0075	15.5617
	36.5134	16.2313	13.8247	20.7146	15.04	16.6787	16.4026
	45.2099	15.9829	13.5866	20.2062	14.6087	16.0718	16.0466
	54.1045	18.0495	17.8383	24.2754	17.8702	20.2009	19.4349
	62.8065	18.2758	17.1282	23.8497	17.4369	19.3276	19.1923
	71.4793	17.7707	16.378	23.826	17.1824	19.1513	18.6057
	80.329	7.11069	5.50648	8.24097	6.03366	6.16678	6.34808
	88.995	6.78306	4.78255	7.41123	5.67399	5.50539	5.94479
	97.7464	6.59546	4.46616	7.22874	5.34933	5.2654	5.65886
	Fig. S3f
		Control			Fam210aAKO
	Glycolysis	4.85803	6.20113	8.26475	4.87962	7.23161	6.84304
	Glycolitic capacity	6.67622	10.2147	11.8256	7.7098	10.7538	9.87542
	Glycolytic reserve	1.81819	4.01358	3.56082	2.83018	3.5222	3.03238

[truncated: 6 more sheets: Figure S4, Figure S5, Figure S6, Figure S7, Figure S8, Figure S9]
