# Supplementary material for: FAM210A is essential for cold-induced mitochondrial remodeling in brown adipocytes
Source: Nat Commun. 2023 Oct 10;14:6344. doi: 10.1038/s41467-023-41988-y (PMC10564795; doi:10.1038/s41467-023-41988-y)
Supplement: Supplementary file 8 — Source Data [file 41467_2023_41988_MOESM8_ESM.zip › Source data_CaIR analysis_(Fig.3k_S2g-j_S5g_S5h).xlsx]

## Sheet: Fig.3k_CaIR
	subject.id	subject.mass	cage	Date.Time	vo2	vco2	ee	ee.acc	rer	feed	feed.acc	drink	drink.acc	xytot	xyamb	wheel	wheel.acc	pedmeter	allmeter	body.temp	minute	hour	day	exp.minute	exp.hour	exp.day
1	E0330	28.5	101	2021-03-31 14:05:00	60.2205	56.373	0.3	0.3	0.936	NA	NA	NA	NA	NA	NA	NA	NA	NA	NA	NA	2021-03-31 14:05:00	2021-03-31 14:00:00	2021-03-31	0	0	0
2	E0330	28.5	101	2021-03-31 14:27:00	56.5155	52.212	0.3	0.6	0.924	NA	NA	NA	NA	NA	NA	NA	NA	NA	NA	NA	2021-03-31 14:27:00	2021-03-31 14:00:00	2021-03-31	22	0	0
3	E0330	28.5	101	2021-03-31 14:49:00	66.177	57.798	0.3	0.9	0.873	NA	NA	NA	NA	NA	NA	NA	NA	NA	NA	NA	2021-03-31 14:49:00	2021-03-31 14:00:00	2021-03-31	44	0	0
4	E0330	28.5	101	2021-03-31 15:13:00	81.453	73.644	0.4	1.3	0.904	NA	NA	NA	NA	NA	NA	NA	NA	NA	NA	NA	2021-03-31 15:13:00	2021-03-31 15:00:00	2021-03-31	68	1	0
5	E0330	28.5	101	2021-03-31 15:35:00	35.8245	37.7625	0.2	1.5	1.054	NA	NA	NA	NA	NA	NA	NA	NA	NA	NA	NA	2021-03-31 15:35:00	2021-03-31 15:00:00	2021-03-31	90	1	0
6	E0330	28.5	101	2021-03-31 15:57:00	81.9375	70.1955	0.4	1.9	0.857	NA	NA	NA	NA	NA	NA	NA	NA	NA	NA	NA	2021-03-31 15:57:00	2021-03-31 15:00:00	2021-03-31	112	1	0
7	E0330	28.5	101	2021-03-31 16:19:00	62.6715	53.4375	0.3	2.2	0.852	NA	NA	NA	NA	NA	NA	NA	NA	NA	NA	NA	2021-03-31 16:19:00	2021-03-31 16:00:00	2021-03-31	134	2	0
8	E0330	28.5	101	2021-03-31 16:43:00	70.509	60.135	0.3	2.5	0.853	NA	NA	NA	NA	NA	NA	NA	NA	NA	NA	NA	2021-03-31 16:43:00	2021-03-31 16:00:00	2021-03-31	158	2	0
9	E0330	28.5	101	2021-03-31 17:05:00	60.933	51.3	0.3	2.8	0.842	NA	NA	NA	NA	NA	NA	NA	NA	NA	NA	NA	2021-03-31 17:05:00	2021-03-31 17:00:00	2021-03-31	180	3	0
10	E0330	28.5	101	2021-03-31 17:27:00	61.161	52.668	0.3	3.1	0.861	NA	NA	NA	NA	NA	NA	NA	NA	NA	NA	NA	2021-03-31 17:27:00	2021-03-31 17:00:00	2021-03-31	202	3	0
11	E0330	28.5	101	2021-03-31 17:49:00	83.22	70.4805	0.4	3.5	0.847	NA	NA	NA	NA	NA	NA	NA	NA	NA	NA	NA	2021-03-31 17:49:00	2021-03-31 17:00:00	2021-03-31	224	3	0
12	E0330	28.5	101	2021-03-31 18:13:00	67.944	56.1165	0.3	3.8	0.826	NA	NA	NA	NA	NA	NA	NA	NA	NA	NA	NA	2021-03-31 18:13:00	2021-03-31 18:00:00	2021-03-31	248	4	0
13	E0330	28.5	101	2021-03-31 18:35:00	66.5475	54.321	0.3	4.1	0.816	NA	NA	NA	NA	NA	NA	NA	NA	NA	NA	NA	2021-03-31 18:35:00	2021-03-31 18:00:00	2021-03-31	270	4	0
14	E0330	28.5	101	2021-03-31 18:57:00	75.753	63.3555	0.4	4.5	0.837	NA	NA	NA	NA	NA	NA	NA	NA	NA	NA	NA	2021-03-31 18:57:00	2021-03-31 18:00:00	2021-03-31	292	4	0
15	E0330	28.5	101	2021-03-31 19:19:00	76.1805	63.5835	0.4	4.9	0.834	NA	NA	NA	NA	NA	NA	NA	NA	NA	NA	NA	2021-03-31 19:19:00	2021-03-31 19:00:00	2021-03-31	314	5	0
16	E0330	28.5	101	2021-03-31 19:43:00	71.25	58.2255	0.3	5.2	0.817	NA	NA	NA	NA	NA	NA	NA	NA	NA	NA	NA	2021-03-31 19:43:00	2021-03-31 19:00:00	2021-03-31	338	5	0
17	E0330	28.5	101	2021-03-31 20:05:00	69.084	56.031	0.3	5.5	0.811	NA	NA	NA	NA	NA	NA	NA	NA	NA	NA	NA	2021-03-31 20:05:00	2021-03-31 20:00:00	2021-03-31	360	6	0
18	E0330	28.5	101	2021-03-31 20:27:00	89.5755	73.9575	0.4	5.9	0.826	NA	NA	NA	NA	NA	NA	NA	NA	NA	NA	NA	2021-03-31 20:27:00	2021-03-31 20:00:00	2021-03-31	382	6	0
19	E0330	28.5	101	2021-03-31 20:49:00	85.9845	74.955	0.4	6.3	0.872	NA	NA	NA	NA	NA	NA	NA	NA	NA	NA	NA	2021-03-31 20:49:00	2021-03-31 20:00:00	2021-03-31	404	6	0
20	E0330	28.5	101	2021-03-31 21:13:00	75.525	61.902	0.4	6.7	0.819	NA	NA	NA	NA	NA	NA	NA	NA	NA	NA	NA	2021-03-31 21:13:00	2021-03-31 21:00:00	2021-03-31	428	7	0
21	E0330	28.5	101	2021-03-31 21:35:00	77.3775	62.5575	0.4	7.1	0.808	NA	NA	NA	NA	NA	NA	NA	NA	NA	NA	NA	2021-03-31 21:35:00	2021-03-31 21:00:00	2021-03-31	450	7	0
22	E0330	28.5	101	2021-03-31 21:57:00	97.185	80.2845	0.5	7.6	0.826	NA	NA	NA	NA	NA	NA	NA	NA	NA	NA	NA	2021-03-31 21:57:00	2021-03-31 21:00:00	2021-03-31	472	7	0
23	E0330	28.5	101	2021-03-31 22:19:00	83.961	71.6205	0.4	8	0.853	NA	NA	NA	NA	NA	NA	NA	NA	NA	NA	NA	2021-03-31 22:19:00	2021-03-31 22:00:00	2021-03-31	494	8	0
24	E0330	28.5	101	2021-03-31 22:43:00	76.1235	63.156	0.4	8.4	0.83	NA	NA	NA	NA	NA	NA	NA	NA	NA	NA	NA	2021-03-31 22:43:00	2021-03-31 22:00:00	2021-03-31	518	8	0
25	E0330	28.5	101	2021-03-31 23:05:00	75.354	63.042	0.4	8.8	0.837	NA	NA	NA	NA	NA	NA	NA	NA	NA	NA	NA	2021-03-31 23:05:00	2021-03-31 23:00:00	2021-03-31	540	9	0
26	E0330	28.5	101	2021-03-31 23:27:00	95.874	81.738	0.5	9.3	0.853	NA	NA	NA	NA	NA	NA	NA	NA	NA	NA	NA	2021-03-31 23:27:00	2021-03-31 23:00:00	2021-03-31	562	9	0
27	E0330	28.5	101	2021-03-31 23:49:00	77.634	67.374	0.4	9.7	0.868	NA	NA	NA	NA	NA	NA	NA	NA	NA	NA	NA	2021-03-31 23:49:00	2021-03-31 23:00:00	2021-03-31	584	9	0
28	E0330	28.5	101	2021-04-01 00:13:00	96.9285	83.676	0.5	10.2	0.863	NA	NA	NA	NA	NA	NA	NA	NA	NA	NA	NA	2021-04-01 00:13:00	2021-04-01	2021-04-01	608	10	1
29	E0330	28.5	101	2021-04-01 00:35:00	95.6175	85.2435	0.5	10.7	0.892	NA	NA	NA	NA	NA	NA	NA	NA	NA	NA	NA	2021-04-01 00:35:00	2021-04-01	2021-04-01	630	10	1
30	E0330	28.5	101	2021-04-01 00:57:00	100.149	89.604	0.5	11.2	0.895	NA	NA	NA	NA	NA	NA	NA	NA	NA	NA	NA	2021-04-01 00:57:00	2021-04-01	2021-04-01	652	10	1
31	E0330	28.5	101	2021-04-01 01:19:00	91.827	82.137	0.5	11.7	0.894	NA	NA	NA	NA	NA	NA	NA	NA	NA	NA	NA	2021-04-01 01:19:00	2021-04-01 01:00:00	2021-04-01	674	11	1
32	E0330	28.5	101	2021-04-01 01:43:00	77.121	67.26	0.4	12.1	0.872	NA	NA	NA	NA	NA	NA	NA	NA	NA	NA	NA	2021-04-01 01:43:00	2021-04-01 01:00:00	2021-04-01	698	11	1
33	E0332	23	102	2021-03-31 14:07:00	59.455	47.771	0.3	0.3	0.804	NA	NA	NA	NA	NA	NA	NA	NA	NA	NA	NA	2021-03-31 14:05:00	2021-03-31 14:00:00	2021-03-31	0	0	0
34	E0332	23	102	2021-03-31 14:29:00	54.625	45.287	0.3	0.6	0.829	NA	NA	NA	NA	NA	NA	NA	NA	NA	NA	NA	2021-03-31 14:27:00	2021-03-31 14:00:00	2021-03-31	22	0	0
35	E0332	23	102	2021-03-31 14:51:00	62.399	50.347	0.3	0.9	0.807	NA	NA	NA	NA	NA	NA	NA	NA	NA	NA	NA	2021-03-31 14:49:00	2021-03-31 14:00:00	2021-03-31	44	0	0
36	E0332	23	102	2021-03-31 15:15:00	66.723	59.455	0.3	1.2	0.891	NA	NA	NA	NA	NA	NA	NA	NA	NA	NA	NA	2021-03-31 15:13:00	2021-03-31 15:00:00	2021-03-31	68	1	0
37	E0332	23	102	2021-03-31 15:37:00	27.232	26.381	0.1	1.3	0.969	NA	NA	NA	NA	NA	NA	NA	NA	NA	NA	NA	2021-03-31 15:35:00	2021-03-31 15:00:00	2021-03-31	90	1	0
38	E0332	23	102	2021-03-31 15:59:00	80.822	65.182	0.4	1.7	0.806	NA	NA	NA	NA	NA	NA	NA	NA	NA	NA	NA	2021-03-31 15:57:00	2021-03-31 15:00:00	2021-03-31	112	1	0
39	E0332	23	102	2021-03-31 16:21:00	73.83	58.903	0.4	2.1	0.798	NA	NA	NA	NA	NA	NA	NA	NA	NA	NA	NA	2021-03-31 16:19:00	2021-03-31 16:00:00	2021-03-31	134	2	0
40	E0332	23	102	2021-03-31 16:45:00	68.724	55.706	0.3	2.4	0.811	NA	NA	NA	NA	NA	NA	NA	NA	NA	NA	NA	2021-03-31 16:43:00	2021-03-31 16:00:00	2021-03-31	158	2	0
41	E0332	23	102	2021-03-31 17:07:00	67.712	54.947	0.3	2.7	0.811	NA	NA	NA	NA	NA	NA	NA	NA	NA	NA	NA	2021-03-31 17:05:00	2021-03-31 17:00:00	2021-03-31	180	3	0
42	E0332	23	102	2021-03-31 17:29:00	90.16	73.761	0.4	3.1	0.818	NA	NA	NA	NA	NA	NA	NA	NA	NA	NA	NA	2021-03-31 17:27:00	2021-03-31 17:00:00	2021-03-31	202	3	0
43	E0332	23	102	2021-03-31 17:51:00	87.331	70.242	0.4	3.5	0.804	NA	NA	NA	NA	NA	NA	NA	NA	NA	NA	NA	2021-03-31 17:49:00	2021-03-31 17:00:00	2021-03-31	224	3	0
44	E0332	23	102	2021-03-31 18:15:00	88.136	71.852	0.4	3.9	0.815	NA	NA	NA	NA	NA	NA	NA	NA	NA	NA	NA	2021-03-31 18:13:00	2021-03-31 18:00:00	2021-03-31	248	4	0
45	E0332	23	102	2021-03-31 18:37:00	87.124	69.644	0.4	4.3	0.799	NA	NA	NA	NA	NA	NA	NA	NA	NA	NA	NA	2021-03-31 18:35:00	2021-03-31 18:00:00	2021-03-31	270	4	0
46	E0332	23	102	2021-03-31 18:59:00	100.349	83.076	0.5	4.8	0.828	NA	NA	NA	NA	NA	NA	NA	NA	NA	NA	NA	2021-03-31 18:57:00	2021-03-31 18:00:00	2021-03-31	292	4	0
47	E0332	23	102	2021-03-31 19:21:00	89.7	75.003	0.4	5.2	0.836	NA	NA	NA	NA	NA	NA	NA	NA	NA	NA	NA	2021-03-31 19:19:00	2021-03-31 19:00:00	2021-03-31	314	5	0
48	E0332	23	102	2021-03-31 19:45:00	85.767	72.381	0.4	5.6	0.844	NA	NA	NA	NA	NA	NA	NA	NA	NA	NA	NA	2021-03-31 19:43:00	2021-03-31 19:00:00	2021-03-31	338	5	0
49	E0332	23	102	2021-03-31 20:07:00	98.67	85.422	0.5	6.1	0.866	NA	NA	NA	NA	NA	NA	NA	NA	NA	NA	NA	2021-03-31 20:05:00	2021-03-31 20:00:00	2021-03-31	360	6	0
50	E0332	23	102	2021-03-31 20:29:00	98.601	86.273	0.5	6.6	0.875	NA	NA	NA	NA	NA	NA	NA	NA	NA	NA	NA	2021-03-31 20:27:00	2021-03-31 20:00:00	2021-03-31	382	6	0
51	E0332	23	102	2021-03-31 20:51:00	95.036	85.744	0.5	7.1	0.902	NA	NA	NA	NA	NA	NA	NA	NA	NA	NA	NA	2021-03-31 20:49:00	2021-03-31 20:00:00	2021-03-31	404	6	0
52	E0332	23	102	2021-03-31 21:15:00	103.707	93.886	0.5	7.6	0.905	NA	NA	NA	NA	NA	NA	NA	NA	NA	NA	NA	2021-03-31 21:13:00	2021-03-31 21:00:00	2021-03-31	428	7	0
53	E0332	23	102	2021-03-31 21:37:00	87.768	79.534	0.4	8	0.906	NA	NA	NA	NA	NA	NA	NA	NA	NA	NA	NA	2021-03-31 21:35:00	2021-03-31 21:00:00	2021-03-31	450	7	0
54	E0332	23	102	2021-03-31 21:59:00	95.473	85.928	0.5	8.5	0.9	NA	NA	NA	NA	NA	NA	NA	NA	NA	NA	NA	2021-03-31 21:57:00	2021-03-31 21:00:00	2021-03-31	472	7	0
55	E0332	23	102	2021-03-31 22:21:00	93.587	87.722	0.5	9	0.937	NA	NA	NA	NA	NA	NA	NA	NA	NA	NA	NA	2021-03-31 22:19:00	2021-03-31 22:00:00	2021-03-31	494	8	0
56	E0332	23	102	2021-03-31 22:45:00	96.991	92.276	0.5	9.5	0.951	NA	NA	NA	NA	NA	NA	NA	NA	NA	NA	NA	2021-03-31 22:43:00	2021-03-31 22:00:00	2021-03-31	518	8	0
57	E0332	23	102	2021-03-31 23:07:00	94.645	91.54	0.5	10	0.967	NA	NA	NA	NA	NA	NA	NA	NA	NA	NA	NA	2021-03-31 23:05:00	2021-03-31 23:00:00	2021-03-31	540	9	0
58	E0332	23	102	2021-03-31 23:29:00	83.835	79.557	0.4	10.4	0.949	NA	NA	NA	NA	NA	NA	NA	NA	NA	NA	NA	2021-03-31 23:27:00	2021-03-31 23:00:00	2021-03-31	562	9	0
59	E0332	23	102	2021-03-31 23:51:00	83.076	78.568	0.4	10.8	0.946	NA	NA	NA	NA	NA	NA	NA	NA	NA	NA	NA	2021-03-31 23:49:00	2021-03-31 23:00:00	2021-03-31	584	9	0
60	E0332	23	102	2021-04-01 00:15:00	71.231	67.275	0.4	11.2	0.945	NA	NA	NA	NA	NA	NA	NA	NA	NA	NA	NA	2021-04-01 00:13:00	2021-04-01	2021-04-01	608	10	1
61	E0332	23	102	2021-04-01 00:37:00	66.148	64.193	0.3	11.5	0.97	NA	NA	NA	NA	NA	NA	NA	NA	NA	NA	NA	2021-04-01 00:35:00	2021-04-01	2021-04-01	630	10	1
62	E0332	23	102	2021-04-01 00:59:00	81.42	79.442	0.4	11.9	0.976	NA	NA	NA	NA	NA	NA	NA	NA	NA	NA	NA	2021-04-01 00:57:00	2021-04-01	2021-04-01	652	10	1
63	E0332	23	102	2021-04-01 01:21:00	70.955	69.391	0.4	12.3	0.978	NA	NA	NA	NA	NA	NA	NA	NA	NA	NA	NA	2021-04-01 01:19:00	2021-04-01 01:00:00	2021-04-01	674	11	1
64	E0332	23	102	2021-04-01 01:45:00	74.336	71.852	0.4	12.7	0.967	NA	NA	NA	NA	NA	NA	NA	NA	NA	NA	NA	2021-04-01 01:43:00	2021-04-01 01:00:00	2021-04-01	698	11	1
65	E0331	27.4	104	2021-03-31 14:09:00	60.1156	48.4706	0.3	0.3	0.806	NA	NA	NA	NA	NA	NA	NA	NA	NA	NA	NA	2021-03-31 14:05:00	2021-03-31 14:00:00	2021-03-31	0	0	0
66	E0331	27.4	104	2021-03-31 14:31:00	58.7182	49.1008	0.3	0.6	0.836	NA	NA	NA	NA	NA	NA	NA	NA	NA	NA	NA	2021-03-31 14:27:00	2021-03-31 14:00:00	2021-03-31	22	0	0
67	E0331	27.4	104	2021-03-31 14:55:00	54.6904	44.9086	0.3	0.9	0.821	NA	NA	NA	NA	NA	NA	NA	NA	NA	NA	NA	2021-03-31 14:51:00	2021-03-31 14:00:00	2021-03-31	46	0	0
68	E0331	27.4	104	2021-03-31 15:17:00	73.9526	67.2122	0.4	1.3	0.909	NA	NA	NA	NA	NA	NA	NA	NA	NA	NA	NA	2021-03-31 15:13:00	2021-03-31 15:00:00	2021-03-31	68	1	0
69	E0331	27.4	104	2021-03-31 15:39:00	30.6058	30.14	0.2	1.5	0.985	NA	NA	NA	NA	NA	NA	NA	NA	NA	NA	NA	2021-03-31 15:35:00	2021-03-31 15:00:00	2021-03-31	90	1	0
70	E0331	27.4	104	2021-03-31 16:01:00	93.1874	75.1856	0.4	1.9	0.807	NA	NA	NA	NA	NA	NA	NA	NA	NA	NA	NA	2021-03-31 15:57:00	2021-03-31 16:00:00	2021-03-31	112	2	0
71	E0331	27.4	104	2021-03-31 16:25:00	91.7352	71.9798	0.4	2.3	0.785	NA	NA	NA	NA	NA	NA	NA	NA	NA	NA	NA	2021-03-31 16:21:00	2021-03-31 16:00:00	2021-03-31	136	2	0
72	E0331	27.4	104	2021-03-31 16:47:00	88.502	70.0618	0.4	2.7	0.792	NA	NA	NA	NA	NA	NA	NA	NA	NA	NA	NA	2021-03-31 16:43:00	2021-03-31 16:00:00	2021-03-31	158	2	0
73	E0331	27.4	104	2021-03-31 17:09:00	86.447	67.7876	0.4	3.1	0.784	NA	NA	NA	NA	NA	NA	NA	NA	NA	NA	NA	2021-03-31 17:05:00	2021-03-31 17:00:00	2021-03-31	180	3	0
74	E0331	27.4	104	2021-03-31 17:31:00	78.9394	62.5542	0.4	3.5	0.792	NA	NA	NA	NA	NA	NA	NA	NA	NA	NA	NA	2021-03-31 17:27:00	2021-03-31 17:00:00	2021-03-31	202	3	0
75	E0331	27.4	104	2021-03-31 17:55:00	78.0352	62.0336	0.4	3.9	0.795	NA	NA	NA	NA	NA	NA	NA	NA	NA	NA	NA	2021-03-31 17:51:00	2021-03-31 17:00:00	2021-03-31	226	3	0
76	E0331	27.4	104	2021-03-31 18:17:00	86.0634	68.5548	0.4	4.3	0.796	NA	NA	NA	NA	NA	NA	NA	NA	NA	NA	NA	2021-03-31 18:13:00	2021-03-31 18:00:00	2021-03-31	248	4	0
77	E0331	27.4	104	2021-03-31 18:39:00	98.7496	78.0078	0.5	4.8	0.79	NA	NA	NA	NA	NA	NA	NA	NA	NA	NA	NA	2021-03-31 18:35:00	2021-03-31 18:00:00	2021-03-31	270	4	0
78	E0331	27.4	104	2021-03-31 19:01:00	97.2152	77.6516	0.5	5.3	0.799	NA	NA	NA	NA	NA	NA	NA	NA	NA	NA	NA	2021-03-31 18:57:00	2021-03-31 19:00:00	2021-03-31	292	5	0
79	E0331	27.4	104	2021-03-31 19:25:00	86.1182	69.1028	0.4	5.7	0.802	NA	NA	NA	NA	NA	NA	NA	NA	NA	NA	NA	2021-03-31 19:21:00	2021-03-31 19:00:00	2021-03-31	316	5	0
80	E0331	27.4	104	2021-03-31 19:47:00	104.449	85.1044	0.5	6.2	0.815	NA	NA	NA	NA	NA	NA	NA	NA	NA	NA	NA	2021-03-31 19:43:00	2021-03-31 19:00:00	2021-03-31	338	5	0
81	E0331	27.4	104	2021-03-31 20:09:00	92.5298	75.6788	0.4	6.6	0.818	NA	NA	NA	NA	NA	NA	NA	NA	NA	NA	NA	2021-03-31 20:05:00	2021-03-31 20:00:00	2021-03-31	360	6	0
82	E0331	27.4	104	2021-03-31 20:31:00	94.5574	77.6516	0.5	7.1	0.821	NA	NA	NA	NA	NA	NA	NA	NA	NA	NA	NA	2021-03-31 20:27:00	2021-03-31 20:00:00	2021-03-31	382	6	0
83	E0331	27.4	104	2021-03-31 20:55:00	102.421	87.7074	0.5	7.6	0.856	NA	NA	NA	NA	NA	NA	NA	NA	NA	NA	NA	2021-03-31 20:51:00	2021-03-31 20:00:00	2021-03-31	406	6	0
84	E0331	27.4	104	2021-03-31 21:17:00	116.697	97.2152	0.6	8.2	0.833	NA	NA	NA	NA	NA	NA	NA	NA	NA	NA	NA	2021-03-31 21:13:00	2021-03-31 21:00:00	2021-03-31	428	7	0
85	E0331	27.4	104	2021-03-31 21:39:00	109.463	92.0366	0.5	8.7	0.841	NA	NA	NA	NA	NA	NA	NA	NA	NA	NA	NA	2021-03-31 21:35:00	2021-03-31 21:00:00	2021-03-31	450	7	0
86	E0331	27.4	104	2021-03-31 22:01:00	109.929	92.9408	0.5	9.2	0.845	NA	NA	NA	NA	NA	NA	NA	NA	NA	NA	NA	2021-03-31 21:57:00	2021-03-31 22:00:00	2021-03-31	472	8	0
87	E0331	27.4	104	2021-03-31 22:25:00	107.161	91.8174	0.5	9.7	0.857	NA	NA	NA	NA	NA	NA	NA	NA	NA	NA	NA	2021-03-31 22:21:00	2021-03-31 22:00:00	2021-03-31	496	8	0
88	E0331	27.4	104	2021-03-31 22:47:00	117.409	102.969	0.6	10.3	0.877	NA	NA	NA	NA	NA	NA	NA	NA	NA	NA	NA	2021-03-31 22:43:00	2021-03-31 22:00:00	2021-03-31	518	8	0
89	E0331	27.4	104	2021-03-31 23:09:00	113.491	100.668	0.6	10.9	0.887	NA	NA	NA	NA	NA	NA	NA	NA	NA	NA	NA	2021-03-31 23:05:00	2021-03-31 23:00:00	2021-03-31	540	9	0
90	E0331	27.4	104	2021-03-31 23:31:00	113.08	97.7358	0.6	11.5	0.864	NA	NA	NA	NA	NA	NA	NA	NA	NA	NA	NA	2021-03-31 23:27:00	2021-03-31 23:00:00	2021-03-31	562	9	0
91	E0331	27.4	104	2021-03-31 23:55:00	105.079	91.0502	0.5	12	0.866	NA	NA	NA	NA	NA	NA	NA	NA	NA	NA	NA	2021-03-31 23:51:00	2021-03-31 23:00:00	2021-03-31	586	9	0
92	E0331	27.4	104	2021-04-01 00:17:00	84.255	72.0072	0.4	12.4	0.855	NA	NA	NA	NA	NA	NA	NA	NA	NA	NA	NA	2021-04-01 00:13:00	2021-04-01	2021-04-01	608	10	1
93	E0331	27.4	104	2021-04-01 00:39:00	77.3502	67.1026	0.4	12.8	0.867	NA	NA	NA	NA	NA	NA	NA	NA	NA	NA	NA	2021-04-01 00:35:00	2021-04-01	2021-04-01	630	10	1
94	E0331	27.4	104	2021-04-01 01:01:00	76.0076	64.1982	0.4	13.2	0.844	NA	NA	NA	NA	NA	NA	NA	NA	NA	NA	NA	2021-04-01 00:57:00	2021-04-01 01:00:00	2021-04-01	652	11	1
95	E0331	27.4	104	2021-04-01 01:25:00	82.2548	70.4728	0.4	13.6	0.857	NA	NA	NA	NA	NA	NA	NA	NA	NA	NA	NA	2021-04-01 01:21:00	2021-04-01 01:00:00	2021-04-01	676	11	1
96	E0331	27.4	104	2021-04-01 01:47:00	77.542	65.8148	0.4	14	0.849	NA	NA	NA	NA	NA	NA	NA	NA	NA	NA	NA	2021-04-01 01:43:00	2021-04-01 01:00:00	2021-04-01	698	11	1
97	E0329	27.2	106	2021-03-31 14:11:00	60.248	52.904	0.3	0.3	0.878	NA	NA	NA	NA	NA	NA	NA	NA	NA	NA	NA	2021-03-31 14:05:00	2021-03-31 14:00:00	2021-03-31	0	0	0
98	E0329	27.2	106	2021-03-31 14:33:00	57.7456	54.808	0.3	0.6	0.949	NA	NA	NA	NA	NA	NA	NA	NA	NA	NA	NA	2021-03-31 14:27:00	2021-03-31 14:00:00	2021-03-31	22	0	0
99	E0329	27.2	106	2021-03-31 14:57:00	64.3008	61.472	0.3	0.9	0.956	NA	NA	NA	NA	NA	NA	NA	NA	NA	NA	NA	2021-03-31 14:51:00	2021-03-31 14:00:00	2021-03-31	46	0	0
100	E0329	27.2	106	2021-03-31 15:19:00	69.496	64.5728	0.3	1.2	0.929	NA	NA	NA	NA	NA	NA	NA	NA	NA	NA	NA	2021-03-31 15:13:00	2021-03-31 15:00:00	2021-03-31	68	1	0
101	E0329	27.2	106	2021-03-31 15:41:00	26.52	27.2816	0.1	1.3	1.028	NA	NA	NA	NA	NA	NA	NA	NA	NA	NA	NA	2021-03-31 15:35:00	2021-03-31 15:00:00	2021-03-31	90	1	0
102	E0329	27.2	106	2021-03-31 16:03:00	75.8608	65.144	0.4	1.7	0.859	NA	NA	NA	NA	NA	NA	NA	NA	NA	NA	NA	2021-03-31 15:57:00	2021-03-31 16:00:00	2021-03-31	112	2	0
103	E0329	27.2	106	2021-03-31 16:27:00	61.744	51.5984	0.3	2	0.836	NA	NA	NA	NA	NA	NA	NA	NA	NA	NA	NA	2021-03-31 16:21:00	2021-03-31 16:00:00	2021-03-31	136	2	0
104	E0329	27.2	106	2021-03-31 16:49:00	56.5216	45.696	0.3	2.3	0.808	NA	NA	NA	NA	NA	NA	NA	NA	NA	NA	NA	2021-03-31 16:43:00	2021-03-31 16:00:00	2021-03-31	158	2	0
105	E0329	27.2	106	2021-03-31 17:11:00	55.1344	42.704	0.3	2.6	0.774	NA	NA	NA	NA	NA	NA	NA	NA	NA	NA	NA	2021-03-31 17:05:00	2021-03-31 17:00:00	2021-03-31	180	3	0
106	E0329	27.2	106	2021-03-31 17:33:00	76.1872	62.832	0.4	3	0.824	NA	NA	NA	NA	NA	NA	NA	NA	NA	NA	NA	2021-03-31 17:27:00	2021-03-31 17:00:00	2021-03-31	202	3	0
107	E0329	27.2	106	2021-03-31 17:57:00	67.3472	55.1888	0.3	3.3	0.82	NA	NA	NA	NA	NA	NA	NA	NA	NA	NA	NA	2021-03-31 17:51:00	2021-03-31 17:00:00	2021-03-31	226	3	0
108	E0329	27.2	106	2021-03-31 18:19:00	66.6944	54.2368	0.3	3.6	0.813	NA	NA	NA	NA	NA	NA	NA	NA	NA	NA	NA	2021-03-31 18:13:00	2021-03-31 18:00:00	2021-03-31	248	4	0
109	E0329	27.2	106	2021-03-31 18:41:00	68.3536	53.8016	0.3	3.9	0.787	NA	NA	NA	NA	NA	NA	NA	NA	NA	NA	NA	2021-03-31 18:35:00	2021-03-31 18:00:00	2021-03-31	270	4	0
110	E0329	27.2	106	2021-03-31 19:03:00	61.9888	48.0352	0.3	4.2	0.775	NA	NA	NA	NA	NA	NA	NA	NA	NA	NA	NA	2021-03-31 18:57:00	2021-03-31 19:00:00	2021-03-31	292	5	0
111	E0329	27.2	106	2021-03-31 19:27:00	84.592	68.7344	0.4	4.6	0.812	NA	NA	NA	NA	NA	NA	NA	NA	NA	NA	NA	2021-03-31 19:21:00	2021-03-31 19:00:00	2021-03-31	316	5	0
112	E0329	27.2	106	2021-03-31 19:49:00	73.4672	59.9488	0.4	5	0.816	NA	NA	NA	NA	NA	NA	NA	NA	NA	NA	NA	2021-03-31 19:43:00	2021-03-31 19:00:00	2021-03-31	338	5	0
113	E0329	27.2	106	2021-03-31 20:11:00	82.6336	67.5648	0.4	5.4	0.818	NA	NA	NA	NA	NA	NA	NA	NA	NA	NA	NA	2021-03-31 20:05:00	2021-03-31 20:00:00	2021-03-31	360	6	0
114	E0329	27.2	106	2021-03-31 20:33:00	73.4128	60.2208	0.4	5.8	0.82	NA	NA	NA	NA	NA	NA	NA	NA	NA	NA	NA	2021-03-31 20:27:00	2021-03-31 20:00:00	2021-03-31	382	6	0
115	E0329	27.2	106	2021-03-31 20:57:00	67.4288	54.1552	0.3	6.1	0.803	NA	NA	NA	NA	NA	NA	NA	NA	NA	NA	NA	2021-03-31 20:51:00	2021-03-31 20:00:00	2021-03-31	406	6	0
116	E0329	27.2	106	2021-03-31 21:19:00	79.0976	65.7968	0.4	6.5	0.832	NA	NA	NA	NA	NA	NA	NA	NA	NA	NA	NA	2021-03-31 21:13:00	2021-03-31 21:00:00	2021-03-31	428	7	0
117	E0329	27.2	106	2021-03-31 21:41:00	84.4016	69.2784	0.4	6.9	0.821	NA	NA	NA	NA	NA	NA	NA	NA	NA	NA	NA	2021-03-31 21:35:00	2021-03-31 21:00:00	2021-03-31	450	7	0
118	E0329	27.2	106	2021-03-31 22:03:00	76.6224	63.104	0.4	7.3	0.823	NA	NA	NA	NA	NA	NA	NA	NA	NA	NA	NA	2021-03-31 21:57:00	2021-03-31 22:00:00	2021-03-31	472	8	0
119	E0329	27.2	106	2021-03-31 22:27:00	77.5744	65.1168	0.4	7.7	0.84	NA	NA	NA	NA	NA	NA	NA	NA	NA	NA	NA	2021-03-31 22:21:00	2021-03-31 22:00:00	2021-03-31	496	8	0
120	E0329	27.2	106	2021-03-31 22:49:00	85.6528	73.712	0.4	8.1	0.861	NA	NA	NA	NA	NA	NA	NA	NA	NA	NA	NA	2021-03-31 22:43:00	2021-03-31 22:00:00	2021-03-31	518	8	0
121	E0329	27.2	106	2021-03-31 23:11:00	82.416	71.1824	0.4	8.5	0.864	NA	NA	NA	NA	NA	NA	NA	NA	NA	NA	NA	2021-03-31 23:05:00	2021-03-31 23:00:00	2021-03-31	540	9	0
122	E0329	27.2	106	2021-03-31 23:33:00	68.6256	57.528	0.3	8.8	0.838	NA	NA	NA	NA	NA	NA	NA	NA	NA	NA	NA	2021-03-31 23:27:00	2021-03-31 23:00:00	2021-03-31	562	9	0
123	E0329	27.2	106	2021-03-31 23:57:00	64.736	54.6448	0.3	9.1	0.844	NA	NA	NA	NA	NA	NA	NA	NA	NA	NA	NA	2021-03-31 23:51:00	2021-03-31 23:00:00	2021-03-31	586	9	0
124	E0329	27.2	106	2021-04-01 00:19:00	81.736	71.0464	0.4	9.5	0.869	NA	NA	NA	NA	NA	NA	NA	NA	NA	NA	NA	2021-04-01 00:13:00	2021-04-01	2021-04-01	608	10	1
125	E0329	27.2	106	2021-04-01 00:41:00	64.1376	55.76	0.3	9.8	0.869	NA	NA	NA	NA	NA	NA	NA	NA	NA	NA	NA	2021-04-01 00:35:00	2021-04-01	2021-04-01	630	10	1
126	E0329	27.2	106	2021-04-01 01:03:00	62.6688	53.2576	0.3	10.1	0.85	NA	NA	NA	NA	NA	NA	NA	NA	NA	NA	NA	2021-04-01 00:57:00	2021-04-01 01:00:00	2021-04-01	652	11	1
127	E0329	27.2	106	2021-04-01 01:27:00	83.4224	73.6848	0.4	10.5	0.883	NA	NA	NA	NA	NA	NA	NA	NA	NA	NA	NA	2021-04-01 01:21:00	2021-04-01 01:00:00	2021-04-01	676	11	1
128	E0329	27.2	106	2021-04-01 01:49:00	84.7552	75.0176	0.4	10.9	0.885	NA	NA	NA	NA	NA	NA	NA	NA	NA	NA	NA	2021-04-01 01:43:00	2021-04-01 01:00:00	2021-04-01	698	11	1
129	E0340	21.2	108	2021-03-31 14:13:00	61.6284	53.9116	0.3	0.3	0.875	NA	NA	NA	NA	NA	NA	NA	NA	NA	NA	NA	2021-03-31 14:05:00	2021-03-31 14:00:00	2021-03-31	0	0	0
130	E0340	21.2	108	2021-03-31 14:37:00	58.4908	49.184	0.3	0.6	0.841	NA	NA	NA	NA	NA	NA	NA	NA	NA	NA	NA	2021-03-31 14:29:00	2021-03-31 14:00:00	2021-03-31	24	0	0
131	E0340	21.2	108	2021-03-31 14:59:00	72.1436	66.462	0.4	1	0.921	NA	NA	NA	NA	NA	NA	NA	NA	NA	NA	NA	2021-03-31 14:51:00	2021-03-31 14:00:00	2021-03-31	46	0	0
132	E0340	21.2	108	2021-03-31 15:21:00	57.8972	50.2228	0.3	1.3	0.868	NA	NA	NA	NA	NA	NA	NA	NA	NA	NA	NA	2021-03-31 15:13:00	2021-03-31 15:00:00	2021-03-31	68	1	0
133	E0340	21.2	108	2021-03-31 15:43:00	17.6596	20.5216	0.1	1.4	1.162	NA	NA	NA	NA	NA	NA	NA	NA	NA	NA	NA	2021-03-31 15:35:00	2021-03-31 15:00:00	2021-03-31	90	1	0
134	E0340	21.2	108	2021-03-31 16:07:00	59.9536	47.9968	0.3	1.7	0.8	NA	NA	NA	NA	NA	NA	NA	NA	NA	NA	NA	2021-03-31 15:59:00	2021-03-31 16:00:00	2021-03-31	114	2	0
135	E0340	21.2	108	2021-03-31 16:29:00	56.392	45.262	0.3	2	0.803	NA	NA	NA	NA	NA	NA	NA	NA	NA	NA	NA	2021-03-31 16:21:00	2021-03-31 16:00:00	2021-03-31	136	2	0
136	E0340	21.2	108	2021-03-31 16:51:00	54.5052	43.9052	0.3	2.3	0.806	NA	NA	NA	NA	NA	NA	NA	NA	NA	NA	NA	2021-03-31 16:43:00	2021-03-31 16:00:00	2021-03-31	158	2	0
137	E0340	21.2	108	2021-03-31 17:13:00	56.2648	43.884	0.3	2.6	0.78	NA	NA	NA	NA	NA	NA	NA	NA	NA	NA	NA	2021-03-31 17:05:00	2021-03-31 17:00:00	2021-03-31	180	3	0
138	E0340	21.2	108	2021-03-31 17:37:00	72.3344	58.3424	0.3	2.9	0.806	NA	NA	NA	NA	NA	NA	NA	NA	NA	NA	NA	2021-03-31 17:29:00	2021-03-31 17:00:00	2021-03-31	204	3	0
139	E0340	21.2	108	2021-03-31 17:59:00	74.3696	61.6496	0.4	3.3	0.829	NA	NA	NA	NA	NA	NA	NA	NA	NA	NA	NA	2021-03-31 17:51:00	2021-03-31 17:00:00	2021-03-31	226	3	0
140	E0340	21.2	108	2021-03-31 18:21:00	58.7452	47.8484	0.3	3.6	0.814	NA	NA	NA	NA	NA	NA	NA	NA	NA	NA	NA	2021-03-31 18:13:00	2021-03-31 18:00:00	2021-03-31	248	4	0
141	E0340	21.2	108	2021-03-31 18:43:00	62.7732	49.8836	0.3	3.9	0.795	NA	NA	NA	NA	NA	NA	NA	NA	NA	NA	NA	2021-03-31 18:35:00	2021-03-31 18:00:00	2021-03-31	270	4	0
142	E0340	21.2	108	2021-03-31 19:07:00	74.0516	59.4448	0.4	4.3	0.803	NA	NA	NA	NA	NA	NA	NA	NA	NA	NA	NA	2021-03-31 18:59:00	2021-03-31 19:00:00	2021-03-31	294	5	0
143	E0340	21.2	108	2021-03-31 19:29:00	66.3348	53.5512	0.3	4.6	0.807	NA	NA	NA	NA	NA	NA	NA	NA	NA	NA	NA	2021-03-31 19:21:00	2021-03-31 19:00:00	2021-03-31	316	5	0
144	E0340	21.2	108	2021-03-31 19:51:00	79.182	65.8048	0.4	5	0.831	NA	NA	NA	NA	NA	NA	NA	NA	NA	NA	NA	2021-03-31 19:43:00	2021-03-31 19:00:00	2021-03-31	338	5	0
145	E0340	21.2	108	2021-03-31 20:13:00	72.716	59.1056	0.4	5.4	0.813	NA	NA	NA	NA	NA	NA	NA	NA	NA	NA	NA	2021-03-31 20:05:00	2021-03-31 20:00:00	2021-03-31	360	6	0
146	E0340	21.2	108	2021-03-31 20:37:00	74.5392	62.0736	0.4	5.8	0.833	NA	NA	NA	NA	NA	NA	NA	NA	NA	NA	NA	2021-03-31 20:29:00	2021-03-31 20:00:00	2021-03-31	384	6	0
147	E0340	21.2	108	2021-03-31 20:59:00	87.3652	75.4508	0.4	6.2	0.864	NA	NA	NA	NA	NA	NA	NA	NA	NA	NA	NA	2021-03-31 20:51:00	2021-03-31 20:00:00	2021-03-31	406	6	0
148	E0340	21.2	108	2021-03-31 21:21:00	87.8316	75.578	0.4	6.6	0.86	NA	NA	NA	NA	NA	NA	NA	NA	NA	NA	NA	2021-03-31 21:13:00	2021-03-31 21:00:00	2021-03-31	428	7	0
149	E0340	21.2	108	2021-03-31 21:43:00	86.7716	74.9208	0.4	7	0.863	NA	NA	NA	NA	NA	NA	NA	NA	NA	NA	NA	2021-03-31 21:35:00	2021-03-31 21:00:00	2021-03-31	450	7	0
150	E0340	21.2	108	2021-03-31 22:07:00	86.0296	75.5144	0.4	7.4	0.878	NA	NA	NA	NA	NA	NA	NA	NA	NA	NA	NA	2021-03-31 21:59:00	2021-03-31 22:00:00	2021-03-31	474	8	0
151	E0340	21.2	108	2021-03-31 22:29:00	76.4896	67.2252	0.4	7.8	0.879	NA	NA	NA	NA	NA	NA	NA	NA	NA	NA	NA	2021-03-31 22:21:00	2021-03-31 22:00:00	2021-03-31	496	8	0
152	E0340	21.2	108	2021-03-31 22:51:00	83.3796	76.1292	0.4	8.2	0.913	NA	NA	NA	NA	NA	NA	NA	NA	NA	NA	NA	2021-03-31 22:43:00	2021-03-31 22:00:00	2021-03-31	518	8	0
153	E0340	21.2	108	2021-03-31 23:13:00	79.5	73.6276	0.4	8.6	0.926	NA	NA	NA	NA	NA	NA	NA	NA	NA	NA	NA	2021-03-31 23:05:00	2021-03-31 23:00:00	2021-03-31	540	9	0
154	E0340	21.2	108	2021-03-31 23:37:00	81.1748	75.9172	0.4	9	0.935	NA	NA	NA	NA	NA	NA	NA	NA	NA	NA	NA	2021-03-31 23:29:00	2021-03-31 23:00:00	2021-03-31	564	9	0
155	E0340	21.2	108	2021-03-31 23:59:00	83.104	77.5496	0.4	9.4	0.933	NA	NA	NA	NA	NA	NA	NA	NA	NA	NA	NA	2021-03-31 23:51:00	2021-03-31 23:00:00	2021-03-31	586	9	0
156	E0340	21.2	108	2021-04-01 00:21:00	69.536	66.568	0.3	9.7	0.957	NA	NA	NA	NA	NA	NA	NA	NA	NA	NA	NA	2021-04-01 00:13:00	2021-04-01	2021-04-01	608	10	1
157	E0340	21.2	108	2021-04-01 00:43:00	65.0628	61.9676	0.3	10	0.953	NA	NA	NA	NA	NA	NA	NA	NA	NA	NA	NA	2021-04-01 00:35:00	2021-04-01	2021-04-01	630	10	1
158	E0340	21.2	108	2021-04-01 01:07:00	85.4572	83.2312	0.4	10.4	0.974	NA	NA	NA	NA	NA	NA	NA	NA	NA	NA	NA	2021-04-01 00:59:00	2021-04-01 01:00:00	2021-04-01	654	11	1
159	E0340	21.2	108	2021-04-01 01:29:00	90.842	87.5984	0.5	10.9	0.964	NA	NA	NA	NA	NA	NA	NA	NA	NA	NA	NA	2021-04-01 01:21:00	2021-04-01 01:00:00	2021-04-01	676	11	1
160	E0340	21.2	108	2021-04-01 01:51:00	90.418	87.5772	0.5	11.4	0.969	NA	NA	NA	NA	NA	NA	NA	NA	NA	NA	NA	2021-04-01 01:43:00	2021-04-01 01:00:00	2021-04-01	698	11	1
161	E0340	21.2	108	2021-04-01 02:13:00	86.5596	83.104	0.4	11.8	0.96	NA	NA	NA	NA	NA	NA	NA	NA	NA	NA	NA	2021-04-01 02:05:00	2021-04-01 02:00:00	2021-04-01	720	12	1
162	E0341	22.9	109	2021-03-31 14:15:00	56.2195	49.1892	0.3	0.3	0.875	NA	NA	NA	NA	NA	NA	NA	NA	NA	NA	NA	2021-03-31 14:05:00	2021-03-31 14:00:00	2021-03-31	0	0	0
163	E0341	22.9	109	2021-03-31 14:39:00	82.3713	72.7075	0.4	0.7	0.883	NA	NA	NA	NA	NA	NA	NA	NA	NA	NA	NA	2021-03-31 14:29:00	2021-03-31 14:00:00	2021-03-31	24	0	0
164	E0341	22.9	109	2021-03-31 15:01:00	63.1811	63.891	0.3	1	1.011	NA	NA	NA	NA	NA	NA	NA	NA	NA	NA	NA	2021-03-31 14:51:00	2021-03-31 15:00:00	2021-03-31	46	1	0
165	E0341	22.9	109	2021-03-31 15:23:00	65.1963	61.2575	0.3	1.3	0.94	NA	NA	NA	NA	NA	NA	NA	NA	NA	NA	NA	2021-03-31 15:13:00	2021-03-31 15:00:00	2021-03-31	68	1	0
166	E0341	22.9	109	2021-03-31 15:45:00	27.8235	30.8463	0.1	1.4	1.109	NA	NA	NA	NA	NA	NA	NA	NA	NA	NA	NA	2021-03-31 15:35:00	2021-03-31 15:00:00	2021-03-31	90	1	0
167	E0341	22.9	109	2021-03-31 16:09:00	74.5624	65.8146	0.4	1.8	0.883	NA	NA	NA	NA	NA	NA	NA	NA	NA	NA	NA	2021-03-31 15:59:00	2021-03-31 16:00:00	2021-03-31	114	2	0
168	E0341	22.9	109	2021-03-31 16:31:00	55.4409	48.319	0.3	2.1	0.871	NA	NA	NA	NA	NA	NA	NA	NA	NA	NA	NA	2021-03-31 16:21:00	2021-03-31 16:00:00	2021-03-31	136	2	0
169	E0341	22.9	109	2021-03-31 16:53:00	53.9524	46.0519	0.3	2.4	0.853	NA	NA	NA	NA	NA	NA	NA	NA	NA	NA	NA	2021-03-31 16:43:00	2021-03-31 16:00:00	2021-03-31	158	2	0
170	E0341	22.9	109	2021-03-31 17:15:00	64.7841	56.0821	0.3	2.7	0.866	NA	NA	NA	NA	NA	NA	NA	NA	NA	NA	NA	2021-03-31 17:05:00	2021-03-31 17:00:00	2021-03-31	180	3	0
171	E0341	22.9	109	2021-03-31 17:39:00	57.021	46.5099	0.3	3	0.816	NA	NA	NA	NA	NA	NA	NA	NA	NA	NA	NA	2021-03-31 17:29:00	2021-03-31 17:00:00	2021-03-31	204	3	0
172	E0341	22.9	109	2021-03-31 18:01:00	63.3414	54.4791	0.3	3.3	0.86	NA	NA	NA	NA	NA	NA	NA	NA	NA	NA	NA	2021-03-31 17:51:00	2021-03-31 18:00:00	2021-03-31	226	4	0
173	E0341	22.9	109	2021-03-31 18:23:00	56.8836	46.4412	0.3	3.6	0.816	NA	NA	NA	NA	NA	NA	NA	NA	NA	NA	NA	2021-03-31 18:13:00	2021-03-31 18:00:00	2021-03-31	248	4	0
174	E0341	22.9	109	2021-03-31 18:45:00	65.9062	51.9372	0.3	3.9	0.788	NA	NA	NA	NA	NA	NA	NA	NA	NA	NA	NA	2021-03-31 18:35:00	2021-03-31 18:00:00	2021-03-31	270	4	0
175	E0341	22.9	109	2021-03-31 19:09:00	58.6698	46.5557	0.3	4.2	0.794	NA	NA	NA	NA	NA	NA	NA	NA	NA	NA	NA	2021-03-31 18:59:00	2021-03-31 19:00:00	2021-03-31	294	5	0
176	E0341	22.9	109	2021-03-31 19:31:00	67.0283	54.731	0.3	4.5	0.817	NA	NA	NA	NA	NA	NA	NA	NA	NA	NA	NA	2021-03-31 19:21:00	2021-03-31 19:00:00	2021-03-31	316	5	0
177	E0341	22.9	109	2021-03-31 19:53:00	62.6086	49.9449	0.3	4.8	0.798	NA	NA	NA	NA	NA	NA	NA	NA	NA	NA	NA	2021-03-31 19:43:00	2021-03-31 19:00:00	2021-03-31	338	5	0
178	E0341	22.9	109	2021-03-31 20:15:00	62.1735	48.9373	0.3	5.1	0.787	NA	NA	NA	NA	NA	NA	NA	NA	NA	NA	NA	2021-03-31 20:05:00	2021-03-31 20:00:00	2021-03-31	360	6	0
179	E0341	22.9	109	2021-03-31 20:39:00	61.1659	48.4564	0.3	5.4	0.792	NA	NA	NA	NA	NA	NA	NA	NA	NA	NA	NA	2021-03-31 20:29:00	2021-03-31 20:00:00	2021-03-31	384	6	0
180	E0341	22.9	109	2021-03-31 21:01:00	72.6159	57.8912	0.3	5.7	0.797	NA	NA	NA	NA	NA	NA	NA	NA	NA	NA	NA	2021-03-31 20:51:00	2021-03-31 21:00:00	2021-03-31	406	7	0
181	E0341	22.9	109	2021-03-31 21:23:00	59.8835	49.006	0.3	6	0.818	NA	NA	NA	NA	NA	NA	NA	NA	NA	NA	NA	2021-03-31 21:13:00	2021-03-31 21:00:00	2021-03-31	428	7	0
182	E0341	22.9	109	2021-03-31 21:45:00	66.868	52.7158	0.3	6.3	0.789	NA	NA	NA	NA	NA	NA	NA	NA	NA	NA	NA	2021-03-31 21:35:00	2021-03-31 21:00:00	2021-03-31	450	7	0
183	E0341	22.9	109	2021-03-31 22:09:00	69.0664	55.5096	0.3	6.6	0.804	NA	NA	NA	NA	NA	NA	NA	NA	NA	NA	NA	2021-03-31 21:59:00	2021-03-31 22:00:00	2021-03-31	474	8	0
184	E0341	22.9	109	2021-03-31 22:31:00	70.0053	56.9523	0.3	6.9	0.814	NA	NA	NA	NA	NA	NA	NA	NA	NA	NA	NA	2021-03-31 22:21:00	2021-03-31 22:00:00	2021-03-31	496	8	0
185	E0341	22.9	109	2021-03-31 22:53:00	63.1124	50.8609	0.3	7.2	0.806	NA	NA	NA	NA	NA	NA	NA	NA	NA	NA	NA	2021-03-31 22:43:00	2021-03-31 22:00:00	2021-03-31	518	8	0
186	E0341	22.9	109	2021-03-31 23:15:00	59.6545	48.5938	0.3	7.5	0.814	NA	NA	NA	NA	NA	NA	NA	NA	NA	NA	NA	2021-03-31 23:05:00	2021-03-31 23:00:00	2021-03-31	540	9	0
187	E0341	22.9	109	2021-03-31 23:39:00	77.6768	65.0589	0.4	7.9	0.838	NA	NA	NA	NA	NA	NA	NA	NA	NA	NA	NA	2021-03-31 23:29:00	2021-03-31 23:00:00	2021-03-31	564	9	0
188	E0341	22.9	109	2021-04-01 00:01:00	70.6923	59.8606	0.3	8.2	0.847	NA	NA	NA	NA	NA	NA	NA	NA	NA	NA	NA	2021-03-31 23:51:00	2021-04-01	2021-04-01	586	10	1
189	E0341	22.9	109	2021-04-01 00:23:00	64.2803	52.9219	0.3	8.5	0.823	NA	NA	NA	NA	NA	NA	NA	NA	NA	NA	NA	2021-04-01 00:13:00	2021-04-01	2021-04-01	608	10	1
190	E0341	22.9	109	2021-04-01 00:45:00	77.402	67.0054	0.4	8.9	0.866	NA	NA	NA	NA	NA	NA	NA	NA	NA	NA	NA	2021-04-01 00:35:00	2021-04-01	2021-04-01	630	10	1
191	E0341	22.9	109	2021-04-01 01:09:00	63.8223	55.6928	0.3	9.2	0.873	NA	NA	NA	NA	NA	NA	NA	NA	NA	NA	NA	2021-04-01 00:59:00	2021-04-01 01:00:00	2021-04-01	654	11	1
192	E0341	22.9	109	2021-04-01 01:31:00	61.6468	53.4257	0.3	9.5	0.867	NA	NA	NA	NA	NA	NA	NA	NA	NA	NA	NA	2021-04-01 01:21:00	2021-04-01 01:00:00	2021-04-01	676	11	1
193	E0341	22.9	109	2021-04-01 01:53:00	68.1733	59.8835	0.3	9.8	0.878	NA	NA	NA	NA	NA	NA	NA	NA	NA	NA	NA	2021-04-01 01:43:00	2021-04-01 01:00:00	2021-04-01	698	11	1
194	E0341	22.9	109	2021-04-01 02:15:00	79.6691	69.8908	0.4	10.2	0.877	NA	NA	NA	NA	NA	NA	NA	NA	NA	NA	NA	2021-04-01 02:05:00	2021-04-01 02:00:00	2021-04-01	720	12	1
195	E0342	21.3	110	2021-03-31 14:19:00	78.9378	71.2059	0.4	0.4	0.902	NA	NA	NA	NA	NA	NA	NA	NA	NA	NA	NA	2021-03-31 14:05:00	2021-03-31 14:00:00	2021-03-31	0	0	0
196	E0342	21.3	110	2021-03-31 14:41:00	77.6385	68.6499	0.4	0.8	0.884	NA	NA	NA	NA	NA	NA	NA	NA	NA	NA	NA	2021-03-31 14:27:00	2021-03-31 14:00:00	2021-03-31	22	0	0
197	E0342	21.3	110	2021-03-31 15:03:00	61.0458	53.1861	0.3	1.1	0.871	NA	NA	NA	NA	NA	NA	NA	NA	NA	NA	NA	2021-03-31 14:49:00	2021-03-31 15:00:00	2021-03-31	44	1	0
198	E0342	21.3	110	2021-03-31 15:25:00	67.7127	58.149	0.3	1.4	0.859	NA	NA	NA	NA	NA	NA	NA	NA	NA	NA	NA	2021-03-31 15:11:00	2021-03-31 15:00:00	2021-03-31	66	1	0
199	E0342	21.3	110	2021-03-31 15:49:00	43.4307	41.3433	0.2	1.6	0.952	NA	NA	NA	NA	NA	NA	NA	NA	NA	NA	NA	2021-03-31 15:35:00	2021-03-31 15:00:00	2021-03-31	90	1	0
200	E0342	21.3	110	2021-03-31 16:11:00	94.6572	77.5533	0.5	2.1	0.819	NA	NA	NA	NA	NA	NA	NA	NA	NA	NA	NA	2021-03-31 15:57:00	2021-03-31 16:00:00	2021-03-31	112	2	0
201	E0342	21.3	110	2021-03-31 16:33:00	83.8155	67.308	0.4	2.5	0.803	NA	NA	NA	NA	NA	NA	NA	NA	NA	NA	NA	2021-03-31 16:19:00	2021-03-31 16:00:00	2021-03-31	134	2	0
202	E0342	21.3	110	2021-03-31 16:55:00	97.341	81.1317	0.5	3	0.834	NA	NA	NA	NA	NA	NA	NA	NA	NA	NA	NA	2021-03-31 16:41:00	2021-03-31 16:00:00	2021-03-31	156	2	0
203	E0342	21.3	110	2021-03-31 17:19:00	86.7336	71.2911	0.4	3.4	0.822	NA	NA	NA	NA	NA	NA	NA	NA	NA	NA	NA	2021-03-31 17:05:00	2021-03-31 17:00:00	2021-03-31	180	3	0
204	E0342	21.3	110	2021-03-31 17:41:00	96.7872	80.0028	0.5	3.9	0.827	NA	NA	NA	NA	NA	NA	NA	NA	NA	NA	NA	2021-03-31 17:27:00	2021-03-31 17:00:00	2021-03-31	202	3	0
205	E0342	21.3	110	2021-03-31 18:03:00	88.5441	76.1262	0.4	4.3	0.86	NA	NA	NA	NA	NA	NA	NA	NA	NA	NA	NA	2021-03-31 17:49:00	2021-03-31 18:00:00	2021-03-31	224	4	0
206	E0342	21.3	110	2021-03-31 18:25:00	96.5529	81.0891	0.5	4.8	0.84	NA	NA	NA	NA	NA	NA	NA	NA	NA	NA	NA	2021-03-31 18:11:00	2021-03-31 18:00:00	2021-03-31	246	4	0
207	E0342	21.3	110	2021-03-31 18:49:00	110.057	94.4016	0.5	5.3	0.858	NA	NA	NA	NA	NA	NA	NA	NA	NA	NA	NA	2021-03-31 18:35:00	2021-03-31 18:00:00	2021-03-31	270	4	0
208	E0342	21.3	110	2021-03-31 19:11:00	117.214	99.7053	0.6	5.9	0.851	NA	NA	NA	NA	NA	NA	NA	NA	NA	NA	NA	2021-03-31 18:57:00	2021-03-31 19:00:00	2021-03-31	292	5	0
209	E0342	21.3	110	2021-03-31 19:33:00	102.645	88.5228	0.5	6.4	0.863	NA	NA	NA	NA	NA	NA	NA	NA	NA	NA	NA	2021-03-31 19:19:00	2021-03-31 19:00:00	2021-03-31	314	5	0
210	E0342	21.3	110	2021-03-31 19:55:00	113.103	96.7872	0.6	7	0.856	NA	NA	NA	NA	NA	NA	NA	NA	NA	NA	NA	2021-03-31 19:41:00	2021-03-31 19:00:00	2021-03-31	336	5	0
211	E0342	21.3	110	2021-03-31 20:19:00	106.053	89.6517	0.5	7.5	0.845	NA	NA	NA	NA	NA	NA	NA	NA	NA	NA	NA	2021-03-31 20:05:00	2021-03-31 20:00:00	2021-03-31	360	6	0
212	E0342	21.3	110	2021-03-31 20:41:00	112.634	95.4453	0.5	8	0.847	NA	NA	NA	NA	NA	NA	NA	NA	NA	NA	NA	2021-03-31 20:27:00	2021-03-31 20:00:00	2021-03-31	382	6	0
213	E0342	21.3	110	2021-03-31 21:03:00	104.285	92.3781	0.5	8.5	0.886	NA	NA	NA	NA	NA	NA	NA	NA	NA	NA	NA	2021-03-31 20:49:00	2021-03-31 21:00:00	2021-03-31	404	7	0
214	E0342	21.3	110	2021-03-31 21:25:00	97.8948	87.2235	0.5	9	0.891	NA	NA	NA	NA	NA	NA	NA	NA	NA	NA	NA	2021-03-31 21:11:00	2021-03-31 21:00:00	2021-03-31	426	7	0
215	E0342	21.3	110	2021-03-31 21:49:00	109.652	96.5742	0.5	9.5	0.881	NA	NA	NA	NA	NA	NA	NA	NA	NA	NA	NA	2021-03-31 21:35:00	2021-03-31 21:00:00	2021-03-31	450	7	0
216	E0342	21.3	110	2021-03-31 22:11:00	111.186	97.7883	0.5	10	0.879	NA	NA	NA	NA	NA	NA	NA	NA	NA	NA	NA	2021-03-31 21:57:00	2021-03-31 22:00:00	2021-03-31	472	8	0
217	E0342	21.3	110	2021-03-31 22:33:00	106.074	97.8309	0.5	10.5	0.922	NA	NA	NA	NA	NA	NA	NA	NA	NA	NA	NA	2021-03-31 22:19:00	2021-03-31 22:00:00	2021-03-31	494	8	0
218	E0342	21.3	110	2021-03-31 22:55:00	102.261	93.8904	0.5	11	0.918	NA	NA	NA	NA	NA	NA	NA	NA	NA	NA	NA	2021-03-31 22:41:00	2021-03-31 22:00:00	2021-03-31	516	8	0
219	E0342	21.3	110	2021-03-31 23:19:00	104.498	98.0013	0.5	11.5	0.938	NA	NA	NA	NA	NA	NA	NA	NA	NA	NA	NA	2021-03-31 23:05:00	2021-03-31 23:00:00	2021-03-31	540	9	0
220	E0342	21.3	110	2021-03-31 23:41:00	96.702	92.1225	0.5	12	0.953	NA	NA	NA	NA	NA	NA	NA	NA	NA	NA	NA	2021-03-31 23:27:00	2021-03-31 23:00:00	2021-03-31	562	9	0
221	E0342	21.3	110	2021-04-01 00:03:00	91.0362	90.8445	0.5	12.5	0.998	NA	NA	NA	NA	NA	NA	NA	NA	NA	NA	NA	2021-03-31 23:49:00	2021-04-01	2021-04-01	584	10	1
222	E0342	21.3	110	2021-04-01 00:25:00	83.709	80.6844	0.4	12.9	0.964	NA	NA	NA	NA	NA	NA	NA	NA	NA	NA	NA	2021-04-01 00:11:00	2021-04-01	2021-04-01	606	10	1
223	E0342	21.3	110	2021-04-01 00:49:00	91.2918	89.5878	0.5	13.4	0.981	NA	NA	NA	NA	NA	NA	NA	NA	NA	NA	NA	2021-04-01 00:35:00	2021-04-01	2021-04-01	630	10	1
224	E0342	21.3	110	2021-04-01 01:11:00	93.5496	92.6337	0.5	13.9	0.99	NA	NA	NA	NA	NA	NA	NA	NA	NA	NA	NA	2021-04-01 00:57:00	2021-04-01 01:00:00	2021-04-01	652	11	1
225	E0342	21.3	110	2021-04-01 01:33:00	92.868	91.8669	0.5	14.4	0.989	NA	NA	NA	NA	NA	NA	NA	NA	NA	NA	NA	2021-04-01 01:19:00	2021-04-01 01:00:00	2021-04-01	674	11	1
226	E0342	21.3	110	2021-04-01 01:55:00	75.5511	76.2114	0.4	14.8	1.009	NA	NA	NA	NA	NA	NA	NA	NA	NA	NA	NA	2021-04-01 01:41:00	2021-04-01 01:00:00	2021-04-01	696	11	1
227	E0339	20.5	117	2021-03-31 14:21:00	53.833	47.15	0.3	0.3	0.876	NA	NA	NA	NA	NA	NA	NA	NA	NA	NA	NA	2021-03-31 14:05:00	2021-03-31 14:00:00	2021-03-31	0	0	0
228	E0339	20.5	117	2021-03-31 14:43:00	68.757	61.705	0.3	0.6	0.897	NA	NA	NA	NA	NA	NA	NA	NA	NA	NA	NA	2021-03-31 14:27:00	2021-03-31 14:00:00	2021-03-31	22	0	0
229	E0339	20.5	117	2021-03-31 15:05:00	52.2955	48.134	0.3	0.9	0.921	NA	NA	NA	NA	NA	NA	NA	NA	NA	NA	NA	2021-03-31 14:49:00	2021-03-31 15:00:00	2021-03-31	44	1	0
230	E0339	20.5	117	2021-03-31 15:27:00	57.0515	50.1225	0.3	1.2	0.879	NA	NA	NA	NA	NA	NA	NA	NA	NA	NA	NA	2021-03-31 15:11:00	2021-03-31 15:00:00	2021-03-31	66	1	0
231	E0339	20.5	117	2021-03-31 15:51:00	39.5445	36.654	0.2	1.4	0.927	NA	NA	NA	NA	NA	NA	NA	NA	NA	NA	NA	2021-03-31 15:35:00	2021-03-31 15:00:00	2021-03-31	90	1	0
232	E0339	20.5	117	2021-03-31 16:13:00	90.4665	71.8115	0.4	1.8	0.794	NA	NA	NA	NA	NA	NA	NA	NA	NA	NA	NA	2021-03-31 15:57:00	2021-03-31 16:00:00	2021-03-31	112	2	0
233	E0339	20.5	117	2021-03-31 16:35:00	77.5105	62.894	0.4	2.2	0.811	NA	NA	NA	NA	NA	NA	NA	NA	NA	NA	NA	2021-03-31 16:19:00	2021-03-31 16:00:00	2021-03-31	134	2	0
234	E0339	20.5	117	2021-03-31 16:57:00	73.226	61.541	0.4	2.6	0.84	NA	NA	NA	NA	NA	NA	NA	NA	NA	NA	NA	2021-03-31 16:41:00	2021-03-31 16:00:00	2021-03-31	156	2	0
235	E0339	20.5	117	2021-03-31 17:21:00	71.6475	60.147	0.3	2.9	0.839	NA	NA	NA	NA	NA	NA	NA	NA	NA	NA	NA	2021-03-31 17:05:00	2021-03-31 17:00:00	2021-03-31	180	3	0
236	E0339	20.5	117	2021-03-31 17:43:00	92.168	78.3305	0.4	3.3	0.85	NA	NA	NA	NA	NA	NA	NA	NA	NA	NA	NA	2021-03-31 17:27:00	2021-03-31 17:00:00	2021-03-31	202	3	0
237	E0339	20.5	117	2021-03-31 18:05:00	100.491	86.838	0.5	3.8	0.864	NA	NA	NA	NA	NA	NA	NA	NA	NA	NA	NA	2021-03-31 17:49:00	2021-03-31 18:00:00	2021-03-31	224	4	0
238	E0339	20.5	117	2021-03-31 18:27:00	99.1585	83.066	0.5	4.3	0.838	NA	NA	NA	NA	NA	NA	NA	NA	NA	NA	NA	2021-03-31 18:11:00	2021-03-31 18:00:00	2021-03-31	246	4	0
239	E0339	20.5	117	2021-03-31 18:51:00	89.4825	75.768	0.4	4.7	0.847	NA	NA	NA	NA	NA	NA	NA	NA	NA	NA	NA	2021-03-31 18:35:00	2021-03-31 18:00:00	2021-03-31	270	4	0
240	E0339	20.5	117	2021-03-31 19:13:00	81.0365	70.151	0.4	5.1	0.866	NA	NA	NA	NA	NA	NA	NA	NA	NA	NA	NA	2021-03-31 18:57:00	2021-03-31 19:00:00	2021-03-31	292	5	0
241	E0339	20.5	117	2021-03-31 19:35:00	73.759	65.19	0.4	5.5	0.884	NA	NA	NA	NA	NA	NA	NA	NA	NA	NA	NA	2021-03-31 19:19:00	2021-03-31 19:00:00	2021-03-31	314	5	0
242	E0339	20.5	117	2021-03-31 19:57:00	90.897	82.574	0.4	5.9	0.908	NA	NA	NA	NA	NA	NA	NA	NA	NA	NA	NA	2021-03-31 19:41:00	2021-03-31 19:00:00	2021-03-31	336	5	0
243	E0339	20.5	117	2021-03-31 20:21:00	108.281	94.4845	0.5	6.4	0.873	NA	NA	NA	NA	NA	NA	NA	NA	NA	NA	NA	2021-03-31 20:05:00	2021-03-31 20:00:00	2021-03-31	360	6	0
244	E0339	20.5	117	2021-03-31 20:43:00	104.406	91.471	0.5	6.9	0.876	NA	NA	NA	NA	NA	NA	NA	NA	NA	NA	NA	2021-03-31 20:27:00	2021-03-31 20:00:00	2021-03-31	382	6	0
245	E0339	20.5	117	2021-03-31 21:05:00	104.612	95.612	0.5	7.4	0.914	NA	NA	NA	NA	NA	NA	NA	NA	NA	NA	NA	2021-03-31 20:49:00	2021-03-31 21:00:00	2021-03-31	404	7	0
246	E0339	20.5	117	2021-03-31 21:27:00	102.111	93.685	0.5	7.9	0.917	NA	NA	NA	NA	NA	NA	NA	NA	NA	NA	NA	2021-03-31 21:11:00	2021-03-31 21:00:00	2021-03-31	426	7	0
247	E0339	20.5	117	2021-03-31 21:51:00	101.742	91.307	0.5	8.4	0.897	NA	NA	NA	NA	NA	NA	NA	NA	NA	NA	NA	2021-03-31 21:35:00	2021-03-31 21:00:00	2021-03-31	450	7	0
248	E0339	20.5	117	2021-03-31 22:13:00	99.6095	91.6145	0.5	8.9	0.92	NA	NA	NA	NA	NA	NA	NA	NA	NA	NA	NA	2021-03-31 21:57:00	2021-03-31 22:00:00	2021-03-31	472	8	0
249	E0339	20.5	117	2021-03-31 22:35:00	99.8145	91.5325	0.5	9.4	0.917	NA	NA	NA	NA	NA	NA	NA	NA	NA	NA	NA	2021-03-31 22:19:00	2021-03-31 22:00:00	2021-03-31	494	8	0
250	E0339	20.5	117	2021-03-31 22:57:00	95.776	91.9425	0.5	9.9	0.96	NA	NA	NA	NA	NA	NA	NA	NA	NA	NA	NA	2021-03-31 22:41:00	2021-03-31 22:00:00	2021-03-31	516	8	0
251	E0339	20.5	117	2021-03-31 23:21:00	92.25	88.3345	0.5	10.4	0.958	NA	NA	NA	NA	NA	NA	NA	NA	NA	NA	NA	2021-03-31 23:05:00	2021-03-31 23:00:00	2021-03-31	540	9	0
252	E0339	20.5	117	2021-03-31 23:43:00	78.2485	73.759	0.4	10.8	0.943	NA	NA	NA	NA	NA	NA	NA	NA	NA	NA	NA	2021-03-31 23:27:00	2021-03-31 23:00:00	2021-03-31	562	9	0
253	E0339	20.5	117	2021-04-01 00:05:00	65.9895	62.607	0.3	11.1	0.949	NA	NA	NA	NA	NA	NA	NA	NA	NA	NA	NA	2021-03-31 23:49:00	2021-04-01	2021-04-01	584	10	1
254	E0339	20.5	117	2021-04-01 00:27:00	63.6935	58.097	0.3	11.4	0.912	NA	NA	NA	NA	NA	NA	NA	NA	NA	NA	NA	2021-04-01 00:11:00	2021-04-01	2021-04-01	606	10	1
255	E0339	20.5	117	2021-04-01 00:51:00	84.6035	80.975	0.4	11.8	0.957	NA	NA	NA	NA	NA	NA	NA	NA	NA	NA	NA	2021-04-01 00:35:00	2021-04-01	2021-04-01	630	10	1
256	E0339	20.5	117	2021-04-01 01:13:00	90.036	86.9815	0.5	12.3	0.966	NA	NA	NA	NA	NA	NA	NA	NA	NA	NA	NA	2021-04-01 00:57:00	2021-04-01 01:00:00	2021-04-01	652	11	1
257	E0339	20.5	117	2021-04-01 01:35:00	88.2935	86.8585	0.4	12.7	0.984	NA	NA	NA	NA	NA	NA	NA	NA	NA	NA	NA	2021-04-01 01:19:00	2021-04-01 01:00:00	2021-04-01	674	11	1
258	E0339	20.5	117	2021-04-01 01:57:00	83.4965	80.688	0.4	13.1	0.966	NA	NA	NA	NA	NA	NA	NA	NA	NA	NA	NA	2021-04-01 01:41:00	2021-04-01 01:00:00	2021-04-01	696	11	1
259	E0172	26.6	118	2021-03-31 14:23:00	69.426	61.7386	0.3	0.3	0.89	NA	NA	NA	NA	NA	NA	NA	NA	NA	NA	NA	2021-03-31 14:05:00	2021-03-31 14:00:00	2021-03-31	0	0	0
260	E0172	26.6	118	2021-03-31 14:45:00	78.7892	75.1184	0.4	0.7	0.954	NA	NA	NA	NA	NA	NA	NA	NA	NA	NA	NA	2021-03-31 14:27:00	2021-03-31 14:00:00	2021-03-31	22	0	0
261	E0172	26.6	118	2021-03-31 15:07:00	63.8134	57.9082	0.3	1	0.907	NA	NA	NA	NA	NA	NA	NA	NA	NA	NA	NA	2021-03-31 14:49:00	2021-03-31 15:00:00	2021-03-31	44	1	0
262	E0172	26.6	118	2021-03-31 15:31:00	72.4052	65.303	0.4	1.4	0.902	NA	NA	NA	NA	NA	NA	NA	NA	NA	NA	NA	2021-03-31 15:13:00	2021-03-31 15:00:00	2021-03-31	68	1	0
263	E0172	26.6	118	2021-03-31 15:53:00	51.1518	51.6838	0.3	1.7	1.011	NA	NA	NA	NA	NA	NA	NA	NA	NA	NA	NA	2021-03-31 15:35:00	2021-03-31 15:00:00	2021-03-31	90	1	0
264	E0172	26.6	118	2021-03-31 16:15:00	100.202	82.6728	0.5	2.2	0.825	NA	NA	NA	NA	NA	NA	NA	NA	NA	NA	NA	2021-03-31 15:57:00	2021-03-31 16:00:00	2021-03-31	112	2	0
265	E0172	26.6	118	2021-03-31 16:37:00	84.4816	69.2664	0.4	2.6	0.82	NA	NA	NA	NA	NA	NA	NA	NA	NA	NA	NA	2021-03-31 16:19:00	2021-03-31 16:00:00	2021-03-31	134	2	0
266	E0172	26.6	118	2021-03-31 17:01:00	91.2646	75.2514	0.4	3	0.824	NA	NA	NA	NA	NA	NA	NA	NA	NA	NA	NA	2021-03-31 16:43:00	2021-03-31 17:00:00	2021-03-31	158	3	0
267	E0172	26.6	118	2021-03-31 17:23:00	111.002	92.4882	0.5	3.5	0.833	NA	NA	NA	NA	NA	NA	NA	NA	NA	NA	NA	2021-03-31 17:05:00	2021-03-31 17:00:00	2021-03-31	180	3	0
268	E0172	26.6	118	2021-03-31 17:45:00	99.5106	82.5398	0.5	4	0.83	NA	NA	NA	NA	NA	NA	NA	NA	NA	NA	NA	2021-03-31 17:27:00	2021-03-31 17:00:00	2021-03-31	202	3	0
269	E0172	26.6	118	2021-03-31 18:07:00	89.4026	75.0918	0.4	4.4	0.84	NA	NA	NA	NA	NA	NA	NA	NA	NA	NA	NA	2021-03-31 17:49:00	2021-03-31 18:00:00	2021-03-31	224	4	0
270	E0172	26.6	118	2021-03-31 18:31:00	108.528	89.5888	0.5	4.9	0.826	NA	NA	NA	NA	NA	NA	NA	NA	NA	NA	NA	2021-03-31 18:13:00	2021-03-31 18:00:00	2021-03-31	248	4	0
271	E0172	26.6	118	2021-03-31 18:53:00	96.7708	79.4542	0.5	5.4	0.821	NA	NA	NA	NA	NA	NA	NA	NA	NA	NA	NA	2021-03-31 18:35:00	2021-03-31 18:00:00	2021-03-31	270	4	0
272	E0172	26.6	118	2021-03-31 19:15:00	92.9138	75.3312	0.4	5.8	0.811	NA	NA	NA	NA	NA	NA	NA	NA	NA	NA	NA	2021-03-31 18:57:00	2021-03-31 19:00:00	2021-03-31	292	5	0
273	E0172	26.6	118	2021-03-31 19:37:00	98.2338	82.2206	0.5	6.3	0.837	NA	NA	NA	NA	NA	NA	NA	NA	NA	NA	NA	2021-03-31 19:19:00	2021-03-31 19:00:00	2021-03-31	314	5	0
274	E0172	26.6	118	2021-03-31 20:01:00	99.0584	82.46	0.5	6.8	0.832	NA	NA	NA	NA	NA	NA	NA	NA	NA	NA	NA	2021-03-31 19:43:00	2021-03-31 20:00:00	2021-03-31	338	6	0
275	E0172	26.6	118	2021-03-31 20:23:00	110.496	94.563	0.5	7.3	0.856	NA	NA	NA	NA	NA	NA	NA	NA	NA	NA	NA	2021-03-31 20:05:00	2021-03-31 20:00:00	2021-03-31	360	6	0
276	E0172	26.6	118	2021-03-31 20:45:00	99.3244	84.854	0.5	7.8	0.854	NA	NA	NA	NA	NA	NA	NA	NA	NA	NA	NA	2021-03-31 20:27:00	2021-03-31 20:00:00	2021-03-31	382	6	0
277	E0172	26.6	118	2021-03-31 21:07:00	92.7808	79.4808	0.5	8.3	0.857	NA	NA	NA	NA	NA	NA	NA	NA	NA	NA	NA	2021-03-31 20:49:00	2021-03-31 21:00:00	2021-03-31	404	7	0
278	E0172	26.6	118	2021-03-31 21:31:00	90.839	76.2888	0.4	8.7	0.84	NA	NA	NA	NA	NA	NA	NA	NA	NA	NA	NA	2021-03-31 21:13:00	2021-03-31 21:00:00	2021-03-31	428	7	0
279	E0172	26.6	118	2021-03-31 21:53:00	99.218	85.0934	0.5	9.2	0.858	NA	NA	NA	NA	NA	NA	NA	NA	NA	NA	NA	2021-03-31 21:35:00	2021-03-31 21:00:00	2021-03-31	450	7	0
280	E0172	26.6	118	2021-03-31 22:15:00	102.038	88.4184	0.5	9.7	0.867	NA	NA	NA	NA	NA	NA	NA	NA	NA	NA	NA	2021-03-31 21:57:00	2021-03-31 22:00:00	2021-03-31	472	8	0
281	E0172	26.6	118	2021-03-31 22:37:00	113.396	101.027	0.6	10.3	0.891	NA	NA	NA	NA	NA	NA	NA	NA	NA	NA	NA	2021-03-31 22:19:00	2021-03-31 22:00:00	2021-03-31	494	8	0
282	E0172	26.6	118	2021-03-31 23:01:00	114.061	102.197	0.6	10.9	0.896	NA	NA	NA	NA	NA	NA	NA	NA	NA	NA	NA	2021-03-31 22:43:00	2021-03-31 23:00:00	2021-03-31	518	9	0
283	E0172	26.6	118	2021-03-31 23:23:00	102.171	91.4242	0.5	11.4	0.895	NA	NA	NA	NA	NA	NA	NA	NA	NA	NA	NA	2021-03-31 23:05:00	2021-03-31 23:00:00	2021-03-31	540	9	0
284	E0172	26.6	118	2021-03-31 23:45:00	99.218	91.371	0.5	11.9	0.921	NA	NA	NA	NA	NA	NA	NA	NA	NA	NA	NA	2021-03-31 23:27:00	2021-03-31 23:00:00	2021-03-31	562	9	0
285	E0172	26.6	118	2021-04-01 00:07:00	110.204	101.399	0.5	12.4	0.92	NA	NA	NA	NA	NA	NA	NA	NA	NA	NA	NA	2021-03-31 23:49:00	2021-04-01	2021-04-01	584	10	1
286	E0172	26.6	118	2021-04-01 00:31:00	108.182	99.883	0.5	12.9	0.923	NA	NA	NA	NA	NA	NA	NA	NA	NA	NA	NA	2021-04-01 00:13:00	2021-04-01	2021-04-01	608	10	1
287	E0172	26.6	118	2021-04-01 00:53:00	110.284	100.974	0.5	13.4	0.916	NA	NA	NA	NA	NA	NA	NA	NA	NA	NA	NA	2021-04-01 00:35:00	2021-04-01	2021-04-01	630	10	1
288	E0172	26.6	118	2021-04-01 01:15:00	85.1998	75.145	0.4	13.8	0.882	NA	NA	NA	NA	NA	NA	NA	NA	NA	NA	NA	2021-04-01 00:57:00	2021-04-01 01:00:00	2021-04-01	652	11	1
289	E0172	26.6	118	2021-04-01 01:37:00	98.8456	91.6902	0.5	14.3	0.928	NA	NA	NA	NA	NA	NA	NA	NA	NA	NA	NA	2021-04-01 01:19:00	2021-04-01 01:00:00	2021-04-01	674	11	1
290	E0172	26.6	118	2021-04-01 02:01:00	94.7226	89.8548	0.5	14.8	0.949	NA	NA	NA	NA	NA	NA	NA	NA	NA	NA	NA	2021-04-01 01:43:00	2021-04-01 02:00:00	2021-04-01	698	12	1
291	E0171	24.9	121	2021-03-31 14:25:00	54.2073	49.1277	0.3	0.3	0.906	NA	NA	NA	NA	NA	NA	NA	NA	NA	NA	NA	2021-03-31 14:05:00	2021-03-31 14:00:00	2021-03-31	0	0	0
292	E0171	24.9	121	2021-03-31 14:47:00	77.5635	67.7529	0.4	0.7	0.874	NA	NA	NA	NA	NA	NA	NA	NA	NA	NA	NA	2021-03-31 14:27:00	2021-03-31 14:00:00	2021-03-31	22	0	0
293	E0171	24.9	121	2021-03-31 15:09:00	67.23	60.7809	0.3	1	0.904	NA	NA	NA	NA	NA	NA	NA	NA	NA	NA	NA	2021-03-31 14:49:00	2021-03-31 15:00:00	2021-03-31	44	1	0
294	E0171	24.9	121	2021-03-31 15:33:00	54.8796	48.3807	0.3	1.3	0.881	NA	NA	NA	NA	NA	NA	NA	NA	NA	NA	NA	2021-03-31 15:13:00	2021-03-31 15:00:00	2021-03-31	68	1	0
295	E0171	24.9	121	2021-03-31 15:55:00	31.1001	31.2744	0.2	1.5	1.006	NA	NA	NA	NA	NA	NA	NA	NA	NA	NA	NA	2021-03-31 15:35:00	2021-03-31 15:00:00	2021-03-31	90	1	0
296	E0171	24.9	121	2021-03-31 16:17:00	78.9828	65.1135	0.4	1.9	0.824	NA	NA	NA	NA	NA	NA	NA	NA	NA	NA	NA	2021-03-31 15:57:00	2021-03-31 16:00:00	2021-03-31	112	2	0
297	E0171	24.9	121	2021-03-31 16:39:00	72.3843	62.1255	0.4	2.3	0.859	NA	NA	NA	NA	NA	NA	NA	NA	NA	NA	NA	2021-03-31 16:19:00	2021-03-31 16:00:00	2021-03-31	134	2	0
298	E0171	24.9	121	2021-03-31 17:03:00	61.3536	49.6257	0.3	2.6	0.809	NA	NA	NA	NA	NA	NA	NA	NA	NA	NA	NA	2021-03-31 16:43:00	2021-03-31 17:00:00	2021-03-31	158	3	0
299	E0171	24.9	121	2021-03-31 17:25:00	68.0517	55.1784	0.3	2.9	0.811	NA	NA	NA	NA	NA	NA	NA	NA	NA	NA	NA	2021-03-31 17:05:00	2021-03-31 17:00:00	2021-03-31	180	3	0
300	E0171	24.9	121	2021-03-31 17:47:00	69.6951	55.7013	0.3	3.2	0.799	NA	NA	NA	NA	NA	NA	NA	NA	NA	NA	NA	2021-03-31 17:27:00	2021-03-31 17:00:00	2021-03-31	202	3	0
301	E0171	24.9	121	2021-03-31 18:09:00	57.9423	48.1815	0.3	3.5	0.831	NA	NA	NA	NA	NA	NA	NA	NA	NA	NA	NA	2021-03-31 17:49:00	2021-03-31 18:00:00	2021-03-31	224	4	0
302	E0171	24.9	121	2021-03-31 18:33:00	81.8712	65.3625	0.4	3.9	0.798	NA	NA	NA	NA	NA	NA	NA	NA	NA	NA	NA	2021-03-31 18:13:00	2021-03-31 18:00:00	2021-03-31	248	4	0
303	E0171	24.9	121	2021-03-31 18:55:00	79.0575	64.5408	0.4	4.3	0.817	NA	NA	NA	NA	NA	NA	NA	NA	NA	NA	NA	2021-03-31 18:35:00	2021-03-31 18:00:00	2021-03-31	270	4	0
304	E0171	24.9	121	2021-03-31 19:17:00	67.3296	53.8836	0.3	4.6	0.8	NA	NA	NA	NA	NA	NA	NA	NA	NA	NA	NA	2021-03-31 18:57:00	2021-03-31 19:00:00	2021-03-31	292	5	0
305	E0171	24.9	121	2021-03-31 19:39:00	64.9143	51.8169	0.3	4.9	0.798	NA	NA	NA	NA	NA	NA	NA	NA	NA	NA	NA	2021-03-31 19:19:00	2021-03-31 19:00:00	2021-03-31	314	5	0
306	E0171	24.9	121	2021-03-31 20:03:00	67.9521	54.6804	0.3	5.2	0.805	NA	NA	NA	NA	NA	NA	NA	NA	NA	NA	NA	2021-03-31 19:43:00	2021-03-31 20:00:00	2021-03-31	338	6	0
307	E0171	24.9	121	2021-03-31 20:25:00	65.0886	53.2362	0.3	5.5	0.818	NA	NA	NA	NA	NA	NA	NA	NA	NA	NA	NA	2021-03-31 20:05:00	2021-03-31 20:00:00	2021-03-31	360	6	0
308	E0171	24.9	121	2021-03-31 20:47:00	82.0455	67.479	0.4	5.9	0.822	NA	NA	NA	NA	NA	NA	NA	NA	NA	NA	NA	2021-03-31 20:27:00	2021-03-31 20:00:00	2021-03-31	382	6	0
309	E0171	24.9	121	2021-03-31 21:09:00	88.5195	72.8823	0.4	6.3	0.823	NA	NA	NA	NA	NA	NA	NA	NA	NA	NA	NA	2021-03-31 20:49:00	2021-03-31 21:00:00	2021-03-31	404	7	0
310	E0171	24.9	121	2021-03-31 21:33:00	85.9299	69.5208	0.4	6.7	0.809	NA	NA	NA	NA	NA	NA	NA	NA	NA	NA	NA	2021-03-31 21:13:00	2021-03-31 21:00:00	2021-03-31	428	7	0
311	E0171	24.9	121	2021-03-31 21:55:00	84.411	69.7449	0.4	7.1	0.826	NA	NA	NA	NA	NA	NA	NA	NA	NA	NA	NA	2021-03-31 21:35:00	2021-03-31 21:00:00	2021-03-31	450	7	0
312	E0171	24.9	121	2021-03-31 22:17:00	92.2296	78.4101	0.4	7.5	0.85	NA	NA	NA	NA	NA	NA	NA	NA	NA	NA	NA	2021-03-31 21:57:00	2021-03-31 22:00:00	2021-03-31	472	8	0
313	E0171	24.9	121	2021-03-31 22:39:00	73.206	60.7062	0.4	7.9	0.829	NA	NA	NA	NA	NA	NA	NA	NA	NA	NA	NA	2021-03-31 22:19:00	2021-03-31 22:00:00	2021-03-31	494	8	0
314	E0171	24.9	121	2021-03-31 23:03:00	71.1144	59.4861	0.3	8.2	0.837	NA	NA	NA	NA	NA	NA	NA	NA	NA	NA	NA	2021-03-31 22:43:00	2021-03-31 23:00:00	2021-03-31	518	9	0
315	E0171	24.9	121	2021-03-31 23:25:00	86.154	73.8783	0.4	8.6	0.857	NA	NA	NA	NA	NA	NA	NA	NA	NA	NA	NA	2021-03-31 23:05:00	2021-03-31 23:00:00	2021-03-31	540	9	0
316	E0171	24.9	121	2021-03-31 23:47:00	89.7894	81.0993	0.4	9	0.903	NA	NA	NA	NA	NA	NA	NA	NA	NA	NA	NA	2021-03-31 23:27:00	2021-03-31 23:00:00	2021-03-31	562	9	0
317	E0171	24.9	121	2021-04-01 00:09:00	83.2905	76.2189	0.4	9.4	0.915	NA	NA	NA	NA	NA	NA	NA	NA	NA	NA	NA	2021-03-31 23:49:00	2021-04-01	2021-04-01	584	10	1
318	E0171	24.9	121	2021-04-01 00:33:00	93.9975	86.2038	0.5	9.9	0.917	NA	NA	NA	NA	NA	NA	NA	NA	NA	NA	NA	2021-04-01 00:13:00	2021-04-01	2021-04-01	608	10	1
319	E0171	24.9	121	2021-04-01 00:55:00	88.7934	81.5724	0.4	10.3	0.919	NA	NA	NA	NA	NA	NA	NA	NA	NA	NA	NA	2021-04-01 00:35:00	2021-04-01	2021-04-01	630	10	1
320	E0171	24.9	121	2021-04-01 01:17:00	72.8325	67.3047	0.4	10.7	0.924	NA	NA	NA	NA	NA	NA	NA	NA	NA	NA	NA	2021-04-01 00:57:00	2021-04-01 01:00:00	2021-04-01	652	11	1
321	E0171	24.9	121	2021-04-01 01:39:00	73.6542	67.977	0.4	11.1	0.923	NA	NA	NA	NA	NA	NA	NA	NA	NA	NA	NA	2021-04-01 01:19:00	2021-04-01 01:00:00	2021-04-01	674	11	1
322	E0171	24.9	121	2021-04-01 02:03:00	68.5995	62.4741	0.3	11.4	0.911	NA	NA	NA	NA	NA	NA	NA	NA	NA	NA	NA	2021-04-01 01:43:00	2021-04-01 02:00:00	2021-04-01	698	12	1

## Sheet: Fig.3k_Session
	group1	group2	group_names	diet_names	dietCal	colors	xrange	outliers	errorbars	mri	light	exc	Total.Mass	id
1	E0172	E0330	WT	Other	NA	#636363	0	No	Yes	Yes	6	12	24.9	E0171
2	E0331	E0329	KO	Other	NA	#E83A00	11	NA	NA		18	12	26.6	E0172
3	E0332	E0340	NA	2018 Teklad Global 18% Protein Rodent Diets	3.1	NA	NA	NA	NA	NA	NA	12	27.2	E0329
4	E0339	E0341	NA	2018 Teklad Global 18% Protein Rodent Diets	3.1	NA	NA	NA	NA	NA	NA	12	28.5	E0330
5	E0342	E0171	NA	NA	NA	NA	NA	NA	NA	NA	NA	12	27.4	E0331
6	NA	NA	NA	NA	NA	NA	NA	NA	NA	NA	NA	12	23	E0332
7	NA	NA	NA	NA	NA	NA	NA	NA	NA	NA	NA	12	20.5	E0339
8	NA	NA	NA	NA	NA	NA	NA	NA	NA	NA	NA	12	21.2	E0340
9	NA	NA	NA	NA	NA	NA	NA	NA	NA	NA	NA	12	22.9	E0341
10	NA	NA	NA	NA	NA	NA	NA	NA	NA	NA	NA	12	21.3	E0342
11	NA	NA	NA	NA	NA	NA	NA	NA	NA	NA	NA		NA	NA
12	NA	NA	NA	NA	NA	NA	NA	NA	NA	NA	NA		NA	NA
13	NA	NA	NA	NA	NA	NA	NA	NA	NA	NA	NA		NA	NA
14	NA	NA	NA	NA	NA	NA	NA	NA	NA	NA	NA		NA	NA
15	NA	NA	NA	NA	NA	NA	NA	NA	NA	NA	NA		NA	NA
16	NA	NA	NA	NA	NA	NA	NA	NA	NA	NA	NA		NA	NA
17	NA	NA	NA	NA	NA	NA	NA	NA	NA	NA	NA		NA	NA
18	NA	NA	NA	NA	NA	NA	NA	NA	NA	NA	NA		NA	NA
19	NA	NA	NA	NA	NA	NA	NA	NA	NA	NA	NA		NA	NA
20	NA	NA	NA	NA	NA	NA	NA	NA	NA	NA	NA		NA	NA

## Sheet: Fig. S2g-j_CaIR
	subject.id	subject.mass	cage	Date.Time	vo2	vco2	ee	ee.acc	rer	feed	feed.acc	drink	drink.acc	xytot	xyamb	wheel	wheel.acc	pedmeter	allmeter	body.temp	minute	hour	day	exp.minute	exp.hour	exp.day
1	1_E0171	24.9	121	2021-03-30 06:09:00	81.7467	82.0704	0.4	0	1.004	NA	NA	NA	NA	NA	NA	NA	NA	NA	NA	NA	2021-03-30 05:49:00	2021-03-30 06:00:00	2021-03-31	0	1	1
2	1_E0171	24.9	121	2021-03-30 06:33:00	81.6222	79.5804	0.4	0.4	0.975	NA	NA	NA	NA	NA	NA	NA	NA	NA	NA	NA	2021-03-30 06:13:00	2021-03-30 06:00:00	2021-03-31	24	1	1
3	1_E0171	24.9	121	2021-03-30 06:55:00	76.8414	76.0446	0.4	0.8	0.99	NA	NA	NA	NA	NA	NA	NA	NA	NA	NA	NA	2021-03-30 06:35:00	2021-03-30 06:00:00	2021-03-31	46	1	1
4	1_E0171	24.9	121	2021-03-30 07:17:00	76.8912	76.0446	0.4	1.2	0.989	NA	NA	NA	NA	NA	NA	NA	NA	NA	NA	NA	2021-03-30 06:57:00	2021-03-30 07:00:00	2021-03-31	68	2	1
5	1_E0171	24.9	121	2021-03-30 07:39:00	78.1611	75.5466	0.4	1.6	0.967	NA	NA	NA	NA	NA	NA	NA	NA	NA	NA	NA	2021-03-30 07:19:00	2021-03-30 07:00:00	2021-03-31	90	2	1
6	1_E0171	24.9	121	2021-03-30 08:03:00	79.5057	75.9699	0.4	2	0.956	NA	NA	NA	NA	NA	NA	NA	NA	NA	NA	NA	2021-03-30 07:43:00	2021-03-30 08:00:00	2021-03-31	114	3	1
7	1_E0171	24.9	121	2021-03-30 08:25:00	68.0019	65.2131	0.3	2.3	0.959	NA	NA	NA	NA	NA	NA	NA	NA	NA	NA	NA	2021-03-30 08:05:00	2021-03-30 08:00:00	2021-03-31	136	3	1
8	1_E0171	24.9	121	2021-03-30 08:47:00	60.756	59.5359	0.3	2.6	0.98	NA	NA	NA	NA	NA	NA	NA	NA	NA	NA	NA	2021-03-30 08:27:00	2021-03-30 08:00:00	2021-03-31	158	3	1
9	1_E0171	24.9	121	2021-03-30 09:09:00	58.8636	56.1495	0.3	2.9	0.954	NA	NA	NA	NA	NA	NA	NA	NA	NA	NA	NA	2021-03-30 08:49:00	2021-03-30 09:00:00	2021-03-31	180	4	1
10	1_E0171	24.9	121	2021-03-30 09:33:00	80.925	79.68	0.4	3.3	0.984	NA	NA	NA	NA	NA	NA	NA	NA	NA	NA	NA	2021-03-30 09:13:00	2021-03-30 09:00:00	2021-03-31	204	4	1
11	1_E0171	24.9	121	2021-03-30 09:55:00	72.7329	70.4172	0.4	3.7	0.968	NA	NA	NA	NA	NA	NA	NA	NA	NA	NA	NA	2021-03-30 09:35:00	2021-03-30 09:00:00	2021-03-31	226	4	1
12	1_E0171	24.9	121	2021-03-30 10:17:00	58.0917	56.2491	0.3	4	0.968	NA	NA	NA	NA	NA	NA	NA	NA	NA	NA	NA	2021-03-30 09:57:00	2021-03-30 10:00:00	2021-03-31	248	5	1
13	1_E0171	24.9	121	2021-03-30 10:39:00	58.8387	56.8467	0.3	4.3	0.966	NA	NA	NA	NA	NA	NA	NA	NA	NA	NA	NA	2021-03-30 10:19:00	2021-03-30 10:00:00	2021-03-31	270	5	1
14	1_E0171	24.9	121	2021-03-30 11:03:00	66.1593	64.989	0.3	4.6	0.982	NA	NA	NA	NA	NA	NA	NA	NA	NA	NA	NA	2021-03-30 10:43:00	2021-03-30 11:00:00	2021-03-31	294	6	1
15	1_E0171	24.9	121	2021-03-30 11:25:00	67.8027	65.8107	0.3	4.9	0.971	NA	NA	NA	NA	NA	NA	NA	NA	NA	NA	NA	2021-03-30 11:05:00	2021-03-30 11:00:00	2021-03-31	316	6	1
16	1_E0171	24.9	121	2021-03-30 11:47:00	60.2331	56.9712	0.3	5.2	0.946	NA	NA	NA	NA	NA	NA	NA	NA	NA	NA	NA	2021-03-30 11:27:00	2021-03-30 11:00:00	2021-03-31	338	6	1
17	1_E0171	24.9	121	2021-03-30 12:09:00	79.7547	77.8374	0.4	5.6	0.976	NA	NA	NA	NA	NA	NA	NA	NA	NA	NA	NA	2021-03-30 11:49:00	2021-03-30 12:00:00	2021-03-31	360	7	1
18	1_E0171	24.9	121	2021-03-30 12:33:00	75.696	71.8614	0.4	6	0.949	NA	NA	NA	NA	NA	NA	NA	NA	NA	NA	NA	2021-03-30 12:13:00	2021-03-30 12:00:00	2021-03-31	384	7	1
19	1_E0171	24.9	121	2021-03-30 12:55:00	64.0677	60.3576	0.3	6.3	0.942	NA	NA	NA	NA	NA	NA	NA	NA	NA	NA	NA	2021-03-30 12:35:00	2021-03-30 12:00:00	2021-03-31	406	7	1
20	1_E0171	24.9	121	2021-03-30 13:17:00	58.9881	55.8507	0.3	6.6	0.947	NA	NA	NA	NA	NA	NA	NA	NA	NA	NA	NA	2021-03-30 12:57:00	2021-03-30 13:00:00	2021-03-31	428	8	1
21	1_E0171	24.9	121	2021-03-30 13:39:00	57.8676	53.1117	0.3	6.9	0.917	NA	NA	NA	NA	NA	NA	NA	NA	NA	NA	NA	2021-03-30 13:19:00	2021-03-30 13:00:00	2021-03-31	450	8	1
22	1_E0171	24.9	121	2021-03-30 14:03:00	61.5777	56.3736	0.3	7.2	0.915	NA	NA	NA	NA	NA	NA	NA	NA	NA	NA	NA	2021-03-30 13:43:00	2021-03-30 14:00:00	2021-03-31	474	9	1
23	1_E0171	24.9	121	2021-03-30 14:25:00	76.2189	70.3674	0.4	7.6	0.923	NA	NA	NA	NA	NA	NA	NA	NA	NA	NA	NA	2021-03-30 14:05:00	2021-03-30 14:00:00	2021-03-31	496	9	1
24	1_E0171	24.9	121	2021-03-30 14:47:00	58.266	57.3696	0.3	7.9	0.984	NA	NA	NA	NA	NA	NA	NA	NA	NA	NA	NA	2021-03-30 14:27:00	2021-03-30 14:00:00	2021-03-31	518	9	1
25	1_E0171	24.9	121	2021-03-30 15:09:00	61.7022	59.9841	0.3	8.2	0.972	NA	NA	NA	NA	NA	NA	NA	NA	NA	NA	NA	2021-03-30 14:49:00	2021-03-30 15:00:00	2021-03-31	540	10	1
26	1_E0171	24.9	121	2021-03-30 15:33:00	56.5977	53.7342	0.3	8.5	0.949	NA	NA	NA	NA	NA	NA	NA	NA	NA	NA	NA	2021-03-30 15:13:00	2021-03-30 15:00:00	2021-03-31	564	10	1
27	1_E0171	24.9	121	2021-03-30 15:55:00	76.1442	74.8494	0.4	8.9	0.983	NA	NA	NA	NA	NA	NA	NA	NA	NA	NA	NA	2021-03-30 15:35:00	2021-03-30 15:00:00	2021-03-31	586	10	1
28	1_E0171	24.9	121	2021-03-30 16:17:00	66.234	64.3665	0.3	9.2	0.972	NA	NA	NA	NA	NA	NA	NA	NA	NA	NA	NA	2021-03-30 15:57:00	2021-03-30 16:00:00	2021-03-31	608	11	1
29	1_E0171	24.9	121	2021-03-30 16:39:00	63.4701	59.1624	0.3	9.5	0.932	NA	NA	NA	NA	NA	NA	NA	NA	NA	NA	NA	2021-03-30 16:19:00	2021-03-30 16:00:00	2021-03-31	630	11	1
30	1_E0171	24.9	121	2021-03-30 17:03:00	62.9472	61.6026	0.3	9.8	0.979	NA	NA	NA	NA	NA	NA	NA	NA	NA	NA	NA	2021-03-30 16:43:00	2021-03-30 17:00:00	2021-03-31	654	12	1
31	1_E0171	24.9	121	2021-03-30 17:25:00	58.017	54.2322	0.3	10.1	0.935	NA	NA	NA	NA	NA	NA	NA	NA	NA	NA	NA	2021-03-30 17:05:00	2021-03-30 17:00:00	2021-03-31	676	12	1
32	1_E0171	24.9	121	2021-03-30 17:47:00	67.7778	64.8645	0.3	10.4	0.957	NA	NA	NA	NA	NA	NA	NA	NA	NA	NA	NA	2021-03-30 17:27:00	2021-03-30 17:00:00	2021-03-31	698	12	1
33	1_E0171	24.9	121	2021-03-30 18:09:00	59.4861	59.0379	0.3	10.7	0.993	NA	NA	NA	NA	NA	NA	NA	NA	NA	NA	NA	2021-03-30 17:49:00	2021-03-30 18:00:00	2021-03-31	720	13	1
34	1_E0171	24.9	121	2021-03-30 18:33:00	53.8587	52.6386	0.3	11	0.977	NA	NA	NA	NA	NA	NA	NA	NA	NA	NA	NA	2021-03-30 18:13:00	2021-03-30 18:00:00	2021-03-31	744	13	1
35	1_E0171	24.9	121	2021-03-30 18:55:00	72.3843	70.9899	0.4	11.4	0.98	NA	NA	NA	NA	NA	NA	NA	NA	NA	NA	NA	2021-03-30 18:35:00	2021-03-30 18:00:00	2021-03-31	766	13	1
36	1_E0171	24.9	121	2021-03-30 19:17:00	59.2371	57.1206	0.3	11.7	0.964	NA	NA	NA	NA	NA	NA	NA	NA	NA	NA	NA	2021-03-30 18:57:00	2021-03-30 19:00:00	2021-03-31	788	14	1
37	1_E0171	24.9	121	2021-03-30 19:39:00	56.523	52.8627	0.3	12	0.935	NA	NA	NA	NA	NA	NA	NA	NA	NA	NA	NA	2021-03-30 19:19:00	2021-03-30 19:00:00	2021-03-31	810	14	1
38	1_E0171	24.9	121	2021-03-30 20:03:00	68.4501	64.0926	0.3	12.3	0.936	NA	NA	NA	NA	NA	NA	NA	NA	NA	NA	NA	2021-03-30 19:43:00	2021-03-30 20:00:00	2021-03-31	834	15	1
39	1_E0171	24.9	121	2021-03-30 20:25:00	69.2967	66.7818	0.3	12.6	0.964	NA	NA	NA	NA	NA	NA	NA	NA	NA	NA	NA	2021-03-30 20:05:00	2021-03-30 20:00:00	2021-03-31	856	15	1
40	1_E0171	24.9	121	2021-03-30 20:47:00	60.1833	59.9343	0.3	12.9	0.996	NA	NA	NA	NA	NA	NA	NA	NA	NA	NA	NA	2021-03-30 20:27:00	2021-03-30 20:00:00	2021-03-31	878	15	1
41	1_E0171	24.9	121	2021-03-30 21:09:00	65.6862	64.9143	0.3	13.2	0.988	NA	NA	NA	NA	NA	NA	NA	NA	NA	NA	NA	2021-03-30 20:49:00	2021-03-30 21:00:00	2021-03-31	900	16	1
42	1_E0171	24.9	121	2021-03-30 21:33:00	79.8294	80.5266	0.4	13.6	1.009	NA	NA	NA	NA	NA	NA	NA	NA	NA	NA	NA	2021-03-30 21:13:00	2021-03-30 21:00:00	2021-03-31	924	16	1
43	1_E0171	24.9	121	2021-03-30 21:55:00	64.6155	65.5368	0.3	13.9	1.014	NA	NA	NA	NA	NA	NA	NA	NA	NA	NA	NA	2021-03-30 21:35:00	2021-03-30 21:00:00	2021-03-31	946	16	1
44	1_E0171	24.9	121	2021-03-30 22:17:00	73.5048	76.443	0.4	14.3	1.04	NA	NA	NA	NA	NA	NA	NA	NA	NA	NA	NA	2021-03-30 21:57:00	2021-03-30 22:00:00	2021-03-31	968	17	1
45	1_E0171	24.9	121	2021-03-30 22:39:00	85.158	85.1331	0.4	14.7	1	NA	NA	NA	NA	NA	NA	NA	NA	NA	NA	NA	2021-03-30 22:19:00	2021-03-30 22:00:00	2021-03-31	990	17	1
46	1_E0171	24.9	121	2021-03-30 23:03:00	59.8596	59.8347	0.3	15	0.999	NA	NA	NA	NA	NA	NA	NA	NA	NA	NA	NA	2021-03-30 22:43:00	2021-03-30 23:00:00	2021-03-31	1014	18	1
47	1_E0171	24.9	121	2021-03-30 23:25:00	81.2238	82.3194	0.4	15.4	1.014	NA	NA	NA	NA	NA	NA	NA	NA	NA	NA	NA	2021-03-30 23:05:00	2021-03-30 23:00:00	2021-03-31	1036	18	1
48	1_E0171	24.9	121	2021-03-30 23:47:00	83.2905	84.6849	0.4	15.8	1.017	NA	NA	NA	NA	NA	NA	NA	NA	NA	NA	NA	2021-03-30 23:27:00	2021-03-30 23:00:00	2021-03-31	1058	18	1
49	1_E0171	24.9	121	2021-03-31 00:09:00	85.6062	86.2287	0.4	16.2	1.007	NA	NA	NA	NA	NA	NA	NA	NA	NA	NA	NA	2021-03-30 23:49:00	2021-03-31	2021-03-31	1080	19	1
50	1_E0171	24.9	121	2021-03-31 00:33:00	85.3323	86.6271	0.4	16.6	1.015	NA	NA	NA	NA	NA	NA	NA	NA	NA	NA	NA	2021-03-31 00:13:00	2021-03-31	2021-03-31	1104	19	1
51	1_E0171	24.9	121	2021-03-31 00:55:00	87.5733	87.9717	0.4	17	1.004	NA	NA	NA	NA	NA	NA	NA	NA	NA	NA	NA	2021-03-31 00:35:00	2021-03-31	2021-03-31	1126	19	1
52	1_E0171	24.9	121	2021-03-31 01:17:00	87.3243	86.8512	0.4	17.4	0.995	NA	NA	NA	NA	NA	NA	NA	NA	NA	NA	NA	2021-03-31 00:57:00	2021-03-31 01:00:00	2021-03-31	1148	20	1
53	1_E0171	24.9	121	2021-03-31 01:39:00	84.6102	83.913	0.4	17.8	0.992	NA	NA	NA	NA	NA	NA	NA	NA	NA	NA	NA	2021-03-31 01:19:00	2021-03-31 01:00:00	2021-03-31	1170	20	1
54	1_E0171	24.9	121	2021-03-31 02:03:00	81.0246	80.5515	0.4	18.2	0.994	NA	NA	NA	NA	NA	NA	NA	NA	NA	NA	NA	2021-03-31 01:43:00	2021-03-31 02:00:00	2021-03-31	1194	21	1
55	1_E0171	24.9	121	2021-03-31 02:25:00	85.2327	83.5644	0.4	18.6	0.98	NA	NA	NA	NA	NA	NA	NA	NA	NA	NA	NA	2021-03-31 02:05:00	2021-03-31 02:00:00	2021-03-31	1216	21	1
56	1_E0171	24.9	121	2021-03-31 02:47:00	81.5973	81.1242	0.4	19	0.994	NA	NA	NA	NA	NA	NA	NA	NA	NA	NA	NA	2021-03-31 02:27:00	2021-03-31 02:00:00	2021-03-31	1238	21	1
57	1_E0171	24.9	121	2021-03-31 03:09:00	79.8294	78.684	0.4	19.4	0.986	NA	NA	NA	NA	NA	NA	NA	NA	NA	NA	NA	2021-03-31 02:49:00	2021-03-31 03:00:00	2021-03-31	1260	22	1
58	1_E0171	24.9	121	2021-03-31 03:33:00	74.5506	73.1313	0.4	19.8	0.981	NA	NA	NA	NA	NA	NA	NA	NA	NA	NA	NA	2021-03-31 03:13:00	2021-03-31 03:00:00	2021-03-31	1284	22	1
59	1_E0171	24.9	121	2021-03-31 03:55:00	62.2002	62.5737	0.3	20.1	1.006	NA	NA	NA	NA	NA	NA	NA	NA	NA	NA	NA	2021-03-31 03:35:00	2021-03-31 03:00:00	2021-03-31	1306	22	1
60	1_E0171	24.9	121	2021-03-31 04:17:00	81.2238	79.2567	0.4	20.5	0.976	NA	NA	NA	NA	NA	NA	NA	NA	NA	NA	NA	2021-03-31 03:57:00	2021-03-31 04:00:00	2021-03-31	1328	23	1
61	1_E0171	24.9	121	2021-03-31 04:39:00	76.5426	76.3683	0.4	20.9	0.998	NA	NA	NA	NA	NA	NA	NA	NA	NA	NA	NA	2021-03-31 04:19:00	2021-03-31 04:00:00	2021-03-31	1350	23	1
62	1_E0171	24.9	121	2021-03-31 05:03:00	75.3225	73.1811	0.4	21.3	0.971	NA	NA	NA	NA	NA	NA	NA	NA	NA	NA	NA	2021-03-31 04:43:00	2021-03-31 05:00:00	2021-03-31	1374	24	1
63	1_E0171	24.9	121	2021-03-31 05:25:00	74.5755	73.2558	0.4	21.7	0.982	NA	NA	NA	NA	NA	NA	NA	NA	NA	NA	NA	2021-03-31 05:05:00	2021-03-31 05:00:00	2021-03-31	1396	24	1
64	1_E0171	24.9	121	2021-03-31 05:47:00	69.5457	68.2758	0.3	22	0.982	NA	NA	NA	NA	NA	NA	NA	NA	NA	NA	NA	2021-03-31 05:27:00	2021-03-31 05:00:00	2021-03-31	1418	24	1
65	1_E0171	24.9	121	2021-03-31 06:09:00	58.0668	56.5977	0.3	22.3	0.975	NA	NA	NA	NA	NA	NA	NA	NA	NA	NA	NA	2021-03-31 05:49:00	2021-03-31 06:00:00	2021-04-01	1440	25	2
66	1_E0171	24.9	121	2021-03-31 06:33:00	81.0246	78.1113	0.4	22.7	0.964	NA	NA	NA	NA	NA	NA	NA	NA	NA	NA	NA	2021-03-31 06:13:00	2021-03-31 06:00:00	2021-04-01	1464	25	2
67	1_E0171	24.9	121	2021-03-31 06:55:00	64.2171	60.1584	0.3	23	0.937	NA	NA	NA	NA	NA	NA	NA	NA	NA	NA	NA	2021-03-31 06:35:00	2021-03-31 06:00:00	2021-04-01	1486	25	2
68	1_E0171	24.9	121	2021-03-31 07:17:00	77.3643	72.8823	0.4	23.4	0.942	NA	NA	NA	NA	NA	NA	NA	NA	NA	NA	NA	2021-03-31 06:57:00	2021-03-31 07:00:00	2021-04-01	1508	26	2
69	1_E0171	24.9	121	2021-03-31 07:39:00	59.76	55.0788	0.3	23.7	0.922	NA	NA	NA	NA	NA	NA	NA	NA	NA	NA	NA	2021-03-31 07:19:00	2021-03-31 07:00:00	2021-04-01	1530	26	2
70	1_E0171	24.9	121	2021-03-31 08:03:00	57.1206	51.1944	0.3	24	0.897	NA	NA	NA	NA	NA	NA	NA	NA	NA	NA	NA	2021-03-31 07:43:00	2021-03-31 08:00:00	2021-04-01	1554	27	2
71	1_E0171	24.9	121	2021-03-31 08:25:00	80.5266	72.7578	0.4	24.4	0.904	NA	NA	NA	NA	NA	NA	NA	NA	NA	NA	NA	2021-03-31 08:05:00	2021-03-31 08:00:00	2021-04-01	1576	27	2
72	1_E0171	24.9	121	2021-03-31 08:47:00	61.9761	57.0708	0.3	24.7	0.921	NA	NA	NA	NA	NA	NA	NA	NA	NA	NA	NA	2021-03-31 08:27:00	2021-03-31 08:00:00	2021-04-01	1598	27	2
73	1_E0171	24.9	121	2021-03-31 09:09:00	78.3603	72.1851	0.4	25.1	0.921	NA	NA	NA	NA	NA	NA	NA	NA	NA	NA	NA	2021-03-31 08:49:00	2021-03-31 09:00:00	2021-04-01	1620	28	2
74	1_E0171	24.9	121	2021-03-31 09:33:00	74.9739	68.5497	0.4	25.5	0.914	NA	NA	NA	NA	NA	NA	NA	NA	NA	NA	NA	2021-03-31 09:13:00	2021-03-31 09:00:00	2021-04-01	1644	28	2
75	1_E0171	24.9	121	2021-03-31 09:55:00	62.001	56.1993	0.3	25.8	0.906	NA	NA	NA	NA	NA	NA	NA	NA	NA	NA	NA	2021-03-31 09:35:00	2021-03-31 09:00:00	2021-04-01	1666	28	2
76	1_E0171	24.9	121	2021-03-31 10:17:00	66.732	61.4781	0.3	26.1	0.921	NA	NA	NA	NA	NA	NA	NA	NA	NA	NA	NA	2021-03-31 09:57:00	2021-03-31 10:00:00	2021-04-01	1688	29	2
77	1_E0171	24.9	121	2021-03-31 10:39:00	61.9512	53.9583	0.3	26.4	0.871	NA	NA	NA	NA	NA	NA	NA	NA	NA	NA	NA	2021-03-31 10:19:00	2021-03-31 10:00:00	2021-04-01	1710	29	2
78	1_E0171	24.9	121	2021-03-31 11:03:00	52.0908	48.2313	0.3	26.7	0.926	NA	NA	NA	NA	NA	NA	NA	NA	NA	NA	NA	2021-03-31 10:43:00	2021-03-31 11:00:00	2021-04-01	1734	30	2
79	1_E0171	24.9	121	2021-03-31 11:25:00	80.1531	70.7409	0.4	27.1	0.882	NA	NA	NA	NA	NA	NA	NA	NA	NA	NA	NA	2021-03-31 11:05:00	2021-03-31 11:00:00	2021-04-01	1756	30	2
80	1_E0171	24.9	121	2021-03-31 11:47:00	60.1086	53.8089	0.3	27.4	0.895	NA	NA	NA	NA	NA	NA	NA	NA	NA	NA	NA	2021-03-31 11:27:00	2021-03-31 11:00:00	2021-04-01	1778	30	2
81	1_E0171	24.9	121	2021-03-31 12:09:00	71.2887	62.9721	0.3	27.7	0.883	NA	NA	NA	NA	NA	NA	NA	NA	NA	NA	NA	2021-03-31 11:49:00	2021-03-31 12:00:00	2021-04-01	1800	31	2
82	1_E0171	24.9	121	2021-03-31 12:33:00	64.491	59.511	0.3	28	0.923	NA	NA	NA	NA	NA	NA	NA	NA	NA	NA	NA	2021-03-31 12:13:00	2021-03-31 12:00:00	2021-04-01	1824	31	2
83	1_E0171	24.9	121	2021-03-31 12:55:00	72.3594	64.5906	0.4	28.4	0.893	NA	NA	NA	NA	NA	NA	NA	NA	NA	NA	NA	2021-03-31 12:35:00	2021-03-31 12:00:00	2021-04-01	1846	31	2
84	1_E0171	24.9	121	2021-03-31 13:17:00	56.3487	50.5968	0.3	28.7	0.898	NA	NA	NA	NA	NA	NA	NA	NA	NA	NA	NA	2021-03-31 12:57:00	2021-03-31 13:00:00	2021-04-01	1868	32	2
85	1_E0171	24.9	121	2021-03-31 13:39:00	72.6831	65.0388	0.4	29.1	0.895	NA	NA	NA	NA	NA	NA	NA	NA	NA	NA	NA	2021-03-31 13:19:00	2021-03-31 13:00:00	2021-04-01	1890	32	2
86	1_E0171	24.9	121	2021-03-31 14:03:00	56.274	49.8498	0.3	29.4	0.886	NA	NA	NA	NA	NA	NA	NA	NA	NA	NA	NA	2021-03-31 13:43:00	2021-03-31 14:00:00	2021-04-01	1914	33	2
87	1_E0171	24.9	121	2021-03-31 14:25:00	77.7129	69.9939	0.4	29.8	0.901	NA	NA	NA	NA	NA	NA	NA	NA	NA	NA	NA	2021-03-31 14:05:00	2021-03-31 14:00:00	2021-04-01	1936	33	2
88	1_E0171	24.9	121	2021-03-31 14:47:00	60.5319	53.8836	0.3	30.1	0.89	NA	NA	NA	NA	NA	NA	NA	NA	NA	NA	NA	2021-03-31 14:27:00	2021-03-31 14:00:00	2021-04-01	1958	33	2
89	1_E0171	24.9	121	2021-03-31 15:09:00	75.447	67.8774	0.4	30.5	0.9	NA	NA	NA	NA	NA	NA	NA	NA	NA	NA	NA	2021-03-31 14:49:00	2021-03-31 15:00:00	2021-04-01	1980	34	2
90	1_E0171	24.9	121	2021-03-31 15:33:00	80.9748	75.4719	0.4	30.9	0.932	NA	NA	NA	NA	NA	NA	NA	NA	NA	NA	NA	2021-03-31 15:13:00	2021-03-31 15:00:00	2021-04-01	2004	34	2
91	1_E0171	24.9	121	2021-03-31 15:55:00	66.0348	62.2998	0.3	31.2	0.944	NA	NA	NA	NA	NA	NA	NA	NA	NA	NA	NA	2021-03-31 15:35:00	2021-03-31 15:00:00	2021-04-01	2026	34	2
92	1_E0171	24.9	121	2021-03-31 16:17:00	60.6564	53.1615	0.3	31.5	0.877	NA	NA	NA	NA	NA	NA	NA	NA	NA	NA	NA	2021-03-31 15:57:00	2021-03-31 16:00:00	2021-04-01	2048	35	2
93	1_E0171	24.9	121	2021-03-31 16:39:00	64.3167	56.3238	0.3	31.8	0.875	NA	NA	NA	NA	NA	NA	NA	NA	NA	NA	NA	2021-03-31 16:19:00	2021-03-31 16:00:00	2021-04-01	2070	35	2
94	1_E0171	24.9	121	2021-03-31 17:03:00	63.3456	57.3945	0.3	32.1	0.906	NA	NA	NA	NA	NA	NA	NA	NA	NA	NA	NA	2021-03-31 16:43:00	2021-03-31 17:00:00	2021-04-01	2094	36	2
95	1_E0171	24.9	121	2021-03-31 17:25:00	70.716	65.8854	0.4	32.5	0.932	NA	NA	NA	NA	NA	NA	NA	NA	NA	NA	NA	2021-03-31 17:05:00	2021-03-31 17:00:00	2021-04-01	2116	36	2
96	1_E0171	24.9	121	2021-03-31 17:47:00	61.9512	58.9134	0.3	32.8	0.951	NA	NA	NA	NA	NA	NA	NA	NA	NA	NA	NA	2021-03-31 17:27:00	2021-03-31 17:00:00	2021-04-01	2138	36	2
97	1_E0171	24.9	121	2021-03-31 18:09:00	62.5737	57.5937	0.3	33.1	0.92	NA	NA	NA	NA	NA	NA	NA	NA	NA	NA	NA	2021-03-31 17:49:00	2021-03-31 18:00:00	2021-04-01	2160	37	2
98	1_E0171	24.9	121	2021-03-31 18:33:00	75.0984	70.0437	0.4	33.5	0.933	NA	NA	NA	NA	NA	NA	NA	NA	NA	NA	NA	2021-03-31 18:13:00	2021-03-31 18:00:00	2021-04-01	2184	37	2
99	1_E0171	24.9	121	2021-03-31 18:55:00	67.977	63.6444	0.3	33.8	0.936	NA	NA	NA	NA	NA	NA	NA	NA	NA	NA	NA	2021-03-31 18:35:00	2021-03-31 18:00:00	2021-04-01	2206	37	2
100	1_E0171	24.9	121	2021-03-31 19:17:00	63.8685	58.764	0.3	34.1	0.92	NA	NA	NA	NA	NA	NA	NA	NA	NA	NA	NA	2021-03-31 18:57:00	2021-03-31 19:00:00	2021-04-01	2228	38	2
101	1_E0171	24.9	121	2021-03-31 19:39:00	70.1433	68.8485	0.4	34.5	0.982	NA	NA	NA	NA	NA	NA	NA	NA	NA	NA	NA	2021-03-31 19:19:00	2021-03-31 19:00:00	2021-04-01	2250	38	2
102	1_E0171	24.9	121	2021-03-31 20:03:00	66.4581	62.1753	0.3	34.8	0.935	NA	NA	NA	NA	NA	NA	NA	NA	NA	NA	NA	2021-03-31 19:43:00	2021-03-31 20:00:00	2021-04-01	2274	39	2
103	1_E0171	24.9	121	2021-03-31 20:25:00	82.419	78.2607	0.4	35.2	0.949	NA	NA	NA	NA	NA	NA	NA	NA	NA	NA	NA	2021-03-31 20:05:00	2021-03-31 20:00:00	2021-04-01	2296	39	2
104	1_E0171	24.9	121	2021-03-31 20:47:00	80.5515	77.2149	0.4	35.6	0.958	NA	NA	NA	NA	NA	NA	NA	NA	NA	NA	NA	2021-03-31 20:27:00	2021-03-31 20:00:00	2021-04-01	2318	39	2
105	1_E0171	24.9	121	2021-03-31 21:09:00	80.3025	77.9121	0.4	36	0.97	NA	NA	NA	NA	NA	NA	NA	NA	NA	NA	NA	2021-03-31 20:49:00	2021-03-31 21:00:00	2021-04-01	2340	40	2
106	1_E0171	24.9	121	2021-03-31 21:33:00	78.4848	75.9948	0.4	36.4	0.968	NA	NA	NA	NA	NA	NA	NA	NA	NA	NA	NA	2021-03-31 21:13:00	2021-03-31 21:00:00	2021-04-01	2364	40	2
107	1_E0171	24.9	121	2021-03-31 21:55:00	90.7356	86.5773	0.5	36.9	0.954	NA	NA	NA	NA	NA	NA	NA	NA	NA	NA	NA	2021-03-31 21:35:00	2021-03-31 21:00:00	2021-04-01	2386	40	2
108	1_E0171	24.9	121	2021-03-31 22:17:00	87.9966	82.4937	0.4	37.3	0.937	NA	NA	NA	NA	NA	NA	NA	NA	NA	NA	NA	2021-03-31 21:57:00	2021-03-31 22:00:00	2021-04-01	2408	41	2
109	1_E0171	24.9	121	2021-03-31 22:39:00	87.2994	81.7467	0.4	37.7	0.936	NA	NA	NA	NA	NA	NA	NA	NA	NA	NA	NA	2021-03-31 22:19:00	2021-03-31 22:00:00	2021-04-01	2430	41	2
110	1_E0171	24.9	121	2021-03-31 23:03:00	87.6729	84.6102	0.4	38.1	0.965	NA	NA	NA	NA	NA	NA	NA	NA	NA	NA	NA	2021-03-31 22:43:00	2021-03-31 23:00:00	2021-04-01	2454	42	2
111	1_E0171	24.9	121	2021-03-31 23:25:00	89.9388	87.1002	0.5	38.6	0.968	NA	NA	NA	NA	NA	NA	NA	NA	NA	NA	NA	2021-03-31 23:05:00	2021-03-31 23:00:00	2021-04-01	2476	42	2
112	1_E0171	24.9	121	2021-03-31 23:47:00	88.3452	85.5813	0.4	39	0.968	NA	NA	NA	NA	NA	NA	NA	NA	NA	NA	NA	2021-03-31 23:27:00	2021-03-31 23:00:00	2021-04-01	2498	42	2
113	1_E0171	24.9	121	2021-04-01 00:09:00	87.2496	86.0793	0.4	39.4	0.987	NA	NA	NA	NA	NA	NA	NA	NA	NA	NA	NA	2021-03-31 23:49:00	2021-04-01	2021-04-01	2520	43	2
114	1_E0171	24.9	121	2021-04-01 00:33:00	92.0553	89.4657	0.5	39.9	0.972	NA	NA	NA	NA	NA	NA	NA	NA	NA	NA	NA	2021-04-01 00:13:00	2021-04-01	2021-04-01	2544	43	2
115	1_E0171	24.9	121	2021-04-01 00:55:00	85.656	84.5853	0.4	40.3	0.988	NA	NA	NA	NA	NA	NA	NA	NA	NA	NA	NA	2021-04-01 00:35:00	2021-04-01	2021-04-01	2566	43	2
116	1_E0171	24.9	121	2021-04-01 01:17:00	88.5693	88.146	0.4	40.7	0.995	NA	NA	NA	NA	NA	NA	NA	NA	NA	NA	NA	2021-04-01 00:57:00	2021-04-01 01:00:00	2021-04-01	2588	44	2
117	1_E0171	24.9	121	2021-04-01 01:39:00	83.2407	82.6929	0.4	41.1	0.993	NA	NA	NA	NA	NA	NA	NA	NA	NA	NA	NA	2021-04-01 01:19:00	2021-04-01 01:00:00	2021-04-01	2610	44	2
118	1_E0171	24.9	121	2021-04-01 02:03:00	73.2807	70.965	0.4	41.5	0.968	NA	NA	NA	NA	NA	NA	NA	NA	NA	NA	NA	2021-04-01 01:43:00	2021-04-01 02:00:00	2021-04-01	2634	45	2
119	1_E0171	24.9	121	2021-04-01 02:25:00	74.7	73.206	0.4	41.9	0.98	NA	NA	NA	NA	NA	NA	NA	NA	NA	NA	NA	2021-04-01 02:05:00	2021-04-01 02:00:00	2021-04-01	2656	45	2
120	1_E0171	24.9	121	2021-04-01 02:47:00	86.8761	84.9588	0.4	42.3	0.978	NA	NA	NA	NA	NA	NA	NA	NA	NA	NA	NA	2021-04-01 02:27:00	2021-04-01 02:00:00	2021-04-01	2678	45	2
121	1_E0171	24.9	121	2021-04-01 03:09:00	86.5524	83.6391	0.4	42.7	0.966	NA	NA	NA	NA	NA	NA	NA	NA	NA	NA	NA	2021-04-01 02:49:00	2021-04-01 03:00:00	2021-04-01	2700	46	2
122	1_E0171	24.9	121	2021-04-01 03:33:00	85.1331	81.6969	0.4	43.1	0.96	NA	NA	NA	NA	NA	NA	NA	NA	NA	NA	NA	2021-04-01 03:13:00	2021-04-01 03:00:00	2021-04-01	2724	46	2
123	1_E0171	24.9	121	2021-04-01 03:55:00	80.676	78.8334	0.4	43.5	0.977	NA	NA	NA	NA	NA	NA	NA	NA	NA	NA	NA	2021-04-01 03:35:00	2021-04-01 03:00:00	2021-04-01	2746	46	2
124	1_E0171	24.9	121	2021-04-01 04:17:00	77.2149	74.7996	0.4	43.9	0.969	NA	NA	NA	NA	NA	NA	NA	NA	NA	NA	NA	2021-04-01 03:57:00	2021-04-01 04:00:00	2021-04-01	2768	47	2
125	1_E0171	24.9	121	2021-04-01 04:39:00	68.5995	66.2589	0.3	44.2	0.966	NA	NA	NA	NA	NA	NA	NA	NA	NA	NA	NA	2021-04-01 04:19:00	2021-04-01 04:00:00	2021-04-01	2790	47	2
126	1_E0171	24.9	121	2021-04-01 05:03:00	74.8743	70.6911	0.4	44.6	0.944	NA	NA	NA	NA	NA	NA	NA	NA	NA	NA	NA	2021-04-01 04:43:00	2021-04-01 05:00:00	2021-04-01	2814	48	2
127	1_E0171	24.9	121	2021-04-01 05:25:00	64.6902	62.5737	0.3	44.9	0.967	NA	NA	NA	NA	NA	NA	NA	NA	NA	NA	NA	2021-04-01 05:05:00	2021-04-01 05:00:00	2021-04-01	2836	48	2
128	1_E0171	24.9	121	2021-04-01 05:47:00	77.2149	73.953	0.4	45.3	0.958	NA	NA	NA	NA	NA	NA	NA	NA	NA	NA	NA	2021-04-01 05:27:00	2021-04-01 05:00:00	2021-04-01	2858	48	2
129	1_E0172	26.6	118	2021-03-30 06:07:00	83.5506	85.8914	0.4	0	1.028	NA	NA	NA	NA	NA	NA	NA	NA	NA	NA	NA	2021-03-30 05:49:00	2021-03-30 06:00:00	2021-03-31	0	1	1
130	1_E0172	26.6	118	2021-03-30 06:31:00	79.3478	81.0768	0.4	0.4	1.022	NA	NA	NA	NA	NA	NA	NA	NA	NA	NA	NA	2021-03-30 06:13:00	2021-03-30 06:00:00	2021-03-31	24	1	1
131	1_E0172	26.6	118	2021-03-30 06:53:00	64.5582	66.7926	0.3	0.7	1.035	NA	NA	NA	NA	NA	NA	NA	NA	NA	NA	NA	2021-03-30 06:35:00	2021-03-30 06:00:00	2021-03-31	46	1	1
132	1_E0172	26.6	118	2021-03-30 07:15:00	82.6462	84.1092	0.4	1.1	1.018	NA	NA	NA	NA	NA	NA	NA	NA	NA	NA	NA	2021-03-30 06:57:00	2021-03-30 07:00:00	2021-03-31	68	2	1
133	1_E0172	26.6	118	2021-03-30 07:37:00	87.0618	88.8174	0.4	1.5	1.02	NA	NA	NA	NA	NA	NA	NA	NA	NA	NA	NA	2021-03-30 07:19:00	2021-03-30 07:00:00	2021-03-31	90	2	1
134	1_E0172	26.6	118	2021-03-30 08:01:00	86.2106	85.0668	0.4	1.9	0.987	NA	NA	NA	NA	NA	NA	NA	NA	NA	NA	NA	2021-03-30 07:43:00	2021-03-30 08:00:00	2021-03-31	114	3	1
135	1_E0172	26.6	118	2021-03-30 08:23:00	81.7152	83.5772	0.4	2.3	1.023	NA	NA	NA	NA	NA	NA	NA	NA	NA	NA	NA	2021-03-30 08:05:00	2021-03-30 08:00:00	2021-03-31	136	3	1
136	1_E0172	26.6	118	2021-03-30 08:45:00	74.1076	76.7942	0.4	2.7	1.036	NA	NA	NA	NA	NA	NA	NA	NA	NA	NA	NA	2021-03-30 08:27:00	2021-03-30 08:00:00	2021-03-31	158	3	1
137	1_E0172	26.6	118	2021-03-30 09:07:00	66.5	66.9522	0.3	3	1.007	NA	NA	NA	NA	NA	NA	NA	NA	NA	NA	NA	2021-03-30 08:49:00	2021-03-30 09:00:00	2021-03-31	180	4	1
138	1_E0172	26.6	118	2021-03-30 09:31:00	72.3254	73.2032	0.4	3.4	1.012	NA	NA	NA	NA	NA	NA	NA	NA	NA	NA	NA	2021-03-30 09:13:00	2021-03-30 09:00:00	2021-03-31	204	4	1
139	1_E0172	26.6	118	2021-03-30 09:53:00	83.4708	83.2846	0.4	3.8	0.998	NA	NA	NA	NA	NA	NA	NA	NA	NA	NA	NA	2021-03-30 09:35:00	2021-03-30 09:00:00	2021-03-31	226	4	1
140	1_E0172	26.6	118	2021-03-30 10:15:00	66.3138	67.5374	0.3	4.1	1.019	NA	NA	NA	NA	NA	NA	NA	NA	NA	NA	NA	2021-03-30 09:57:00	2021-03-30 10:00:00	2021-03-31	248	5	1
141	1_E0172	26.6	118	2021-03-30 10:37:00	69.7718	67.0586	0.3	4.4	0.961	NA	NA	NA	NA	NA	NA	NA	NA	NA	NA	NA	2021-03-30 10:19:00	2021-03-30 10:00:00	2021-03-31	270	5	1
142	1_E0172	26.6	118	2021-03-30 11:01:00	82.8058	84.1358	0.4	4.8	1.016	NA	NA	NA	NA	NA	NA	NA	NA	NA	NA	NA	2021-03-30 10:43:00	2021-03-30 11:00:00	2021-03-31	294	6	1
143	1_E0172	26.6	118	2021-03-30 11:23:00	78.204	81.1566	0.4	5.2	1.038	NA	NA	NA	NA	NA	NA	NA	NA	NA	NA	NA	2021-03-30 11:05:00	2021-03-30 11:00:00	2021-03-31	316	6	1
144	1_E0172	26.6	118	2021-03-30 11:45:00	68.6546	65.7286	0.3	5.5	0.957	NA	NA	NA	NA	NA	NA	NA	NA	NA	NA	NA	2021-03-30 11:27:00	2021-03-30 11:00:00	2021-03-31	338	6	1
145	1_E0172	26.6	118	2021-03-30 12:07:00	75.4908	71.7402	0.4	5.9	0.95	NA	NA	NA	NA	NA	NA	NA	NA	NA	NA	NA	2021-03-30 11:49:00	2021-03-30 12:00:00	2021-03-31	360	7	1
146	1_E0172	26.6	118	2021-03-30 12:31:00	65.0104	64.771	0.3	6.2	0.997	NA	NA	NA	NA	NA	NA	NA	NA	NA	NA	NA	2021-03-30 12:13:00	2021-03-30 12:00:00	2021-03-31	384	7	1
147	1_E0172	26.6	118	2021-03-30 12:53:00	67.7768	69.9314	0.3	6.5	1.032	NA	NA	NA	NA	NA	NA	NA	NA	NA	NA	NA	2021-03-30 12:35:00	2021-03-30 12:00:00	2021-03-31	406	7	1
148	1_E0172	26.6	118	2021-03-30 13:15:00	66.3138	64.239	0.3	6.8	0.969	NA	NA	NA	NA	NA	NA	NA	NA	NA	NA	NA	2021-03-30 12:57:00	2021-03-30 13:00:00	2021-03-31	428	8	1
149	1_E0172	26.6	118	2021-03-30 13:37:00	63.6272	57.4028	0.3	7.1	0.902	NA	NA	NA	NA	NA	NA	NA	NA	NA	NA	NA	2021-03-30 13:19:00	2021-03-30 13:00:00	2021-03-31	450	8	1
150	1_E0172	26.6	118	2021-03-30 14:01:00	61.6322	55.1418	0.3	7.4	0.895	NA	NA	NA	NA	NA	NA	NA	NA	NA	NA	NA	2021-03-30 13:43:00	2021-03-30 14:00:00	2021-03-31	474	9	1
151	1_E0172	26.6	118	2021-03-30 14:23:00	82.5398	80.2788	0.4	7.8	0.973	NA	NA	NA	NA	NA	NA	NA	NA	NA	NA	NA	2021-03-30 14:05:00	2021-03-30 14:00:00	2021-03-31	496	9	1
152	1_E0172	26.6	118	2021-03-30 14:45:00	80.2788	79.8266	0.4	8.2	0.994	NA	NA	NA	NA	NA	NA	NA	NA	NA	NA	NA	2021-03-30 14:27:00	2021-03-30 14:00:00	2021-03-31	518	9	1
153	1_E0172	26.6	118	2021-03-30 15:07:00	70.2506	69.4526	0.4	8.6	0.989	NA	NA	NA	NA	NA	NA	NA	NA	NA	NA	NA	2021-03-30 14:49:00	2021-03-30 15:00:00	2021-03-31	540	10	1
154	1_E0172	26.6	118	2021-03-30 15:31:00	63.6804	58.4402	0.3	8.9	0.918	NA	NA	NA	NA	NA	NA	NA	NA	NA	NA	NA	2021-03-30 15:13:00	2021-03-30 15:00:00	2021-03-31	564	10	1
155	1_E0172	26.6	118	2021-03-30 15:53:00	65.3562	59.8234	0.3	9.2	0.915	NA	NA	NA	NA	NA	NA	NA	NA	NA	NA	NA	2021-03-30 15:35:00	2021-03-30 15:00:00	2021-03-31	586	10	1
156	1_E0172	26.6	118	2021-03-30 16:15:00	58.8924	54.3704	0.3	9.5	0.924	NA	NA	NA	NA	NA	NA	NA	NA	NA	NA	NA	2021-03-30 15:57:00	2021-03-30 16:00:00	2021-03-31	608	11	1
157	1_E0172	26.6	118	2021-03-30 16:37:00	63.3346	56.1526	0.3	9.8	0.886	NA	NA	NA	NA	NA	NA	NA	NA	NA	NA	NA	2021-03-30 16:19:00	2021-03-30 16:00:00	2021-03-31	630	11	1
158	1_E0172	26.6	118	2021-03-30 17:01:00	59.6638	51.5774	0.3	10.1	0.865	NA	NA	NA	NA	NA	NA	NA	NA	NA	NA	NA	2021-03-30 16:43:00	2021-03-30 17:00:00	2021-03-31	654	12	1
159	1_E0172	26.6	118	2021-03-30 17:23:00	82.859	79.8266	0.4	10.5	0.963	NA	NA	NA	NA	NA	NA	NA	NA	NA	NA	NA	2021-03-30 17:05:00	2021-03-30 17:00:00	2021-03-31	676	12	1
160	1_E0172	26.6	118	2021-03-30 17:45:00	83.2314	83.2846	0.4	10.9	1.001	NA	NA	NA	NA	NA	NA	NA	NA	NA	NA	NA	2021-03-30 17:27:00	2021-03-30 17:00:00	2021-03-31	698	12	1
161	1_E0172	26.6	118	2021-03-30 18:07:00	73.0436	71.6338	0.4	11.3	0.981	NA	NA	NA	NA	NA	NA	NA	NA	NA	NA	NA	2021-03-30 17:49:00	2021-03-30 18:00:00	2021-03-31	720	13	1
162	1_E0172	26.6	118	2021-03-30 18:31:00	67.7236	63.4676	0.3	11.6	0.937	NA	NA	NA	NA	NA	NA	NA	NA	NA	NA	NA	2021-03-30 18:13:00	2021-03-30 18:00:00	2021-03-31	744	13	1
163	1_E0172	26.6	118	2021-03-30 18:53:00	70.0378	69.958	0.4	12	0.999	NA	NA	NA	NA	NA	NA	NA	NA	NA	NA	NA	2021-03-30 18:35:00	2021-03-30 18:00:00	2021-03-31	766	13	1
164	1_E0172	26.6	118	2021-03-30 19:15:00	70.8358	68.894	0.4	12.4	0.972	NA	NA	NA	NA	NA	NA	NA	NA	NA	NA	NA	2021-03-30 18:57:00	2021-03-30 19:00:00	2021-03-31	788	14	1
165	1_E0172	26.6	118	2021-03-30 19:37:00	68.5482	68.1492	0.3	12.7	0.994	NA	NA	NA	NA	NA	NA	NA	NA	NA	NA	NA	2021-03-30 19:19:00	2021-03-30 19:00:00	2021-03-31	810	14	1
166	1_E0172	26.6	118	2021-03-30 20:01:00	79.3744	78.204	0.4	13.1	0.985	NA	NA	NA	NA	NA	NA	NA	NA	NA	NA	NA	2021-03-30 19:43:00	2021-03-30 20:00:00	2021-03-31	834	15	1
167	1_E0172	26.6	118	2021-03-30 20:23:00	87.913	87.514	0.4	13.5	0.995	NA	NA	NA	NA	NA	NA	NA	NA	NA	NA	NA	2021-03-30 20:05:00	2021-03-30 20:00:00	2021-03-31	856	15	1
168	1_E0172	26.6	118	2021-03-30 20:45:00	81.1034	81.6088	0.4	13.9	1.006	NA	NA	NA	NA	NA	NA	NA	NA	NA	NA	NA	2021-03-30 20:27:00	2021-03-30 20:00:00	2021-03-31	878	15	1
169	1_E0172	26.6	118	2021-03-30 21:07:00	90.9454	92.967	0.5	14.4	1.022	NA	NA	NA	NA	NA	NA	NA	NA	NA	NA	NA	2021-03-30 20:49:00	2021-03-30 21:00:00	2021-03-31	900	16	1
170	1_E0172	26.6	118	2021-03-30 21:31:00	83.4974	87.4076	0.4	14.8	1.047	NA	NA	NA	NA	NA	NA	NA	NA	NA	NA	NA	2021-03-30 21:13:00	2021-03-30 21:00:00	2021-03-31	924	16	1
171	1_E0172	26.6	118	2021-03-30 21:53:00	89.6154	94.1108	0.5	15.3	1.05	NA	NA	NA	NA	NA	NA	NA	NA	NA	NA	NA	2021-03-30 21:35:00	2021-03-30 21:00:00	2021-03-31	946	16	1
172	1_E0172	26.6	118	2021-03-30 22:15:00	90.7858	95.2812	0.5	15.8	1.05	NA	NA	NA	NA	NA	NA	NA	NA	NA	NA	NA	2021-03-30 21:57:00	2021-03-30 22:00:00	2021-03-31	968	17	1
173	1_E0172	26.6	118	2021-03-30 22:37:00	93.233	94.6694	0.5	16.3	1.015	NA	NA	NA	NA	NA	NA	NA	NA	NA	NA	NA	2021-03-30 22:19:00	2021-03-30 22:00:00	2021-03-31	990	17	1
174	1_E0172	26.6	118	2021-03-30 23:01:00	92.2222	93.1	0.5	16.8	1.01	NA	NA	NA	NA	NA	NA	NA	NA	NA	NA	NA	2021-03-30 22:43:00	2021-03-30 23:00:00	2021-03-31	1014	18	1
175	1_E0172	26.6	118	2021-03-30 23:23:00	93.3128	89.1366	0.5	17.3	0.955	NA	NA	NA	NA	NA	NA	NA	NA	NA	NA	NA	2021-03-30 23:05:00	2021-03-30 23:00:00	2021-03-31	1036	18	1
176	1_E0172	26.6	118	2021-03-30 23:45:00	93.2596	87.4342	0.5	17.8	0.938	NA	NA	NA	NA	NA	NA	NA	NA	NA	NA	NA	2021-03-30 23:27:00	2021-03-30 23:00:00	2021-03-31	1058	18	1
177	1_E0172	26.6	118	2021-03-31 00:07:00	97.4092	85.918	0.5	18.3	0.882	NA	NA	NA	NA	NA	NA	NA	NA	NA	NA	NA	2021-03-30 23:49:00	2021-03-31	2021-03-31	1080	19	1
178	1_E0172	26.6	118	2021-03-31 00:31:00	92.9404	87.4076	0.5	18.8	0.941	NA	NA	NA	NA	NA	NA	NA	NA	NA	NA	NA	2021-03-31 00:13:00	2021-03-31	2021-03-31	1104	19	1
179	1_E0172	26.6	118	2021-03-31 00:53:00	91.7966	85.9446	0.5	19.3	0.936	NA	NA	NA	NA	NA	NA	NA	NA	NA	NA	NA	2021-03-31 00:35:00	2021-03-31	2021-03-31	1126	19	1
180	1_E0172	26.6	118	2021-03-31 01:15:00	90.2538	86.6894	0.5	19.8	0.96	NA	NA	NA	NA	NA	NA	NA	NA	NA	NA	NA	2021-03-31 00:57:00	2021-03-31 01:00:00	2021-03-31	1148	20	1
181	1_E0172	26.6	118	2021-03-31 01:37:00	90.307	83.4176	0.4	20.2	0.924	NA	NA	NA	NA	NA	NA	NA	NA	NA	NA	NA	2021-03-31 01:19:00	2021-03-31 01:00:00	2021-03-31	1170	20	1
182	1_E0172	26.6	118	2021-03-31 02:01:00	83.7102	78.8158	0.4	20.6	0.941	NA	NA	NA	NA	NA	NA	NA	NA	NA	NA	NA	2021-03-31 01:43:00	2021-03-31 02:00:00	2021-03-31	1194	21	1
183	1_E0172	26.6	118	2021-03-31 02:23:00	78.2572	76.2888	0.4	21	0.975	NA	NA	NA	NA	NA	NA	NA	NA	NA	NA	NA	2021-03-31 02:05:00	2021-03-31 02:00:00	2021-03-31	1216	21	1
184	1_E0172	26.6	118	2021-03-31 02:45:00	81.0768	76.874	0.4	21.4	0.948	NA	NA	NA	NA	NA	NA	NA	NA	NA	NA	NA	2021-03-31 02:27:00	2021-03-31 02:00:00	2021-03-31	1238	21	1
185	1_E0172	26.6	118	2021-03-31 03:07:00	66.0744	60.7544	0.3	21.7	0.92	NA	NA	NA	NA	NA	NA	NA	NA	NA	NA	NA	2021-03-31 02:49:00	2021-03-31 03:00:00	2021-03-31	1260	22	1
186	1_E0172	26.6	118	2021-03-31 03:31:00	86.583	82.5664	0.4	22.1	0.954	NA	NA	NA	NA	NA	NA	NA	NA	NA	NA	NA	2021-03-31 03:13:00	2021-03-31 03:00:00	2021-03-31	1284	22	1
187	1_E0172	26.6	118	2021-03-31 03:53:00	92.967	85.5988	0.5	22.6	0.921	NA	NA	NA	NA	NA	NA	NA	NA	NA	NA	NA	2021-03-31 03:35:00	2021-03-31 03:00:00	2021-03-31	1306	22	1
188	1_E0172	26.6	118	2021-03-31 04:15:00	90.6528	89.2696	0.5	23.1	0.985	NA	NA	NA	NA	NA	NA	NA	NA	NA	NA	NA	2021-03-31 03:57:00	2021-03-31 04:00:00	2021-03-31	1328	23	1
189	1_E0172	26.6	118	2021-03-31 04:37:00	91.6104	84.5082	0.5	23.6	0.923	NA	NA	NA	NA	NA	NA	NA	NA	NA	NA	NA	2021-03-31 04:19:00	2021-03-31 04:00:00	2021-03-31	1350	23	1
190	1_E0172	26.6	118	2021-03-31 05:01:00	83.6836	79.933	0.4	24	0.955	NA	NA	NA	NA	NA	NA	NA	NA	NA	NA	NA	2021-03-31 04:43:00	2021-03-31 05:00:00	2021-03-31	1374	24	1
191	1_E0172	26.6	118	2021-03-31 05:23:00	79.7468	75.1184	0.4	24.4	0.942	NA	NA	NA	NA	NA	NA	NA	NA	NA	NA	NA	2021-03-31 05:05:00	2021-03-31 05:00:00	2021-03-31	1396	24	1
192	1_E0172	26.6	118	2021-03-31 05:45:00	79.2148	77.0868	0.4	24.8	0.973	NA	NA	NA	NA	NA	NA	NA	NA	NA	NA	NA	2021-03-31 05:27:00	2021-03-31 05:00:00	2021-03-31	1418	24	1
193	1_E0172	26.6	118	2021-03-31 06:07:00	74.7992	73.0968	0.4	25.2	0.977	NA	NA	NA	NA	NA	NA	NA	NA	NA	NA	NA	2021-03-31 05:49:00	2021-03-31 06:00:00	2021-04-01	1440	25	2
194	1_E0172	26.6	118	2021-03-31 06:31:00	65.9414	59.6638	0.3	25.5	0.904	NA	NA	NA	NA	NA	NA	NA	NA	NA	NA	NA	2021-03-31 06:13:00	2021-03-31 06:00:00	2021-04-01	1464	25	2
195	1_E0172	26.6	118	2021-03-31 06:53:00	85.1466	76.3154	0.4	25.9	0.896	NA	NA	NA	NA	NA	NA	NA	NA	NA	NA	NA	2021-03-31 06:35:00	2021-03-31 06:00:00	2021-04-01	1486	25	2
196	1_E0172	26.6	118	2021-03-31 07:15:00	87.248	86.1574	0.4	26.3	0.987	NA	NA	NA	NA	NA	NA	NA	NA	NA	NA	NA	2021-03-31 06:57:00	2021-03-31 07:00:00	2021-04-01	1508	26	2
197	1_E0172	26.6	118	2021-03-31 07:37:00	69.1866	66.4468	0.3	26.6	0.96	NA	NA	NA	NA	NA	NA	NA	NA	NA	NA	NA	2021-03-31 07:19:00	2021-03-31 07:00:00	2021-04-01	1530	26	2
198	1_E0172	26.6	118	2021-03-31 08:01:00	77.0868	71.4476	0.4	27	0.927	NA	NA	NA	NA	NA	NA	NA	NA	NA	NA	NA	2021-03-31 07:43:00	2021-03-31 08:00:00	2021-04-01	1554	27	2
199	1_E0172	26.6	118	2021-03-31 08:23:00	81.2896	78.7892	0.4	27.4	0.969	NA	NA	NA	NA	NA	NA	NA	NA	NA	NA	NA	2021-03-31 08:05:00	2021-03-31 08:00:00	2021-04-01	1576	27	2
200	1_E0172	26.6	118	2021-03-31 08:45:00	68.6812	67.7502	0.3	27.7	0.987	NA	NA	NA	NA	NA	NA	NA	NA	NA	NA	NA	2021-03-31 08:27:00	2021-03-31 08:00:00	2021-04-01	1598	27	2
201	1_E0172	26.6	118	2021-03-31 09:07:00	75.943	72.6978	0.4	28.1	0.957	NA	NA	NA	NA	NA	NA	NA	NA	NA	NA	NA	2021-03-31 08:49:00	2021-03-31 09:00:00	2021-04-01	1620	28	2
202	1_E0172	26.6	118	2021-03-31 09:31:00	66.2074	61.978	0.3	28.4	0.936	NA	NA	NA	NA	NA	NA	NA	NA	NA	NA	NA	2021-03-31 09:13:00	2021-03-31 09:00:00	2021-04-01	1644	28	2
203	1_E0172	26.6	118	2021-03-31 09:53:00	69.1866	66.7394	0.3	28.7	0.965	NA	NA	NA	NA	NA	NA	NA	NA	NA	NA	NA	2021-03-31 09:35:00	2021-03-31 09:00:00	2021-04-01	1666	28	2
204	1_E0172	26.6	118	2021-03-31 10:15:00	86.1574	82.992	0.4	29.1	0.963	NA	NA	NA	NA	NA	NA	NA	NA	NA	NA	NA	2021-03-31 09:57:00	2021-03-31 10:00:00	2021-04-01	1688	29	2
205	1_E0172	26.6	118	2021-03-31 10:37:00	62.4568	60.0628	0.3	29.4	0.961	NA	NA	NA	NA	NA	NA	NA	NA	NA	NA	NA	2021-03-31 10:19:00	2021-03-31 10:00:00	2021-04-01	1710	29	2
206	1_E0172	26.6	118	2021-03-31 11:01:00	59.7436	56.8442	0.3	29.7	0.952	NA	NA	NA	NA	NA	NA	NA	NA	NA	NA	NA	2021-03-31 10:43:00	2021-03-31 11:00:00	2021-04-01	1734	30	2
207	1_E0172	26.6	118	2021-03-31 11:23:00	67.6438	61.978	0.3	30	0.916	NA	NA	NA	NA	NA	NA	NA	NA	NA	NA	NA	2021-03-31 11:05:00	2021-03-31 11:00:00	2021-04-01	1756	30	2
208	1_E0172	26.6	118	2021-03-31 11:45:00	63.1484	56.0728	0.3	30.3	0.888	NA	NA	NA	NA	NA	NA	NA	NA	NA	NA	NA	2021-03-31 11:27:00	2021-03-31 11:00:00	2021-04-01	1778	30	2
209	1_E0172	26.6	118	2021-03-31 12:07:00	68.0694	57.9348	0.3	30.6	0.851	NA	NA	NA	NA	NA	NA	NA	NA	NA	NA	NA	2021-03-31 11:49:00	2021-03-31 12:00:00	2021-04-01	1800	31	2
210	1_E0172	26.6	118	2021-03-31 12:31:00	89.8814	83.3112	0.4	31	0.927	NA	NA	NA	NA	NA	NA	NA	NA	NA	NA	NA	2021-03-31 12:13:00	2021-03-31 12:00:00	2021-04-01	1824	31	2
211	1_E0172	26.6	118	2021-03-31 12:53:00	80.6778	76.7676	0.4	31.4	0.952	NA	NA	NA	NA	NA	NA	NA	NA	NA	NA	NA	2021-03-31 12:35:00	2021-03-31 12:00:00	2021-04-01	1846	31	2
212	1_E0172	26.6	118	2021-03-31 13:15:00	67.298	59.6904	0.3	31.7	0.887	NA	NA	NA	NA	NA	NA	NA	NA	NA	NA	NA	2021-03-31 12:57:00	2021-03-31 13:00:00	2021-04-01	1868	32	2
213	1_E0172	26.6	118	2021-03-31 13:37:00	63.9996	53.0936	0.3	32	0.83	NA	NA	NA	NA	NA	NA	NA	NA	NA	NA	NA	2021-03-31 13:19:00	2021-03-31 13:00:00	2021-04-01	1890	32	2
214	1_E0172	26.6	118	2021-03-31 14:01:00	63.1218	51.1784	0.3	32.3	0.811	NA	NA	NA	NA	NA	NA	NA	NA	NA	NA	NA	2021-03-31 13:43:00	2021-03-31 14:00:00	2021-04-01	1914	33	2
215	1_E0172	26.6	118	2021-03-31 14:23:00	72.5382	59.7436	0.4	32.7	0.824	NA	NA	NA	NA	NA	NA	NA	NA	NA	NA	NA	2021-03-31 14:05:00	2021-03-31 14:00:00	2021-04-01	1936	33	2
216	1_E0172	26.6	118	2021-03-31 14:45:00	84.0294	80.4916	0.4	33.1	0.958	NA	NA	NA	NA	NA	NA	NA	NA	NA	NA	NA	2021-03-31 14:27:00	2021-03-31 14:00:00	2021-04-01	1958	33	2
217	1_E0172	26.6	118	2021-03-31 15:07:00	74.0544	70.8624	0.4	33.5	0.957	NA	NA	NA	NA	NA	NA	NA	NA	NA	NA	NA	2021-03-31 14:49:00	2021-03-31 15:00:00	2021-04-01	1980	34	2
218	1_E0172	26.6	118	2021-03-31 15:31:00	64.505	59.5574	0.3	33.8	0.923	NA	NA	NA	NA	NA	NA	NA	NA	NA	NA	NA	2021-03-31 15:13:00	2021-03-31 15:00:00	2021-04-01	2004	34	2
219	1_E0172	26.6	118	2021-03-31 15:53:00	64.0528	55.8866	0.3	34.1	0.872	NA	NA	NA	NA	NA	NA	NA	NA	NA	NA	NA	2021-03-31 15:35:00	2021-03-31 15:00:00	2021-04-01	2026	34	2
220	1_E0172	26.6	118	2021-03-31 16:15:00	71.3412	65.0636	0.4	34.5	0.912	NA	NA	NA	NA	NA	NA	NA	NA	NA	NA	NA	2021-03-31 15:57:00	2021-03-31 16:00:00	2021-04-01	2048	35	2
221	1_E0172	26.6	118	2021-03-31 16:37:00	81.7684	80.199	0.4	34.9	0.981	NA	NA	NA	NA	NA	NA	NA	NA	NA	NA	NA	2021-03-31 16:19:00	2021-03-31 16:00:00	2021-04-01	2070	35	2
222	1_E0172	26.6	118	2021-03-31 17:01:00	66.6862	61.6588	0.3	35.2	0.925	NA	NA	NA	NA	NA	NA	NA	NA	NA	NA	NA	2021-03-31 16:43:00	2021-03-31 17:00:00	2021-04-01	2094	36	2
223	1_E0172	26.6	118	2021-03-31 17:23:00	64.106	55.2216	0.3	35.5	0.861	NA	NA	NA	NA	NA	NA	NA	NA	NA	NA	NA	2021-03-31 17:05:00	2021-03-31 17:00:00	2021-04-01	2116	36	2
224	1_E0172	26.6	118	2021-03-31 17:45:00	73.4426	66.1542	0.4	35.9	0.901	NA	NA	NA	NA	NA	NA	NA	NA	NA	NA	NA	2021-03-31 17:27:00	2021-03-31 17:00:00	2021-04-01	2138	36	2
225	1_E0172	26.6	118	2021-03-31 18:07:00	73.6288	70.7028	0.4	36.3	0.96	NA	NA	NA	NA	NA	NA	NA	NA	NA	NA	NA	2021-03-31 17:49:00	2021-03-31 18:00:00	2021-04-01	2160	37	2
226	1_E0172	26.6	118	2021-03-31 18:31:00	69.3462	69.3196	0.3	36.6	1	NA	NA	NA	NA	NA	NA	NA	NA	NA	NA	NA	2021-03-31 18:13:00	2021-03-31 18:00:00	2021-04-01	2184	37	2
227	1_E0172	26.6	118	2021-03-31 18:53:00	77.5124	76.9272	0.4	37	0.992	NA	NA	NA	NA	NA	NA	NA	NA	NA	NA	NA	2021-03-31 18:35:00	2021-03-31 18:00:00	2021-04-01	2206	37	2
228	1_E0172	26.6	118	2021-03-31 19:15:00	84.5348	84.5614	0.4	37.4	1	NA	NA	NA	NA	NA	NA	NA	NA	NA	NA	NA	2021-03-31 18:57:00	2021-03-31 19:00:00	2021-04-01	2228	38	2
229	1_E0172	26.6	118	2021-03-31 19:37:00	77.6454	83.79	0.4	37.8	1.079	NA	NA	NA	NA	NA	NA	NA	NA	NA	NA	NA	2021-03-31 19:19:00	2021-03-31 19:00:00	2021-04-01	2250	38	2
230	1_E0172	26.6	118	2021-03-31 20:01:00	78.337	79.7734	0.4	38.2	1.018	NA	NA	NA	NA	NA	NA	NA	NA	NA	NA	NA	2021-03-31 19:43:00	2021-03-31 20:00:00	2021-04-01	2274	39	2
231	1_E0172	26.6	118	2021-03-31 20:23:00	75.9962	78.3636	0.4	38.6	1.031	NA	NA	NA	NA	NA	NA	NA	NA	NA	NA	NA	2021-03-31 20:05:00	2021-03-31 20:00:00	2021-04-01	2296	39	2
232	1_E0172	26.6	118	2021-03-31 20:45:00	83.6038	85.9446	0.4	39	1.028	NA	NA	NA	NA	NA	NA	NA	NA	NA	NA	NA	2021-03-31 20:27:00	2021-03-31 20:00:00	2021-04-01	2318	39	2
233	1_E0172	26.6	118	2021-03-31 21:07:00	89.2696	91.8764	0.5	39.5	1.029	NA	NA	NA	NA	NA	NA	NA	NA	NA	NA	NA	2021-03-31 20:49:00	2021-03-31 21:00:00	2021-04-01	2340	40	2
234	1_E0172	26.6	118	2021-03-31 21:31:00	84.6412	87.514	0.4	39.9	1.034	NA	NA	NA	NA	NA	NA	NA	NA	NA	NA	NA	2021-03-31 21:13:00	2021-03-31 21:00:00	2021-04-01	2364	40	2
235	1_E0172	26.6	118	2021-03-31 21:53:00	77.1666	79.2946	0.4	40.3	1.028	NA	NA	NA	NA	NA	NA	NA	NA	NA	NA	NA	2021-03-31 21:35:00	2021-03-31 21:00:00	2021-04-01	2386	40	2
236	1_E0172	26.6	118	2021-03-31 22:15:00	90.706	92.9404	0.5	40.8	1.025	NA	NA	NA	NA	NA	NA	NA	NA	NA	NA	NA	2021-03-31 21:57:00	2021-03-31 22:00:00	2021-04-01	2408	41	2
237	1_E0172	26.6	118	2021-03-31 22:37:00	87.4076	90.174	0.4	41.2	1.032	NA	NA	NA	NA	NA	NA	NA	NA	NA	NA	NA	2021-03-31 22:19:00	2021-03-31 22:00:00	2021-04-01	2430	41	2
238	1_E0172	26.6	118	2021-03-31 23:01:00	89.5356	92.6212	0.5	41.7	1.035	NA	NA	NA	NA	NA	NA	NA	NA	NA	NA	NA	2021-03-31 22:43:00	2021-03-31 23:00:00	2021-04-01	2454	42	2
239	1_E0172	26.6	118	2021-03-31 23:23:00	91.9562	95.6004	0.5	42.2	1.04	NA	NA	NA	NA	NA	NA	NA	NA	NA	NA	NA	2021-03-31 23:05:00	2021-03-31 23:00:00	2021-04-01	2476	42	2
240	1_E0172	26.6	118	2021-03-31 23:45:00	90.5996	94.3502	0.5	42.7	1.041	NA	NA	NA	NA	NA	NA	NA	NA	NA	NA	NA	2021-03-31 23:27:00	2021-03-31 23:00:00	2021-04-01	2498	42	2
241	1_E0172	26.6	118	2021-04-01 00:07:00	87.5672	90.8656	0.4	43.1	1.038	NA	NA	NA	NA	NA	NA	NA	NA	NA	NA	NA	2021-03-31 23:49:00	2021-04-01	2021-04-01	2520	43	2
242	1_E0172	26.6	118	2021-04-01 00:31:00	80.2256	84.2422	0.4	43.5	1.05	NA	NA	NA	NA	NA	NA	NA	NA	NA	NA	NA	2021-04-01 00:13:00	2021-04-01	2021-04-01	2544	43	2
243	1_E0172	26.6	118	2021-04-01 00:53:00	86.5564	88.844	0.4	43.9	1.027	NA	NA	NA	NA	NA	NA	NA	NA	NA	NA	NA	2021-04-01 00:35:00	2021-04-01	2021-04-01	2566	43	2
244	1_E0172	26.6	118	2021-04-01 01:15:00	68.7344	69.3728	0.3	44.2	1.009	NA	NA	NA	NA	NA	NA	NA	NA	NA	NA	NA	2021-04-01 00:57:00	2021-04-01 01:00:00	2021-04-01	2588	44	2
245	1_E0172	26.6	118	2021-04-01 01:37:00	64.8774	61.8184	0.3	44.5	0.953	NA	NA	NA	NA	NA	NA	NA	NA	NA	NA	NA	2021-04-01 01:19:00	2021-04-01 01:00:00	2021-04-01	2610	44	2
246	1_E0172	26.6	118	2021-04-01 02:01:00	63.707	59.0786	0.3	44.8	0.927	NA	NA	NA	NA	NA	NA	NA	NA	NA	NA	NA	2021-04-01 01:43:00	2021-04-01 02:00:00	2021-04-01	2634	45	2
247	1_E0172	26.6	118	2021-04-01 02:23:00	65.3828	58.4668	0.3	45.1	0.894	NA	NA	NA	NA	NA	NA	NA	NA	NA	NA	NA	2021-04-01 02:05:00	2021-04-01 02:00:00	2021-04-01	2656	45	2
248	1_E0172	26.6	118	2021-04-01 02:45:00	91.637	82.3802	0.5	45.6	0.899	NA	NA	NA	NA	NA	NA	NA	NA	NA	NA	NA	2021-04-01 02:27:00	2021-04-01 02:00:00	2021-04-01	2678	45	2
249	1_E0172	26.6	118	2021-04-01 03:07:00	87.8332	84.3486	0.4	46	0.96	NA	NA	NA	NA	NA	NA	NA	NA	NA	NA	NA	2021-04-01 02:49:00	2021-04-01 03:00:00	2021-04-01	2700	46	2
250	1_E0172	26.6	118	2021-04-01 03:31:00	86.2372	88.046	0.4	46.4	1.021	NA	NA	NA	NA	NA	NA	NA	NA	NA	NA	NA	2021-04-01 03:13:00	2021-04-01 03:00:00	2021-04-01	2724	46	2
251	1_E0172	26.6	118	2021-04-01 03:53:00	68.761	68.6546	0.3	46.7	0.999	NA	NA	NA	NA	NA	NA	NA	NA	NA	NA	NA	2021-04-01 03:35:00	2021-04-01 03:00:00	2021-04-01	2746	46	2
252	1_E0172	26.6	118	2021-04-01 04:15:00	84.854	84.8806	0.4	47.1	1	NA	NA	NA	NA	NA	NA	NA	NA	NA	NA	NA	2021-04-01 03:57:00	2021-04-01 04:00:00	2021-04-01	2768	47	2
253	1_E0172	26.6	118	2021-04-01 04:37:00	88.0726	89.2962	0.4	47.5	1.014	NA	NA	NA	NA	NA	NA	NA	NA	NA	NA	NA	2021-04-01 04:19:00	2021-04-01 04:00:00	2021-04-01	2790	47	2
254	1_E0172	26.6	118	2021-04-01 05:01:00	81.795	81.2098	0.4	47.9	0.993	NA	NA	NA	NA	NA	NA	NA	NA	NA	NA	NA	2021-04-01 04:43:00	2021-04-01 05:00:00	2021-04-01	2814	48	2
255	1_E0172	26.6	118	2021-04-01 05:23:00	76.874	78.6828	0.4	48.3	1.024	NA	NA	NA	NA	NA	NA	NA	NA	NA	NA	NA	2021-04-01 05:05:00	2021-04-01 05:00:00	2021-04-01	2836	48	2
256	1_E0172	26.6	118	2021-04-01 05:45:00	64.239	62.5632	0.3	48.6	0.974	NA	NA	NA	NA	NA	NA	NA	NA	NA	NA	NA	2021-04-01 05:27:00	2021-04-01 05:00:00	2021-04-01	2858	48	2
257	1_E0329	27.2	106	2021-03-30 05:57:00	75.8336	73.848	0.4	0	0.974	NA	NA	NA	NA	NA	NA	NA	NA	NA	NA	NA	2021-03-30 05:49:00	2021-03-30 05:00:00	2021-03-30	0	0	0
258	1_E0329	27.2	106	2021-03-30 06:19:00	77.6016	76.432	0.4	0.4	0.985	NA	NA	NA	NA	NA	NA	NA	NA	NA	NA	NA	2021-03-30 06:11:00	2021-03-30 06:00:00	2021-03-31	22	1	1
259	1_E0329	27.2	106	2021-03-30 06:41:00	76.4592	72.3792	0.4	0.8	0.947	NA	NA	NA	NA	NA	NA	NA	NA	NA	NA	NA	2021-03-30 06:33:00	2021-03-30 06:00:00	2021-03-31	44	1	1
260	1_E0329	27.2	106	2021-03-30 07:03:00	75.6432	71.9984	0.4	1.2	0.952	NA	NA	NA	NA	NA	NA	NA	NA	NA	NA	NA	2021-03-30 06:55:00	2021-03-30 07:00:00	2021-03-31	66	2	1
261	1_E0329	27.2	106	2021-03-30 07:27:00	65.96	63.9744	0.3	1.5	0.97	NA	NA	NA	NA	NA	NA	NA	NA	NA	NA	NA	2021-03-30 07:19:00	2021-03-30 07:00:00	2021-03-31	90	2	1
262	1_E0329	27.2	106	2021-03-30 07:49:00	72.5152	68.3808	0.4	1.9	0.943	NA	NA	NA	NA	NA	NA	NA	NA	NA	NA	NA	2021-03-30 07:41:00	2021-03-30 07:00:00	2021-03-31	112	2	1
263	1_E0329	27.2	106	2021-03-30 08:11:00	67.2384	65.0352	0.3	2.2	0.967	NA	NA	NA	NA	NA	NA	NA	NA	NA	NA	NA	2021-03-30 08:03:00	2021-03-30 08:00:00	2021-03-31	134	3	1
264	1_E0329	27.2	106	2021-03-30 08:33:00	62.696	59.1328	0.3	2.5	0.943	NA	NA	NA	NA	NA	NA	NA	NA	NA	NA	NA	2021-03-30 08:25:00	2021-03-30 08:00:00	2021-03-31	156	3	1
265	1_E0329	27.2	106	2021-03-30 08:57:00	66.1776	62.8864	0.3	2.8	0.95	NA	NA	NA	NA	NA	NA	NA	NA	NA	NA	NA	2021-03-30 08:49:00	2021-03-30 08:00:00	2021-03-31	180	3	1
266	1_E0329	27.2	106	2021-03-30 09:19:00	53.6112	51.9792	0.3	3.1	0.97	NA	NA	NA	NA	NA	NA	NA	NA	NA	NA	NA	2021-03-30 09:11:00	2021-03-30 09:00:00	2021-03-31	202	4	1
267	1_E0329	27.2	106	2021-03-30 09:41:00	56.6304	51.7616	0.3	3.4	0.914	NA	NA	NA	NA	NA	NA	NA	NA	NA	NA	NA	2021-03-30 09:33:00	2021-03-30 09:00:00	2021-03-31	224	4	1
268	1_E0329	27.2	106	2021-03-30 10:03:00	81.872	76.9488	0.4	3.8	0.94	NA	NA	NA	NA	NA	NA	NA	NA	NA	NA	NA	2021-03-30 09:55:00	2021-03-30 10:00:00	2021-03-31	246	5	1
269	1_E0329	27.2	106	2021-03-30 10:27:00	59.8128	55.8144	0.3	4.1	0.933	NA	NA	NA	NA	NA	NA	NA	NA	NA	NA	NA	2021-03-30 10:19:00	2021-03-30 10:00:00	2021-03-31	270	5	1
270	1_E0329	27.2	106	2021-03-30 10:49:00	60.248	54.6448	0.3	4.4	0.907	NA	NA	NA	NA	NA	NA	NA	NA	NA	NA	NA	2021-03-30 10:41:00	2021-03-30 10:00:00	2021-03-31	292	5	1
271	1_E0329	27.2	106	2021-03-30 11:11:00	68.7888	63.784	0.3	4.7	0.927	NA	NA	NA	NA	NA	NA	NA	NA	NA	NA	NA	2021-03-30 11:03:00	2021-03-30 11:00:00	2021-03-31	314	6	1
272	1_E0329	27.2	106	2021-03-30 11:33:00	66.3408	60.928	0.3	5	0.919	NA	NA	NA	NA	NA	NA	NA	NA	NA	NA	NA	2021-03-30 11:25:00	2021-03-30 11:00:00	2021-03-31	336	6	1
273	1_E0329	27.2	106	2021-03-30 11:57:00	74.8544	69.9856	0.4	5.4	0.935	NA	NA	NA	NA	NA	NA	NA	NA	NA	NA	NA	2021-03-30 11:49:00	2021-03-30 11:00:00	2021-03-31	360	6	1
274	1_E0329	27.2	106	2021-03-30 12:19:00	56.6032	53.176	0.3	5.7	0.94	NA	NA	NA	NA	NA	NA	NA	NA	NA	NA	NA	2021-03-30 12:11:00	2021-03-30 12:00:00	2021-03-31	382	7	1
275	1_E0329	27.2	106	2021-03-30 12:41:00	52.1696	47.4912	0.3	6	0.911	NA	NA	NA	NA	NA	NA	NA	NA	NA	NA	NA	2021-03-30 12:33:00	2021-03-30 12:00:00	2021-03-31	404	7	1
276	1_E0329	27.2	106	2021-03-30 13:03:00	67.7552	63.9472	0.3	6.3	0.944	NA	NA	NA	NA	NA	NA	NA	NA	NA	NA	NA	2021-03-30 12:55:00	2021-03-30 13:00:00	2021-03-31	426	8	1
277	1_E0329	27.2	106	2021-03-30 13:27:00	62.288	57.5552	0.3	6.6	0.924	NA	NA	NA	NA	NA	NA	NA	NA	NA	NA	NA	2021-03-30 13:19:00	2021-03-30 13:00:00	2021-03-31	450	8	1
278	1_E0329	27.2	106	2021-03-30 13:49:00	60.2752	54.2096	0.3	6.9	0.899	NA	NA	NA	NA	NA	NA	NA	NA	NA	NA	NA	2021-03-30 13:41:00	2021-03-30 13:00:00	2021-03-31	472	8	1
279	1_E0329	27.2	106	2021-03-30 14:11:00	55.1344	50.7552	0.3	7.2	0.921	NA	NA	NA	NA	NA	NA	NA	NA	NA	NA	NA	2021-03-30 14:03:00	2021-03-30 14:00:00	2021-03-31	494	9	1
280	1_E0329	27.2	106	2021-03-30 14:33:00	56.0048	51.4352	0.3	7.5	0.918	NA	NA	NA	NA	NA	NA	NA	NA	NA	NA	NA	2021-03-30 14:25:00	2021-03-30 14:00:00	2021-03-31	516	9	1
281	1_E0329	27.2	106	2021-03-30 14:57:00	70.7472	65.6608	0.4	7.9	0.928	NA	NA	NA	NA	NA	NA	NA	NA	NA	NA	NA	2021-03-30 14:49:00	2021-03-30 14:00:00	2021-03-31	540	9	1
282	1_E0329	27.2	106	2021-03-30 15:19:00	54.9712	52.1152	0.3	8.2	0.948	NA	NA	NA	NA	NA	NA	NA	NA	NA	NA	NA	2021-03-30 15:11:00	2021-03-30 15:00:00	2021-03-31	562	10	1
283	1_E0329	27.2	106	2021-03-30 15:41:00	57.664	52.8224	0.3	8.5	0.916	NA	NA	NA	NA	NA	NA	NA	NA	NA	NA	NA	2021-03-30 15:33:00	2021-03-30 15:00:00	2021-03-31	584	10	1
284	1_E0329	27.2	106	2021-03-30 16:03:00	56.6576	53.0944	0.3	8.8	0.937	NA	NA	NA	NA	NA	NA	NA	NA	NA	NA	NA	2021-03-30 15:55:00	2021-03-30 16:00:00	2021-03-31	606	11	1
285	1_E0329	27.2	106	2021-03-30 16:27:00	71.128	67.456	0.4	9.2	0.948	NA	NA	NA	NA	NA	NA	NA	NA	NA	NA	NA	2021-03-30 16:19:00	2021-03-30 16:00:00	2021-03-31	630	11	1
286	1_E0329	27.2	106	2021-03-30 16:49:00	58.1264	54.0464	0.3	9.5	0.93	NA	NA	NA	NA	NA	NA	NA	NA	NA	NA	NA	2021-03-30 16:41:00	2021-03-30 16:00:00	2021-03-31	652	11	1
287	1_E0329	27.2	106	2021-03-30 17:11:00	52.4416	48.8784	0.3	9.8	0.932	NA	NA	NA	NA	NA	NA	NA	NA	NA	NA	NA	2021-03-30 17:03:00	2021-03-30 17:00:00	2021-03-31	674	12	1
288	1_E0329	27.2	106	2021-03-30 17:33:00	70.1488	66.0144	0.3	10.1	0.941	NA	NA	NA	NA	NA	NA	NA	NA	NA	NA	NA	2021-03-30 17:25:00	2021-03-30 17:00:00	2021-03-31	696	12	1
289	1_E0329	27.2	106	2021-03-30 17:57:00	62.2608	59.0512	0.3	10.4	0.949	NA	NA	NA	NA	NA	NA	NA	NA	NA	NA	NA	2021-03-30 17:49:00	2021-03-30 17:00:00	2021-03-31	720	12	1
290	1_E0329	27.2	106	2021-03-30 18:19:00	61.2816	57.2016	0.3	10.7	0.933	NA	NA	NA	NA	NA	NA	NA	NA	NA	NA	NA	2021-03-30 18:11:00	2021-03-30 18:00:00	2021-03-31	742	13	1
291	1_E0329	27.2	106	2021-03-30 18:41:00	60.9824	57.7184	0.3	11	0.946	NA	NA	NA	NA	NA	NA	NA	NA	NA	NA	NA	2021-03-30 18:33:00	2021-03-30 18:00:00	2021-03-31	764	13	1
292	1_E0329	27.2	106	2021-03-30 19:03:00	79.0432	75.752	0.4	11.4	0.958	NA	NA	NA	NA	NA	NA	NA	NA	NA	NA	NA	2021-03-30 18:55:00	2021-03-30 19:00:00	2021-03-31	786	14	1
293	1_E0329	27.2	106	2021-03-30 19:27:00	65.9328	62.968	0.3	11.7	0.955	NA	NA	NA	NA	NA	NA	NA	NA	NA	NA	NA	2021-03-30 19:19:00	2021-03-30 19:00:00	2021-03-31	810	14	1
294	1_E0329	27.2	106	2021-03-30 19:49:00	84.184	80.1312	0.4	12.1	0.952	NA	NA	NA	NA	NA	NA	NA	NA	NA	NA	NA	2021-03-30 19:41:00	2021-03-30 19:00:00	2021-03-31	832	14	1
295	1_E0329	27.2	106	2021-03-30 20:11:00	75.9968	73.712	0.4	12.5	0.97	NA	NA	NA	NA	NA	NA	NA	NA	NA	NA	NA	2021-03-30 20:03:00	2021-03-30 20:00:00	2021-03-31	854	15	1
296	1_E0329	27.2	106	2021-03-30 20:33:00	82.9056	80.5664	0.4	12.9	0.972	NA	NA	NA	NA	NA	NA	NA	NA	NA	NA	NA	2021-03-30 20:25:00	2021-03-30 20:00:00	2021-03-31	876	15	1
297	1_E0329	27.2	106	2021-03-30 20:57:00	78.5264	74.7456	0.4	13.3	0.952	NA	NA	NA	NA	NA	NA	NA	NA	NA	NA	NA	2021-03-30 20:49:00	2021-03-30 20:00:00	2021-03-31	900	15	1
298	1_E0329	27.2	106	2021-03-30 21:19:00	69.2784	68.4896	0.3	13.6	0.989	NA	NA	NA	NA	NA	NA	NA	NA	NA	NA	NA	2021-03-30 21:11:00	2021-03-30 21:00:00	2021-03-31	922	16	1
299	1_E0329	27.2	106	2021-03-30 21:41:00	66.2864	64.6816	0.3	13.9	0.976	NA	NA	NA	NA	NA	NA	NA	NA	NA	NA	NA	2021-03-30 21:33:00	2021-03-30 21:00:00	2021-03-31	944	16	1
300	1_E0329	27.2	106	2021-03-30 22:03:00	74.7184	74.4736	0.4	14.3	0.997	NA	NA	NA	NA	NA	NA	NA	NA	NA	NA	NA	2021-03-30 21:55:00	2021-03-30 22:00:00	2021-03-31	966	17	1
301	1_E0329	27.2	106	2021-03-30 22:27:00	81.4096	80.1856	0.4	14.7	0.985	NA	NA	NA	NA	NA	NA	NA	NA	NA	NA	NA	2021-03-30 22:19:00	2021-03-30 22:00:00	2021-03-31	990	17	1
302	1_E0329	27.2	106	2021-03-30 22:49:00	85.5712	83.3408	0.4	15.1	0.974	NA	NA	NA	NA	NA	NA	NA	NA	NA	NA	NA	2021-03-30 22:41:00	2021-03-30 22:00:00	2021-03-31	1012	17	1
303	1_E0329	27.2	106	2021-03-30 23:11:00	78.8256	77.52	0.4	15.5	0.983	NA	NA	NA	NA	NA	NA	NA	NA	NA	NA	NA	2021-03-30 23:03:00	2021-03-30 23:00:00	2021-03-31	1034	18	1
304	1_E0329	27.2	106	2021-03-30 23:33:00	77.3568	75.9696	0.4	15.9	0.982	NA	NA	NA	NA	NA	NA	NA	NA	NA	NA	NA	2021-03-30 23:25:00	2021-03-30 23:00:00	2021-03-31	1056	18	1
305	1_E0329	27.2	106	2021-03-30 23:57:00	70.3392	69.632	0.4	16.3	0.99	NA	NA	NA	NA	NA	NA	NA	NA	NA	NA	NA	2021-03-30 23:49:00	2021-03-30 23:00:00	2021-03-31	1080	18	1
306	1_E0329	27.2	106	2021-03-31 00:19:00	78.4992	75.8064	0.4	16.7	0.966	NA	NA	NA	NA	NA	NA	NA	NA	NA	NA	NA	2021-03-31 00:11:00	2021-03-31	2021-03-31	1102	19	1
307	1_E0329	27.2	106	2021-03-31 00:41:00	60.9552	61.0368	0.3	17	1.001	NA	NA	NA	NA	NA	NA	NA	NA	NA	NA	NA	2021-03-31 00:33:00	2021-03-31	2021-03-31	1124	19	1
308	1_E0329	27.2	106	2021-03-31 01:03:00	73.6032	71.4544	0.4	17.4	0.971	NA	NA	NA	NA	NA	NA	NA	NA	NA	NA	NA	2021-03-31 00:55:00	2021-03-31 01:00:00	2021-03-31	1146	20	1
309	1_E0329	27.2	106	2021-03-31 01:27:00	70.04	69.3328	0.4	17.8	0.99	NA	NA	NA	NA	NA	NA	NA	NA	NA	NA	NA	2021-03-31 01:19:00	2021-03-31 01:00:00	2021-03-31	1170	20	1
310	1_E0329	27.2	106	2021-03-31 01:49:00	65.5792	63.3488	0.3	18.1	0.966	NA	NA	NA	NA	NA	NA	NA	NA	NA	NA	NA	2021-03-31 01:41:00	2021-03-31 01:00:00	2021-03-31	1192	20	1
311	1_E0329	27.2	106	2021-03-31 02:11:00	53.584	55.5152	0.3	18.4	1.036	NA	NA	NA	NA	NA	NA	NA	NA	NA	NA	NA	2021-03-31 02:03:00	2021-03-31 02:00:00	2021-03-31	1214	21	1
312	1_E0329	27.2	106	2021-03-31 02:33:00	59.0512	57.0384	0.3	18.7	0.966	NA	NA	NA	NA	NA	NA	NA	NA	NA	NA	NA	2021-03-31 02:25:00	2021-03-31 02:00:00	2021-03-31	1236	21	1
313	1_E0329	27.2	106	2021-03-31 02:57:00	61.5536	57.8	0.3	19	0.939	NA	NA	NA	NA	NA	NA	NA	NA	NA	NA	NA	2021-03-31 02:49:00	2021-03-31 02:00:00	2021-03-31	1260	21	1
314	1_E0329	27.2	106	2021-03-31 03:19:00	59.3776	58.7792	0.3	19.3	0.99	NA	NA	NA	NA	NA	NA	NA	NA	NA	NA	NA	2021-03-31 03:11:00	2021-03-31 03:00:00	2021-03-31	1282	22	1
315	1_E0329	27.2	106	2021-03-31 03:41:00	86.5776	85.2448	0.4	19.7	0.985	NA	NA	NA	NA	NA	NA	NA	NA	NA	NA	NA	2021-03-31 03:33:00	2021-03-31 03:00:00	2021-03-31	1304	22	1
316	1_E0329	27.2	106	2021-03-31 04:03:00	81.4096	79.9136	0.4	20.1	0.982	NA	NA	NA	NA	NA	NA	NA	NA	NA	NA	NA	2021-03-31 03:55:00	2021-03-31 04:00:00	2021-03-31	1326	23	1
317	1_E0329	27.2	106	2021-03-31 04:27:00	80.0768	77.9824	0.4	20.5	0.974	NA	NA	NA	NA	NA	NA	NA	NA	NA	NA	NA	2021-03-31 04:19:00	2021-03-31 04:00:00	2021-03-31	1350	23	1
318	1_E0329	27.2	106	2021-03-31 04:49:00	81.6272	79.2064	0.4	20.9	0.97	NA	NA	NA	NA	NA	NA	NA	NA	NA	NA	NA	2021-03-31 04:41:00	2021-03-31 04:00:00	2021-03-31	1372	23	1
319	1_E0329	27.2	106	2021-03-31 05:11:00	62.56	61.4992	0.3	21.2	0.983	NA	NA	NA	NA	NA	NA	NA	NA	NA	NA	NA	2021-03-31 05:03:00	2021-03-31 05:00:00	2021-03-31	1394	24	1
320	1_E0329	27.2	106	2021-03-31 05:33:00	82.3344	78.5808	0.4	21.6	0.954	NA	NA	NA	NA	NA	NA	NA	NA	NA	NA	NA	2021-03-31 05:25:00	2021-03-31 05:00:00	2021-03-31	1416	24	1
321	1_E0329	27.2	106	2021-03-31 05:57:00	74.8	69.3872	0.4	22	0.927	NA	NA	NA	NA	NA	NA	NA	NA	NA	NA	NA	2021-03-31 05:49:00	2021-03-31 05:00:00	2021-03-31	1440	24	1
322	1_E0329	27.2	106	2021-03-31 06:19:00	62.56	59.1328	0.3	22.3	0.945	NA	NA	NA	NA	NA	NA	NA	NA	NA	NA	NA	2021-03-31 06:11:00	2021-03-31 06:00:00	2021-04-01	1462	25	2
323	1_E0329	27.2	106	2021-03-31 06:41:00	72.6784	69.7136	0.4	22.7	0.959	NA	NA	NA	NA	NA	NA	NA	NA	NA	NA	NA	2021-03-31 06:33:00	2021-03-31 06:00:00	2021-04-01	1484	25	2
324	1_E0329	27.2	106	2021-03-31 07:03:00	77.0304	73.5216	0.4	23.1	0.955	NA	NA	NA	NA	NA	NA	NA	NA	NA	NA	NA	2021-03-31 06:55:00	2021-03-31 07:00:00	2021-04-01	1506	26	2
325	1_E0329	27.2	106	2021-03-31 07:27:00	80.1312	77.792	0.4	23.5	0.971	NA	NA	NA	NA	NA	NA	NA	NA	NA	NA	NA	2021-03-31 07:19:00	2021-03-31 07:00:00	2021-04-01	1530	26	2
326	1_E0329	27.2	106	2021-03-31 07:49:00	68.952	67.2928	0.3	23.8	0.976	NA	NA	NA	NA	NA	NA	NA	NA	NA	NA	NA	2021-03-31 07:41:00	2021-03-31 07:00:00	2021-04-01	1552	26	2
327	1_E0329	27.2	106	2021-03-31 08:11:00	64.5728	61.8528	0.3	24.1	0.958	NA	NA	NA	NA	NA	NA	NA	NA	NA	NA	NA	2021-03-31 08:03:00	2021-03-31 08:00:00	2021-04-01	1574	27	2
328	1_E0329	27.2	106	2021-03-31 08:33:00	79.9952	75.888	0.4	24.5	0.949	NA	NA	NA	NA	NA	NA	NA	NA	NA	NA	NA	2021-03-31 08:25:00	2021-03-31 08:00:00	2021-04-01	1596	27	2
329	1_E0329	27.2	106	2021-03-31 08:57:00	70.584	67.184	0.4	24.9	0.952	NA	NA	NA	NA	NA	NA	NA	NA	NA	NA	NA	2021-03-31 08:49:00	2021-03-31 08:00:00	2021-04-01	1620	27	2
330	1_E0329	27.2	106	2021-03-31 09:19:00	59.4048	55.5696	0.3	25.2	0.935	NA	NA	NA	NA	NA	NA	NA	NA	NA	NA	NA	2021-03-31 09:11:00	2021-03-31 09:00:00	2021-04-01	1642	28	2
331	1_E0329	27.2	106	2021-03-31 09:41:00	75.752	71.8624	0.4	25.6	0.949	NA	NA	NA	NA	NA	NA	NA	NA	NA	NA	NA	2021-03-31 09:33:00	2021-03-31 09:00:00	2021-04-01	1664	28	2
332	1_E0329	27.2	106	2021-03-31 10:03:00	67.3744	63.2128	0.3	25.9	0.938	NA	NA	NA	NA	NA	NA	NA	NA	NA	NA	NA	2021-03-31 09:55:00	2021-03-31 10:00:00	2021-04-01	1686	29	2
333	1_E0329	27.2	106	2021-03-31 10:27:00	55.5696	52.0064	0.3	26.2	0.936	NA	NA	NA	NA	NA	NA	NA	NA	NA	NA	NA	2021-03-31 10:19:00	2021-03-31 10:00:00	2021-04-01	1710	29	2
334	1_E0329	27.2	106	2021-03-31 10:49:00	55.9232	57.2016	0.3	26.5	1.023	NA	NA	NA	NA	NA	NA	NA	NA	NA	NA	NA	2021-03-31 10:41:00	2021-03-31 10:00:00	2021-04-01	1732	29	2
335	1_E0329	27.2	106	2021-03-31 11:11:00	64.6544	63.4576	0.3	26.8	0.982	NA	NA	NA	NA	NA	NA	NA	NA	NA	NA	NA	2021-03-31 11:03:00	2021-03-31 11:00:00	2021-04-01	1754	30	2
336	1_E0329	27.2	106	2021-03-31 11:33:00	58.208	55.7872	0.3	27.1	0.958	NA	NA	NA	NA	NA	NA	NA	NA	NA	NA	NA	2021-03-31 11:25:00	2021-03-31 11:00:00	2021-04-01	1776	30	2
337	1_E0329	27.2	106	2021-03-31 11:57:00	69.5504	68.1904	0.3	27.4	0.981	NA	NA	NA	NA	NA	NA	NA	NA	NA	NA	NA	2021-03-31 11:49:00	2021-03-31 11:00:00	2021-04-01	1800	30	2
338	1_E0329	27.2	106	2021-03-31 12:19:00	59.2688	57.2016	0.3	27.7	0.965	NA	NA	NA	NA	NA	NA	NA	NA	NA	NA	NA	2021-03-31 12:11:00	2021-03-31 12:00:00	2021-04-01	1822	31	2
339	1_E0329	27.2	106	2021-03-31 12:41:00	59.1056	57.9632	0.3	28	0.98	NA	NA	NA	NA	NA	NA	NA	NA	NA	NA	NA	2021-03-31 12:33:00	2021-03-31 12:00:00	2021-04-01	1844	31	2
340	1_E0329	27.2	106	2021-03-31 13:03:00	58.48	55.76	0.3	28.3	0.953	NA	NA	NA	NA	NA	NA	NA	NA	NA	NA	NA	2021-03-31 12:55:00	2021-03-31 13:00:00	2021-04-01	1866	32	2
341	1_E0329	27.2	106	2021-03-31 13:27:00	79.7504	77.248	0.4	28.7	0.968	NA	NA	NA	NA	NA	NA	NA	NA	NA	NA	NA	2021-03-31 13:19:00	2021-03-31 13:00:00	2021-04-01	1890	32	2
342	1_E0329	27.2	106	2021-03-31 13:49:00	60.3568	57.528	0.3	29	0.953	NA	NA	NA	NA	NA	NA	NA	NA	NA	NA	NA	2021-03-31 13:41:00	2021-03-31 13:00:00	2021-04-01	1912	32	2
343	1_E0329	27.2	106	2021-03-31 14:11:00	57.12	55.4064	0.3	29.3	0.97	NA	NA	NA	NA	NA	NA	NA	NA	NA	NA	NA	2021-03-31 14:03:00	2021-03-31 14:00:00	2021-04-01	1934	33	2
344	1_E0329	27.2	106	2021-03-31 14:33:00	57.0656	55.3248	0.3	29.6	0.97	NA	NA	NA	NA	NA	NA	NA	NA	NA	NA	NA	2021-03-31 14:25:00	2021-03-31 14:00:00	2021-04-01	1956	33	2
345	1_E0329	27.2	106	2021-03-31 14:57:00	66.1504	62.152	0.3	29.9	0.94	NA	NA	NA	NA	NA	NA	NA	NA	NA	NA	NA	2021-03-31 14:49:00	2021-03-31 14:00:00	2021-04-01	1980	33	2
346	1_E0329	27.2	106	2021-03-31 15:19:00	60.4928	58.0176	0.3	30.2	0.959	NA	NA	NA	NA	NA	NA	NA	NA	NA	NA	NA	2021-03-31 15:11:00	2021-03-31 15:00:00	2021-04-01	2002	34	2
347	1_E0329	27.2	106	2021-03-31 15:41:00	54.808	53.2032	0.3	30.5	0.97	NA	NA	NA	NA	NA	NA	NA	NA	NA	NA	NA	2021-03-31 15:33:00	2021-03-31 15:00:00	2021-04-01	2024	34	2
348	1_E0329	27.2	106	2021-03-31 16:03:00	66.7216	63.512	0.3	30.8	0.952	NA	NA	NA	NA	NA	NA	NA	NA	NA	NA	NA	2021-03-31 15:55:00	2021-03-31 16:00:00	2021-04-01	2046	35	2
349	1_E0329	27.2	106	2021-03-31 16:27:00	56.9568	53.2304	0.3	31.1	0.935	NA	NA	NA	NA	NA	NA	NA	NA	NA	NA	NA	2021-03-31 16:19:00	2021-03-31 16:00:00	2021-04-01	2070	35	2
350	1_E0329	27.2	106	2021-03-31 16:49:00	77.4656	73.2224	0.4	31.5	0.945	NA	NA	NA	NA	NA	NA	NA	NA	NA	NA	NA	2021-03-31 16:41:00	2021-03-31 16:00:00	2021-04-01	2092	35	2
351	1_E0329	27.2	106	2021-03-31 17:11:00	70.3392	65.9872	0.3	31.8	0.938	NA	NA	NA	NA	NA	NA	NA	NA	NA	NA	NA	2021-03-31 17:03:00	2021-03-31 17:00:00	2021-04-01	2114	36	2
352	1_E0329	27.2	106	2021-03-31 17:33:00	58.072	53.9376	0.3	32.1	0.929	NA	NA	NA	NA	NA	NA	NA	NA	NA	NA	NA	2021-03-31 17:25:00	2021-03-31 17:00:00	2021-04-01	2136	36	2
353	1_E0329	27.2	106	2021-03-31 17:57:00	57.528	52.768	0.3	32.4	0.917	NA	NA	NA	NA	NA	NA	NA	NA	NA	NA	NA	2021-03-31 17:49:00	2021-03-31 17:00:00	2021-04-01	2160	36	2
354	1_E0329	27.2	106	2021-03-31 18:19:00	66.096	61.0368	0.3	32.7	0.923	NA	NA	NA	NA	NA	NA	NA	NA	NA	NA	NA	2021-03-31 18:11:00	2021-03-31 18:00:00	2021-04-01	2182	37	2
355	1_E0329	27.2	106	2021-03-31 18:41:00	59.976	55.2432	0.3	33	0.921	NA	NA	NA	NA	NA	NA	NA	NA	NA	NA	NA	2021-03-31 18:33:00	2021-03-31 18:00:00	2021-04-01	2204	37	2
356	1_E0329	27.2	106	2021-03-31 19:03:00	82.1984	74.9088	0.4	33.4	0.911	NA	NA	NA	NA	NA	NA	NA	NA	NA	NA	NA	2021-03-31 18:55:00	2021-03-31 19:00:00	2021-04-01	2226	38	2
357	1_E0329	27.2	106	2021-03-31 19:27:00	64.4368	59.4592	0.3	33.7	0.923	NA	NA	NA	NA	NA	NA	NA	NA	NA	NA	NA	2021-03-31 19:19:00	2021-03-31 19:00:00	2021-04-01	2250	38	2
358	1_E0329	27.2	106	2021-03-31 19:49:00	81.872	77.3296	0.4	34.1	0.944	NA	NA	NA	NA	NA	NA	NA	NA	NA	NA	NA	2021-03-31 19:41:00	2021-03-31 19:00:00	2021-04-01	2272	38	2
359	1_E0329	27.2	106	2021-03-31 20:11:00	76.1328	72.216	0.4	34.5	0.949	NA	NA	NA	NA	NA	NA	NA	NA	NA	NA	NA	2021-03-31 20:03:00	2021-03-31 20:00:00	2021-04-01	2294	39	2
360	1_E0329	27.2	106	2021-03-31 20:33:00	69.088	66.3952	0.3	34.8	0.961	NA	NA	NA	NA	NA	NA	NA	NA	NA	NA	NA	2021-03-31 20:25:00	2021-03-31 20:00:00	2021-04-01	2316	39	2
361	1_E0329	27.2	106	2021-03-31 20:57:00	66.912	63.8656	0.3	35.1	0.954	NA	NA	NA	NA	NA	NA	NA	NA	NA	NA	NA	2021-03-31 20:49:00	2021-03-31 20:00:00	2021-04-01	2340	39	2
362	1_E0329	27.2	106	2021-03-31 21:19:00	79.3424	76.0784	0.4	35.5	0.959	NA	NA	NA	NA	NA	NA	NA	NA	NA	NA	NA	2021-03-31 21:11:00	2021-03-31 21:00:00	2021-04-01	2362	40	2
363	1_E0329	27.2	106	2021-03-31 21:41:00	76.432	72.488	0.4	35.9	0.948	NA	NA	NA	NA	NA	NA	NA	NA	NA	NA	NA	2021-03-31 21:33:00	2021-03-31 21:00:00	2021-04-01	2384	40	2
364	1_E0329	27.2	106	2021-03-31 22:03:00	73.1136	71.0464	0.4	36.3	0.972	NA	NA	NA	NA	NA	NA	NA	NA	NA	NA	NA	2021-03-31 21:55:00	2021-03-31 22:00:00	2021-04-01	2406	41	2
365	1_E0329	27.2	106	2021-03-31 22:27:00	68.544	66.5856	0.3	36.6	0.971	NA	NA	NA	NA	NA	NA	NA	NA	NA	NA	NA	2021-03-31 22:19:00	2021-03-31 22:00:00	2021-04-01	2430	41	2
366	1_E0329	27.2	106	2021-03-31 22:49:00	85.7888	83.5312	0.4	37	0.974	NA	NA	NA	NA	NA	NA	NA	NA	NA	NA	NA	2021-03-31 22:41:00	2021-03-31 22:00:00	2021-04-01	2452	41	2
367	1_E0329	27.2	106	2021-03-31 23:11:00	74.4464	72.9776	0.4	37.4	0.98	NA	NA	NA	NA	NA	NA	NA	NA	NA	NA	NA	2021-03-31 23:03:00	2021-03-31 23:00:00	2021-04-01	2474	42	2
368	1_E0329	27.2	106	2021-03-31 23:33:00	73.2224	72.0256	0.4	37.8	0.984	NA	NA	NA	NA	NA	NA	NA	NA	NA	NA	NA	2021-03-31 23:25:00	2021-03-31 23:00:00	2021-04-01	2496	42	2
369	1_E0329	27.2	106	2021-03-31 23:57:00	70.7472	69.5232	0.4	38.2	0.983	NA	NA	NA	NA	NA	NA	NA	NA	NA	NA	NA	2021-03-31 23:49:00	2021-03-31 23:00:00	2021-04-01	2520	42	2
370	1_E0329	27.2	106	2021-04-01 00:19:00	64.2192	63.7024	0.3	38.5	0.992	NA	NA	NA	NA	NA	NA	NA	NA	NA	NA	NA	2021-04-01 00:11:00	2021-04-01	2021-04-01	2542	43	2
371	1_E0329	27.2	106	2021-04-01 00:41:00	81.4368	80.0496	0.4	38.9	0.983	NA	NA	NA	NA	NA	NA	NA	NA	NA	NA	NA	2021-04-01 00:33:00	2021-04-01	2021-04-01	2564	43	2
372	1_E0329	27.2	106	2021-04-01 01:03:00	73.304	73.9296	0.4	39.3	1.009	NA	NA	NA	NA	NA	NA	NA	NA	NA	NA	NA	2021-04-01 00:55:00	2021-04-01 01:00:00	2021-04-01	2586	44	2
373	1_E0329	27.2	106	2021-04-01 01:27:00	65.3616	64.7904	0.3	39.6	0.991	NA	NA	NA	NA	NA	NA	NA	NA	NA	NA	NA	2021-04-01 01:19:00	2021-04-01 01:00:00	2021-04-01	2610	44	2
374	1_E0329	27.2	106	2021-04-01 01:49:00	81.2736	78.7712	0.4	40	0.969	NA	NA	NA	NA	NA	NA	NA	NA	NA	NA	NA	2021-04-01 01:41:00	2021-04-01 01:00:00	2021-04-01	2632	44	2
375	1_E0329	27.2	106	2021-04-01 02:11:00	68.2176	67.1024	0.3	40.3	0.984	NA	NA	NA	NA	NA	NA	NA	NA	NA	NA	NA	2021-04-01 02:03:00	2021-04-01 02:00:00	2021-04-01	2654	45	2
376	1_E0329	27.2	106	2021-04-01 02:33:00	52.2784	50.8368	0.3	40.6	0.972	NA	NA	NA	NA	NA	NA	NA	NA	NA	NA	NA	2021-04-01 02:25:00	2021-04-01 02:00:00	2021-04-01	2676	45	2
377	1_E0329	27.2	106	2021-04-01 02:57:00	72.08	70.3936	0.4	41	0.977	NA	NA	NA	NA	NA	NA	NA	NA	NA	NA	NA	2021-04-01 02:49:00	2021-04-01 02:00:00	2021-04-01	2700	45	2
378	1_E0329	27.2	106	2021-04-01 03:19:00	81.4368	80.3488	0.4	41.4	0.987	NA	NA	NA	NA	NA	NA	NA	NA	NA	NA	NA	2021-04-01 03:11:00	2021-04-01 03:00:00	2021-04-01	2722	46	2
379	1_E0329	27.2	106	2021-04-01 03:41:00	74.4736	71.808	0.4	41.8	0.964	NA	NA	NA	NA	NA	NA	NA	NA	NA	NA	NA	2021-04-01 03:33:00	2021-04-01 03:00:00	2021-04-01	2744	46	2
380	1_E0329	27.2	106	2021-04-01 04:03:00	66.4496	65.416	0.3	42.1	0.984	NA	NA	NA	NA	NA	NA	NA	NA	NA	NA	NA	2021-04-01 03:55:00	2021-04-01 04:00:00	2021-04-01	2766	47	2
381	1_E0329	27.2	106	2021-04-01 04:27:00	73.6032	70.6656	0.4	42.5	0.96	NA	NA	NA	NA	NA	NA	NA	NA	NA	NA	NA	2021-04-01 04:19:00	2021-04-01 04:00:00	2021-04-01	2790	47	2
382	1_E0329	27.2	106	2021-04-01 04:49:00	69.904	68.9248	0.4	42.9	0.986	NA	NA	NA	NA	NA	NA	NA	NA	NA	NA	NA	2021-04-01 04:41:00	2021-04-01 04:00:00	2021-04-01	2812	47	2
383	1_E0329	27.2	106	2021-04-01 05:11:00	79.016	76.568	0.4	43.3	0.969	NA	NA	NA	NA	NA	NA	NA	NA	NA	NA	NA	2021-04-01 05:03:00	2021-04-01 05:00:00	2021-04-01	2834	48	2
384	1_E0329	27.2	106	2021-04-01 05:33:00	59.1872	58.5072	0.3	43.6	0.989	NA	NA	NA	NA	NA	NA	NA	NA	NA	NA	NA	2021-04-01 05:25:00	2021-04-01 05:00:00	2021-04-01	2856	48	2
385	1_E0329	27.2	106	2021-04-01 05:57:00	55.8688	53.1488	0.3	43.9	0.951	NA	NA	NA	NA	NA	NA	NA	NA	NA	NA	NA	2021-04-01 05:49:00	2021-04-01 05:00:00	2021-04-01	2880	48	2
386	1_E0330	28.5	101	2021-03-30 05:49:00	82.8495	84.93	0.4	0	1.025	NA	NA	NA	NA	NA	NA	NA	NA	NA	NA	NA	2021-03-30 05:49:00	2021-03-30 05:00:00	2021-03-30	0	0	0
387	1_E0330	28.5	101	2021-03-30 06:13:00	81.3105	81.168	0.4	0.4	0.998	NA	NA	NA	NA	NA	NA	NA	NA	NA	NA	NA	2021-03-30 06:13:00	2021-03-30 06:00:00	2021-03-31	24	1	1
388	1_E0330	28.5	101	2021-03-30 06:35:00	68.799	69.2265	0.3	0.7	1.006	NA	NA	NA	NA	NA	NA	NA	NA	NA	NA	NA	2021-03-30 06:35:00	2021-03-30 06:00:00	2021-03-31	46	1	1
389	1_E0330	28.5	101	2021-03-30 06:57:00	74.1	72.732	0.4	1.1	0.982	NA	NA	NA	NA	NA	NA	NA	NA	NA	NA	NA	2021-03-30 06:57:00	2021-03-30 06:00:00	2021-03-31	68	1	1
390	1_E0330	28.5	101	2021-03-30 07:19:00	74.784	74.1855	0.4	1.5	0.992	NA	NA	NA	NA	NA	NA	NA	NA	NA	NA	NA	2021-03-30 07:19:00	2021-03-30 07:00:00	2021-03-31	90	2	1
391	1_E0330	28.5	101	2021-03-30 07:43:00	59.4795	56.316	0.3	1.8	0.947	NA	NA	NA	NA	NA	NA	NA	NA	NA	NA	NA	2021-03-30 07:43:00	2021-03-30 07:00:00	2021-03-31	114	2	1
392	1_E0330	28.5	101	2021-03-30 08:05:00	82.764	80.0565	0.4	2.2	0.967	NA	NA	NA	NA	NA	NA	NA	NA	NA	NA	NA	2021-03-30 08:05:00	2021-03-30 08:00:00	2021-03-31	136	3	1
393	1_E0330	28.5	101	2021-03-30 08:27:00	81.567	78.432	0.4	2.6	0.961	NA	NA	NA	NA	NA	NA	NA	NA	NA	NA	NA	2021-03-30 08:27:00	2021-03-30 08:00:00	2021-03-31	158	3	1
394	1_E0330	28.5	101	2021-03-30 08:49:00	57.5415	57.8265	0.3	2.9	1.005	NA	NA	NA	NA	NA	NA	NA	NA	NA	NA	NA	2021-03-30 08:49:00	2021-03-30 08:00:00	2021-03-31	180	3	1
395	1_E0330	28.5	101	2021-03-30 09:13:00	60.99	58.881	0.3	3.2	0.965	NA	NA	NA	NA	NA	NA	NA	NA	NA	NA	NA	2021-03-30 09:13:00	2021-03-30 09:00:00	2021-03-31	204	4	1
396	1_E0330	28.5	101	2021-03-30 09:35:00	73.3305	71.2785	0.4	3.6	0.972	NA	NA	NA	NA	NA	NA	NA	NA	NA	NA	NA	2021-03-30 09:35:00	2021-03-30 09:00:00	2021-03-31	226	4	1
397	1_E0330	28.5	101	2021-03-30 09:57:00	62.5005	59.907	0.3	3.9	0.959	NA	NA	NA	NA	NA	NA	NA	NA	NA	NA	NA	2021-03-30 09:57:00	2021-03-30 09:00:00	2021-03-31	248	4	1
398	1_E0330	28.5	101	2021-03-30 10:19:00	53.694	50.445	0.3	4.2	0.94	NA	NA	NA	NA	NA	NA	NA	NA	NA	NA	NA	2021-03-30 10:19:00	2021-03-30 10:00:00	2021-03-31	270	5	1
399	1_E0330	28.5	101	2021-03-30 10:43:00	67.8585	63.8115	0.3	4.5	0.94	NA	NA	NA	NA	NA	NA	NA	NA	NA	NA	NA	2021-03-30 10:43:00	2021-03-30 10:00:00	2021-03-31	294	5	1
400	1_E0330	28.5	101	2021-03-30 11:05:00	57.969	53.8935	0.3	4.8	0.93	NA	NA	NA	NA	NA	NA	NA	NA	NA	NA	NA	2021-03-30 11:05:00	2021-03-30 11:00:00	2021-03-31	316	6	1
401	1_E0330	28.5	101	2021-03-30 11:27:00	80.1705	76.5795	0.4	5.2	0.955	NA	NA	NA	NA	NA	NA	NA	NA	NA	NA	NA	2021-03-30 11:27:00	2021-03-30 11:00:00	2021-03-31	338	6	1
402	1_E0330	28.5	101	2021-03-30 11:49:00	61.446	63.2415	0.3	5.5	1.029	NA	NA	NA	NA	NA	NA	NA	NA	NA	NA	NA	2021-03-30 11:49:00	2021-03-30 11:00:00	2021-03-31	360	6	1
403	1_E0330	28.5	101	2021-03-30 12:13:00	56.088	52.782	0.3	5.8	0.941	NA	NA	NA	NA	NA	NA	NA	NA	NA	NA	NA	2021-03-30 12:13:00	2021-03-30 12:00:00	2021-03-31	384	7	1
404	1_E0330	28.5	101	2021-03-30 12:35:00	61.1325	56.43	0.3	6.1	0.923	NA	NA	NA	NA	NA	NA	NA	NA	NA	NA	NA	2021-03-30 12:35:00	2021-03-30 12:00:00	2021-03-31	406	7	1
405	1_E0330	28.5	101	2021-03-30 12:57:00	54.378	52.041	0.3	6.4	0.957	NA	NA	NA	NA	NA	NA	NA	NA	NA	NA	NA	2021-03-30 12:57:00	2021-03-30 12:00:00	2021-03-31	428	7	1
406	1_E0330	28.5	101	2021-03-30 13:19:00	68.286	62.3295	0.3	6.7	0.913	NA	NA	NA	NA	NA	NA	NA	NA	NA	NA	NA	2021-03-30 13:19:00	2021-03-30 13:00:00	2021-03-31	450	8	1
407	1_E0330	28.5	101	2021-03-30 13:43:00	54.5205	51.756	0.3	7	0.949	NA	NA	NA	NA	NA	NA	NA	NA	NA	NA	NA	2021-03-30 13:43:00	2021-03-30 13:00:00	2021-03-31	474	8	1
408	1_E0330	28.5	101	2021-03-30 14:05:00	64.2105	60.42	0.3	7.3	0.941	NA	NA	NA	NA	NA	NA	NA	NA	NA	NA	NA	2021-03-30 14:05:00	2021-03-30 14:00:00	2021-03-31	496	9	1
409	1_E0330	28.5	101	2021-03-30 14:27:00	81.795	77.235	0.4	7.7	0.944	NA	NA	NA	NA	NA	NA	NA	NA	NA	NA	NA	2021-03-30 14:27:00	2021-03-30 14:00:00	2021-03-31	518	9	1
410	1_E0330	28.5	101	2021-03-30 14:49:00	55.746	52.4115	0.3	8	0.94	NA	NA	NA	NA	NA	NA	NA	NA	NA	NA	NA	2021-03-30 14:49:00	2021-03-30 14:00:00	2021-03-31	540	9	1
411	1_E0330	28.5	101	2021-03-30 15:13:00	57.8265	52.0125	0.3	8.3	0.899	NA	NA	NA	NA	NA	NA	NA	NA	NA	NA	NA	2021-03-30 15:13:00	2021-03-30 15:00:00	2021-03-31	564	10	1
412	1_E0330	28.5	101	2021-03-30 15:35:00	58.083	53.8365	0.3	8.6	0.927	NA	NA	NA	NA	NA	NA	NA	NA	NA	NA	NA	2021-03-30 15:35:00	2021-03-30 15:00:00	2021-03-31	586	10	1
413	1_E0330	28.5	101	2021-03-30 15:57:00	51.528	48.906	0.3	8.9	0.949	NA	NA	NA	NA	NA	NA	NA	NA	NA	NA	NA	2021-03-30 15:57:00	2021-03-30 15:00:00	2021-03-31	608	10	1
414	1_E0330	28.5	101	2021-03-30 16:19:00	79.686	75.81	0.4	9.3	0.951	NA	NA	NA	NA	NA	NA	NA	NA	NA	NA	NA	2021-03-30 16:19:00	2021-03-30 16:00:00	2021-03-31	630	11	1
415	1_E0330	28.5	101	2021-03-30 16:43:00	62.301	59.5365	0.3	9.6	0.956	NA	NA	NA	NA	NA	NA	NA	NA	NA	NA	NA	2021-03-30 16:43:00	2021-03-30 16:00:00	2021-03-31	654	11	1
416	1_E0330	28.5	101	2021-03-30 17:05:00	63.1845	62.016	0.3	9.9	0.981	NA	NA	NA	NA	NA	NA	NA	NA	NA	NA	NA	2021-03-30 17:05:00	2021-03-30 17:00:00	2021-03-31	676	12	1
417	1_E0330	28.5	101	2021-03-30 17:27:00	57.684	54.2925	0.3	10.2	0.941	NA	NA	NA	NA	NA	NA	NA	NA	NA	NA	NA	2021-03-30 17:27:00	2021-03-30 17:00:00	2021-03-31	698	12	1
418	1_E0330	28.5	101	2021-03-30 17:49:00	67.374	64.296	0.3	10.5	0.954	NA	NA	NA	NA	NA	NA	NA	NA	NA	NA	NA	2021-03-30 17:49:00	2021-03-30 17:00:00	2021-03-31	720	12	1
419	1_E0330	28.5	101	2021-03-30 18:13:00	63.669	60.648	0.3	10.8	0.953	NA	NA	NA	NA	NA	NA	NA	NA	NA	NA	NA	2021-03-30 18:13:00	2021-03-30 18:00:00	2021-03-31	744	13	1
420	1_E0330	28.5	101	2021-03-30 18:35:00	74.67	72.9315	0.4	11.2	0.977	NA	NA	NA	NA	NA	NA	NA	NA	NA	NA	NA	2021-03-30 18:35:00	2021-03-30 18:00:00	2021-03-31	766	13	1
421	1_E0330	28.5	101	2021-03-30 18:57:00	62.814	61.4745	0.3	11.5	0.978	NA	NA	NA	NA	NA	NA	NA	NA	NA	NA	NA	2021-03-30 18:57:00	2021-03-30 18:00:00	2021-03-31	788	13	1
422	1_E0330	28.5	101	2021-03-30 19:19:00	87.4665	84.7305	0.4	11.9	0.969	NA	NA	NA	NA	NA	NA	NA	NA	NA	NA	NA	2021-03-30 19:19:00	2021-03-30 19:00:00	2021-03-31	810	14	1
423	1_E0330	28.5	101	2021-03-30 19:43:00	67.602	65.607	0.3	12.2	0.97	NA	NA	NA	NA	NA	NA	NA	NA	NA	NA	NA	2021-03-30 19:43:00	2021-03-30 19:00:00	2021-03-31	834	14	1
424	1_E0330	28.5	101	2021-03-30 20:05:00	90.573	89.433	0.5	12.7	0.987	NA	NA	NA	NA	NA	NA	NA	NA	NA	NA	NA	2021-03-30 20:05:00	2021-03-30 20:00:00	2021-03-31	856	15	1
425	1_E0330	28.5	101	2021-03-30 20:27:00	80.313	79.0305	0.4	13.1	0.984	NA	NA	NA	NA	NA	NA	NA	NA	NA	NA	NA	2021-03-30 20:27:00	2021-03-30 20:00:00	2021-03-31	878	15	1
426	1_E0330	28.5	101	2021-03-30 20:49:00	79.8285	78.945	0.4	13.5	0.989	NA	NA	NA	NA	NA	NA	NA	NA	NA	NA	NA	2021-03-30 20:49:00	2021-03-30 20:00:00	2021-03-31	900	15	1
427	1_E0330	28.5	101	2021-03-30 21:13:00	77.6625	78.9165	0.4	13.9	1.016	NA	NA	NA	NA	NA	NA	NA	NA	NA	NA	NA	2021-03-30 21:13:00	2021-03-30 21:00:00	2021-03-31	924	16	1
428	1_E0330	28.5	101	2021-03-30 21:35:00	79.2015	80.826	0.4	14.3	1.02	NA	NA	NA	NA	NA	NA	NA	NA	NA	NA	NA	2021-03-30 21:35:00	2021-03-30 21:00:00	2021-03-31	946	16	1
429	1_E0330	28.5	101	2021-03-30 21:57:00	79.857	88.863	0.4	14.7	1.113	NA	NA	NA	NA	NA	NA	NA	NA	NA	NA	NA	2021-03-30 21:57:00	2021-03-30 21:00:00	2021-03-31	968	16	1
430	1_E0330	28.5	101	2021-03-30 22:19:00	84.0465	86.754	0.4	15.1	1.032	NA	NA	NA	NA	NA	NA	NA	NA	NA	NA	NA	2021-03-30 22:19:00	2021-03-30 22:00:00	2021-03-31	990	17	1
431	1_E0330	28.5	101	2021-03-30 22:43:00	81.966	83.562	0.4	15.5	1.019	NA	NA	NA	NA	NA	NA	NA	NA	NA	NA	NA	2021-03-30 22:43:00	2021-03-30 22:00:00	2021-03-31	1014	17	1
432	1_E0330	28.5	101	2021-03-30 23:05:00	84.6165	86.5545	0.4	15.9	1.023	NA	NA	NA	NA	NA	NA	NA	NA	NA	NA	NA	2021-03-30 23:05:00	2021-03-30 23:00:00	2021-03-31	1036	18	1
433	1_E0330	28.5	101	2021-03-30 23:27:00	91.8555	92.34	0.5	16.4	1.005	NA	NA	NA	NA	NA	NA	NA	NA	NA	NA	NA	2021-03-30 23:27:00	2021-03-30 23:00:00	2021-03-31	1058	18	1
434	1_E0330	28.5	101	2021-03-30 23:49:00	91.485	91.6845	0.5	16.9	1.002	NA	NA	NA	NA	NA	NA	NA	NA	NA	NA	NA	2021-03-30 23:49:00	2021-03-30 23:00:00	2021-03-31	1080	18	1
435	1_E0330	28.5	101	2021-03-31 00:13:00	85.9845	86.184	0.4	17.3	1.002	NA	NA	NA	NA	NA	NA	NA	NA	NA	NA	NA	2021-03-31 00:13:00	2021-03-31	2021-03-31	1104	19	1
436	1_E0330	28.5	101	2021-03-31 00:35:00	84.8445	86.013	0.4	17.7	1.014	NA	NA	NA	NA	NA	NA	NA	NA	NA	NA	NA	2021-03-31 00:35:00	2021-03-31	2021-03-31	1126	19	1
437	1_E0330	28.5	101	2021-03-31 00:57:00	86.013	88.35	0.4	18.1	1.027	NA	NA	NA	NA	NA	NA	NA	NA	NA	NA	NA	2021-03-31 00:57:00	2021-03-31	2021-03-31	1148	19	1
438	1_E0330	28.5	101	2021-03-31 01:19:00	78.3465	79.686	0.4	18.5	1.017	NA	NA	NA	NA	NA	NA	NA	NA	NA	NA	NA	2021-03-31 01:19:00	2021-03-31 01:00:00	2021-03-31	1170	20	1
439	1_E0330	28.5	101	2021-03-31 01:43:00	68.9985	71.1075	0.4	18.9	1.031	NA	NA	NA	NA	NA	NA	NA	NA	NA	NA	NA	2021-03-31 01:43:00	2021-03-31 01:00:00	2021-03-31	1194	20	1
440	1_E0330	28.5	101	2021-03-31 02:05:00	74.5845	77.064	0.4	19.3	1.033	NA	NA	NA	NA	NA	NA	NA	NA	NA	NA	NA	2021-03-31 02:05:00	2021-03-31 02:00:00	2021-03-31	1216	21	1
441	1_E0330	28.5	101	2021-03-31 02:27:00	66.4905	65.9775	0.3	19.6	0.993	NA	NA	NA	NA	NA	NA	NA	NA	NA	NA	NA	2021-03-31 02:27:00	2021-03-31 02:00:00	2021-03-31	1238	21	1
442	1_E0330	28.5	101	2021-03-31 02:49:00	73.701	73.6725	0.4	20	0.999	NA	NA	NA	NA	NA	NA	NA	NA	NA	NA	NA	2021-03-31 02:49:00	2021-03-31 02:00:00	2021-03-31	1260	21	1
443	1_E0330	28.5	101	2021-03-31 03:13:00	65.0085	65.436	0.3	20.3	1.007	NA	NA	NA	NA	NA	NA	NA	NA	NA	NA	NA	2021-03-31 03:13:00	2021-03-31 03:00:00	2021-03-31	1284	22	1
444	1_E0330	28.5	101	2021-03-31 03:35:00	73.3875	76.4655	0.4	20.7	1.042	NA	NA	NA	NA	NA	NA	NA	NA	NA	NA	NA	2021-03-31 03:35:00	2021-03-31 03:00:00	2021-03-31	1306	22	1
445	1_E0330	28.5	101	2021-03-31 03:57:00	88.293	89.9745	0.4	21.1	1.019	NA	NA	NA	NA	NA	NA	NA	NA	NA	NA	NA	2021-03-31 03:57:00	2021-03-31 03:00:00	2021-03-31	1328	22	1
446	1_E0330	28.5	101	2021-03-31 04:19:00	88.5495	89.8605	0.4	21.5	1.015	NA	NA	NA	NA	NA	NA	NA	NA	NA	NA	NA	2021-03-31 04:19:00	2021-03-31 04:00:00	2021-03-31	1350	23	1
447	1_E0330	28.5	101	2021-03-31 04:43:00	71.6205	71.9055	0.4	21.9	1.004	NA	NA	NA	NA	NA	NA	NA	NA	NA	NA	NA	2021-03-31 04:43:00	2021-03-31 04:00:00	2021-03-31	1374	23	1
448	1_E0330	28.5	101	2021-03-31 05:05:00	89.2905	90.459	0.5	22.4	1.013	NA	NA	NA	NA	NA	NA	NA	NA	NA	NA	NA	2021-03-31 05:05:00	2021-03-31 05:00:00	2021-03-31	1396	24	1
449	1_E0330	28.5	101	2021-03-31 05:27:00	84.6735	85.956	0.4	22.8	1.015	NA	NA	NA	NA	NA	NA	NA	NA	NA	NA	NA	2021-03-31 05:27:00	2021-03-31 05:00:00	2021-03-31	1418	24	1
450	1_E0330	28.5	101	2021-03-31 05:49:00	84.588	84.075	0.4	23.2	0.994	NA	NA	NA	NA	NA	NA	NA	NA	NA	NA	NA	2021-03-31 05:49:00	2021-03-31 05:00:00	2021-03-31	1440	24	1
451	1_E0330	28.5	101	2021-03-31 06:13:00	98.838	95.4465	0.5	23.7	0.966	NA	NA	NA	NA	NA	NA	NA	NA	NA	NA	NA	2021-03-31 06:13:00	2021-03-31 06:00:00	2021-04-01	1464	25	2
452	1_E0330	28.5	101	2021-03-31 06:35:00	96.786	93.138	0.5	24.2	0.962	NA	NA	NA	NA	NA	NA	NA	NA	NA	NA	NA	2021-03-31 06:35:00	2021-03-31 06:00:00	2021-04-01	1486	25	2
453	1_E0330	28.5	101	2021-03-31 06:57:00	80.9115	79.8855	0.4	24.6	0.987	NA	NA	NA	NA	NA	NA	NA	NA	NA	NA	NA	2021-03-31 06:57:00	2021-03-31 06:00:00	2021-04-01	1508	25	2
454	1_E0330	28.5	101	2021-03-31 07:19:00	74.784	70.281	0.4	25	0.94	NA	NA	NA	NA	NA	NA	NA	NA	NA	NA	NA	2021-03-31 07:19:00	2021-03-31 07:00:00	2021-04-01	1530	26	2
455	1_E0330	28.5	101	2021-03-31 07:43:00	70.5375	66.0345	0.4	25.4	0.936	NA	NA	NA	NA	NA	NA	NA	NA	NA	NA	NA	2021-03-31 07:43:00	2021-03-31 07:00:00	2021-04-01	1554	26	2
456	1_E0330	28.5	101	2021-03-31 08:05:00	69.939	63.669	0.3	25.7	0.91	NA	NA	NA	NA	NA	NA	NA	NA	NA	NA	NA	2021-03-31 08:05:00	2021-03-31 08:00:00	2021-04-01	1576	27	2
457	1_E0330	28.5	101	2021-03-31 08:27:00	93.5655	87.438	0.5	26.2	0.934	NA	NA	NA	NA	NA	NA	NA	NA	NA	NA	NA	2021-03-31 08:27:00	2021-03-31 08:00:00	2021-04-01	1598	27	2
458	1_E0330	28.5	101	2021-03-31 08:49:00	95.532	91.1145	0.5	26.7	0.954	NA	NA	NA	NA	NA	NA	NA	NA	NA	NA	NA	2021-03-31 08:49:00	2021-03-31 08:00:00	2021-04-01	1620	27	2
459	1_E0330	28.5	101	2021-03-31 09:13:00	73.473	68.0865	0.4	27.1	0.927	NA	NA	NA	NA	NA	NA	NA	NA	NA	NA	NA	2021-03-31 09:13:00	2021-03-31 09:00:00	2021-04-01	1644	28	2
460	1_E0330	28.5	101	2021-03-31 09:35:00	80.598	77.007	0.4	27.5	0.955	NA	NA	NA	NA	NA	NA	NA	NA	NA	NA	NA	2021-03-31 09:35:00	2021-03-31 09:00:00	2021-04-01	1666	28	2
461	1_E0330	28.5	101	2021-03-31 09:57:00	75.924	71.649	0.4	27.9	0.944	NA	NA	NA	NA	NA	NA	NA	NA	NA	NA	NA	2021-03-31 09:57:00	2021-03-31 09:00:00	2021-04-01	1688	28	2
462	1_E0330	28.5	101	2021-03-31 10:19:00	70.566	67.773	0.4	28.3	0.96	NA	NA	NA	NA	NA	NA	NA	NA	NA	NA	NA	2021-03-31 10:19:00	2021-03-31 10:00:00	2021-04-01	1710	29	2
463	1_E0330	28.5	101	2021-03-31 10:43:00	71.478	66.633	0.4	28.7	0.932	NA	NA	NA	NA	NA	NA	NA	NA	NA	NA	NA	2021-03-31 10:43:00	2021-03-31 10:00:00	2021-04-01	1734	29	2
464	1_E0330	28.5	101	2021-03-31 11:05:00	90.003	87.552	0.5	29.2	0.973	NA	NA	NA	NA	NA	NA	NA	NA	NA	NA	NA	2021-03-31 11:05:00	2021-03-31 11:00:00	2021-04-01	1756	30	2
465	1_E0330	28.5	101	2021-03-31 11:27:00	95.8455	92.0265	0.5	29.7	0.96	NA	NA	NA	NA	NA	NA	NA	NA	NA	NA	NA	2021-03-31 11:27:00	2021-03-31 11:00:00	2021-04-01	1778	30	2
466	1_E0330	28.5	101	2021-03-31 11:49:00	70.1385	67.4025	0.4	30.1	0.961	NA	NA	NA	NA	NA	NA	NA	NA	NA	NA	NA	2021-03-31 11:49:00	2021-03-31 11:00:00	2021-04-01	1800	30	2
467	1_E0330	28.5	101	2021-03-31 12:13:00	78.66	73.131	0.4	30.5	0.93	NA	NA	NA	NA	NA	NA	NA	NA	NA	NA	NA	2021-03-31 12:13:00	2021-03-31 12:00:00	2021-04-01	1824	31	2
468	1_E0330	28.5	101	2021-03-31 12:35:00	65.664	61.4745	0.3	30.8	0.936	NA	NA	NA	NA	NA	NA	NA	NA	NA	NA	NA	2021-03-31 12:35:00	2021-03-31 12:00:00	2021-04-01	1846	31	2
469	1_E0330	28.5	101	2021-03-31 12:57:00	64.182	57.456	0.3	31.1	0.895	NA	NA	NA	NA	NA	NA	NA	NA	NA	NA	NA	2021-03-31 12:57:00	2021-03-31 12:00:00	2021-04-01	1868	31	2
470	1_E0330	28.5	101	2021-03-31 13:19:00	65.3505	58.9665	0.3	31.4	0.902	NA	NA	NA	NA	NA	NA	NA	NA	NA	NA	NA	2021-03-31 13:19:00	2021-03-31 13:00:00	2021-04-01	1890	32	2
471	1_E0330	28.5	101	2021-03-31 13:43:00	89.718	81.624	0.4	31.8	0.91	NA	NA	NA	NA	NA	NA	NA	NA	NA	NA	NA	2021-03-31 13:43:00	2021-03-31 13:00:00	2021-04-01	1914	32	2
472	1_E0330	28.5	101	2021-03-31 14:05:00	70.5945	64.0395	0.3	32.1	0.907	NA	NA	NA	NA	NA	NA	NA	NA	NA	NA	NA	2021-03-31 14:05:00	2021-03-31 14:00:00	2021-04-01	1936	33	2
473	1_E0330	28.5	101	2021-03-31 14:27:00	66.4905	59.451	0.3	32.4	0.894	NA	NA	NA	NA	NA	NA	NA	NA	NA	NA	NA	2021-03-31 14:27:00	2021-03-31 14:00:00	2021-04-01	1958	33	2
474	1_E0330	28.5	101	2021-03-31 14:49:00	86.583	78.774	0.4	32.8	0.91	NA	NA	NA	NA	NA	NA	NA	NA	NA	NA	NA	2021-03-31 14:49:00	2021-03-31 14:00:00	2021-04-01	1980	33	2
475	1_E0330	28.5	101	2021-03-31 15:13:00	76.608	70.5375	0.4	33.2	0.921	NA	NA	NA	NA	NA	NA	NA	NA	NA	NA	NA	2021-03-31 15:13:00	2021-03-31 15:00:00	2021-04-01	2004	34	2
476	1_E0330	28.5	101	2021-03-31 15:35:00	66.0345	61.0755	0.3	33.5	0.925	NA	NA	NA	NA	NA	NA	NA	NA	NA	NA	NA	2021-03-31 15:35:00	2021-03-31 15:00:00	2021-04-01	2026	34	2
477	1_E0330	28.5	101	2021-03-31 15:57:00	60.363	56.43	0.3	33.8	0.935	NA	NA	NA	NA	NA	NA	NA	NA	NA	NA	NA	2021-03-31 15:57:00	2021-03-31 15:00:00	2021-04-01	2048	34	2
478	1_E0330	28.5	101	2021-03-31 16:19:00	67.9155	60.4485	0.3	34.1	0.89	NA	NA	NA	NA	NA	NA	NA	NA	NA	NA	NA	2021-03-31 16:19:00	2021-03-31 16:00:00	2021-04-01	2070	35	2
479	1_E0330	28.5	101	2021-03-31 16:43:00	61.617	55.8885	0.3	34.4	0.907	NA	NA	NA	NA	NA	NA	NA	NA	NA	NA	NA	2021-03-31 16:43:00	2021-03-31 16:00:00	2021-04-01	2094	35	2
480	1_E0330	28.5	101	2021-03-31 17:05:00	86.754	79.7715	0.4	34.8	0.92	NA	NA	NA	NA	NA	NA	NA	NA	NA	NA	NA	2021-03-31 17:05:00	2021-03-31 17:00:00	2021-04-01	2116	36	2
481	1_E0330	28.5	101	2021-03-31 17:27:00	69.141	64.011	0.3	35.1	0.926	NA	NA	NA	NA	NA	NA	NA	NA	NA	NA	NA	2021-03-31 17:27:00	2021-03-31 17:00:00	2021-04-01	2138	36	2
482	1_E0330	28.5	101	2021-03-31 17:49:00	66.5475	61.275	0.3	35.4	0.921	NA	NA	NA	NA	NA	NA	NA	NA	NA	NA	NA	2021-03-31 17:49:00	2021-03-31 17:00:00	2021-04-01	2160	36	2
483	1_E0330	28.5	101	2021-03-31 18:13:00	76.5225	70.395	0.4	35.8	0.92	NA	NA	NA	NA	NA	NA	NA	NA	NA	NA	NA	2021-03-31 18:13:00	2021-03-31 18:00:00	2021-04-01	2184	37	2
484	1_E0330	28.5	101	2021-03-31 18:35:00	81.111	75.1545	0.4	36.2	0.927	NA	NA	NA	NA	NA	NA	NA	NA	NA	NA	NA	2021-03-31 18:35:00	2021-03-31 18:00:00	2021-04-01	2206	37	2
485	1_E0330	28.5	101	2021-03-31 18:57:00	73.9575	67.716	0.4	36.6	0.916	NA	NA	NA	NA	NA	NA	NA	NA	NA	NA	NA	2021-03-31 18:57:00	2021-03-31 18:00:00	2021-04-01	2228	37	2
486	1_E0330	28.5	101	2021-03-31 19:19:00	85.1865	79.3725	0.4	37	0.932	NA	NA	NA	NA	NA	NA	NA	NA	NA	NA	NA	2021-03-31 19:19:00	2021-03-31 19:00:00	2021-04-01	2250	38	2
487	1_E0330	28.5	101	2021-03-31 19:43:00	91.884	93.48	0.5	37.5	1.017	NA	NA	NA	NA	NA	NA	NA	NA	NA	NA	NA	2021-03-31 19:43:00	2021-03-31 19:00:00	2021-04-01	2274	38	2
488	1_E0330	28.5	101	2021-03-31 20:05:00	97.584	93.0525	0.5	38	0.953	NA	NA	NA	NA	NA	NA	NA	NA	NA	NA	NA	2021-03-31 20:05:00	2021-03-31 20:00:00	2021-04-01	2296	39	2
489	1_E0330	28.5	101	2021-03-31 20:27:00	95.988	92.739	0.5	38.5	0.966	NA	NA	NA	NA	NA	NA	NA	NA	NA	NA	NA	2021-03-31 20:27:00	2021-03-31 20:00:00	2021-04-01	2318	39	2
490	1_E0330	28.5	101	2021-03-31 20:49:00	93.48	90.972	0.5	39	0.973	NA	NA	NA	NA	NA	NA	NA	NA	NA	NA	NA	2021-03-31 20:49:00	2021-03-31 20:00:00	2021-04-01	2340	39	2
491	1_E0330	28.5	101	2021-03-31 21:13:00	95.589	93.6225	0.5	39.5	0.979	NA	NA	NA	NA	NA	NA	NA	NA	NA	NA	NA	2021-03-31 21:13:00	2021-03-31 21:00:00	2021-04-01	2364	40	2
492	1_E0330	28.5	101	2021-03-31 21:35:00	98.1825	95.361	0.5	40	0.971	NA	NA	NA	NA	NA	NA	NA	NA	NA	NA	NA	2021-03-31 21:35:00	2021-03-31 21:00:00	2021-04-01	2386	40	2
493	1_E0330	28.5	101	2021-03-31 21:57:00	93.936	93.366	0.5	40.5	0.994	NA	NA	NA	NA	NA	NA	NA	NA	NA	NA	NA	2021-03-31 21:57:00	2021-03-31 21:00:00	2021-04-01	2408	40	2
494	1_E0330	28.5	101	2021-03-31 22:19:00	99.636	99.4935	0.5	41	0.999	NA	NA	NA	NA	NA	NA	NA	NA	NA	NA	NA	2021-03-31 22:19:00	2021-03-31 22:00:00	2021-04-01	2430	41	2
495	1_E0330	28.5	101	2021-03-31 22:43:00	99.066	99.636	0.5	41.5	1.006	NA	NA	NA	NA	NA	NA	NA	NA	NA	NA	NA	2021-03-31 22:43:00	2021-03-31 22:00:00	2021-04-01	2454	41	2
496	1_E0330	28.5	101	2021-03-31 23:05:00	96.9855	95.931	0.5	42	0.989	NA	NA	NA	NA	NA	NA	NA	NA	NA	NA	NA	2021-03-31 23:05:00	2021-03-31 23:00:00	2021-04-01	2476	42	2
497	1_E0330	28.5	101	2021-03-31 23:27:00	95.133	95.2755	0.5	42.5	1.001	NA	NA	NA	NA	NA	NA	NA	NA	NA	NA	NA	2021-03-31 23:27:00	2021-03-31 23:00:00	2021-04-01	2498	42	2
498	1_E0330	28.5	101	2021-03-31 23:49:00	93.423	93.7365	0.5	43	1.003	NA	NA	NA	NA	NA	NA	NA	NA	NA	NA	NA	2021-03-31 23:49:00	2021-03-31 23:00:00	2021-04-01	2520	42	2
499	1_E0330	28.5	101	2021-04-01 00:13:00	77.7195	77.6055	0.4	43.4	0.999	NA	NA	NA	NA	NA	NA	NA	NA	NA	NA	NA	2021-04-01 00:13:00	2021-04-01	2021-04-01	2544	43	2
500	1_E0330	28.5	101	2021-04-01 00:35:00	80.6835	80.6835	0.4	43.8	1	NA	NA	NA	NA	NA	NA	NA	NA	NA	NA	NA	2021-04-01 00:35:00	2021-04-01	2021-04-01	2566	43	2
501	1_E0330	28.5	101	2021-04-01 00:57:00	83.6475	83.049	0.4	44.2	0.993	NA	NA	NA	NA	NA	NA	NA	NA	NA	NA	NA	2021-04-01 00:57:00	2021-04-01	2021-04-01	2588	43	2
502	1_E0330	28.5	101	2021-04-01 01:19:00	68.1435	67.2315	0.3	44.5	0.987	NA	NA	NA	NA	NA	NA	NA	NA	NA	NA	NA	2021-04-01 01:19:00	2021-04-01 01:00:00	2021-04-01	2610	44	2
503	1_E0330	28.5	101	2021-04-01 01:43:00	90.63	89.718	0.5	45	0.99	NA	NA	NA	NA	NA	NA	NA	NA	NA	NA	NA	2021-04-01 01:43:00	2021-04-01 01:00:00	2021-04-01	2634	44	2
504	1_E0330	28.5	101	2021-04-01 02:05:00	98.895	98.1255	0.5	45.5	0.992	NA	NA	NA	NA	NA	NA	NA	NA	NA	NA	NA	2021-04-01 02:05:00	2021-04-01 02:00:00	2021-04-01	2656	45	2
505	1_E0330	28.5	101	2021-04-01 02:27:00	92.4825	91.7985	0.5	46	0.993	NA	NA	NA	NA	NA	NA	NA	NA	NA	NA	NA	2021-04-01 02:27:00	2021-04-01 02:00:00	2021-04-01	2678	45	2
506	1_E0330	28.5	101	2021-04-01 02:49:00	74.7555	73.6725	0.4	46.4	0.986	NA	NA	NA	NA	NA	NA	NA	NA	NA	NA	NA	2021-04-01 02:49:00	2021-04-01 02:00:00	2021-04-01	2700	45	2
507	1_E0330	28.5	101	2021-04-01 03:13:00	93.6225	93.138	0.5	46.9	0.995	NA	NA	NA	NA	NA	NA	NA	NA	NA	NA	NA	2021-04-01 03:13:00	2021-04-01 03:00:00	2021-04-01	2724	46	2
508	1_E0330	28.5	101	2021-04-01 03:35:00	69.2265	69.6255	0.3	47.2	1.006	NA	NA	NA	NA	NA	NA	NA	NA	NA	NA	NA	2021-04-01 03:35:00	2021-04-01 03:00:00	2021-04-01	2746	46	2
509	1_E0330	28.5	101	2021-04-01 03:57:00	64.3815	64.809	0.3	47.5	1.007	NA	NA	NA	NA	NA	NA	NA	NA	NA	NA	NA	2021-04-01 03:57:00	2021-04-01 03:00:00	2021-04-01	2768	46	2
510	1_E0330	28.5	101	2021-04-01 04:19:00	87.609	87.78	0.4	47.9	1.002	NA	NA	NA	NA	NA	NA	NA	NA	NA	NA	NA	2021-04-01 04:19:00	2021-04-01 04:00:00	2021-04-01	2790	47	2
511	1_E0330	28.5	101	2021-04-01 04:43:00	94.7625	95.2755	0.5	48.4	1.006	NA	NA	NA	NA	NA	NA	NA	NA	NA	NA	NA	2021-04-01 04:43:00	2021-04-01 04:00:00	2021-04-01	2814	47	2
512	1_E0330	28.5	101	2021-04-01 05:05:00	71.7915	71.2215	0.4	48.8	0.992	NA	NA	NA	NA	NA	NA	NA	NA	NA	NA	NA	2021-04-01 05:05:00	2021-04-01 05:00:00	2021-04-01	2836	48	2
513	1_E0330	28.5	101	2021-04-01 05:27:00	67.089	66.4335	0.3	49.1	0.99	NA	NA	NA	NA	NA	NA	NA	NA	NA	NA	NA	2021-04-01 05:27:00	2021-04-01 05:00:00	2021-04-01	2858	48	2
514	1_E0330	28.5	101	2021-04-01 05:49:00	87.0675	86.7825	0.4	49.5	0.997	NA	NA	NA	NA	NA	NA	NA	NA	NA	NA	NA	2021-04-01 05:49:00	2021-04-01 05:00:00	2021-04-01	2880	48	2
515	1_E0331	27.4	104	2021-03-30 05:55:00	74.5828	73.021	0.4	0	0.979	NA	NA	NA	NA	NA	NA	NA	NA	NA	NA	NA	2021-03-30 05:49:00	2021-03-30 05:00:00	2021-03-30	0	0	0
516	1_E0331	27.4	104	2021-03-30 06:17:00	62.1432	58.91	0.3	0.3	0.948	NA	NA	NA	NA	NA	NA	NA	NA	NA	NA	NA	2021-03-30 06:11:00	2021-03-30 06:00:00	2021-03-31	22	1	1
517	1_E0331	27.4	104	2021-03-30 06:39:00	62.9926	55.4028	0.3	0.6	0.879	NA	NA	NA	NA	NA	NA	NA	NA	NA	NA	NA	2021-03-30 06:33:00	2021-03-30 06:00:00	2021-03-31	44	1	1
518	1_E0331	27.4	104	2021-03-30 07:01:00	85.9538	78.3914	0.4	1	0.912	NA	NA	NA	NA	NA	NA	NA	NA	NA	NA	NA	2021-03-30 06:55:00	2021-03-30 07:00:00	2021-03-31	66	2	1
519	1_E0331	27.4	104	2021-03-30 07:25:00	81.6246	76.72	0.4	1.4	0.94	NA	NA	NA	NA	NA	NA	NA	NA	NA	NA	NA	2021-03-30 07:19:00	2021-03-30 07:00:00	2021-03-31	90	2	1
520	1_E0331	27.4	104	2021-03-30 07:47:00	77.268	70.692	0.4	1.8	0.915	NA	NA	NA	NA	NA	NA	NA	NA	NA	NA	NA	2021-03-30 07:41:00	2021-03-30 07:00:00	2021-03-31	112	2	1
521	1_E0331	27.4	104	2021-03-30 08:09:00	76.6652	71.2126	0.4	2.2	0.929	NA	NA	NA	NA	NA	NA	NA	NA	NA	NA	NA	2021-03-30 08:03:00	2021-03-30 08:00:00	2021-03-31	134	3	1
522	1_E0331	27.4	104	2021-03-30 08:31:00	64.1708	56.0878	0.3	2.5	0.874	NA	NA	NA	NA	NA	NA	NA	NA	NA	NA	NA	2021-03-30 08:25:00	2021-03-30 08:00:00	2021-03-31	156	3	1
523	1_E0331	27.4	104	2021-03-30 08:55:00	78.6928	71.8154	0.4	2.9	0.912	NA	NA	NA	NA	NA	NA	NA	NA	NA	NA	NA	2021-03-30 08:49:00	2021-03-30 08:00:00	2021-03-31	180	3	1
524	1_E0331	27.4	104	2021-03-30 09:17:00	61.376	55.4302	0.3	3.2	0.903	NA	NA	NA	NA	NA	NA	NA	NA	NA	NA	NA	2021-03-30 09:11:00	2021-03-30 09:00:00	2021-03-31	202	4	1
525	1_E0331	27.4	104	2021-03-30 09:39:00	64.8558	56.9372	0.3	3.5	0.878	NA	NA	NA	NA	NA	NA	NA	NA	NA	NA	NA	2021-03-30 09:33:00	2021-03-30 09:00:00	2021-03-31	224	4	1
526	1_E0331	27.4	104	2021-03-30 10:01:00	61.8418	56.0604	0.3	3.8	0.906	NA	NA	NA	NA	NA	NA	NA	NA	NA	NA	NA	2021-03-30 09:55:00	2021-03-30 10:00:00	2021-03-31	246	5	1
527	1_E0331	27.4	104	2021-03-30 10:25:00	76.0624	66.4176	0.4	4.2	0.873	NA	NA	NA	NA	NA	NA	NA	NA	NA	NA	NA	2021-03-30 10:19:00	2021-03-30 10:00:00	2021-03-31	270	5	1
528	1_E0331	27.4	104	2021-03-30 10:47:00	75.1582	68.0616	0.4	4.6	0.905	NA	NA	NA	NA	NA	NA	NA	NA	NA	NA	NA	2021-03-30 10:41:00	2021-03-30 10:00:00	2021-03-31	292	5	1
529	1_E0331	27.4	104	2021-03-30 11:09:00	60.1704	51.3202	0.3	4.9	0.853	NA	NA	NA	NA	NA	NA	NA	NA	NA	NA	NA	2021-03-30 11:03:00	2021-03-30 11:00:00	2021-03-31	314	6	1
530	1_E0331	27.4	104	2021-03-30 11:31:00	60.6636	48.8816	0.3	5.2	0.806	NA	NA	NA	NA	NA	NA	NA	NA	NA	NA	NA	2021-03-30 11:25:00	2021-03-30 11:00:00	2021-03-31	336	6	1
531	1_E0331	27.4	104	2021-03-30 11:55:00	61.7596	52.7724	0.3	5.5	0.854	NA	NA	NA	NA	NA	NA	NA	NA	NA	NA	NA	2021-03-30 11:49:00	2021-03-30 11:00:00	2021-03-31	360	6	1
532	1_E0331	27.4	104	2021-03-30 12:17:00	58.8278	50.553	0.3	5.8	0.859	NA	NA	NA	NA	NA	NA	NA	NA	NA	NA	NA	2021-03-30 12:11:00	2021-03-30 12:00:00	2021-03-31	382	7	1
533	1_E0331	27.4	104	2021-03-30 12:39:00	61.924	54.252	0.3	6.1	0.876	NA	NA	NA	NA	NA	NA	NA	NA	NA	NA	NA	2021-03-30 12:33:00	2021-03-30 12:00:00	2021-03-31	404	7	1
534	1_E0331	27.4	104	2021-03-30 13:01:00	56.9646	50.7448	0.3	6.4	0.891	NA	NA	NA	NA	NA	NA	NA	NA	NA	NA	NA	2021-03-30 12:55:00	2021-03-30 13:00:00	2021-03-31	426	8	1
535	1_E0331	27.4	104	2021-03-30 13:25:00	80.556	69.596	0.4	6.8	0.864	NA	NA	NA	NA	NA	NA	NA	NA	NA	NA	NA	2021-03-30 13:19:00	2021-03-30 13:00:00	2021-03-31	450	8	1
536	1_E0331	27.4	104	2021-03-30 13:47:00	70.4454	63.157	0.3	7.1	0.896	NA	NA	NA	NA	NA	NA	NA	NA	NA	NA	NA	2021-03-30 13:41:00	2021-03-30 13:00:00	2021-03-31	472	8	1
537	1_E0331	27.4	104	2021-03-30 14:09:00	58.3894	50.8818	0.3	7.4	0.871	NA	NA	NA	NA	NA	NA	NA	NA	NA	NA	NA	2021-03-30 14:03:00	2021-03-30 14:00:00	2021-03-31	494	9	1
538	1_E0331	27.4	104	2021-03-30 14:31:00	57.2934	47.2924	0.3	7.7	0.825	NA	NA	NA	NA	NA	NA	NA	NA	NA	NA	NA	2021-03-30 14:25:00	2021-03-30 14:00:00	2021-03-31	516	9	1
539	1_E0331	27.4	104	2021-03-30 14:55:00	69.4864	62.335	0.3	8	0.897	NA	NA	NA	NA	NA	NA	NA	NA	NA	NA	NA	2021-03-30 14:49:00	2021-03-30 14:00:00	2021-03-31	540	9	1
540	1_E0331	27.4	104	2021-03-30 15:17:00	77.8982	69.2946	0.4	8.4	0.89	NA	NA	NA	NA	NA	NA	NA	NA	NA	NA	NA	2021-03-30 15:11:00	2021-03-30 15:00:00	2021-03-31	562	10	1
541	1_E0331	27.4	104	2021-03-30 15:39:00	59.595	51.9778	0.3	8.7	0.872	NA	NA	NA	NA	NA	NA	NA	NA	NA	NA	NA	2021-03-30 15:33:00	2021-03-30 15:00:00	2021-03-31	584	10	1
542	1_E0331	27.4	104	2021-03-30 16:01:00	67.8424	59.2936	0.3	9	0.874	NA	NA	NA	NA	NA	NA	NA	NA	NA	NA	NA	2021-03-30 15:55:00	2021-03-30 16:00:00	2021-03-31	606	11	1
543	1_E0331	27.4	104	2021-03-30 16:25:00	60.8554	49.9776	0.3	9.3	0.821	NA	NA	NA	NA	NA	NA	NA	NA	NA	NA	NA	2021-03-30 16:19:00	2021-03-30 16:00:00	2021-03-31	630	11	1
544	1_E0331	27.4	104	2021-03-30 16:47:00	57.951	46.4156	0.3	9.6	0.801	NA	NA	NA	NA	NA	NA	NA	NA	NA	NA	NA	2021-03-30 16:41:00	2021-03-30 16:00:00	2021-03-31	652	11	1
545	1_E0331	27.4	104	2021-03-30 17:09:00	65.897	57.0194	0.3	9.9	0.865	NA	NA	NA	NA	NA	NA	NA	NA	NA	NA	NA	2021-03-30 17:03:00	2021-03-30 17:00:00	2021-03-31	674	12	1
546	1_E0331	27.4	104	2021-03-30 17:31:00	58.2798	50.9092	0.3	10.2	0.874	NA	NA	NA	NA	NA	NA	NA	NA	NA	NA	NA	2021-03-30 17:25:00	2021-03-30 17:00:00	2021-03-31	696	12	1
547	1_E0331	27.4	104	2021-03-30 17:55:00	69.1302	60.691	0.3	10.5	0.878	NA	NA	NA	NA	NA	NA	NA	NA	NA	NA	NA	2021-03-30 17:49:00	2021-03-30 17:00:00	2021-03-31	720	12	1
548	1_E0331	27.4	104	2021-03-30 18:17:00	59.732	50.7174	0.3	10.8	0.849	NA	NA	NA	NA	NA	NA	NA	NA	NA	NA	NA	2021-03-30 18:11:00	2021-03-30 18:00:00	2021-03-31	742	13	1
549	1_E0331	27.4	104	2021-03-30 18:39:00	64.1708	56.4714	0.3	11.1	0.88	NA	NA	NA	NA	NA	NA	NA	NA	NA	NA	NA	2021-03-30 18:33:00	2021-03-30 18:00:00	2021-03-31	764	13	1
550	1_E0331	27.4	104	2021-03-30 19:01:00	69.7878	60.828	0.3	11.4	0.872	NA	NA	NA	NA	NA	NA	NA	NA	NA	NA	NA	2021-03-30 18:55:00	2021-03-30 19:00:00	2021-03-31	786	14	1
551	1_E0331	27.4	104	2021-03-30 19:25:00	59.4306	55.7042	0.3	11.7	0.937	NA	NA	NA	NA	NA	NA	NA	NA	NA	NA	NA	2021-03-30 19:19:00	2021-03-30 19:00:00	2021-03-31	810	14	1
552	1_E0331	27.4	104	2021-03-30 19:47:00	82.474	79.3504	0.4	12.1	0.962	NA	NA	NA	NA	NA	NA	NA	NA	NA	NA	NA	2021-03-30 19:41:00	2021-03-30 19:00:00	2021-03-31	832	14	1
553	1_E0331	27.4	104	2021-03-30 20:09:00	83.2138	79.3778	0.4	12.5	0.954	NA	NA	NA	NA	NA	NA	NA	NA	NA	NA	NA	2021-03-30 20:03:00	2021-03-30 20:00:00	2021-03-31	854	15	1
554	1_E0331	27.4	104	2021-03-30 20:31:00	86.5018	82.5562	0.4	12.9	0.954	NA	NA	NA	NA	NA	NA	NA	NA	NA	NA	NA	2021-03-30 20:25:00	2021-03-30 20:00:00	2021-03-31	876	15	1
555	1_E0331	27.4	104	2021-03-30 20:55:00	89.6254	84.3372	0.4	13.3	0.941	NA	NA	NA	NA	NA	NA	NA	NA	NA	NA	NA	2021-03-30 20:49:00	2021-03-30 20:00:00	2021-03-31	900	15	1
556	1_E0331	27.4	104	2021-03-30 21:17:00	93.7354	86.5018	0.5	13.8	0.923	NA	NA	NA	NA	NA	NA	NA	NA	NA	NA	NA	2021-03-30 21:11:00	2021-03-30 21:00:00	2021-03-31	922	16	1
557	1_E0331	27.4	104	2021-03-30 21:39:00	94.2286	88.8582	0.5	14.3	0.943	NA	NA	NA	NA	NA	NA	NA	NA	NA	NA	NA	2021-03-30 21:33:00	2021-03-30 21:00:00	2021-03-31	944	16	1
558	1_E0331	27.4	104	2021-03-30 22:01:00	89.461	86.5566	0.4	14.7	0.968	NA	NA	NA	NA	NA	NA	NA	NA	NA	NA	NA	2021-03-30 21:55:00	2021-03-30 22:00:00	2021-03-31	966	17	1
559	1_E0331	27.4	104	2021-03-30 22:25:00	93.023	89.2692	0.5	15.2	0.96	NA	NA	NA	NA	NA	NA	NA	NA	NA	NA	NA	2021-03-30 22:19:00	2021-03-30 22:00:00	2021-03-31	990	17	1
560	1_E0331	27.4	104	2021-03-30 22:47:00	94.1738	91.8722	0.5	15.7	0.976	NA	NA	NA	NA	NA	NA	NA	NA	NA	NA	NA	2021-03-30 22:41:00	2021-03-30 22:00:00	2021-03-31	1012	17	1
561	1_E0331	27.4	104	2021-03-30 23:09:00	90.694	86.9402	0.5	16.2	0.959	NA	NA	NA	NA	NA	NA	NA	NA	NA	NA	NA	2021-03-30 23:03:00	2021-03-30 23:00:00	2021-03-31	1034	18	1
562	1_E0331	27.4	104	2021-03-30 23:31:00	90.283	85.8716	0.5	16.7	0.951	NA	NA	NA	NA	NA	NA	NA	NA	NA	NA	NA	2021-03-30 23:25:00	2021-03-30 23:00:00	2021-03-31	1056	18	1
563	1_E0331	27.4	104	2021-03-30 23:55:00	80.9122	76.1446	0.4	17.1	0.941	NA	NA	NA	NA	NA	NA	NA	NA	NA	NA	NA	2021-03-30 23:49:00	2021-03-30 23:00:00	2021-03-31	1080	18	1
564	1_E0331	27.4	104	2021-03-31 00:17:00	77.0488	73.432	0.4	17.5	0.953	NA	NA	NA	NA	NA	NA	NA	NA	NA	NA	NA	2021-03-31 00:11:00	2021-03-31	2021-03-31	1102	19	1
565	1_E0331	27.4	104	2021-03-31 00:39:00	83.9536	79.8436	0.4	17.9	0.951	NA	NA	NA	NA	NA	NA	NA	NA	NA	NA	NA	2021-03-31 00:33:00	2021-03-31	2021-03-31	1124	19	1
566	1_E0331	27.4	104	2021-03-31 01:01:00	75.761	72.0346	0.4	18.3	0.951	NA	NA	NA	NA	NA	NA	NA	NA	NA	NA	NA	2021-03-31 00:55:00	2021-03-31 01:00:00	2021-03-31	1146	20	1
567	1_E0331	27.4	104	2021-03-31 01:25:00	69.322	63.1022	0.3	18.6	0.911	NA	NA	NA	NA	NA	NA	NA	NA	NA	NA	NA	2021-03-31 01:19:00	2021-03-31 01:00:00	2021-03-31	1170	20	1
568	1_E0331	27.4	104	2021-03-31 01:47:00	64.7736	60.28	0.3	18.9	0.931	NA	NA	NA	NA	NA	NA	NA	NA	NA	NA	NA	2021-03-31 01:41:00	2021-03-31 01:00:00	2021-03-31	1192	20	1
569	1_E0331	27.4	104	2021-03-31 02:09:00	63.0474	58.0606	0.3	19.2	0.921	NA	NA	NA	NA	NA	NA	NA	NA	NA	NA	NA	2021-03-31 02:03:00	2021-03-31 02:00:00	2021-03-31	1214	21	1
570	1_E0331	27.4	104	2021-03-31 02:31:00	81.5424	75.3226	0.4	19.6	0.924	NA	NA	NA	NA	NA	NA	NA	NA	NA	NA	NA	2021-03-31 02:25:00	2021-03-31 02:00:00	2021-03-31	1236	21	1
571	1_E0331	27.4	104	2021-03-31 02:55:00	86.5566	80.6382	0.4	20	0.932	NA	NA	NA	NA	NA	NA	NA	NA	NA	NA	NA	2021-03-31 02:49:00	2021-03-31 02:00:00	2021-03-31	1260	21	1
572	1_E0331	27.4	104	2021-03-31 03:17:00	85.8168	83.5152	0.4	20.4	0.973	NA	NA	NA	NA	NA	NA	NA	NA	NA	NA	NA	2021-03-31 03:11:00	2021-03-31 03:00:00	2021-03-31	1282	22	1
573	1_E0331	27.4	104	2021-03-31 03:39:00	79.6244	77.405	0.4	20.8	0.972	NA	NA	NA	NA	NA	NA	NA	NA	NA	NA	NA	2021-03-31 03:33:00	2021-03-31 03:00:00	2021-03-31	1304	22	1
574	1_E0331	27.4	104	2021-03-31 04:01:00	66.7738	64.5818	0.3	21.1	0.967	NA	NA	NA	NA	NA	NA	NA	NA	NA	NA	NA	2021-03-31 03:55:00	2021-03-31 04:00:00	2021-03-31	1326	23	1
575	1_E0331	27.4	104	2021-03-31 04:25:00	77.4324	73.5142	0.4	21.5	0.949	NA	NA	NA	NA	NA	NA	NA	NA	NA	NA	NA	2021-03-31 04:19:00	2021-03-31 04:00:00	2021-03-31	1350	23	1
576	1_E0331	27.4	104	2021-03-31 04:47:00	87.4608	86.4196	0.4	21.9	0.988	NA	NA	NA	NA	NA	NA	NA	NA	NA	NA	NA	2021-03-31 04:41:00	2021-03-31 04:00:00	2021-03-31	1372	23	1
577	1_E0331	27.4	104	2021-03-31 05:09:00	88.7486	86.5292	0.4	22.3	0.975	NA	NA	NA	NA	NA	NA	NA	NA	NA	NA	NA	2021-03-31 05:03:00	2021-03-31 05:00:00	2021-03-31	1394	24	1
578	1_E0331	27.4	104	2021-03-31 05:31:00	82.5014	79.2682	0.4	22.7	0.961	NA	NA	NA	NA	NA	NA	NA	NA	NA	NA	NA	2021-03-31 05:25:00	2021-03-31 05:00:00	2021-03-31	1416	24	1
579	1_E0331	27.4	104	2021-03-31 05:55:00	68.363	62.2802	0.3	23	0.911	NA	NA	NA	NA	NA	NA	NA	NA	NA	NA	NA	2021-03-31 05:49:00	2021-03-31 05:00:00	2021-03-31	1440	24	1
580	1_E0331	27.4	104	2021-03-31 06:17:00	90.146	81.4602	0.4	23.4	0.904	NA	NA	NA	NA	NA	NA	NA	NA	NA	NA	NA	2021-03-31 06:11:00	2021-03-31 06:00:00	2021-04-01	1462	25	2
581	1_E0331	27.4	104	2021-03-31 06:39:00	72.6648	64.4448	0.4	23.8	0.887	NA	NA	NA	NA	NA	NA	NA	NA	NA	NA	NA	2021-03-31 06:33:00	2021-03-31 06:00:00	2021-04-01	1484	25	2
582	1_E0331	27.4	104	2021-03-31 07:01:00	91.9818	81.7068	0.5	24.3	0.888	NA	NA	NA	NA	NA	NA	NA	NA	NA	NA	NA	2021-03-31 06:55:00	2021-03-31 07:00:00	2021-04-01	1506	26	2
583	1_E0331	27.4	104	2021-03-31 07:25:00	87.954	78.6654	0.4	24.7	0.894	NA	NA	NA	NA	NA	NA	NA	NA	NA	NA	NA	2021-03-31 07:19:00	2021-03-31 07:00:00	2021-04-01	1530	26	2
584	1_E0331	27.4	104	2021-03-31 07:47:00	69.733	60.691	0.3	25	0.871	NA	NA	NA	NA	NA	NA	NA	NA	NA	NA	NA	2021-03-31 07:41:00	2021-03-31 07:00:00	2021-04-01	1552	26	2
585	1_E0331	27.4	104	2021-03-31 08:09:00	70.5824	61.239	0.3	25.3	0.868	NA	NA	NA	NA	NA	NA	NA	NA	NA	NA	NA	2021-03-31 08:03:00	2021-03-31 08:00:00	2021-04-01	1574	27	2
586	1_E0331	27.4	104	2021-03-31 08:31:00	83.57	73.8978	0.4	25.7	0.884	NA	NA	NA	NA	NA	NA	NA	NA	NA	NA	NA	2021-03-31 08:25:00	2021-03-31 08:00:00	2021-04-01	1596	27	2
587	1_E0331	27.4	104	2021-03-31 08:55:00	85.9264	75.2678	0.4	26.1	0.876	NA	NA	NA	NA	NA	NA	NA	NA	NA	NA	NA	2021-03-31 08:49:00	2021-03-31 08:00:00	2021-04-01	1620	27	2
588	1_E0331	27.4	104	2021-03-31 09:17:00	69.7056	58.6908	0.3	26.4	0.842	NA	NA	NA	NA	NA	NA	NA	NA	NA	NA	NA	2021-03-31 09:11:00	2021-03-31 09:00:00	2021-04-01	1642	28	2
589	1_E0331	27.4	104	2021-03-31 09:39:00	70.9112	58.4168	0.3	26.7	0.824	NA	NA	NA	NA	NA	NA	NA	NA	NA	NA	NA	2021-03-31 09:33:00	2021-03-31 09:00:00	2021-04-01	1664	28	2
590	1_E0331	27.4	104	2021-03-31 10:01:00	66.4724	56.992	0.3	27	0.857	NA	NA	NA	NA	NA	NA	NA	NA	NA	NA	NA	2021-03-31 09:55:00	2021-03-31 10:00:00	2021-04-01	1686	29	2
591	1_E0331	27.4	104	2021-03-31 10:25:00	75.1308	64.39	0.4	27.4	0.857	NA	NA	NA	NA	NA	NA	NA	NA	NA	NA	NA	2021-03-31 10:19:00	2021-03-31 10:00:00	2021-04-01	1710	29	2
592	1_E0331	27.4	104	2021-03-31 10:47:00	81.4876	75.2952	0.4	27.8	0.924	NA	NA	NA	NA	NA	NA	NA	NA	NA	NA	NA	2021-03-31 10:41:00	2021-03-31 10:00:00	2021-04-01	1732	29	2
593	1_E0331	27.4	104	2021-03-31 11:09:00	70.2262	61.7048	0.3	28.1	0.879	NA	NA	NA	NA	NA	NA	NA	NA	NA	NA	NA	2021-03-31 11:03:00	2021-03-31 11:00:00	2021-04-01	1754	30	2
594	1_E0331	27.4	104	2021-03-31 11:31:00	66.3902	55.1836	0.3	28.4	0.831	NA	NA	NA	NA	NA	NA	NA	NA	NA	NA	NA	2021-03-31 11:25:00	2021-03-31 11:00:00	2021-04-01	1776	30	2
595	1_E0331	27.4	104	2021-03-31 11:55:00	60.691	50.7174	0.3	28.7	0.836	NA	NA	NA	NA	NA	NA	NA	NA	NA	NA	NA	2021-03-31 11:49:00	2021-03-31 11:00:00	2021-04-01	1800	30	2
596	1_E0331	27.4	104	2021-03-31 12:17:00	82.7206	70.3632	0.4	29.1	0.851	NA	NA	NA	NA	NA	NA	NA	NA	NA	NA	NA	2021-03-31 12:11:00	2021-03-31 12:00:00	2021-04-01	1822	31	2
597	1_E0331	27.4	104	2021-03-31 12:39:00	83.296	73.9526	0.4	29.5	0.888	NA	NA	NA	NA	NA	NA	NA	NA	NA	NA	NA	2021-03-31 12:33:00	2021-03-31 12:00:00	2021-04-01	1844	31	2
598	1_E0331	27.4	104	2021-03-31 13:01:00	72.6922	61.2116	0.4	29.9	0.842	NA	NA	NA	NA	NA	NA	NA	NA	NA	NA	NA	2021-03-31 12:55:00	2021-03-31 13:00:00	2021-04-01	1866	32	2
599	1_E0331	27.4	104	2021-03-31 13:25:00	65.5134	54.115	0.3	30.2	0.826	NA	NA	NA	NA	NA	NA	NA	NA	NA	NA	NA	2021-03-31 13:19:00	2021-03-31 13:00:00	2021-04-01	1890	32	2
600	1_E0331	27.4	104	2021-03-31 13:47:00	81.6794	69.7056	0.4	30.6	0.853	NA	NA	NA	NA	NA	NA	NA	NA	NA	NA	NA	2021-03-31 13:41:00	2021-03-31 13:00:00	2021-04-01	1912	32	2
601	1_E0331	27.4	104	2021-03-31 14:09:00	68.8562	58.2798	0.3	30.9	0.846	NA	NA	NA	NA	NA	NA	NA	NA	NA	NA	NA	2021-03-31 14:03:00	2021-03-31 14:00:00	2021-04-01	1934	33	2
602	1_E0331	27.4	104	2021-03-31 14:31:00	64.4722	54.1424	0.3	31.2	0.84	NA	NA	NA	NA	NA	NA	NA	NA	NA	NA	NA	2021-03-31 14:25:00	2021-03-31 14:00:00	2021-04-01	1956	33	2
603	1_E0331	27.4	104	2021-03-31 14:55:00	61.2116	51.5394	0.3	31.5	0.842	NA	NA	NA	NA	NA	NA	NA	NA	NA	NA	NA	2021-03-31 14:49:00	2021-03-31 14:00:00	2021-04-01	1980	33	2
604	1_E0331	27.4	104	2021-03-31 15:17:00	62.0336	50.5804	0.3	31.8	0.815	NA	NA	NA	NA	NA	NA	NA	NA	NA	NA	NA	2021-03-31 15:11:00	2021-03-31 15:00:00	2021-04-01	2002	34	2
605	1_E0331	27.4	104	2021-03-31 15:39:00	61.5678	51.3476	0.3	32.1	0.834	NA	NA	NA	NA	NA	NA	NA	NA	NA	NA	NA	2021-03-31 15:33:00	2021-03-31 15:00:00	2021-04-01	2024	34	2
606	1_E0331	27.4	104	2021-03-31 16:01:00	76.4734	65.9792	0.4	32.5	0.863	NA	NA	NA	NA	NA	NA	NA	NA	NA	NA	NA	2021-03-31 15:55:00	2021-03-31 16:00:00	2021-04-01	2046	35	2
607	1_E0331	27.4	104	2021-03-31 16:25:00	62.9378	52.3888	0.3	32.8	0.832	NA	NA	NA	NA	NA	NA	NA	NA	NA	NA	NA	2021-03-31 16:19:00	2021-03-31 16:00:00	2021-04-01	2070	35	2
608	1_E0331	27.4	104	2021-03-31 16:47:00	57.0468	46.854	0.3	33.1	0.822	NA	NA	NA	NA	NA	NA	NA	NA	NA	NA	NA	2021-03-31 16:41:00	2021-03-31 16:00:00	2021-04-01	2092	35	2
609	1_E0331	27.4	104	2021-03-31 17:09:00	58.8552	49.2104	0.3	33.4	0.836	NA	NA	NA	NA	NA	NA	NA	NA	NA	NA	NA	2021-03-31 17:03:00	2021-03-31 17:00:00	2021-04-01	2114	36	2
610	1_E0331	27.4	104	2021-03-31 17:31:00	79.9258	72.336	0.4	33.8	0.905	NA	NA	NA	NA	NA	NA	NA	NA	NA	NA	NA	2021-03-31 17:25:00	2021-03-31 17:00:00	2021-04-01	2136	36	2
611	1_E0331	27.4	104	2021-03-31 17:55:00	70.0618	61.5952	0.3	34.1	0.879	NA	NA	NA	NA	NA	NA	NA	NA	NA	NA	NA	2021-03-31 17:49:00	2021-03-31 17:00:00	2021-04-01	2160	36	2
612	1_E0331	27.4	104	2021-03-31 18:17:00	63.842	54.4986	0.3	34.4	0.854	NA	NA	NA	NA	NA	NA	NA	NA	NA	NA	NA	2021-03-31 18:11:00	2021-03-31 18:00:00	2021-04-01	2182	37	2
613	1_E0331	27.4	104	2021-03-31 18:39:00	62.4994	56.17	0.3	34.7	0.899	NA	NA	NA	NA	NA	NA	NA	NA	NA	NA	NA	2021-03-31 18:33:00	2021-03-31 18:00:00	2021-04-01	2204	37	2
614	1_E0331	27.4	104	2021-03-31 19:01:00	83.2686	69.0754	0.4	35.1	0.83	NA	NA	NA	NA	NA	NA	NA	NA	NA	NA	NA	2021-03-31 18:55:00	2021-03-31 19:00:00	2021-04-01	2226	38	2
615	1_E0331	27.4	104	2021-03-31 19:25:00	77.5968	71.4044	0.4	35.5	0.92	NA	NA	NA	NA	NA	NA	NA	NA	NA	NA	NA	2021-03-31 19:19:00	2021-03-31 19:00:00	2021-04-01	2250	38	2
616	1_E0331	27.4	104	2021-03-31 19:47:00	91.4064	87.3512	0.5	36	0.956	NA	NA	NA	NA	NA	NA	NA	NA	NA	NA	NA	2021-03-31 19:41:00	2021-03-31 19:00:00	2021-04-01	2272	38	2
617	1_E0331	27.4	104	2021-03-31 20:09:00	88.776	85.5428	0.4	36.4	0.964	NA	NA	NA	NA	NA	NA	NA	NA	NA	NA	NA	2021-03-31 20:03:00	2021-03-31 20:00:00	2021-04-01	2294	39	2
618	1_E0331	27.4	104	2021-03-31 20:31:00	91.5708	90.009	0.5	36.9	0.983	NA	NA	NA	NA	NA	NA	NA	NA	NA	NA	NA	2021-03-31 20:25:00	2021-03-31 20:00:00	2021-04-01	2316	39	2
619	1_E0331	27.4	104	2021-03-31 20:55:00	91.1324	88.8034	0.5	37.4	0.974	NA	NA	NA	NA	NA	NA	NA	NA	NA	NA	NA	2021-03-31 20:49:00	2021-03-31 20:00:00	2021-04-01	2340	39	2
620	1_E0331	27.4	104	2021-03-31 21:17:00	89.5432	87.7622	0.4	37.8	0.98	NA	NA	NA	NA	NA	NA	NA	NA	NA	NA	NA	2021-03-31 21:11:00	2021-03-31 21:00:00	2021-04-01	2362	40	2
621	1_E0331	27.4	104	2021-03-31 21:39:00	92.8312	91.6256	0.5	38.3	0.987	NA	NA	NA	NA	NA	NA	NA	NA	NA	NA	NA	2021-03-31 21:33:00	2021-03-31 21:00:00	2021-04-01	2384	40	2
622	1_E0331	27.4	104	2021-03-31 22:01:00	94.8862	94.1464	0.5	38.8	0.992	NA	NA	NA	NA	NA	NA	NA	NA	NA	NA	NA	2021-03-31 21:55:00	2021-03-31 22:00:00	2021-04-01	2406	41	2
623	1_E0331	27.4	104	2021-03-31 22:25:00	91.2968	90.5296	0.5	39.3	0.992	NA	NA	NA	NA	NA	NA	NA	NA	NA	NA	NA	2021-03-31 22:19:00	2021-03-31 22:00:00	2021-04-01	2430	41	2
624	1_E0331	27.4	104	2021-03-31 22:47:00	94.804	94.3656	0.5	39.8	0.996	NA	NA	NA	NA	NA	NA	NA	NA	NA	NA	NA	2021-03-31 22:41:00	2021-03-31 22:00:00	2021-04-01	2452	41	2
625	1_E0331	27.4	104	2021-03-31 23:09:00	93.5436	93.2696	0.5	40.3	0.997	NA	NA	NA	NA	NA	NA	NA	NA	NA	NA	NA	2021-03-31 23:03:00	2021-03-31 23:00:00	2021-04-01	2474	42	2
626	1_E0331	27.4	104	2021-03-31 23:31:00	90.8858	91.4064	0.5	40.8	1.006	NA	NA	NA	NA	NA	NA	NA	NA	NA	NA	NA	2021-03-31 23:25:00	2021-03-31 23:00:00	2021-04-01	2496	42	2
627	1_E0331	27.4	104	2021-03-31 23:55:00	86.173	86.584	0.4	41.2	1.005	NA	NA	NA	NA	NA	NA	NA	NA	NA	NA	NA	2021-03-31 23:49:00	2021-03-31 23:00:00	2021-04-01	2520	42	2
628	1_E0331	27.4	104	2021-04-01 00:17:00	72.199	70.418	0.4	41.6	0.976	NA	NA	NA	NA	NA	NA	NA	NA	NA	NA	NA	2021-04-01 00:11:00	2021-04-01	2021-04-01	2542	43	2
629	1_E0331	27.4	104	2021-04-01 00:39:00	74.0622	72.2812	0.4	42	0.976	NA	NA	NA	NA	NA	NA	NA	NA	NA	NA	NA	2021-04-01 00:33:00	2021-04-01	2021-04-01	2564	43	2
630	1_E0331	27.4	104	2021-04-01 01:01:00	85.1318	84.4468	0.4	42.4	0.992	NA	NA	NA	NA	NA	NA	NA	NA	NA	NA	NA	2021-04-01 00:55:00	2021-04-01 01:00:00	2021-04-01	2586	44	2
631	1_E0331	27.4	104	2021-04-01 01:25:00	87.817	87.543	0.4	42.8	0.997	NA	NA	NA	NA	NA	NA	NA	NA	NA	NA	NA	2021-04-01 01:19:00	2021-04-01 01:00:00	2021-04-01	2610	44	2
632	1_E0331	27.4	104	2021-04-01 01:47:00	88.7212	86.173	0.4	43.2	0.971	NA	NA	NA	NA	NA	NA	NA	NA	NA	NA	NA	2021-04-01 01:41:00	2021-04-01 01:00:00	2021-04-01	2632	44	2
633	1_E0331	27.4	104	2021-04-01 02:09:00	76.72	72.0346	0.4	43.6	0.939	NA	NA	NA	NA	NA	NA	NA	NA	NA	NA	NA	2021-04-01 02:03:00	2021-04-01 02:00:00	2021-04-01	2654	45	2
634	1_E0331	27.4	104	2021-04-01 02:31:00	74.1992	67.5684	0.4	44	0.911	NA	NA	NA	NA	NA	NA	NA	NA	NA	NA	NA	2021-04-01 02:25:00	2021-04-01 02:00:00	2021-04-01	2676	45	2
635	1_E0331	27.4	104	2021-04-01 02:55:00	73.5416	71.377	0.4	44.4	0.971	NA	NA	NA	NA	NA	NA	NA	NA	NA	NA	NA	2021-04-01 02:49:00	2021-04-01 02:00:00	2021-04-01	2700	45	2
636	1_E0331	27.4	104	2021-04-01 03:17:00	77.3776	70.6646	0.4	44.8	0.913	NA	NA	NA	NA	NA	NA	NA	NA	NA	NA	NA	2021-04-01 03:11:00	2021-04-01 03:00:00	2021-04-01	2722	46	2
637	1_E0331	27.4	104	2021-04-01 03:39:00	81.4328	80.282	0.4	45.2	0.986	NA	NA	NA	NA	NA	NA	NA	NA	NA	NA	NA	2021-04-01 03:33:00	2021-04-01 03:00:00	2021-04-01	2744	46	2
638	1_E0331	27.4	104	2021-04-01 04:01:00	69.7878	69.7604	0.4	45.6	1	NA	NA	NA	NA	NA	NA	NA	NA	NA	NA	NA	2021-04-01 03:55:00	2021-04-01 04:00:00	2021-04-01	2766	47	2
639	1_E0331	27.4	104	2021-04-01 04:25:00	83.022	81.2958	0.4	46	0.979	NA	NA	NA	NA	NA	NA	NA	NA	NA	NA	NA	2021-04-01 04:19:00	2021-04-01 04:00:00	2021-04-01	2790	47	2
640	1_E0331	27.4	104	2021-04-01 04:47:00	92.1462	92.475	0.5	46.5	1.004	NA	NA	NA	NA	NA	NA	NA	NA	NA	NA	NA	2021-04-01 04:41:00	2021-04-01 04:00:00	2021-04-01	2812	47	2
641	1_E0331	27.4	104	2021-04-01 05:09:00	86.4196	86.8306	0.4	46.9	1.005	NA	NA	NA	NA	NA	NA	NA	NA	NA	NA	NA	2021-04-01 05:03:00	2021-04-01 05:00:00	2021-04-01	2834	48	2
642	1_E0331	27.4	104	2021-04-01 05:31:00	84.5838	84.6112	0.4	47.3	1	NA	NA	NA	NA	NA	NA	NA	NA	NA	NA	NA	2021-04-01 05:25:00	2021-04-01 05:00:00	2021-04-01	2856	48	2
643	1_E0331	27.4	104	2021-04-01 05:55:00	83.296	82.1178	0.4	47.7	0.986	NA	NA	NA	NA	NA	NA	NA	NA	NA	NA	NA	2021-04-01 05:49:00	2021-04-01 05:00:00	2021-04-01	2880	48	2
644	1_E0332	23	102	2021-03-30 05:51:00	64.929	64.4	0.3	0	0.992	NA	NA	NA	NA	NA	NA	NA	NA	NA	NA	NA	2021-03-30 05:49:00	2021-03-30 05:00:00	2021-03-30	0	0	0
645	1_E0332	23	102	2021-03-30 06:15:00	64.768	63.227	0.3	0.3	0.976	NA	NA	NA	NA	NA	NA	NA	NA	NA	NA	NA	2021-03-30 06:13:00	2021-03-30 06:00:00	2021-03-31	24	1	1
646	1_E0332	23	102	2021-03-30 06:37:00	59.409	57.5	0.3	0.6	0.968	NA	NA	NA	NA	NA	NA	NA	NA	NA	NA	NA	2021-03-30 06:35:00	2021-03-30 06:00:00	2021-03-31	46	1	1
647	1_E0332	23	102	2021-03-30 06:59:00	70.541	69.368	0.4	1	0.983	NA	NA	NA	NA	NA	NA	NA	NA	NA	NA	NA	2021-03-30 06:57:00	2021-03-30 06:00:00	2021-03-31	68	1	1
648	1_E0332	23	102	2021-03-30 07:21:00	77.487	77.648	0.4	1.4	1.002	NA	NA	NA	NA	NA	NA	NA	NA	NA	NA	NA	2021-03-30 07:19:00	2021-03-30 07:00:00	2021-03-31	90	2	1
649	1_E0332	23	102	2021-03-30 07:45:00	62.905	61.801	0.3	1.7	0.982	NA	NA	NA	NA	NA	NA	NA	NA	NA	NA	NA	2021-03-30 07:43:00	2021-03-30 07:00:00	2021-03-31	114	2	1
650	1_E0332	23	102	2021-03-30 08:07:00	63.71	61.065	0.3	2	0.958	NA	NA	NA	NA	NA	NA	NA	NA	NA	NA	NA	2021-03-30 08:05:00	2021-03-30 08:00:00	2021-03-31	136	3	1
651	1_E0332	23	102	2021-03-30 08:29:00	58.742	55.407	0.3	2.3	0.943	NA	NA	NA	NA	NA	NA	NA	NA	NA	NA	NA	2021-03-30 08:27:00	2021-03-30 08:00:00	2021-03-31	158	3	1
652	1_E0332	23	102	2021-03-30 08:51:00	73.715	71.967	0.4	2.7	0.976	NA	NA	NA	NA	NA	NA	NA	NA	NA	NA	NA	2021-03-30 08:49:00	2021-03-30 08:00:00	2021-03-31	180	3	1
653	1_E0332	23	102	2021-03-30 09:15:00	59.11	55.798	0.3	3	0.944	NA	NA	NA	NA	NA	NA	NA	NA	NA	NA	NA	2021-03-30 09:13:00	2021-03-30 09:00:00	2021-03-31	204	4	1
654	1_E0332	23	102	2021-03-30 09:37:00	56.764	53.245	0.3	3.3	0.938	NA	NA	NA	NA	NA	NA	NA	NA	NA	NA	NA	2021-03-30 09:35:00	2021-03-30 09:00:00	2021-03-31	226	4	1
655	1_E0332	23	102	2021-03-30 09:59:00	74.198	68.701	0.4	3.7	0.926	NA	NA	NA	NA	NA	NA	NA	NA	NA	NA	NA	2021-03-30 09:57:00	2021-03-30 09:00:00	2021-03-31	248	4	1
656	1_E0332	23	102	2021-03-30 10:21:00	64.009	60.559	0.3	4	0.946	NA	NA	NA	NA	NA	NA	NA	NA	NA	NA	NA	2021-03-30 10:19:00	2021-03-30 10:00:00	2021-03-31	270	5	1
657	1_E0332	23	102	2021-03-30 10:45:00	59.547	54.188	0.3	4.3	0.91	NA	NA	NA	NA	NA	NA	NA	NA	NA	NA	NA	2021-03-30 10:43:00	2021-03-30 10:00:00	2021-03-31	294	5	1
658	1_E0332	23	102	2021-03-30 11:07:00	54.947	49.013	0.3	4.6	0.892	NA	NA	NA	NA	NA	NA	NA	NA	NA	NA	NA	2021-03-30 11:05:00	2021-03-30 11:00:00	2021-03-31	316	6	1
659	1_E0332	23	102	2021-03-30 11:29:00	53.084	46.782	0.3	4.9	0.881	NA	NA	NA	NA	NA	NA	NA	NA	NA	NA	NA	2021-03-30 11:27:00	2021-03-30 11:00:00	2021-03-31	338	6	1
660	1_E0332	23	102	2021-03-30 11:51:00	52.992	46	0.3	5.2	0.868	NA	NA	NA	NA	NA	NA	NA	NA	NA	NA	NA	2021-03-30 11:49:00	2021-03-30 11:00:00	2021-03-31	360	6	1
661	1_E0332	23	102	2021-03-30 12:15:00	72.726	67.137	0.4	5.6	0.923	NA	NA	NA	NA	NA	NA	NA	NA	NA	NA	NA	2021-03-30 12:13:00	2021-03-30 12:00:00	2021-03-31	384	7	1
662	1_E0332	23	102	2021-03-30 12:37:00	58.581	56.511	0.3	5.9	0.965	NA	NA	NA	NA	NA	NA	NA	NA	NA	NA	NA	2021-03-30 12:35:00	2021-03-30 12:00:00	2021-03-31	406	7	1
663	1_E0332	23	102	2021-03-30 12:59:00	56.143	53.682	0.3	6.2	0.956	NA	NA	NA	NA	NA	NA	NA	NA	NA	NA	NA	2021-03-30 12:57:00	2021-03-30 12:00:00	2021-03-31	428	7	1
664	1_E0332	23	102	2021-03-30 13:21:00	69.437	64.952	0.3	6.5	0.935	NA	NA	NA	NA	NA	NA	NA	NA	NA	NA	NA	2021-03-30 13:19:00	2021-03-30 13:00:00	2021-03-31	450	8	1
665	1_E0332	23	102	2021-03-30 13:45:00	62.882	58.788	0.3	6.8	0.935	NA	NA	NA	NA	NA	NA	NA	NA	NA	NA	NA	2021-03-30 13:43:00	2021-03-30 13:00:00	2021-03-31	474	8	1
666	1_E0332	23	102	2021-03-30 14:07:00	55.016	51.704	0.3	7.1	0.94	NA	NA	NA	NA	NA	NA	NA	NA	NA	NA	NA	2021-03-30 14:05:00	2021-03-30 14:00:00	2021-03-31	496	9	1
667	1_E0332	23	102	2021-03-30 14:29:00	54.671	50.991	0.3	7.4	0.933	NA	NA	NA	NA	NA	NA	NA	NA	NA	NA	NA	2021-03-30 14:27:00	2021-03-30 14:00:00	2021-03-31	518	9	1
668	1_E0332	23	102	2021-03-30 14:51:00	65.964	63.503	0.3	7.7	0.963	NA	NA	NA	NA	NA	NA	NA	NA	NA	NA	NA	2021-03-30 14:49:00	2021-03-30 14:00:00	2021-03-31	540	9	1
669	1_E0332	23	102	2021-03-30 15:15:00	56.005	53.36	0.3	8	0.953	NA	NA	NA	NA	NA	NA	NA	NA	NA	NA	NA	2021-03-30 15:13:00	2021-03-30 15:00:00	2021-03-31	564	10	1
670	1_E0332	23	102	2021-03-30 15:37:00	58.052	53.59	0.3	8.3	0.923	NA	NA	NA	NA	NA	NA	NA	NA	NA	NA	NA	2021-03-30 15:35:00	2021-03-30 15:00:00	2021-03-31	586	10	1
671	1_E0332	23	102	2021-03-30 15:59:00	65.182	63.135	0.3	8.6	0.969	NA	NA	NA	NA	NA	NA	NA	NA	NA	NA	NA	2021-03-30 15:57:00	2021-03-30 15:00:00	2021-03-31	608	10	1
672	1_E0332	23	102	2021-03-30 16:21:00	59.386	57.201	0.3	8.9	0.963	NA	NA	NA	NA	NA	NA	NA	NA	NA	NA	NA	2021-03-30 16:19:00	2021-03-30 16:00:00	2021-03-31	630	11	1
673	1_E0332	23	102	2021-03-30 16:45:00	58.098	53.061	0.3	9.2	0.913	NA	NA	NA	NA	NA	NA	NA	NA	NA	NA	NA	2021-03-30 16:43:00	2021-03-30 16:00:00	2021-03-31	654	11	1
674	1_E0332	23	102	2021-03-30 17:07:00	64.883	59.639	0.3	9.5	0.919	NA	NA	NA	NA	NA	NA	NA	NA	NA	NA	NA	2021-03-30 17:05:00	2021-03-30 17:00:00	2021-03-31	676	12	1
675	1_E0332	23	102	2021-03-30 17:29:00	59.133	53.797	0.3	9.8	0.91	NA	NA	NA	NA	NA	NA	NA	NA	NA	NA	NA	2021-03-30 17:27:00	2021-03-30 17:00:00	2021-03-31	698	12	1
676	1_E0332	23	102	2021-03-30 17:51:00	59.777	56.465	0.3	10.1	0.945	NA	NA	NA	NA	NA	NA	NA	NA	NA	NA	NA	2021-03-30 17:49:00	2021-03-30 17:00:00	2021-03-31	720	12	1
677	1_E0332	23	102	2021-03-30 18:15:00	68.908	65.435	0.3	10.4	0.949	NA	NA	NA	NA	NA	NA	NA	NA	NA	NA	NA	2021-03-30 18:13:00	2021-03-30 18:00:00	2021-03-31	744	13	1
678	1_E0332	23	102	2021-03-30 18:37:00	68.816	66.47	0.3	10.7	0.966	NA	NA	NA	NA	NA	NA	NA	NA	NA	NA	NA	2021-03-30 18:35:00	2021-03-30 18:00:00	2021-03-31	766	13	1
679	1_E0332	23	102	2021-03-30 18:59:00	68.264	66.125	0.3	11	0.969	NA	NA	NA	NA	NA	NA	NA	NA	NA	NA	NA	2021-03-30 18:57:00	2021-03-30 18:00:00	2021-03-31	788	13	1
680	1_E0332	23	102	2021-03-30 19:21:00	76.82	75.509	0.4	11.4	0.983	NA	NA	NA	NA	NA	NA	NA	NA	NA	NA	NA	2021-03-30 19:19:00	2021-03-30 19:00:00	2021-03-31	810	14	1
681	1_E0332	23	102	2021-03-30 19:45:00	78.131	77.993	0.4	11.8	0.998	NA	NA	NA	NA	NA	NA	NA	NA	NA	NA	NA	2021-03-30 19:43:00	2021-03-30 19:00:00	2021-03-31	834	14	1
682	1_E0332	23	102	2021-03-30 20:07:00	82.455	83.306	0.4	12.2	1.01	NA	NA	NA	NA	NA	NA	NA	NA	NA	NA	NA	2021-03-30 20:05:00	2021-03-30 20:00:00	2021-03-31	856	15	1
683	1_E0332	23	102	2021-03-30 20:29:00	80.914	81.604	0.4	12.6	1.009	NA	NA	NA	NA	NA	NA	NA	NA	NA	NA	NA	2021-03-30 20:27:00	2021-03-30 20:00:00	2021-03-31	878	15	1
684	1_E0332	23	102	2021-03-30 20:51:00	83.536	84.249	0.4	13	1.008	NA	NA	NA	NA	NA	NA	NA	NA	NA	NA	NA	2021-03-30 20:49:00	2021-03-30 20:00:00	2021-03-31	900	15	1
685	1_E0332	23	102	2021-03-30 21:15:00	75.187	77.073	0.4	13.4	1.025	NA	NA	NA	NA	NA	NA	NA	NA	NA	NA	NA	2021-03-30 21:13:00	2021-03-30 21:00:00	2021-03-31	924	16	1
686	1_E0332	23	102	2021-03-30 21:37:00	85.675	88.136	0.4	13.8	1.029	NA	NA	NA	NA	NA	NA	NA	NA	NA	NA	NA	2021-03-30 21:35:00	2021-03-30 21:00:00	2021-03-31	946	16	1
687	1_E0332	23	102	2021-03-30 21:59:00	85.261	88.389	0.4	14.2	1.037	NA	NA	NA	NA	NA	NA	NA	NA	NA	NA	NA	2021-03-30 21:57:00	2021-03-30 21:00:00	2021-03-31	968	16	1
688	1_E0332	23	102	2021-03-30 22:21:00	85.33	87.998	0.4	14.6	1.031	NA	NA	NA	NA	NA	NA	NA	NA	NA	NA	NA	2021-03-30 22:19:00	2021-03-30 22:00:00	2021-03-31	990	17	1
689	1_E0332	23	102	2021-03-30 22:45:00	88.412	89.539	0.4	15	1.013	NA	NA	NA	NA	NA	NA	NA	NA	NA	NA	NA	2021-03-30 22:43:00	2021-03-30 22:00:00	2021-03-31	1014	17	1
690	1_E0332	23	102	2021-03-30 23:07:00	86.342	88.596	0.4	15.4	1.026	NA	NA	NA	NA	NA	NA	NA	NA	NA	NA	NA	2021-03-30 23:05:00	2021-03-30 23:00:00	2021-03-31	1036	18	1
691	1_E0332	23	102	2021-03-30 23:29:00	85.537	85.951	0.4	15.8	1.005	NA	NA	NA	NA	NA	NA	NA	NA	NA	NA	NA	2021-03-30 23:27:00	2021-03-30 23:00:00	2021-03-31	1058	18	1
692	1_E0332	23	102	2021-03-30 23:51:00	83.053	83.881	0.4	16.2	1.01	NA	NA	NA	NA	NA	NA	NA	NA	NA	NA	NA	2021-03-30 23:49:00	2021-03-30 23:00:00	2021-03-31	1080	18	1
693	1_E0332	23	102	2021-03-31 00:15:00	81.627	82.156	0.4	16.6	1.007	NA	NA	NA	NA	NA	NA	NA	NA	NA	NA	NA	2021-03-31 00:13:00	2021-03-31	2021-03-31	1104	19	1
694	1_E0332	23	102	2021-03-31 00:37:00	75.67	77.602	0.4	17	1.025	NA	NA	NA	NA	NA	NA	NA	NA	NA	NA	NA	2021-03-31 00:35:00	2021-03-31	2021-03-31	1126	19	1
695	1_E0332	23	102	2021-03-31 00:59:00	64.354	66.332	0.3	17.3	1.031	NA	NA	NA	NA	NA	NA	NA	NA	NA	NA	NA	2021-03-31 00:57:00	2021-03-31	2021-03-31	1148	19	1
696	1_E0332	23	102	2021-03-31 01:21:00	76.406	78.821	0.4	17.7	1.032	NA	NA	NA	NA	NA	NA	NA	NA	NA	NA	NA	2021-03-31 01:19:00	2021-03-31 01:00:00	2021-03-31	1170	20	1
697	1_E0332	23	102	2021-03-31 01:45:00	79.373	80.822	0.4	18.1	1.018	NA	NA	NA	NA	NA	NA	NA	NA	NA	NA	NA	2021-03-31 01:43:00	2021-03-31 01:00:00	2021-03-31	1194	20	1
698	1_E0332	23	102	2021-03-31 02:07:00	74.382	76.981	0.4	18.5	1.035	NA	NA	NA	NA	NA	NA	NA	NA	NA	NA	NA	2021-03-31 02:05:00	2021-03-31 02:00:00	2021-03-31	1216	21	1
699	1_E0332	23	102	2021-03-31 02:29:00	67.137	66.769	0.3	18.8	0.994	NA	NA	NA	NA	NA	NA	NA	NA	NA	NA	NA	2021-03-31 02:27:00	2021-03-31 02:00:00	2021-03-31	1238	21	1
700	1_E0332	23	102	2021-03-31 02:51:00	82.317	83.398	0.4	19.2	1.013	NA	NA	NA	NA	NA	NA	NA	NA	NA	NA	NA	2021-03-31 02:49:00	2021-03-31 02:00:00	2021-03-31	1260	21	1
701	1_E0332	23	102	2021-03-31 03:15:00	83.996	85.767	0.4	19.6	1.021	NA	NA	NA	NA	NA	NA	NA	NA	NA	NA	NA	2021-03-31 03:13:00	2021-03-31 03:00:00	2021-03-31	1284	22	1
702	1_E0332	23	102	2021-03-31 03:37:00	82.547	84.893	0.4	20	1.028	NA	NA	NA	NA	NA	NA	NA	NA	NA	NA	NA	2021-03-31 03:35:00	2021-03-31 03:00:00	2021-03-31	1306	22	1
703	1_E0332	23	102	2021-03-31 03:59:00	81.42	83.168	0.4	20.4	1.022	NA	NA	NA	NA	NA	NA	NA	NA	NA	NA	NA	2021-03-31 03:57:00	2021-03-31 03:00:00	2021-03-31	1328	22	1
704	1_E0332	23	102	2021-03-31 04:21:00	78.545	80.684	0.4	20.8	1.027	NA	NA	NA	NA	NA	NA	NA	NA	NA	NA	NA	2021-03-31 04:19:00	2021-03-31 04:00:00	2021-03-31	1350	23	1
705	1_E0332	23	102	2021-03-31 04:45:00	78.936	79.948	0.4	21.2	1.013	NA	NA	NA	NA	NA	NA	NA	NA	NA	NA	NA	2021-03-31 04:43:00	2021-03-31 04:00:00	2021-03-31	1374	23	1
706	1_E0332	23	102	2021-03-31 05:07:00	78.522	78.706	0.4	21.6	1.002	NA	NA	NA	NA	NA	NA	NA	NA	NA	NA	NA	2021-03-31 05:05:00	2021-03-31 05:00:00	2021-03-31	1396	24	1
707	1_E0332	23	102	2021-03-31 05:29:00	65.849	64.492	0.3	21.9	0.979	NA	NA	NA	NA	NA	NA	NA	NA	NA	NA	NA	2021-03-31 05:27:00	2021-03-31 05:00:00	2021-03-31	1418	24	1
708	1_E0332	23	102	2021-03-31 05:51:00	60.076	56.396	0.3	22.2	0.939	NA	NA	NA	NA	NA	NA	NA	NA	NA	NA	NA	2021-03-31 05:49:00	2021-03-31 05:00:00	2021-03-31	1440	24	1
709	1_E0332	23	102	2021-03-31 06:15:00	60.858	59.961	0.3	22.5	0.985	NA	NA	NA	NA	NA	NA	NA	NA	NA	NA	NA	2021-03-31 06:13:00	2021-03-31 06:00:00	2021-04-01	1464	25	2
710	1_E0332	23	102	2021-03-31 06:37:00	63.066	62.031	0.3	22.8	0.983	NA	NA	NA	NA	NA	NA	NA	NA	NA	NA	NA	2021-03-31 06:35:00	2021-03-31 06:00:00	2021-04-01	1486	25	2
711	1_E0332	23	102	2021-03-31 06:59:00	58.903	58.213	0.3	23.1	0.988	NA	NA	NA	NA	NA	NA	NA	NA	NA	NA	NA	2021-03-31 06:57:00	2021-03-31 06:00:00	2021-04-01	1508	25	2
712	1_E0332	23	102	2021-03-31 07:21:00	73.048	72.657	0.4	23.5	0.995	NA	NA	NA	NA	NA	NA	NA	NA	NA	NA	NA	2021-03-31 07:19:00	2021-03-31 07:00:00	2021-04-01	1530	26	2
713	1_E0332	23	102	2021-03-31 07:45:00	56.695	58.098	0.3	23.8	1.025	NA	NA	NA	NA	NA	NA	NA	NA	NA	NA	NA	2021-03-31 07:43:00	2021-03-31 07:00:00	2021-04-01	1554	26	2
714	1_E0332	23	102	2021-03-31 08:07:00	71.07	69.046	0.4	24.2	0.972	NA	NA	NA	NA	NA	NA	NA	NA	NA	NA	NA	2021-03-31 08:05:00	2021-03-31 08:00:00	2021-04-01	1576	27	2
715	1_E0332	23	102	2021-03-31 08:29:00	62.491	61.364	0.3	24.5	0.982	NA	NA	NA	NA	NA	NA	NA	NA	NA	NA	NA	2021-03-31 08:27:00	2021-03-31 08:00:00	2021-04-01	1598	27	2
716	1_E0332	23	102	2021-03-31 08:51:00	56.488	54.579	0.3	24.8	0.967	NA	NA	NA	NA	NA	NA	NA	NA	NA	NA	NA	2021-03-31 08:49:00	2021-03-31 08:00:00	2021-04-01	1620	27	2
717	1_E0332	23	102	2021-03-31 09:15:00	71.553	68.839	0.4	25.2	0.962	NA	NA	NA	NA	NA	NA	NA	NA	NA	NA	NA	2021-03-31 09:13:00	2021-03-31 09:00:00	2021-04-01	1644	28	2
718	1_E0332	23	102	2021-03-31 09:37:00	57.247	55.499	0.3	25.5	0.97	NA	NA	NA	NA	NA	NA	NA	NA	NA	NA	NA	2021-03-31 09:35:00	2021-03-31 09:00:00	2021-04-01	1666	28	2
719	1_E0332	23	102	2021-03-31 09:59:00	71.461	68.609	0.4	25.9	0.96	NA	NA	NA	NA	NA	NA	NA	NA	NA	NA	NA	2021-03-31 09:57:00	2021-03-31 09:00:00	2021-04-01	1688	28	2
720	1_E0332	23	102	2021-03-31 10:21:00	72.496	71.76	0.4	26.3	0.99	NA	NA	NA	NA	NA	NA	NA	NA	NA	NA	NA	2021-03-31 10:19:00	2021-03-31 10:00:00	2021-04-01	1710	29	2
721	1_E0332	23	102	2021-03-31 10:45:00	58.972	56.672	0.3	26.6	0.961	NA	NA	NA	NA	NA	NA	NA	NA	NA	NA	NA	2021-03-31 10:43:00	2021-03-31 10:00:00	2021-04-01	1734	29	2
722	1_E0332	23	102	2021-03-31 11:07:00	65.297	64.584	0.3	26.9	0.989	NA	NA	NA	NA	NA	NA	NA	NA	NA	NA	NA	2021-03-31 11:05:00	2021-03-31 11:00:00	2021-04-01	1756	30	2
723	1_E0332	23	102	2021-03-31 11:29:00	72.979	71.323	0.4	27.3	0.977	NA	NA	NA	NA	NA	NA	NA	NA	NA	NA	NA	2021-03-31 11:27:00	2021-03-31 11:00:00	2021-04-01	1778	30	2
724	1_E0332	23	102	2021-03-31 11:51:00	56.442	55.591	0.3	27.6	0.985	NA	NA	NA	NA	NA	NA	NA	NA	NA	NA	NA	2021-03-31 11:49:00	2021-03-31 11:00:00	2021-04-01	1800	30	2
725	1_E0332	23	102	2021-03-31 12:15:00	65.573	61.18	0.3	27.9	0.933	NA	NA	NA	NA	NA	NA	NA	NA	NA	NA	NA	2021-03-31 12:13:00	2021-03-31 12:00:00	2021-04-01	1824	31	2
726	1_E0332	23	102	2021-03-31 12:37:00	59.501	57.661	0.3	28.2	0.969	NA	NA	NA	NA	NA	NA	NA	NA	NA	NA	NA	2021-03-31 12:35:00	2021-03-31 12:00:00	2021-04-01	1846	31	2
727	1_E0332	23	102	2021-03-31 12:59:00	56.81	52.21	0.3	28.5	0.919	NA	NA	NA	NA	NA	NA	NA	NA	NA	NA	NA	2021-03-31 12:57:00	2021-03-31 12:00:00	2021-04-01	1868	31	2
728	1_E0332	23	102	2021-03-31 13:21:00	57.661	52.003	0.3	28.8	0.902	NA	NA	NA	NA	NA	NA	NA	NA	NA	NA	NA	2021-03-31 13:19:00	2021-03-31 13:00:00	2021-04-01	1890	32	2
729	1_E0332	23	102	2021-03-31 13:45:00	70.265	66.286	0.3	29.1	0.943	NA	NA	NA	NA	NA	NA	NA	NA	NA	NA	NA	2021-03-31 13:43:00	2021-03-31 13:00:00	2021-04-01	1914	32	2
730	1_E0332	23	102	2021-03-31 14:07:00	60.743	57.063	0.3	29.4	0.939	NA	NA	NA	NA	NA	NA	NA	NA	NA	NA	NA	2021-03-31 14:05:00	2021-03-31 14:00:00	2021-04-01	1936	33	2
731	1_E0332	23	102	2021-03-31 14:29:00	57.454	52.348	0.3	29.7	0.911	NA	NA	NA	NA	NA	NA	NA	NA	NA	NA	NA	2021-03-31 14:27:00	2021-03-31 14:00:00	2021-04-01	1958	33	2
732	1_E0332	23	102	2021-03-31 14:51:00	60.329	55.637	0.3	30	0.922	NA	NA	NA	NA	NA	NA	NA	NA	NA	NA	NA	2021-03-31 14:49:00	2021-03-31 14:00:00	2021-04-01	1980	33	2
733	1_E0332	23	102	2021-03-31 15:15:00	59.754	51.221	0.3	30.3	0.857	NA	NA	NA	NA	NA	NA	NA	NA	NA	NA	NA	2021-03-31 15:13:00	2021-03-31 15:00:00	2021-04-01	2004	34	2
734	1_E0332	23	102	2021-03-31 15:37:00	63.71	56.741	0.3	30.6	0.891	NA	NA	NA	NA	NA	NA	NA	NA	NA	NA	NA	2021-03-31 15:35:00	2021-03-31 15:00:00	2021-04-01	2026	34	2
735	1_E0332	23	102	2021-03-31 15:59:00	58.673	50.416	0.3	30.9	0.859	NA	NA	NA	NA	NA	NA	NA	NA	NA	NA	NA	2021-03-31 15:57:00	2021-03-31 15:00:00	2021-04-01	2048	34	2
736	1_E0332	23	102	2021-03-31 16:21:00	59.731	48.737	0.3	31.2	0.816	NA	NA	NA	NA	NA	NA	NA	NA	NA	NA	NA	2021-03-31 16:19:00	2021-03-31 16:00:00	2021-04-01	2070	35	2
737	1_E0332	23	102	2021-03-31 16:45:00	63.641	53.912	0.3	31.5	0.847	NA	NA	NA	NA	NA	NA	NA	NA	NA	NA	NA	2021-03-31 16:43:00	2021-03-31 16:00:00	2021-04-01	2094	35	2
738	1_E0332	23	102	2021-03-31 17:07:00	60.582	54.165	0.3	31.8	0.894	NA	NA	NA	NA	NA	NA	NA	NA	NA	NA	NA	2021-03-31 17:05:00	2021-03-31 17:00:00	2021-04-01	2116	36	2
739	1_E0332	23	102	2021-03-31 17:29:00	59.455	49.45	0.3	32.1	0.832	NA	NA	NA	NA	NA	NA	NA	NA	NA	NA	NA	2021-03-31 17:27:00	2021-03-31 17:00:00	2021-04-01	2138	36	2
740	1_E0332	23	102	2021-03-31 17:51:00	70.541	64.423	0.3	32.4	0.913	NA	NA	NA	NA	NA	NA	NA	NA	NA	NA	NA	2021-03-31 17:49:00	2021-03-31 17:00:00	2021-04-01	2160	36	2
741	1_E0332	23	102	2021-03-31 18:15:00	70.495	67.574	0.4	32.8	0.959	NA	NA	NA	NA	NA	NA	NA	NA	NA	NA	NA	2021-03-31 18:13:00	2021-03-31 18:00:00	2021-04-01	2184	37	2
742	1_E0332	23	102	2021-03-31 18:37:00	72.013	71.691	0.4	33.2	0.996	NA	NA	NA	NA	NA	NA	NA	NA	NA	NA	NA	2021-03-31 18:35:00	2021-03-31 18:00:00	2021-04-01	2206	37	2
743	1_E0332	23	102	2021-03-31 18:59:00	66.746	64.423	0.3	33.5	0.965	NA	NA	NA	NA	NA	NA	NA	NA	NA	NA	NA	2021-03-31 18:57:00	2021-03-31 18:00:00	2021-04-01	2228	37	2
744	1_E0332	23	102	2021-03-31 19:21:00	75.647	73.83	0.4	33.9	0.976	NA	NA	NA	NA	NA	NA	NA	NA	NA	NA	NA	2021-03-31 19:19:00	2021-03-31 19:00:00	2021-04-01	2250	38	2
745	1_E0332	23	102	2021-03-31 19:45:00	78.752	82.662	0.4	34.3	1.05	NA	NA	NA	NA	NA	NA	NA	NA	NA	NA	NA	2021-03-31 19:43:00	2021-03-31 19:00:00	2021-04-01	2274	38	2
746	1_E0332	23	102	2021-03-31 20:07:00	83.674	83.973	0.4	34.7	1.004	NA	NA	NA	NA	NA	NA	NA	NA	NA	NA	NA	2021-03-31 20:05:00	2021-03-31 20:00:00	2021-04-01	2296	39	2
747	1_E0332	23	102	2021-03-31 20:29:00	85.629	87.354	0.4	35.1	1.02	NA	NA	NA	NA	NA	NA	NA	NA	NA	NA	NA	2021-03-31 20:27:00	2021-03-31 20:00:00	2021-04-01	2318	39	2
748	1_E0332	23	102	2021-03-31 20:51:00	86.756	88.09	0.4	35.5	1.015	NA	NA	NA	NA	NA	NA	NA	NA	NA	NA	NA	2021-03-31 20:49:00	2021-03-31 20:00:00	2021-04-01	2340	39	2
749	1_E0332	23	102	2021-03-31 21:15:00	86.526	88.182	0.4	35.9	1.019	NA	NA	NA	NA	NA	NA	NA	NA	NA	NA	NA	2021-03-31 21:13:00	2021-03-31 21:00:00	2021-04-01	2364	40	2
750	1_E0332	23	102	2021-03-31 21:37:00	75.555	77.073	0.4	36.3	1.02	NA	NA	NA	NA	NA	NA	NA	NA	NA	NA	NA	2021-03-31 21:35:00	2021-03-31 21:00:00	2021-04-01	2386	40	2
751	1_E0332	23	102	2021-03-31 21:59:00	66.976	69.598	0.3	36.6	1.039	NA	NA	NA	NA	NA	NA	NA	NA	NA	NA	NA	2021-03-31 21:57:00	2021-03-31 21:00:00	2021-04-01	2408	40	2
752	1_E0332	23	102	2021-03-31 22:21:00	85.008	88.527	0.4	37	1.041	NA	NA	NA	NA	NA	NA	NA	NA	NA	NA	NA	2021-03-31 22:19:00	2021-03-31 22:00:00	2021-04-01	2430	41	2
753	1_E0332	23	102	2021-03-31 22:45:00	87.193	90.367	0.4	37.4	1.037	NA	NA	NA	NA	NA	NA	NA	NA	NA	NA	NA	2021-03-31 22:43:00	2021-03-31 22:00:00	2021-04-01	2454	41	2
754	1_E0332	23	102	2021-03-31 23:07:00	81.581	83.996	0.4	37.8	1.03	NA	NA	NA	NA	NA	NA	NA	NA	NA	NA	NA	2021-03-31 23:05:00	2021-03-31 23:00:00	2021-04-01	2476	42	2
755	1_E0332	23	102	2021-03-31 23:29:00	78.039	81.65	0.4	38.2	1.046	NA	NA	NA	NA	NA	NA	NA	NA	NA	NA	NA	2021-03-31 23:27:00	2021-03-31 23:00:00	2021-04-01	2498	42	2
756	1_E0332	23	102	2021-03-31 23:51:00	81.834	85.514	0.4	38.6	1.045	NA	NA	NA	NA	NA	NA	NA	NA	NA	NA	NA	2021-03-31 23:49:00	2021-03-31 23:00:00	2021-04-01	2520	42	2
757	1_E0332	23	102	2021-04-01 00:15:00	67.712	69.23	0.3	38.9	1.023	NA	NA	NA	NA	NA	NA	NA	NA	NA	NA	NA	2021-04-01 00:13:00	2021-04-01	2021-04-01	2544	43	2
758	1_E0332	23	102	2021-04-01 00:37:00	74.129	77.51	0.4	39.3	1.045	NA	NA	NA	NA	NA	NA	NA	NA	NA	NA	NA	2021-04-01 00:35:00	2021-04-01	2021-04-01	2566	43	2
759	1_E0332	23	102	2021-04-01 00:59:00	65.205	67.459	0.3	39.6	1.035	NA	NA	NA	NA	NA	NA	NA	NA	NA	NA	NA	2021-04-01 00:57:00	2021-04-01	2021-04-01	2588	43	2
760	1_E0332	23	102	2021-04-01 01:21:00	63.273	65.366	0.3	39.9	1.033	NA	NA	NA	NA	NA	NA	NA	NA	NA	NA	NA	2021-04-01 01:19:00	2021-04-01 01:00:00	2021-04-01	2610	44	2
761	1_E0332	23	102	2021-04-01 01:45:00	64.4	67.137	0.3	40.2	1.042	NA	NA	NA	NA	NA	NA	NA	NA	NA	NA	NA	2021-04-01 01:43:00	2021-04-01 01:00:00	2021-04-01	2634	44	2
762	1_E0332	23	102	2021-04-01 02:07:00	62.33	63.917	0.3	40.5	1.026	NA	NA	NA	NA	NA	NA	NA	NA	NA	NA	NA	2021-04-01 02:05:00	2021-04-01 02:00:00	2021-04-01	2656	45	2
763	1_E0332	23	102	2021-04-01 02:29:00	76.866	80.408	0.4	40.9	1.046	NA	NA	NA	NA	NA	NA	NA	NA	NA	NA	NA	2021-04-01 02:27:00	2021-04-01 02:00:00	2021-04-01	2678	45	2
764	1_E0332	23	102	2021-04-01 02:51:00	63.342	66.125	0.3	41.2	1.044	NA	NA	NA	NA	NA	NA	NA	NA	NA	NA	NA	2021-04-01 02:49:00	2021-04-01 02:00:00	2021-04-01	2700	45	2
765	1_E0332	23	102	2021-04-01 03:15:00	77.119	80.224	0.4	41.6	1.04	NA	NA	NA	NA	NA	NA	NA	NA	NA	NA	NA	2021-04-01 03:13:00	2021-04-01 03:00:00	2021-04-01	2724	46	2
766	1_E0332	23	102	2021-04-01 03:37:00	70.725	74.888	0.4	42	1.059	NA	NA	NA	NA	NA	NA	NA	NA	NA	NA	NA	2021-04-01 03:35:00	2021-04-01 03:00:00	2021-04-01	2746	46	2
767	1_E0332	23	102	2021-04-01 03:59:00	76.659	79.672	0.4	42.4	1.039	NA	NA	NA	NA	NA	NA	NA	NA	NA	NA	NA	2021-04-01 03:57:00	2021-04-01 03:00:00	2021-04-01	2768	46	2
768	1_E0332	23	102	2021-04-01 04:21:00	62.353	65.481	0.3	42.7	1.05	NA	NA	NA	NA	NA	NA	NA	NA	NA	NA	NA	2021-04-01 04:19:00	2021-04-01 04:00:00	2021-04-01	2790	47	2
769	1_E0332	23	102	2021-04-01 04:45:00	84.847	88.067	0.4	43.1	1.038	NA	NA	NA	NA	NA	NA	NA	NA	NA	NA	NA	2021-04-01 04:43:00	2021-04-01 04:00:00	2021-04-01	2814	47	2
770	1_E0332	23	102	2021-04-01 05:07:00	77.487	78.867	0.4	43.5	1.018	NA	NA	NA	NA	NA	NA	NA	NA	NA	NA	NA	2021-04-01 05:05:00	2021-04-01 05:00:00	2021-04-01	2836	48	2
771	1_E0332	23	102	2021-04-01 05:29:00	64.354	64.124	0.3	43.8	0.996	NA	NA	NA	NA	NA	NA	NA	NA	NA	NA	NA	2021-04-01 05:27:00	2021-04-01 05:00:00	2021-04-01	2858	48	2
772	1_E0332	23	102	2021-04-01 05:51:00	57.891	55.453	0.3	44.1	0.958	NA	NA	NA	NA	NA	NA	NA	NA	NA	NA	NA	2021-04-01 05:49:00	2021-04-01 05:00:00	2021-04-01	2880	48	2
773	1_E0339	20.5	117	2021-03-30 06:05:00	55.6165	55.6165	0.3	0	1	NA	NA	NA	NA	NA	NA	NA	NA	NA	NA	NA	2021-03-30 05:49:00	2021-03-30 06:00:00	2021-03-31	0	1	1
774	1_E0339	20.5	117	2021-03-30 06:27:00	76.4445	75.9525	0.4	0.4	0.994	NA	NA	NA	NA	NA	NA	NA	NA	NA	NA	NA	2021-03-30 06:11:00	2021-03-30 06:00:00	2021-03-31	22	1	1
775	1_E0339	20.5	117	2021-03-30 06:51:00	66.092	66.953	0.3	0.7	1.013	NA	NA	NA	NA	NA	NA	NA	NA	NA	NA	NA	2021-03-30 06:35:00	2021-03-30 06:00:00	2021-03-31	46	1	1
776	1_E0339	20.5	117	2021-03-30 07:13:00	56.088	57.359	0.3	1	1.022	NA	NA	NA	NA	NA	NA	NA	NA	NA	NA	NA	2021-03-30 06:57:00	2021-03-30 07:00:00	2021-03-31	68	2	1
777	1_E0339	20.5	117	2021-03-30 07:35:00	55.0015	54.202	0.3	1.3	0.986	NA	NA	NA	NA	NA	NA	NA	NA	NA	NA	NA	2021-03-30 07:19:00	2021-03-30 07:00:00	2021-03-31	90	2	1
778	1_E0339	20.5	117	2021-03-30 07:57:00	71.217	68.3265	0.4	1.7	0.959	NA	NA	NA	NA	NA	NA	NA	NA	NA	NA	NA	2021-03-30 07:41:00	2021-03-30 07:00:00	2021-03-31	112	2	1
779	1_E0339	20.5	117	2021-03-30 08:21:00	66.707	66.01	0.3	2	0.99	NA	NA	NA	NA	NA	NA	NA	NA	NA	NA	NA	2021-03-30 08:05:00	2021-03-30 08:00:00	2021-03-31	136	3	1
780	1_E0339	20.5	117	2021-03-30 08:43:00	55.6985	57.195	0.3	2.3	1.027	NA	NA	NA	NA	NA	NA	NA	NA	NA	NA	NA	2021-03-30 08:27:00	2021-03-30 08:00:00	2021-03-31	158	3	1
781	1_E0339	20.5	117	2021-03-30 09:05:00	58.4045	55.6165	0.3	2.6	0.952	NA	NA	NA	NA	NA	NA	NA	NA	NA	NA	NA	2021-03-30 08:49:00	2021-03-30 09:00:00	2021-03-31	180	4	1
782	1_E0339	20.5	117	2021-03-30 09:27:00	73.472	70.6635	0.4	3	0.962	NA	NA	NA	NA	NA	NA	NA	NA	NA	NA	NA	2021-03-30 09:11:00	2021-03-30 09:00:00	2021-03-31	202	4	1
783	1_E0339	20.5	117	2021-03-30 09:51:00	57.9535	56.7645	0.3	3.3	0.979	NA	NA	NA	NA	NA	NA	NA	NA	NA	NA	NA	2021-03-30 09:35:00	2021-03-30 09:00:00	2021-03-31	226	4	1
784	1_E0339	20.5	117	2021-03-30 10:13:00	57.523	55.5345	0.3	3.6	0.966	NA	NA	NA	NA	NA	NA	NA	NA	NA	NA	NA	2021-03-30 09:57:00	2021-03-30 10:00:00	2021-03-31	248	5	1
785	1_E0339	20.5	117	2021-03-30 10:35:00	57.5845	53.5255	0.3	3.9	0.93	NA	NA	NA	NA	NA	NA	NA	NA	NA	NA	NA	2021-03-30 10:19:00	2021-03-30 10:00:00	2021-03-31	270	5	1
786	1_E0339	20.5	117	2021-03-30 10:57:00	57.7485	52.1725	0.3	4.2	0.903	NA	NA	NA	NA	NA	NA	NA	NA	NA	NA	NA	2021-03-30 10:41:00	2021-03-30 10:00:00	2021-03-31	292	5	1
787	1_E0339	20.5	117	2021-03-30 11:21:00	85.034	79.663	0.4	4.6	0.937	NA	NA	NA	NA	NA	NA	NA	NA	NA	NA	NA	2021-03-30 11:05:00	2021-03-30 11:00:00	2021-03-31	316	6	1
788	1_E0339	20.5	117	2021-03-30 11:43:00	75.4605	70.7455	0.4	5	0.938	NA	NA	NA	NA	NA	NA	NA	NA	NA	NA	NA	2021-03-30 11:27:00	2021-03-30 11:00:00	2021-03-31	338	6	1
789	1_E0339	20.5	117	2021-03-30 12:05:00	61.705	55.1245	0.3	5.3	0.894	NA	NA	NA	NA	NA	NA	NA	NA	NA	NA	NA	2021-03-30 11:49:00	2021-03-30 12:00:00	2021-03-31	360	7	1
790	1_E0339	20.5	117	2021-03-30 12:27:00	58.9785	49.733	0.3	5.6	0.843	NA	NA	NA	NA	NA	NA	NA	NA	NA	NA	NA	2021-03-30 12:11:00	2021-03-30 12:00:00	2021-03-31	382	7	1
791	1_E0339	20.5	117	2021-03-30 12:51:00	55.104	46.494	0.3	5.9	0.844	NA	NA	NA	NA	NA	NA	NA	NA	NA	NA	NA	2021-03-30 12:35:00	2021-03-30 12:00:00	2021-03-31	406	7	1
792	1_E0339	20.5	117	2021-03-30 13:13:00	73.5745	62.8735	0.4	6.3	0.855	NA	NA	NA	NA	NA	NA	NA	NA	NA	NA	NA	2021-03-30 12:57:00	2021-03-30 13:00:00	2021-03-31	428	8	1
793	1_E0339	20.5	117	2021-03-30 13:35:00	71.9755	62.607	0.4	6.7	0.87	NA	NA	NA	NA	NA	NA	NA	NA	NA	NA	NA	2021-03-30 13:19:00	2021-03-30 13:00:00	2021-03-31	450	8	1
794	1_E0339	20.5	117	2021-03-30 13:57:00	56.6005	49.282	0.3	7	0.871	NA	NA	NA	NA	NA	NA	NA	NA	NA	NA	NA	2021-03-30 13:41:00	2021-03-30 13:00:00	2021-03-31	472	8	1
795	1_E0339	20.5	117	2021-03-30 14:21:00	59.409	48.872	0.3	7.3	0.823	NA	NA	NA	NA	NA	NA	NA	NA	NA	NA	NA	2021-03-30 14:05:00	2021-03-30 14:00:00	2021-03-31	496	9	1
796	1_E0339	20.5	117	2021-03-30 14:43:00	63.017	56.9285	0.3	7.6	0.903	NA	NA	NA	NA	NA	NA	NA	NA	NA	NA	NA	2021-03-30 14:27:00	2021-03-30 14:00:00	2021-03-31	518	9	1
797	1_E0339	20.5	117	2021-03-30 15:05:00	55.6165	51.004	0.3	7.9	0.917	NA	NA	NA	NA	NA	NA	NA	NA	NA	NA	NA	2021-03-30 14:49:00	2021-03-30 15:00:00	2021-03-31	540	10	1
798	1_E0339	20.5	117	2021-03-30 15:27:00	56.047	49.774	0.3	8.2	0.888	NA	NA	NA	NA	NA	NA	NA	NA	NA	NA	NA	2021-03-30 15:11:00	2021-03-30 15:00:00	2021-03-31	562	10	1
799	1_E0339	20.5	117	2021-03-30 15:51:00	56.662	54.817	0.3	8.5	0.967	NA	NA	NA	NA	NA	NA	NA	NA	NA	NA	NA	2021-03-30 15:35:00	2021-03-30 15:00:00	2021-03-31	586	10	1
800	1_E0339	20.5	117	2021-03-30 16:13:00	55.8215	50.799	0.3	8.8	0.91	NA	NA	NA	NA	NA	NA	NA	NA	NA	NA	NA	2021-03-30 15:57:00	2021-03-30 16:00:00	2021-03-31	608	11	1
801	1_E0339	20.5	117	2021-03-30 16:35:00	55.1655	48.708	0.3	9.1	0.883	NA	NA	NA	NA	NA	NA	NA	NA	NA	NA	NA	2021-03-30 16:19:00	2021-03-30 16:00:00	2021-03-31	630	11	1
802	1_E0339	20.5	117	2021-03-30 16:57:00	71.463	67.035	0.4	9.5	0.938	NA	NA	NA	NA	NA	NA	NA	NA	NA	NA	NA	2021-03-30 16:41:00	2021-03-30 16:00:00	2021-03-31	652	11	1
803	1_E0339	20.5	117	2021-03-30 17:21:00	73.923	70.274	0.4	9.9	0.951	NA	NA	NA	NA	NA	NA	NA	NA	NA	NA	NA	2021-03-30 17:05:00	2021-03-30 17:00:00	2021-03-31	676	12	1
804	1_E0339	20.5	117	2021-03-30 17:43:00	82.287	79.909	0.4	10.3	0.971	NA	NA	NA	NA	NA	NA	NA	NA	NA	NA	NA	2021-03-30 17:27:00	2021-03-30 17:00:00	2021-03-31	698	12	1
805	1_E0339	20.5	117	2021-03-30 18:05:00	61.172	55.9035	0.3	10.6	0.914	NA	NA	NA	NA	NA	NA	NA	NA	NA	NA	NA	2021-03-30 17:49:00	2021-03-30 18:00:00	2021-03-31	720	13	1
806	1_E0339	20.5	117	2021-03-30 18:27:00	60.2905	50.5735	0.3	10.9	0.839	NA	NA	NA	NA	NA	NA	NA	NA	NA	NA	NA	2021-03-30 18:11:00	2021-03-30 18:00:00	2021-03-31	742	13	1
807	1_E0339	20.5	117	2021-03-30 18:51:00	75.0915	67.691	0.4	11.3	0.901	NA	NA	NA	NA	NA	NA	NA	NA	NA	NA	NA	2021-03-30 18:35:00	2021-03-30 18:00:00	2021-03-31	766	13	1
808	1_E0339	20.5	117	2021-03-30 19:13:00	73.759	69.7205	0.4	11.7	0.945	NA	NA	NA	NA	NA	NA	NA	NA	NA	NA	NA	2021-03-30 18:57:00	2021-03-30 19:00:00	2021-03-31	788	14	1
809	1_E0339	20.5	117	2021-03-30 19:35:00	64.5545	62.5455	0.3	12	0.969	NA	NA	NA	NA	NA	NA	NA	NA	NA	NA	NA	2021-03-30 19:19:00	2021-03-30 19:00:00	2021-03-31	810	14	1
810	1_E0339	20.5	117	2021-03-30 19:57:00	70.9915	67.0555	0.4	12.4	0.944	NA	NA	NA	NA	NA	NA	NA	NA	NA	NA	NA	2021-03-30 19:41:00	2021-03-30 19:00:00	2021-03-31	832	14	1
811	1_E0339	20.5	117	2021-03-30 20:21:00	77.9615	77.203	0.4	12.8	0.99	NA	NA	NA	NA	NA	NA	NA	NA	NA	NA	NA	2021-03-30 20:05:00	2021-03-30 20:00:00	2021-03-31	856	15	1
812	1_E0339	20.5	117	2021-03-30 20:43:00	85.075	85.9975	0.4	13.2	1.011	NA	NA	NA	NA	NA	NA	NA	NA	NA	NA	NA	2021-03-30 20:27:00	2021-03-30 20:00:00	2021-03-31	878	15	1
813	1_E0339	20.5	117	2021-03-30 21:05:00	79.4785	77.818	0.4	13.6	0.979	NA	NA	NA	NA	NA	NA	NA	NA	NA	NA	NA	2021-03-30 20:49:00	2021-03-30 21:00:00	2021-03-31	900	16	1
814	1_E0339	20.5	117	2021-03-30 21:27:00	80.5855	80.9955	0.4	14	1.005	NA	NA	NA	NA	NA	NA	NA	NA	NA	NA	NA	2021-03-30 21:11:00	2021-03-30 21:00:00	2021-03-31	922	16	1
815	1_E0339	20.5	117	2021-03-30 21:51:00	79.3555	80.5035	0.4	14.4	1.014	NA	NA	NA	NA	NA	NA	NA	NA	NA	NA	NA	2021-03-30 21:35:00	2021-03-30 21:00:00	2021-03-31	946	16	1
816	1_E0339	20.5	117	2021-03-30 22:13:00	83.599	85.69	0.4	14.8	1.025	NA	NA	NA	NA	NA	NA	NA	NA	NA	NA	NA	2021-03-30 21:57:00	2021-03-30 22:00:00	2021-03-31	968	17	1
817	1_E0339	20.5	117	2021-03-30 22:35:00	91.225	89.6465	0.5	15.3	0.983	NA	NA	NA	NA	NA	NA	NA	NA	NA	NA	NA	2021-03-30 22:19:00	2021-03-30 22:00:00	2021-03-31	990	17	1
818	1_E0339	20.5	117	2021-03-30 22:57:00	85.075	81.631	0.4	15.7	0.959	NA	NA	NA	NA	NA	NA	NA	NA	NA	NA	NA	2021-03-30 22:41:00	2021-03-30 22:00:00	2021-03-31	1012	17	1
819	1_E0339	20.5	117	2021-03-30 23:21:00	78.966	77.1825	0.4	16.1	0.978	NA	NA	NA	NA	NA	NA	NA	NA	NA	NA	NA	2021-03-30 23:05:00	2021-03-30 23:00:00	2021-03-31	1036	18	1
820	1_E0339	20.5	117	2021-03-30 23:43:00	82.164	80.032	0.4	16.5	0.974	NA	NA	NA	NA	NA	NA	NA	NA	NA	NA	NA	2021-03-30 23:27:00	2021-03-30 23:00:00	2021-03-31	1058	18	1
821	1_E0339	20.5	117	2021-03-31 00:05:00	82.2665	80.401	0.4	16.9	0.977	NA	NA	NA	NA	NA	NA	NA	NA	NA	NA	NA	2021-03-30 23:49:00	2021-03-31	2021-03-31	1080	19	1
822	1_E0339	20.5	117	2021-03-31 00:27:00	74.784	75.03	0.4	17.3	1.003	NA	NA	NA	NA	NA	NA	NA	NA	NA	NA	NA	2021-03-31 00:11:00	2021-03-31	2021-03-31	1102	19	1
823	1_E0339	20.5	117	2021-03-31 00:51:00	61.1105	58.6095	0.3	17.6	0.959	NA	NA	NA	NA	NA	NA	NA	NA	NA	NA	NA	2021-03-31 00:35:00	2021-03-31	2021-03-31	1126	19	1
824	1_E0339	20.5	117	2021-03-31 01:13:00	71.7705	71.4015	0.4	18	0.995	NA	NA	NA	NA	NA	NA	NA	NA	NA	NA	NA	2021-03-31 00:57:00	2021-03-31 01:00:00	2021-03-31	1148	20	1
825	1_E0339	20.5	117	2021-03-31 01:35:00	77.08	74.7635	0.4	18.4	0.97	NA	NA	NA	NA	NA	NA	NA	NA	NA	NA	NA	2021-03-31 01:19:00	2021-03-31 01:00:00	2021-03-31	1170	20	1
826	1_E0339	20.5	117	2021-03-31 01:57:00	84.3165	80.6265	0.4	18.8	0.956	NA	NA	NA	NA	NA	NA	NA	NA	NA	NA	NA	2021-03-31 01:41:00	2021-03-31 01:00:00	2021-03-31	1192	20	1
827	1_E0339	20.5	117	2021-03-31 02:21:00	78.966	73.554	0.4	19.2	0.932	NA	NA	NA	NA	NA	NA	NA	NA	NA	NA	NA	2021-03-31 02:05:00	2021-03-31 02:00:00	2021-03-31	1216	21	1
828	1_E0339	20.5	117	2021-03-31 02:43:00	77.5515	73.3695	0.4	19.6	0.946	NA	NA	NA	NA	NA	NA	NA	NA	NA	NA	NA	2021-03-31 02:27:00	2021-03-31 02:00:00	2021-03-31	1238	21	1
829	1_E0339	20.5	117	2021-03-31 03:05:00	75.522	73.1645	0.4	20	0.969	NA	NA	NA	NA	NA	NA	NA	NA	NA	NA	NA	2021-03-31 02:49:00	2021-03-31 03:00:00	2021-03-31	1260	22	1
830	1_E0339	20.5	117	2021-03-31 03:27:00	61.8895	61.172	0.3	20.3	0.989	NA	NA	NA	NA	NA	NA	NA	NA	NA	NA	NA	2021-03-31 03:11:00	2021-03-31 03:00:00	2021-03-31	1282	22	1
831	1_E0339	20.5	117	2021-03-31 03:51:00	84.952	77.6745	0.4	20.7	0.914	NA	NA	NA	NA	NA	NA	NA	NA	NA	NA	NA	2021-03-31 03:35:00	2021-03-31 03:00:00	2021-03-31	1306	22	1
832	1_E0339	20.5	117	2021-03-31 04:13:00	85.772	75.2555	0.4	21.1	0.877	NA	NA	NA	NA	NA	NA	NA	NA	NA	NA	NA	2021-03-31 03:57:00	2021-03-31 04:00:00	2021-03-31	1328	23	1
833	1_E0339	20.5	117	2021-03-31 04:35:00	82.369	73.9025	0.4	21.5	0.897	NA	NA	NA	NA	NA	NA	NA	NA	NA	NA	NA	2021-03-31 04:19:00	2021-03-31 04:00:00	2021-03-31	1350	23	1
834	1_E0339	20.5	117	2021-03-31 04:57:00	73.39	71.2375	0.4	21.9	0.971	NA	NA	NA	NA	NA	NA	NA	NA	NA	NA	NA	2021-03-31 04:41:00	2021-03-31 04:00:00	2021-03-31	1372	23	1
835	1_E0339	20.5	117	2021-03-31 05:21:00	65.846	58.0355	0.3	22.2	0.881	NA	NA	NA	NA	NA	NA	NA	NA	NA	NA	NA	2021-03-31 05:05:00	2021-03-31 05:00:00	2021-03-31	1396	24	1
836	1_E0339	20.5	117	2021-03-31 05:43:00	70.8685	61.91	0.3	22.5	0.874	NA	NA	NA	NA	NA	NA	NA	NA	NA	NA	NA	2021-03-31 05:27:00	2021-03-31 05:00:00	2021-03-31	1418	24	1
837	1_E0339	20.5	117	2021-03-31 06:05:00	65.313	58.4865	0.3	22.8	0.895	NA	NA	NA	NA	NA	NA	NA	NA	NA	NA	NA	2021-03-31 05:49:00	2021-03-31 06:00:00	2021-04-01	1440	25	2
838	1_E0339	20.5	117	2021-03-31 06:27:00	66.215	60.106	0.3	23.1	0.908	NA	NA	NA	NA	NA	NA	NA	NA	NA	NA	NA	2021-03-31 06:11:00	2021-03-31 06:00:00	2021-04-01	1462	25	2
839	1_E0339	20.5	117	2021-03-31 06:51:00	80.8725	77.3055	0.4	23.5	0.956	NA	NA	NA	NA	NA	NA	NA	NA	NA	NA	NA	2021-03-31 06:35:00	2021-03-31 06:00:00	2021-04-01	1486	25	2
840	1_E0339	20.5	117	2021-03-31 07:13:00	69.126	63.673	0.3	23.8	0.921	NA	NA	NA	NA	NA	NA	NA	NA	NA	NA	NA	2021-03-31 06:57:00	2021-03-31 07:00:00	2021-04-01	1508	26	2
841	1_E0339	20.5	117	2021-03-31 07:35:00	55.391	49.3845	0.3	24.1	0.892	NA	NA	NA	NA	NA	NA	NA	NA	NA	NA	NA	2021-03-31 07:19:00	2021-03-31 07:00:00	2021-04-01	1530	26	2
842	1_E0339	20.5	117	2021-03-31 07:57:00	68.798	63.632	0.3	24.4	0.925	NA	NA	NA	NA	NA	NA	NA	NA	NA	NA	NA	2021-03-31 07:41:00	2021-03-31 07:00:00	2021-04-01	1552	26	2
843	1_E0339	20.5	117	2021-03-31 08:21:00	81.59	73.267	0.4	24.8	0.898	NA	NA	NA	NA	NA	NA	NA	NA	NA	NA	NA	2021-03-31 08:05:00	2021-03-31 08:00:00	2021-04-01	1576	27	2
844	1_E0339	20.5	117	2021-03-31 08:43:00	59.4705	54.3455	0.3	25.1	0.914	NA	NA	NA	NA	NA	NA	NA	NA	NA	NA	NA	2021-03-31 08:27:00	2021-03-31 08:00:00	2021-04-01	1598	27	2
845	1_E0339	20.5	117	2021-03-31 09:05:00	57.318	48.626	0.3	25.4	0.848	NA	NA	NA	NA	NA	NA	NA	NA	NA	NA	NA	2021-03-31 08:49:00	2021-03-31 09:00:00	2021-04-01	1620	28	2
846	1_E0339	20.5	117	2021-03-31 09:27:00	53.6485	45.4075	0.3	25.7	0.847	NA	NA	NA	NA	NA	NA	NA	NA	NA	NA	NA	2021-03-31 09:11:00	2021-03-31 09:00:00	2021-04-01	1642	28	2
847	1_E0339	20.5	117	2021-03-31 09:51:00	72.037	65.395	0.4	26.1	0.908	NA	NA	NA	NA	NA	NA	NA	NA	NA	NA	NA	2021-03-31 09:35:00	2021-03-31 09:00:00	2021-04-01	1666	28	2
848	1_E0339	20.5	117	2021-03-31 10:13:00	61.623	55.76	0.3	26.4	0.905	NA	NA	NA	NA	NA	NA	NA	NA	NA	NA	NA	2021-03-31 09:57:00	2021-03-31 10:00:00	2021-04-01	1688	29	2
849	1_E0339	20.5	117	2021-03-31 10:35:00	54.5915	46.084	0.3	26.7	0.844	NA	NA	NA	NA	NA	NA	NA	NA	NA	NA	NA	2021-03-31 10:19:00	2021-03-31 10:00:00	2021-04-01	1710	29	2
850	1_E0339	20.5	117	2021-03-31 10:57:00	56.006	51.5575	0.3	27	0.921	NA	NA	NA	NA	NA	NA	NA	NA	NA	NA	NA	2021-03-31 10:41:00	2021-03-31 10:00:00	2021-04-01	1732	29	2
851	1_E0339	20.5	117	2021-03-31 11:21:00	66.666	63.263	0.3	27.3	0.949	NA	NA	NA	NA	NA	NA	NA	NA	NA	NA	NA	2021-03-31 11:05:00	2021-03-31 11:00:00	2021-04-01	1756	30	2
852	1_E0339	20.5	117	2021-03-31 11:43:00	53.4435	48.1135	0.3	27.6	0.9	NA	NA	NA	NA	NA	NA	NA	NA	NA	NA	NA	2021-03-31 11:27:00	2021-03-31 11:00:00	2021-04-01	1778	30	2
853	1_E0339	20.5	117	2021-03-31 12:05:00	54.2225	47.1295	0.3	27.9	0.869	NA	NA	NA	NA	NA	NA	NA	NA	NA	NA	NA	2021-03-31 11:49:00	2021-03-31 12:00:00	2021-04-01	1800	31	2
854	1_E0339	20.5	117	2021-03-31 12:27:00	63.0785	55.0015	0.3	28.2	0.872	NA	NA	NA	NA	NA	NA	NA	NA	NA	NA	NA	2021-03-31 12:11:00	2021-03-31 12:00:00	2021-04-01	1822	31	2
855	1_E0339	20.5	117	2021-03-31 12:51:00	56.252	53.587	0.3	28.5	0.953	NA	NA	NA	NA	NA	NA	NA	NA	NA	NA	NA	2021-03-31 12:35:00	2021-03-31 12:00:00	2021-04-01	1846	31	2
856	1_E0339	20.5	117	2021-03-31 13:13:00	50.061	47.9905	0.3	28.8	0.958	NA	NA	NA	NA	NA	NA	NA	NA	NA	NA	NA	2021-03-31 12:57:00	2021-03-31 13:00:00	2021-04-01	1868	32	2
857	1_E0339	20.5	117	2021-03-31 13:35:00	74.5995	66.051	0.4	29.2	0.885	NA	NA	NA	NA	NA	NA	NA	NA	NA	NA	NA	2021-03-31 13:19:00	2021-03-31 13:00:00	2021-04-01	1890	32	2
858	1_E0339	20.5	117	2021-03-31 13:57:00	57.482	53.997	0.3	29.5	0.94	NA	NA	NA	NA	NA	NA	NA	NA	NA	NA	NA	2021-03-31 13:41:00	2021-03-31 13:00:00	2021-04-01	1912	32	2
859	1_E0339	20.5	117	2021-03-31 14:21:00	53.4025	48.257	0.3	29.8	0.904	NA	NA	NA	NA	NA	NA	NA	NA	NA	NA	NA	2021-03-31 14:05:00	2021-03-31 14:00:00	2021-04-01	1936	33	2
860	1_E0339	20.5	117	2021-03-31 14:43:00	54.7555	48.1545	0.3	30.1	0.88	NA	NA	NA	NA	NA	NA	NA	NA	NA	NA	NA	2021-03-31 14:27:00	2021-03-31 14:00:00	2021-04-01	1958	33	2
861	1_E0339	20.5	117	2021-03-31 15:05:00	73.0005	65.6	0.4	30.5	0.899	NA	NA	NA	NA	NA	NA	NA	NA	NA	NA	NA	2021-03-31 14:49:00	2021-03-31 15:00:00	2021-04-01	1980	34	2
862	1_E0339	20.5	117	2021-03-31 15:27:00	54.161	49.0155	0.3	30.8	0.905	NA	NA	NA	NA	NA	NA	NA	NA	NA	NA	NA	2021-03-31 15:11:00	2021-03-31 15:00:00	2021-04-01	2002	34	2
863	1_E0339	20.5	117	2021-03-31 15:51:00	53.013	45.3255	0.3	31.1	0.855	NA	NA	NA	NA	NA	NA	NA	NA	NA	NA	NA	2021-03-31 15:35:00	2021-03-31 15:00:00	2021-04-01	2026	34	2
864	1_E0339	20.5	117	2021-03-31 16:13:00	60.3315	49.3435	0.3	31.4	0.818	NA	NA	NA	NA	NA	NA	NA	NA	NA	NA	NA	2021-03-31 15:57:00	2021-03-31 16:00:00	2021-04-01	2048	35	2
865	1_E0339	20.5	117	2021-03-31 16:35:00	72.8775	68.0395	0.4	31.8	0.934	NA	NA	NA	NA	NA	NA	NA	NA	NA	NA	NA	2021-03-31 16:19:00	2021-03-31 16:00:00	2021-04-01	2070	35	2
866	1_E0339	20.5	117	2021-03-31 16:57:00	64.0215	64.206	0.3	32.1	1.003	NA	NA	NA	NA	NA	NA	NA	NA	NA	NA	NA	2021-03-31 16:41:00	2021-03-31 16:00:00	2021-04-01	2092	35	2
867	1_E0339	20.5	117	2021-03-31 17:21:00	55.719	53.0335	0.3	32.4	0.952	NA	NA	NA	NA	NA	NA	NA	NA	NA	NA	NA	2021-03-31 17:05:00	2021-03-31 17:00:00	2021-04-01	2116	36	2
868	1_E0339	20.5	117	2021-03-31 17:43:00	62.238	59.3885	0.3	32.7	0.954	NA	NA	NA	NA	NA	NA	NA	NA	NA	NA	NA	2021-03-31 17:27:00	2021-03-31 17:00:00	2021-04-01	2138	36	2
869	1_E0339	20.5	117	2021-03-31 18:05:00	75.481	73.8615	0.4	33.1	0.979	NA	NA	NA	NA	NA	NA	NA	NA	NA	NA	NA	2021-03-31 17:49:00	2021-03-31 18:00:00	2021-04-01	2160	37	2
870	1_E0339	20.5	117	2021-03-31 18:27:00	65.764	65.149	0.3	33.4	0.99	NA	NA	NA	NA	NA	NA	NA	NA	NA	NA	NA	2021-03-31 18:11:00	2021-03-31 18:00:00	2021-04-01	2182	37	2
871	1_E0339	20.5	117	2021-03-31 18:51:00	59.245	56.785	0.3	33.7	0.958	NA	NA	NA	NA	NA	NA	NA	NA	NA	NA	NA	2021-03-31 18:35:00	2021-03-31 18:00:00	2021-04-01	2206	37	2
872	1_E0339	20.5	117	2021-03-31 19:13:00	80.36	80.073	0.4	34.1	0.996	NA	NA	NA	NA	NA	NA	NA	NA	NA	NA	NA	2021-03-31 18:57:00	2021-03-31 19:00:00	2021-04-01	2228	38	2
873	1_E0339	20.5	117	2021-03-31 19:35:00	74.7225	80.36	0.4	34.5	1.076	NA	NA	NA	NA	NA	NA	NA	NA	NA	NA	NA	2021-03-31 19:19:00	2021-03-31 19:00:00	2021-04-01	2250	38	2
874	1_E0339	20.5	117	2021-03-31 19:57:00	63.9395	66.42	0.3	34.8	1.039	NA	NA	NA	NA	NA	NA	NA	NA	NA	NA	NA	2021-03-31 19:41:00	2021-03-31 19:00:00	2021-04-01	2272	38	2
875	1_E0339	20.5	117	2021-03-31 20:21:00	68.06	71.709	0.3	35.1	1.054	NA	NA	NA	NA	NA	NA	NA	NA	NA	NA	NA	2021-03-31 20:05:00	2021-03-31 20:00:00	2021-04-01	2296	39	2
876	1_E0339	20.5	117	2021-03-31 20:43:00	80.811	84.3985	0.4	35.5	1.045	NA	NA	NA	NA	NA	NA	NA	NA	NA	NA	NA	2021-03-31 20:27:00	2021-03-31 20:00:00	2021-04-01	2318	39	2
877	1_E0339	20.5	117	2021-03-31 21:05:00	81.7335	84.7265	0.4	35.9	1.037	NA	NA	NA	NA	NA	NA	NA	NA	NA	NA	NA	2021-03-31 20:49:00	2021-03-31 21:00:00	2021-04-01	2340	40	2
878	1_E0339	20.5	117	2021-03-31 21:27:00	85.075	88.2525	0.4	36.3	1.037	NA	NA	NA	NA	NA	NA	NA	NA	NA	NA	NA	2021-03-31 21:11:00	2021-03-31 21:00:00	2021-04-01	2362	40	2
879	1_E0339	20.5	117	2021-03-31 21:51:00	88.109	90.897	0.4	36.7	1.032	NA	NA	NA	NA	NA	NA	NA	NA	NA	NA	NA	2021-03-31 21:35:00	2021-03-31 21:00:00	2021-04-01	2386	40	2
880	1_E0339	20.5	117	2021-03-31 22:13:00	83.6605	87.248	0.4	37.1	1.043	NA	NA	NA	NA	NA	NA	NA	NA	NA	NA	NA	2021-03-31 21:57:00	2021-03-31 22:00:00	2021-04-01	2408	41	2
881	1_E0339	20.5	117	2021-03-31 22:35:00	66.912	70.397	0.3	37.4	1.052	NA	NA	NA	NA	NA	NA	NA	NA	NA	NA	NA	2021-03-31 22:19:00	2021-03-31 22:00:00	2021-04-01	2430	41	2
882	1_E0339	20.5	117	2021-03-31 22:57:00	80.319	83.9885	0.4	37.8	1.046	NA	NA	NA	NA	NA	NA	NA	NA	NA	NA	NA	2021-03-31 22:41:00	2021-03-31 22:00:00	2021-04-01	2452	41	2
883	1_E0339	20.5	117	2021-03-31 23:21:00	85.5055	88.683	0.4	38.2	1.037	NA	NA	NA	NA	NA	NA	NA	NA	NA	NA	NA	2021-03-31 23:05:00	2021-03-31 23:00:00	2021-04-01	2476	42	2
884	1_E0339	20.5	117	2021-03-31 23:43:00	83.189	87.576	0.4	38.6	1.053	NA	NA	NA	NA	NA	NA	NA	NA	NA	NA	NA	2021-03-31 23:27:00	2021-03-31 23:00:00	2021-04-01	2498	42	2
885	1_E0339	20.5	117	2021-04-01 00:05:00	82.6765	86.879	0.4	39	1.051	NA	NA	NA	NA	NA	NA	NA	NA	NA	NA	NA	2021-03-31 23:49:00	2021-04-01	2021-04-01	2520	43	2
886	1_E0339	20.5	117	2021-04-01 00:27:00	76.424	79.909	0.4	39.4	1.046	NA	NA	NA	NA	NA	NA	NA	NA	NA	NA	NA	2021-04-01 00:11:00	2021-04-01	2021-04-01	2542	43	2
887	1_E0339	20.5	117	2021-04-01 00:51:00	58.835	62.3405	0.3	39.7	1.06	NA	NA	NA	NA	NA	NA	NA	NA	NA	NA	NA	2021-04-01 00:35:00	2021-04-01	2021-04-01	2566	43	2
888	1_E0339	20.5	117	2021-04-01 01:13:00	55.8625	57.933	0.3	40	1.037	NA	NA	NA	NA	NA	NA	NA	NA	NA	NA	NA	2021-04-01 00:57:00	2021-04-01 01:00:00	2021-04-01	2588	44	2
889	1_E0339	20.5	117	2021-04-01 01:35:00	55.801	58.425	0.3	40.3	1.047	NA	NA	NA	NA	NA	NA	NA	NA	NA	NA	NA	2021-04-01 01:19:00	2021-04-01 01:00:00	2021-04-01	2610	44	2
890	1_E0339	20.5	117	2021-04-01 01:57:00	81.262	82.164	0.4	40.7	1.011	NA	NA	NA	NA	NA	NA	NA	NA	NA	NA	NA	2021-04-01 01:41:00	2021-04-01 01:00:00	2021-04-01	2632	44	2
891	1_E0339	20.5	117	2021-04-01 02:21:00	83.804	87.3505	0.4	41.1	1.042	NA	NA	NA	NA	NA	NA	NA	NA	NA	NA	NA	2021-04-01 02:05:00	2021-04-01 02:00:00	2021-04-01	2656	45	2
892	1_E0339	20.5	117	2021-04-01 02:43:00	71.6065	74.62	0.4	41.5	1.042	NA	NA	NA	NA	NA	NA	NA	NA	NA	NA	NA	2021-04-01 02:27:00	2021-04-01 02:00:00	2021-04-01	2678	45	2
893	1_E0339	20.5	117	2021-04-01 03:05:00	62.689	64.534	0.3	41.8	1.029	NA	NA	NA	NA	NA	NA	NA	NA	NA	NA	NA	2021-04-01 02:49:00	2021-04-01 03:00:00	2021-04-01	2700	46	2
894	1_E0339	20.5	117	2021-04-01 03:27:00	56.5595	56.867	0.3	42.1	1.005	NA	NA	NA	NA	NA	NA	NA	NA	NA	NA	NA	2021-04-01 03:11:00	2021-04-01 03:00:00	2021-04-01	2722	46	2
895	1_E0339	20.5	117	2021-04-01 03:51:00	56.621	55.432	0.3	42.4	0.979	NA	NA	NA	NA	NA	NA	NA	NA	NA	NA	NA	2021-04-01 03:35:00	2021-04-01 03:00:00	2021-04-01	2746	46	2
896	1_E0339	20.5	117	2021-04-01 04:13:00	61.1105	58.056	0.3	42.7	0.95	NA	NA	NA	NA	NA	NA	NA	NA	NA	NA	NA	2021-04-01 03:57:00	2021-04-01 04:00:00	2021-04-01	2768	47	2
897	1_E0339	20.5	117	2021-04-01 04:35:00	80.319	76.2805	0.4	43.1	0.95	NA	NA	NA	NA	NA	NA	NA	NA	NA	NA	NA	2021-04-01 04:19:00	2021-04-01 04:00:00	2021-04-01	2790	47	2
898	1_E0339	20.5	117	2021-04-01 04:57:00	79.212	78.802	0.4	43.5	0.995	NA	NA	NA	NA	NA	NA	NA	NA	NA	NA	NA	2021-04-01 04:41:00	2021-04-01 04:00:00	2021-04-01	2812	47	2
899	1_E0339	20.5	117	2021-04-01 05:21:00	64.001	64.5955	0.3	43.8	1.01	NA	NA	NA	NA	NA	NA	NA	NA	NA	NA	NA	2021-04-01 05:05:00	2021-04-01 05:00:00	2021-04-01	2836	48	2
900	1_E0339	20.5	117	2021-04-01 05:43:00	57.687	57.933	0.3	44.1	1.004	NA	NA	NA	NA	NA	NA	NA	NA	NA	NA	NA	2021-04-01 05:27:00	2021-04-01 05:00:00	2021-04-01	2858	48	2
901	1_E0340	21.2	108	2021-03-30 05:59:00	74.5392	74.2848	0.4	0	0.997	NA	NA	NA	NA	NA	NA	NA	NA	NA	NA	NA	2021-03-30 05:49:00	2021-03-30 05:00:00	2021-03-30	0	0	0
902	1_E0340	21.2	108	2021-03-30 06:21:00	68.8152	69.3452	0.3	0.3	1.008	NA	NA	NA	NA	NA	NA	NA	NA	NA	NA	NA	2021-03-30 06:11:00	2021-03-30 06:00:00	2021-03-31	22	1	1
903	1_E0340	21.2	108	2021-03-30 06:43:00	63.2184	61.6072	0.3	0.6	0.975	NA	NA	NA	NA	NA	NA	NA	NA	NA	NA	NA	2021-03-30 06:33:00	2021-03-30 06:00:00	2021-03-31	44	1	1
904	1_E0340	21.2	108	2021-03-30 07:07:00	63.3032	62.1584	0.3	0.9	0.982	NA	NA	NA	NA	NA	NA	NA	NA	NA	NA	NA	2021-03-30 06:57:00	2021-03-30 07:00:00	2021-03-31	68	2	1
905	1_E0340	21.2	108	2021-03-30 07:29:00	70.5112	68.476	0.4	1.3	0.971	NA	NA	NA	NA	NA	NA	NA	NA	NA	NA	NA	2021-03-30 07:19:00	2021-03-30 07:00:00	2021-03-31	90	2	1
906	1_E0340	21.2	108	2021-03-30 07:51:00	74.9632	72.3556	0.4	1.7	0.965	NA	NA	NA	NA	NA	NA	NA	NA	NA	NA	NA	2021-03-30 07:41:00	2021-03-30 07:00:00	2021-03-31	112	2	1
907	1_E0340	21.2	108	2021-03-30 08:13:00	72.3132	70.8292	0.4	2.1	0.98	NA	NA	NA	NA	NA	NA	NA	NA	NA	NA	NA	2021-03-30 08:03:00	2021-03-30 08:00:00	2021-03-31	134	3	1
908	1_E0340	21.2	108	2021-03-30 08:37:00	53.9964	51.9824	0.3	2.4	0.962	NA	NA	NA	NA	NA	NA	NA	NA	NA	NA	NA	2021-03-30 08:27:00	2021-03-30 08:00:00	2021-03-31	158	3	1
909	1_E0340	21.2	108	2021-03-30 08:59:00	59.7628	56.6252	0.3	2.7	0.947	NA	NA	NA	NA	NA	NA	NA	NA	NA	NA	NA	2021-03-30 08:49:00	2021-03-30 08:00:00	2021-03-31	180	3	1
910	1_E0340	21.2	108	2021-03-30 09:21:00	58.6392	54.5264	0.3	3	0.93	NA	NA	NA	NA	NA	NA	NA	NA	NA	NA	NA	2021-03-30 09:11:00	2021-03-30 09:00:00	2021-03-31	202	4	1
911	1_E0340	21.2	108	2021-03-30 09:43:00	72.2284	70.9564	0.4	3.4	0.982	NA	NA	NA	NA	NA	NA	NA	NA	NA	NA	NA	2021-03-30 09:33:00	2021-03-30 09:00:00	2021-03-31	224	4	1
912	1_E0340	21.2	108	2021-03-30 10:07:00	65.2112	63.3032	0.3	3.7	0.971	NA	NA	NA	NA	NA	NA	NA	NA	NA	NA	NA	2021-03-30 09:57:00	2021-03-30 10:00:00	2021-03-31	248	5	1
913	1_E0340	21.2	108	2021-03-30 10:29:00	57.9396	54.2296	0.3	4	0.936	NA	NA	NA	NA	NA	NA	NA	NA	NA	NA	NA	2021-03-30 10:19:00	2021-03-30 10:00:00	2021-03-31	270	5	1
914	1_E0340	21.2	108	2021-03-30 10:51:00	55.65	51.6008	0.3	4.3	0.927	NA	NA	NA	NA	NA	NA	NA	NA	NA	NA	NA	2021-03-30 10:41:00	2021-03-30 10:00:00	2021-03-31	292	5	1
915	1_E0340	21.2	108	2021-03-30 11:13:00	52.682	49.6504	0.3	4.6	0.942	NA	NA	NA	NA	NA	NA	NA	NA	NA	NA	NA	2021-03-30 11:03:00	2021-03-30 11:00:00	2021-03-31	314	6	1
916	1_E0340	21.2	108	2021-03-30 11:37:00	75.1328	70.4264	0.4	5	0.937	NA	NA	NA	NA	NA	NA	NA	NA	NA	NA	NA	2021-03-30 11:27:00	2021-03-30 11:00:00	2021-03-31	338	6	1
917	1_E0340	21.2	108	2021-03-30 11:59:00	73.2248	69.0484	0.4	5.4	0.943	NA	NA	NA	NA	NA	NA	NA	NA	NA	NA	NA	2021-03-30 11:49:00	2021-03-30 11:00:00	2021-03-31	360	6	1
918	1_E0340	21.2	108	2021-03-30 12:21:00	60.1232	56.7736	0.3	5.7	0.944	NA	NA	NA	NA	NA	NA	NA	NA	NA	NA	NA	2021-03-30 12:11:00	2021-03-30 12:00:00	2021-03-31	382	7	1
919	1_E0340	21.2	108	2021-03-30 12:43:00	55.65	50.4348	0.3	6	0.906	NA	NA	NA	NA	NA	NA	NA	NA	NA	NA	NA	2021-03-30 12:33:00	2021-03-30 12:00:00	2021-03-31	404	7	1
920	1_E0340	21.2	108	2021-03-30 13:07:00	65.6352	62.2008	0.3	6.3	0.948	NA	NA	NA	NA	NA	NA	NA	NA	NA	NA	NA	2021-03-30 12:57:00	2021-03-30 13:00:00	2021-03-31	428	8	1
921	1_E0340	21.2	108	2021-03-30 13:29:00	59.6356	55.7136	0.3	6.6	0.934	NA	NA	NA	NA	NA	NA	NA	NA	NA	NA	NA	2021-03-30 13:19:00	2021-03-30 13:00:00	2021-03-31	450	8	1
922	1_E0340	21.2	108	2021-03-30 13:51:00	49.7988	47.2336	0.2	6.8	0.949	NA	NA	NA	NA	NA	NA	NA	NA	NA	NA	NA	2021-03-30 13:41:00	2021-03-30 13:00:00	2021-03-31	472	8	1
923	1_E0340	21.2	108	2021-03-30 14:13:00	61.9888	57.982	0.3	7.1	0.935	NA	NA	NA	NA	NA	NA	NA	NA	NA	NA	NA	2021-03-30 14:03:00	2021-03-30 14:00:00	2021-03-31	494	9	1
924	1_E0340	21.2	108	2021-03-30 14:37:00	71.1048	67.6492	0.4	7.5	0.951	NA	NA	NA	NA	NA	NA	NA	NA	NA	NA	NA	2021-03-30 14:27:00	2021-03-30 14:00:00	2021-03-31	518	9	1
925	1_E0340	21.2	108	2021-03-30 14:59:00	66.8224	62.4128	0.3	7.8	0.934	NA	NA	NA	NA	NA	NA	NA	NA	NA	NA	NA	2021-03-30 14:49:00	2021-03-30 14:00:00	2021-03-31	540	9	1
926	1_E0340	21.2	108	2021-03-30 15:21:00	66.144	60.6532	0.3	8.1	0.917	NA	NA	NA	NA	NA	NA	NA	NA	NA	NA	NA	2021-03-30 15:11:00	2021-03-30 15:00:00	2021-03-31	562	10	1
927	1_E0340	21.2	108	2021-03-30 15:43:00	56.392	51.0708	0.3	8.4	0.906	NA	NA	NA	NA	NA	NA	NA	NA	NA	NA	NA	2021-03-30 15:33:00	2021-03-30 15:00:00	2021-03-31	584	10	1
928	1_E0340	21.2	108	2021-03-30 16:07:00	68.4972	65.6564	0.3	8.7	0.959	NA	NA	NA	NA	NA	NA	NA	NA	NA	NA	NA	2021-03-30 15:57:00	2021-03-30 16:00:00	2021-03-31	608	11	1
929	1_E0340	21.2	108	2021-03-30 16:29:00	54.4416	52.0248	0.3	9	0.956	NA	NA	NA	NA	NA	NA	NA	NA	NA	NA	NA	2021-03-30 16:19:00	2021-03-30 16:00:00	2021-03-31	630	11	1
930	1_E0340	21.2	108	2021-03-30 16:51:00	53.2332	47.276	0.3	9.3	0.888	NA	NA	NA	NA	NA	NA	NA	NA	NA	NA	NA	2021-03-30 16:41:00	2021-03-30 16:00:00	2021-03-31	652	11	1
931	1_E0340	21.2	108	2021-03-30 17:13:00	70.0872	67.9036	0.4	9.7	0.969	NA	NA	NA	NA	NA	NA	NA	NA	NA	NA	NA	2021-03-30 17:03:00	2021-03-30 17:00:00	2021-03-31	674	12	1
932	1_E0340	21.2	108	2021-03-30 17:37:00	58.6604	57.0916	0.3	10	0.973	NA	NA	NA	NA	NA	NA	NA	NA	NA	NA	NA	2021-03-30 17:27:00	2021-03-30 17:00:00	2021-03-31	698	12	1
933	1_E0340	21.2	108	2021-03-30 17:59:00	62.2008	60.0596	0.3	10.3	0.966	NA	NA	NA	NA	NA	NA	NA	NA	NA	NA	NA	2021-03-30 17:49:00	2021-03-30 17:00:00	2021-03-31	720	12	1
934	1_E0340	21.2	108	2021-03-30 18:21:00	63.1548	58.5968	0.3	10.6	0.928	NA	NA	NA	NA	NA	NA	NA	NA	NA	NA	NA	2021-03-30 18:11:00	2021-03-30 18:00:00	2021-03-31	742	13	1
935	1_E0340	21.2	108	2021-03-30 18:43:00	68.1156	66.5256	0.3	10.9	0.976	NA	NA	NA	NA	NA	NA	NA	NA	NA	NA	NA	2021-03-30 18:33:00	2021-03-30 18:00:00	2021-03-31	764	13	1
936	1_E0340	21.2	108	2021-03-30 19:07:00	60.0808	57.7276	0.3	11.2	0.961	NA	NA	NA	NA	NA	NA	NA	NA	NA	NA	NA	2021-03-30 18:57:00	2021-03-30 19:00:00	2021-03-31	788	14	1
937	1_E0340	21.2	108	2021-03-30 19:29:00	78.228	77.2316	0.4	11.6	0.987	NA	NA	NA	NA	NA	NA	NA	NA	NA	NA	NA	2021-03-30 19:19:00	2021-03-30 19:00:00	2021-03-31	810	14	1
938	1_E0340	21.2	108	2021-03-30 19:51:00	68.4124	66.0804	0.3	11.9	0.966	NA	NA	NA	NA	NA	NA	NA	NA	NA	NA	NA	2021-03-30 19:41:00	2021-03-30 19:00:00	2021-03-31	832	14	1
939	1_E0340	21.2	108	2021-03-30 20:13:00	83.5704	81.62	0.4	12.3	0.977	NA	NA	NA	NA	NA	NA	NA	NA	NA	NA	NA	2021-03-30 20:03:00	2021-03-30 20:00:00	2021-03-31	854	15	1
940	1_E0340	21.2	108	2021-03-30 20:37:00	83.3584	81.5564	0.4	12.7	0.978	NA	NA	NA	NA	NA	NA	NA	NA	NA	NA	NA	2021-03-30 20:27:00	2021-03-30 20:00:00	2021-03-31	878	15	1
941	1_E0340	21.2	108	2021-03-30 20:59:00	67.0768	65.4444	0.3	13	0.976	NA	NA	NA	NA	NA	NA	NA	NA	NA	NA	NA	2021-03-30 20:49:00	2021-03-30 20:00:00	2021-03-31	900	15	1
942	1_E0340	21.2	108	2021-03-30 21:21:00	84.7788	83.7188	0.4	13.4	0.987	NA	NA	NA	NA	NA	NA	NA	NA	NA	NA	NA	2021-03-30 21:11:00	2021-03-30 21:00:00	2021-03-31	922	16	1
943	1_E0340	21.2	108	2021-03-30 21:43:00	85.5844	83.104	0.4	13.8	0.971	NA	NA	NA	NA	NA	NA	NA	NA	NA	NA	NA	2021-03-30 21:33:00	2021-03-30 21:00:00	2021-03-31	944	16	1
944	1_E0340	21.2	108	2021-03-30 22:07:00	84.7364	86.7928	0.4	14.2	1.024	NA	NA	NA	NA	NA	NA	NA	NA	NA	NA	NA	2021-03-30 21:57:00	2021-03-30 22:00:00	2021-03-31	968	17	1
945	1_E0340	21.2	108	2021-03-30 22:29:00	89.8032	86.6656	0.4	14.6	0.965	NA	NA	NA	NA	NA	NA	NA	NA	NA	NA	NA	2021-03-30 22:19:00	2021-03-30 22:00:00	2021-03-31	990	17	1
946	1_E0340	21.2	108	2021-03-30 22:51:00	90.0576	87.4924	0.5	15.1	0.972	NA	NA	NA	NA	NA	NA	NA	NA	NA	NA	NA	2021-03-30 22:41:00	2021-03-30 22:00:00	2021-03-31	1012	17	1
947	1_E0340	21.2	108	2021-03-30 23:13:00	85.4572	84.4396	0.4	15.5	0.988	NA	NA	NA	NA	NA	NA	NA	NA	NA	NA	NA	2021-03-30 23:03:00	2021-03-30 23:00:00	2021-03-31	1034	18	1
948	1_E0340	21.2	108	2021-03-30 23:37:00	85.4148	83.2736	0.4	15.9	0.975	NA	NA	NA	NA	NA	NA	NA	NA	NA	NA	NA	2021-03-30 23:27:00	2021-03-30 23:00:00	2021-03-31	1058	18	1
949	1_E0340	21.2	108	2021-03-30 23:59:00	87.2168	85.3724	0.4	16.3	0.979	NA	NA	NA	NA	NA	NA	NA	NA	NA	NA	NA	2021-03-30 23:49:00	2021-03-30 23:00:00	2021-03-31	1080	18	1
950	1_E0340	21.2	108	2021-03-31 00:21:00	85.9236	83.7824	0.4	16.7	0.975	NA	NA	NA	NA	NA	NA	NA	NA	NA	NA	NA	2021-03-31 00:11:00	2021-03-31	2021-03-31	1102	19	1
951	1_E0340	21.2	108	2021-03-31 00:43:00	82.8708	82.998	0.4	17.1	1.002	NA	NA	NA	NA	NA	NA	NA	NA	NA	NA	NA	2021-03-31 00:33:00	2021-03-31	2021-03-31	1124	19	1
952	1_E0340	21.2	108	2021-03-31 01:07:00	83.4008	82.5528	0.4	17.5	0.99	NA	NA	NA	NA	NA	NA	NA	NA	NA	NA	NA	2021-03-31 00:57:00	2021-03-31 01:00:00	2021-03-31	1148	20	1
953	1_E0340	21.2	108	2021-03-31 01:29:00	80.4116	81.196	0.4	17.9	1.01	NA	NA	NA	NA	NA	NA	NA	NA	NA	NA	NA	2021-03-31 01:19:00	2021-03-31 01:00:00	2021-03-31	1170	20	1
954	1_E0340	21.2	108	2021-03-31 01:51:00	79.5	79.4788	0.4	18.3	1	NA	NA	NA	NA	NA	NA	NA	NA	NA	NA	NA	2021-03-31 01:41:00	2021-03-31 01:00:00	2021-03-31	1192	20	1
955	1_E0340	21.2	108	2021-03-31 02:13:00	59.2328	59.7204	0.3	18.6	1.009	NA	NA	NA	NA	NA	NA	NA	NA	NA	NA	NA	2021-03-31 02:03:00	2021-03-31 02:00:00	2021-03-31	1214	21	1
956	1_E0340	21.2	108	2021-03-31 02:37:00	83.2736	81.1324	0.4	19	0.974	NA	NA	NA	NA	NA	NA	NA	NA	NA	NA	NA	2021-03-31 02:27:00	2021-03-31 02:00:00	2021-03-31	1238	21	1
957	1_E0340	21.2	108	2021-03-31 02:59:00	85.8176	82.8072	0.4	19.4	0.965	NA	NA	NA	NA	NA	NA	NA	NA	NA	NA	NA	2021-03-31 02:49:00	2021-03-31 02:00:00	2021-03-31	1260	21	1
958	1_E0340	21.2	108	2021-03-31 03:21:00	82.9768	80.9628	0.4	19.8	0.976	NA	NA	NA	NA	NA	NA	NA	NA	NA	NA	NA	2021-03-31 03:11:00	2021-03-31 03:00:00	2021-03-31	1282	22	1
959	1_E0340	21.2	108	2021-03-31 03:43:00	70.7232	70.8504	0.4	20.2	1.002	NA	NA	NA	NA	NA	NA	NA	NA	NA	NA	NA	2021-03-31 03:33:00	2021-03-31 03:00:00	2021-03-31	1304	22	1
960	1_E0340	21.2	108	2021-03-31 04:07:00	83.2524	81.4292	0.4	20.6	0.978	NA	NA	NA	NA	NA	NA	NA	NA	NA	NA	NA	2021-03-31 03:57:00	2021-03-31 04:00:00	2021-03-31	1328	23	1
961	1_E0340	21.2	108	2021-03-31 04:29:00	81.8956	80.3692	0.4	21	0.982	NA	NA	NA	NA	NA	NA	NA	NA	NA	NA	NA	2021-03-31 04:19:00	2021-03-31 04:00:00	2021-03-31	1350	23	1
962	1_E0340	21.2	108	2021-03-31 04:51:00	77.6132	76.6592	0.4	21.4	0.988	NA	NA	NA	NA	NA	NA	NA	NA	NA	NA	NA	2021-03-31 04:41:00	2021-03-31 04:00:00	2021-03-31	1372	23	1
963	1_E0340	21.2	108	2021-03-31 05:13:00	62.1584	60.6108	0.3	21.7	0.975	NA	NA	NA	NA	NA	NA	NA	NA	NA	NA	NA	2021-03-31 05:03:00	2021-03-31 05:00:00	2021-03-31	1394	24	1
964	1_E0340	21.2	108	2021-03-31 05:37:00	77.91	75.9596	0.4	22.1	0.975	NA	NA	NA	NA	NA	NA	NA	NA	NA	NA	NA	2021-03-31 05:27:00	2021-03-31 05:00:00	2021-03-31	1418	24	1
965	1_E0340	21.2	108	2021-03-31 05:59:00	76.1928	73.988	0.4	22.5	0.971	NA	NA	NA	NA	NA	NA	NA	NA	NA	NA	NA	2021-03-31 05:49:00	2021-03-31 05:00:00	2021-03-31	1440	24	1
966	1_E0340	21.2	108	2021-03-31 06:21:00	81.408	79.7332	0.4	22.9	0.979	NA	NA	NA	NA	NA	NA	NA	NA	NA	NA	NA	2021-03-31 06:11:00	2021-03-31 06:00:00	2021-04-01	1462	25	2
967	1_E0340	21.2	108	2021-03-31 06:43:00	78.1644	76.7652	0.4	23.3	0.982	NA	NA	NA	NA	NA	NA	NA	NA	NA	NA	NA	2021-03-31 06:33:00	2021-03-31 06:00:00	2021-04-01	1484	25	2
968	1_E0340	21.2	108	2021-03-31 07:07:00	62.964	60.95	0.3	23.6	0.968	NA	NA	NA	NA	NA	NA	NA	NA	NA	NA	NA	2021-03-31 06:57:00	2021-03-31 07:00:00	2021-04-01	1508	26	2
969	1_E0340	21.2	108	2021-03-31 07:29:00	62.3704	60.5472	0.3	23.9	0.971	NA	NA	NA	NA	NA	NA	NA	NA	NA	NA	NA	2021-03-31 07:19:00	2021-03-31 07:00:00	2021-04-01	1530	26	2
970	1_E0340	21.2	108	2021-03-31 07:51:00	57.3672	54.8868	0.3	24.2	0.957	NA	NA	NA	NA	NA	NA	NA	NA	NA	NA	NA	2021-03-31 07:41:00	2021-03-31 07:00:00	2021-04-01	1552	26	2
971	1_E0340	21.2	108	2021-03-31 08:13:00	55.7136	54.59	0.3	24.5	0.98	NA	NA	NA	NA	NA	NA	NA	NA	NA	NA	NA	2021-03-31 08:03:00	2021-03-31 08:00:00	2021-04-01	1574	27	2
972	1_E0340	21.2	108	2021-03-31 08:37:00	78.3976	74.624	0.4	24.9	0.952	NA	NA	NA	NA	NA	NA	NA	NA	NA	NA	NA	2021-03-31 08:27:00	2021-03-31 08:00:00	2021-04-01	1598	27	2
973	1_E0340	21.2	108	2021-03-31 08:59:00	75.9172	71.5288	0.4	25.3	0.942	NA	NA	NA	NA	NA	NA	NA	NA	NA	NA	NA	2021-03-31 08:49:00	2021-03-31 08:00:00	2021-04-01	1620	27	2
974	1_E0340	21.2	108	2021-03-31 09:21:00	55.5652	51.198	0.3	25.6	0.922	NA	NA	NA	NA	NA	NA	NA	NA	NA	NA	NA	2021-03-31 09:11:00	2021-03-31 09:00:00	2021-04-01	1642	28	2
975	1_E0340	21.2	108	2021-03-31 09:43:00	56.6888	51.4524	0.3	25.9	0.908	NA	NA	NA	NA	NA	NA	NA	NA	NA	NA	NA	2021-03-31 09:33:00	2021-03-31 09:00:00	2021-04-01	1664	28	2
976	1_E0340	21.2	108	2021-03-31 10:07:00	75.3236	69.6844	0.4	26.3	0.925	NA	NA	NA	NA	NA	NA	NA	NA	NA	NA	NA	2021-03-31 09:57:00	2021-03-31 10:00:00	2021-04-01	1688	29	2
977	1_E0340	21.2	108	2021-03-31 10:29:00	54.9504	49.7352	0.3	26.6	0.905	NA	NA	NA	NA	NA	NA	NA	NA	NA	NA	NA	2021-03-31 10:19:00	2021-03-31 10:00:00	2021-04-01	1710	29	2
978	1_E0340	21.2	108	2021-03-31 10:51:00	50.4348	47.276	0.3	26.9	0.938	NA	NA	NA	NA	NA	NA	NA	NA	NA	NA	NA	2021-03-31 10:41:00	2021-03-31 10:00:00	2021-04-01	1732	29	2
979	1_E0340	21.2	108	2021-03-31 11:13:00	62.5188	56.498	0.3	27.2	0.904	NA	NA	NA	NA	NA	NA	NA	NA	NA	NA	NA	2021-03-31 11:03:00	2021-03-31 11:00:00	2021-04-01	1754	30	2
980	1_E0340	21.2	108	2021-03-31 11:37:00	73.564	68.2428	0.4	27.6	0.928	NA	NA	NA	NA	NA	NA	NA	NA	NA	NA	NA	2021-03-31 11:27:00	2021-03-31 11:00:00	2021-04-01	1778	30	2
981	1_E0340	21.2	108	2021-03-31 11:59:00	56.0528	49.5868	0.3	27.9	0.885	NA	NA	NA	NA	NA	NA	NA	NA	NA	NA	NA	2021-03-31 11:49:00	2021-03-31 11:00:00	2021-04-01	1800	30	2
982	1_E0340	21.2	108	2021-03-31 12:21:00	74.6028	67.3948	0.4	28.3	0.904	NA	NA	NA	NA	NA	NA	NA	NA	NA	NA	NA	2021-03-31 12:11:00	2021-03-31 12:00:00	2021-04-01	1822	31	2
983	1_E0340	21.2	108	2021-03-31 12:43:00	56.9008	53.0424	0.3	28.6	0.932	NA	NA	NA	NA	NA	NA	NA	NA	NA	NA	NA	2021-03-31 12:33:00	2021-03-31 12:00:00	2021-04-01	1844	31	2
984	1_E0340	21.2	108	2021-03-31 13:07:00	61.056	56.074	0.3	28.9	0.918	NA	NA	NA	NA	NA	NA	NA	NA	NA	NA	NA	2021-03-31 12:57:00	2021-03-31 13:00:00	2021-04-01	1868	32	2
985	1_E0340	21.2	108	2021-03-31 13:29:00	54.5688	50.5832	0.3	29.2	0.927	NA	NA	NA	NA	NA	NA	NA	NA	NA	NA	NA	2021-03-31 13:19:00	2021-03-31 13:00:00	2021-04-01	1890	32	2
986	1_E0340	21.2	108	2021-03-31 13:51:00	67.1192	61.0772	0.3	29.5	0.91	NA	NA	NA	NA	NA	NA	NA	NA	NA	NA	NA	2021-03-31 13:41:00	2021-03-31 13:00:00	2021-04-01	1912	32	2
987	1_E0340	21.2	108	2021-03-31 14:13:00	57.3248	52.258	0.3	29.8	0.911	NA	NA	NA	NA	NA	NA	NA	NA	NA	NA	NA	2021-03-31 14:03:00	2021-03-31 14:00:00	2021-04-01	1934	33	2
988	1_E0340	21.2	108	2021-03-31 14:37:00	53.1484	46.6188	0.3	30.1	0.877	NA	NA	NA	NA	NA	NA	NA	NA	NA	NA	NA	2021-03-31 14:27:00	2021-03-31 14:00:00	2021-04-01	1958	33	2
989	1_E0340	21.2	108	2021-03-31 14:59:00	53.0212	44.096	0.3	30.4	0.832	NA	NA	NA	NA	NA	NA	NA	NA	NA	NA	NA	2021-03-31 14:49:00	2021-03-31 14:00:00	2021-04-01	1980	33	2
990	1_E0340	21.2	108	2021-03-31 15:21:00	70.2568	64.7872	0.3	30.7	0.922	NA	NA	NA	NA	NA	NA	NA	NA	NA	NA	NA	2021-03-31 15:11:00	2021-03-31 15:00:00	2021-04-01	2002	34	2
991	1_E0340	21.2	108	2021-03-31 15:43:00	60.632	56.922	0.3	31	0.939	NA	NA	NA	NA	NA	NA	NA	NA	NA	NA	NA	2021-03-31 15:33:00	2021-03-31 15:00:00	2021-04-01	2024	34	2
992	1_E0340	21.2	108	2021-03-31 16:07:00	69.4512	64.766	0.3	31.3	0.933	NA	NA	NA	NA	NA	NA	NA	NA	NA	NA	NA	2021-03-31 15:57:00	2021-03-31 16:00:00	2021-04-01	2048	35	2
993	1_E0340	21.2	108	2021-03-31 16:29:00	57.0916	54.272	0.3	31.6	0.951	NA	NA	NA	NA	NA	NA	NA	NA	NA	NA	NA	2021-03-31 16:19:00	2021-03-31 16:00:00	2021-04-01	2070	35	2
994	1_E0340	21.2	108	2021-03-31 16:51:00	54.5688	51.5372	0.3	31.9	0.945	NA	NA	NA	NA	NA	NA	NA	NA	NA	NA	NA	2021-03-31 16:41:00	2021-03-31 16:00:00	2021-04-01	2092	35	2
995	1_E0340	21.2	108	2021-03-31 17:13:00	69.7056	67.204	0.3	32.2	0.964	NA	NA	NA	NA	NA	NA	NA	NA	NA	NA	NA	2021-03-31 17:03:00	2021-03-31 17:00:00	2021-04-01	2114	36	2
996	1_E0340	21.2	108	2021-03-31 17:37:00	56.4344	54.4416	0.3	32.5	0.965	NA	NA	NA	NA	NA	NA	NA	NA	NA	NA	NA	2021-03-31 17:27:00	2021-03-31 17:00:00	2021-04-01	2138	36	2
997	1_E0340	21.2	108	2021-03-31 17:59:00	65.4868	62.1372	0.3	32.8	0.949	NA	NA	NA	NA	NA	NA	NA	NA	NA	NA	NA	2021-03-31 17:49:00	2021-03-31 17:00:00	2021-04-01	2160	36	2
998	1_E0340	21.2	108	2021-03-31 18:21:00	82.7648	78.2704	0.4	33.2	0.946	NA	NA	NA	NA	NA	NA	NA	NA	NA	NA	NA	2021-03-31 18:11:00	2021-03-31 18:00:00	2021-04-01	2182	37	2
999	1_E0340	21.2	108	2021-03-31 18:43:00	81.726	78.6944	0.4	33.6	0.963	NA	NA	NA	NA	NA	NA	NA	NA	NA	NA	NA	2021-03-31 18:33:00	2021-03-31 18:00:00	2021-04-01	2204	37	2
1000	1_E0340	21.2	108	2021-03-31 19:07:00	67.6068	62.858	0.3	33.9	0.93	NA	NA	NA	NA	NA	NA	NA	NA	NA	NA	NA	2021-03-31 18:57:00	2021-03-31 19:00:00	2021-04-01	2228	38	2
1001	1_E0340	21.2	108	2021-03-31 19:29:00	53.7632	56.5404	0.3	34.2	1.052	NA	NA	NA	NA	NA	NA	NA	NA	NA	NA	NA	2021-03-31 19:19:00	2021-03-31 19:00:00	2021-04-01	2250	38	2
1002	1_E0340	21.2	108	2021-03-31 19:51:00	81.8956	80.6236	0.4	34.6	0.984	NA	NA	NA	NA	NA	NA	NA	NA	NA	NA	NA	2021-03-31 19:41:00	2021-03-31 19:00:00	2021-04-01	2272	38	2
1003	1_E0340	21.2	108	2021-03-31 20:13:00	86.6656	83.6976	0.4	35	0.966	NA	NA	NA	NA	NA	NA	NA	NA	NA	NA	NA	2021-03-31 20:03:00	2021-03-31 20:00:00	2021-04-01	2294	39	2
1004	1_E0340	21.2	108	2021-03-31 20:37:00	86.7716	85.6904	0.4	35.4	0.988	NA	NA	NA	NA	NA	NA	NA	NA	NA	NA	NA	2021-03-31 20:27:00	2021-03-31 20:00:00	2021-04-01	2318	39	2
1005	1_E0340	21.2	108	2021-03-31 20:59:00	88.1072	86.7504	0.4	35.8	0.985	NA	NA	NA	NA	NA	NA	NA	NA	NA	NA	NA	2021-03-31 20:49:00	2021-03-31 20:00:00	2021-04-01	2340	39	2
1006	1_E0340	21.2	108	2021-03-31 21:21:00	89.782	88.616	0.5	36.3	0.987	NA	NA	NA	NA	NA	NA	NA	NA	NA	NA	NA	2021-03-31 21:11:00	2021-03-31 21:00:00	2021-04-01	2362	40	2
1007	1_E0340	21.2	108	2021-03-31 21:43:00	89.6548	88.1496	0.5	36.8	0.983	NA	NA	NA	NA	NA	NA	NA	NA	NA	NA	NA	2021-03-31 21:33:00	2021-03-31 21:00:00	2021-04-01	2384	40	2
1008	1_E0340	21.2	108	2021-03-31 22:07:00	87.8104	87.5348	0.4	37.2	0.997	NA	NA	NA	NA	NA	NA	NA	NA	NA	NA	NA	2021-03-31 21:57:00	2021-03-31 22:00:00	2021-04-01	2408	41	2
1009	1_E0340	21.2	108	2021-03-31 22:29:00	87.768	87.8528	0.4	37.6	1.001	NA	NA	NA	NA	NA	NA	NA	NA	NA	NA	NA	2021-03-31 22:19:00	2021-03-31 22:00:00	2021-04-01	2430	41	2
1010	1_E0340	21.2	108	2021-03-31 22:51:00	90.4604	90.7148	0.5	38.1	1.003	NA	NA	NA	NA	NA	NA	NA	NA	NA	NA	NA	2021-03-31 22:41:00	2021-03-31 22:00:00	2021-04-01	2452	41	2
1011	1_E0340	21.2	108	2021-03-31 23:13:00	89.04	88.7644	0.4	38.5	0.997	NA	NA	NA	NA	NA	NA	NA	NA	NA	NA	NA	2021-03-31 23:03:00	2021-03-31 23:00:00	2021-04-01	2474	42	2
1012	1_E0340	21.2	108	2021-03-31 23:37:00	88.3616	88.7432	0.4	38.9	1.004	NA	NA	NA	NA	NA	NA	NA	NA	NA	NA	NA	2021-03-31 23:27:00	2021-03-31 23:00:00	2021-04-01	2498	42	2
1013	1_E0340	21.2	108	2021-03-31 23:59:00	86.602	87.0896	0.4	39.3	1.006	NA	NA	NA	NA	NA	NA	NA	NA	NA	NA	NA	2021-03-31 23:49:00	2021-03-31 23:00:00	2021-04-01	2520	42	2
1014	1_E0340	21.2	108	2021-04-01 00:21:00	85.3936	85.648	0.4	39.7	1.003	NA	NA	NA	NA	NA	NA	NA	NA	NA	NA	NA	2021-04-01 00:11:00	2021-04-01	2021-04-01	2542	43	2
1015	1_E0340	21.2	108	2021-04-01 00:43:00	65.8472	65.4232	0.3	40	0.993	NA	NA	NA	NA	NA	NA	NA	NA	NA	NA	NA	2021-04-01 00:33:00	2021-04-01	2021-04-01	2564	43	2
1016	1_E0340	21.2	108	2021-04-01 01:07:00	84.6516	84.2276	0.4	40.4	0.995	NA	NA	NA	NA	NA	NA	NA	NA	NA	NA	NA	2021-04-01 00:57:00	2021-04-01 01:00:00	2021-04-01	2588	44	2
1017	1_E0340	21.2	108	2021-04-01 01:29:00	84.2488	84.164	0.4	40.8	0.999	NA	NA	NA	NA	NA	NA	NA	NA	NA	NA	NA	2021-04-01 01:19:00	2021-04-01 01:00:00	2021-04-01	2610	44	2
1018	1_E0340	21.2	108	2021-04-01 01:51:00	83.952	82.9132	0.4	41.2	0.988	NA	NA	NA	NA	NA	NA	NA	NA	NA	NA	NA	2021-04-01 01:41:00	2021-04-01 01:00:00	2021-04-01	2632	44	2
1019	1_E0340	21.2	108	2021-04-01 02:13:00	84.7576	84.7788	0.4	41.6	1	NA	NA	NA	NA	NA	NA	NA	NA	NA	NA	NA	2021-04-01 02:03:00	2021-04-01 02:00:00	2021-04-01	2654	45	2
1020	1_E0340	21.2	108	2021-04-01 02:37:00	65.7412	64.7448	0.3	41.9	0.985	NA	NA	NA	NA	NA	NA	NA	NA	NA	NA	NA	2021-04-01 02:27:00	2021-04-01 02:00:00	2021-04-01	2678	45	2
1021	1_E0340	21.2	108	2021-04-01 02:59:00	61.7556	59.8052	0.3	42.2	0.968	NA	NA	NA	NA	NA	NA	NA	NA	NA	NA	NA	2021-04-01 02:49:00	2021-04-01 02:00:00	2021-04-01	2700	45	2
1022	1_E0340	21.2	108	2021-04-01 03:21:00	80.56	79.7756	0.4	42.6	0.99	NA	NA	NA	NA	NA	NA	NA	NA	NA	NA	NA	2021-04-01 03:11:00	2021-04-01 03:00:00	2021-04-01	2722	46	2
1023	1_E0340	21.2	108	2021-04-01 03:43:00	84.27	84.376	0.4	43	1.001	NA	NA	NA	NA	NA	NA	NA	NA	NA	NA	NA	2021-04-01 03:33:00	2021-04-01 03:00:00	2021-04-01	2744	46	2
1024	1_E0340	21.2	108	2021-04-01 04:07:00	81.1324	80.878	0.4	43.4	0.997	NA	NA	NA	NA	NA	NA	NA	NA	NA	NA	NA	2021-04-01 03:57:00	2021-04-01 04:00:00	2021-04-01	2768	47	2
1025	1_E0340	21.2	108	2021-04-01 04:29:00	83.8672	82.3196	0.4	43.8	0.982	NA	NA	NA	NA	NA	NA	NA	NA	NA	NA	NA	2021-04-01 04:19:00	2021-04-01 04:00:00	2021-04-01	2790	47	2
1026	1_E0340	21.2	108	2021-04-01 04:51:00	83.4856	83.0828	0.4	44.2	0.995	NA	NA	NA	NA	NA	NA	NA	NA	NA	NA	NA	2021-04-01 04:41:00	2021-04-01 04:00:00	2021-04-01	2812	47	2
1027	1_E0340	21.2	108	2021-04-01 05:13:00	69.2816	68.0944	0.3	44.5	0.983	NA	NA	NA	NA	NA	NA	NA	NA	NA	NA	NA	2021-04-01 05:03:00	2021-04-01 05:00:00	2021-04-01	2834	48	2
1028	1_E0340	21.2	108	2021-04-01 05:37:00	61.9464	59.89	0.3	44.8	0.967	NA	NA	NA	NA	NA	NA	NA	NA	NA	NA	NA	2021-04-01 05:27:00	2021-04-01 05:00:00	2021-04-01	2858	48	2
1029	1_E0340	21.2	108	2021-04-01 05:59:00	68.052	66.568	0.3	45.1	0.978	NA	NA	NA	NA	NA	NA	NA	NA	NA	NA	NA	2021-04-01 05:49:00	2021-04-01 05:00:00	2021-04-01	2880	48	2
1030	1_E0341	22.9	109	2021-03-30 06:01:00	73.3029	74.2189	0.4	0	1.013	NA	NA	NA	NA	NA	NA	NA	NA	NA	NA	NA	2021-03-30 05:49:00	2021-03-30 06:00:00	2021-03-31	0	1	1
1031	1_E0341	22.9	109	2021-03-30 06:23:00	76.0967	77.2188	0.4	0.4	1.014	NA	NA	NA	NA	NA	NA	NA	NA	NA	NA	NA	2021-03-30 06:11:00	2021-03-30 06:00:00	2021-03-31	22	1	1
1032	1_E0341	22.9	109	2021-03-30 06:45:00	74.4021	74.2418	0.4	0.8	0.998	NA	NA	NA	NA	NA	NA	NA	NA	NA	NA	NA	2021-03-30 06:33:00	2021-03-30 06:00:00	2021-03-31	44	1	1
1033	1_E0341	22.9	109	2021-03-30 07:09:00	62.2193	62.746	0.3	1.1	1.008	NA	NA	NA	NA	NA	NA	NA	NA	NA	NA	NA	2021-03-30 06:57:00	2021-03-30 07:00:00	2021-03-31	68	2	1
1034	1_E0341	22.9	109	2021-03-30 07:31:00	60.1812	59.8377	0.3	1.4	0.994	NA	NA	NA	NA	NA	NA	NA	NA	NA	NA	NA	2021-03-30 07:19:00	2021-03-30 07:00:00	2021-03-31	90	2	1
1035	1_E0341	22.9	109	2021-03-30 07:53:00	61.6239	61.1201	0.3	1.7	0.992	NA	NA	NA	NA	NA	NA	NA	NA	NA	NA	NA	2021-03-30 07:41:00	2021-03-30 07:00:00	2021-03-31	112	2	1
1036	1_E0341	22.9	109	2021-03-30 08:15:00	68.1046	67.4863	0.3	2	0.991	NA	NA	NA	NA	NA	NA	NA	NA	NA	NA	NA	2021-03-30 08:03:00	2021-03-30 08:00:00	2021-03-31	134	3	1
1037	1_E0341	22.9	109	2021-03-30 08:39:00	54.7081	57.3645	0.3	2.3	1.048	NA	NA	NA	NA	NA	NA	NA	NA	NA	NA	NA	2021-03-30 08:27:00	2021-03-30 08:00:00	2021-03-31	158	3	1
1038	1_E0341	22.9	109	2021-03-30 09:01:00	55.2806	56.7691	0.3	2.6	1.027	NA	NA	NA	NA	NA	NA	NA	NA	NA	NA	NA	2021-03-30 08:49:00	2021-03-30 09:00:00	2021-03-31	180	4	1
1039	1_E0341	22.9	109	2021-03-30 09:23:00	76.8066	77.9974	0.4	3	1.015	NA	NA	NA	NA	NA	NA	NA	NA	NA	NA	NA	2021-03-30 09:11:00	2021-03-30 09:00:00	2021-03-31	202	4	1
1040	1_E0341	22.9	109	2021-03-30 09:45:00	78.0203	79.8065	0.4	3.4	1.023	NA	NA	NA	NA	NA	NA	NA	NA	NA	NA	NA	2021-03-30 09:33:00	2021-03-30 09:00:00	2021-03-31	224	4	1
1041	1_E0341	22.9	109	2021-03-30 10:09:00	75.8906	76.486	0.4	3.8	1.008	NA	NA	NA	NA	NA	NA	NA	NA	NA	NA	NA	2021-03-30 09:57:00	2021-03-30 10:00:00	2021-03-31	248	5	1
1042	1_E0341	22.9	109	2021-03-30 10:31:00	65.4024	64.7154	0.3	4.1	0.99	NA	NA	NA	NA	NA	NA	NA	NA	NA	NA	NA	2021-03-30 10:19:00	2021-03-30 10:00:00	2021-03-31	270	5	1
1043	1_E0341	22.9	109	2021-03-30 10:53:00	60.0209	60.4102	0.3	4.4	1.006	NA	NA	NA	NA	NA	NA	NA	NA	NA	NA	NA	2021-03-30 10:41:00	2021-03-30 10:00:00	2021-03-31	292	5	1
1044	1_E0341	22.9	109	2021-03-30 11:15:00	57.2271	56.5172	0.3	4.7	0.988	NA	NA	NA	NA	NA	NA	NA	NA	NA	NA	NA	2021-03-30 11:03:00	2021-03-30 11:00:00	2021-03-31	314	6	1
1045	1_E0341	22.9	109	2021-03-30 11:39:00	55.6928	55.3951	0.3	5	0.995	NA	NA	NA	NA	NA	NA	NA	NA	NA	NA	NA	2021-03-30 11:27:00	2021-03-30 11:00:00	2021-03-31	338	6	1
1046	1_E0341	22.9	109	2021-03-30 12:01:00	71.3793	71.2877	0.4	5.4	0.999	NA	NA	NA	NA	NA	NA	NA	NA	NA	NA	NA	2021-03-30 11:49:00	2021-03-30 12:00:00	2021-03-31	360	7	1
1047	1_E0341	22.9	109	2021-03-30 12:23:00	77.173	78.776	0.4	5.8	1.021	NA	NA	NA	NA	NA	NA	NA	NA	NA	NA	NA	2021-03-30 12:11:00	2021-03-30 12:00:00	2021-03-31	382	7	1
1048	1_E0341	22.9	109	2021-03-30 12:45:00	69.0664	68.7916	0.3	6.1	0.996	NA	NA	NA	NA	NA	NA	NA	NA	NA	NA	NA	2021-03-30 12:33:00	2021-03-30 12:00:00	2021-03-31	404	7	1
1049	1_E0341	22.9	109	2021-03-30 13:09:00	57.8454	57.1355	0.3	6.4	0.988	NA	NA	NA	NA	NA	NA	NA	NA	NA	NA	NA	2021-03-30 12:57:00	2021-03-30 13:00:00	2021-03-31	428	8	1
1050	1_E0341	22.9	109	2021-03-30 13:31:00	76.6692	74.1502	0.4	6.8	0.967	NA	NA	NA	NA	NA	NA	NA	NA	NA	NA	NA	2021-03-30 13:19:00	2021-03-30 13:00:00	2021-03-31	450	8	1
1051	1_E0341	22.9	109	2021-03-30 13:53:00	60.8453	61.3949	0.3	7.1	1.009	NA	NA	NA	NA	NA	NA	NA	NA	NA	NA	NA	2021-03-30 13:41:00	2021-03-30 13:00:00	2021-03-31	472	8	1
1052	1_E0341	22.9	109	2021-03-30 14:15:00	57.5248	58.3492	0.3	7.4	1.014	NA	NA	NA	NA	NA	NA	NA	NA	NA	NA	NA	2021-03-30 14:03:00	2021-03-30 14:00:00	2021-03-31	494	9	1
1053	1_E0341	22.9	109	2021-03-30 14:39:00	71.448	73.6693	0.4	7.8	1.031	NA	NA	NA	NA	NA	NA	NA	NA	NA	NA	NA	2021-03-30 14:27:00	2021-03-30 14:00:00	2021-03-31	518	9	1
1054	1_E0341	22.9	109	2021-03-30 15:01:00	58.4408	59.8606	0.3	8.1	1.024	NA	NA	NA	NA	NA	NA	NA	NA	NA	NA	NA	2021-03-30 14:49:00	2021-03-30 15:00:00	2021-03-31	540	10	1
1055	1_E0341	22.9	109	2021-03-30 15:23:00	65.952	67.0741	0.3	8.4	1.017	NA	NA	NA	NA	NA	NA	NA	NA	NA	NA	NA	2021-03-30 15:11:00	2021-03-30 15:00:00	2021-03-31	562	10	1
1056	1_E0341	22.9	109	2021-03-30 15:45:00	55.6699	56.5401	0.3	8.7	1.016	NA	NA	NA	NA	NA	NA	NA	NA	NA	NA	NA	2021-03-30 15:33:00	2021-03-30 15:00:00	2021-03-31	584	10	1
1057	1_E0341	22.9	109	2021-03-30 16:09:00	66.6161	66.5016	0.3	9	0.998	NA	NA	NA	NA	NA	NA	NA	NA	NA	NA	NA	2021-03-30 15:57:00	2021-03-30 16:00:00	2021-03-31	608	11	1
1058	1_E0341	22.9	109	2021-03-30 16:31:00	62.7689	63.3185	0.3	9.3	1.009	NA	NA	NA	NA	NA	NA	NA	NA	NA	NA	NA	2021-03-30 16:19:00	2021-03-30 16:00:00	2021-03-31	630	11	1
1059	1_E0341	22.9	109	2021-03-30 16:53:00	59.8835	59.3797	0.3	9.6	0.992	NA	NA	NA	NA	NA	NA	NA	NA	NA	NA	NA	2021-03-30 16:41:00	2021-03-30 16:00:00	2021-03-31	652	11	1
1060	1_E0341	22.9	109	2021-03-30 17:15:00	55.8531	56.3111	0.3	9.9	1.008	NA	NA	NA	NA	NA	NA	NA	NA	NA	NA	NA	2021-03-30 17:03:00	2021-03-30 17:00:00	2021-03-31	674	12	1
1061	1_E0341	22.9	109	2021-03-30 17:39:00	62.288	63.1582	0.3	10.2	1.014	NA	NA	NA	NA	NA	NA	NA	NA	NA	NA	NA	2021-03-30 17:27:00	2021-03-30 17:00:00	2021-03-31	698	12	1
1062	1_E0341	22.9	109	2021-03-30 18:01:00	59.4026	59.4026	0.3	10.5	1	NA	NA	NA	NA	NA	NA	NA	NA	NA	NA	NA	2021-03-30 17:49:00	2021-03-30 18:00:00	2021-03-31	720	13	1
1063	1_E0341	22.9	109	2021-03-30 18:23:00	73.6464	73.509	0.4	10.9	0.998	NA	NA	NA	NA	NA	NA	NA	NA	NA	NA	NA	2021-03-30 18:11:00	2021-03-30 18:00:00	2021-03-31	742	13	1
1064	1_E0341	22.9	109	2021-03-30 18:45:00	65.723	65.8604	0.3	11.2	1.002	NA	NA	NA	NA	NA	NA	NA	NA	NA	NA	NA	2021-03-30 18:33:00	2021-03-30 18:00:00	2021-03-31	764	13	1
1065	1_E0341	22.9	109	2021-03-30 19:09:00	73.2113	73.8296	0.4	11.6	1.008	NA	NA	NA	NA	NA	NA	NA	NA	NA	NA	NA	2021-03-30 18:57:00	2021-03-30 19:00:00	2021-03-31	788	14	1
1066	1_E0341	22.9	109	2021-03-30 19:31:00	65.036	66.639	0.3	11.9	1.025	NA	NA	NA	NA	NA	NA	NA	NA	NA	NA	NA	2021-03-30 19:19:00	2021-03-30 19:00:00	2021-03-31	810	14	1
1067	1_E0341	22.9	109	2021-03-30 19:53:00	73.9212	75.57	0.4	12.3	1.022	NA	NA	NA	NA	NA	NA	NA	NA	NA	NA	NA	2021-03-30 19:41:00	2021-03-30 19:00:00	2021-03-31	832	14	1
1068	1_E0341	22.9	109	2021-03-30 20:15:00	66.9367	68.7687	0.3	12.6	1.027	NA	NA	NA	NA	NA	NA	NA	NA	NA	NA	NA	2021-03-30 20:03:00	2021-03-30 20:00:00	2021-03-31	854	15	1
1069	1_E0341	22.9	109	2021-03-30 20:39:00	81.0889	82.3026	0.4	13	1.015	NA	NA	NA	NA	NA	NA	NA	NA	NA	NA	NA	2021-03-30 20:27:00	2021-03-30 20:00:00	2021-03-31	878	15	1
1070	1_E0341	22.9	109	2021-03-30 21:01:00	87.707	88.4856	0.4	13.4	1.009	NA	NA	NA	NA	NA	NA	NA	NA	NA	NA	NA	2021-03-30 20:49:00	2021-03-30 21:00:00	2021-03-31	900	16	1
1071	1_E0341	22.9	109	2021-03-30 21:23:00	77.86	80.7683	0.4	13.8	1.037	NA	NA	NA	NA	NA	NA	NA	NA	NA	NA	NA	2021-03-30 21:11:00	2021-03-30 21:00:00	2021-03-31	922	16	1
1072	1_E0341	22.9	109	2021-03-30 21:45:00	87.1345	89.1726	0.4	14.2	1.023	NA	NA	NA	NA	NA	NA	NA	NA	NA	NA	NA	2021-03-30 21:33:00	2021-03-30 21:00:00	2021-03-31	944	16	1
1073	1_E0341	22.9	109	2021-03-30 22:09:00	80.7454	85.8063	0.4	14.6	1.063	NA	NA	NA	NA	NA	NA	NA	NA	NA	NA	NA	2021-03-30 21:57:00	2021-03-30 22:00:00	2021-03-31	968	17	1
1074	1_E0341	22.9	109	2021-03-30 22:31:00	76.8524	78.4554	0.4	15	1.021	NA	NA	NA	NA	NA	NA	NA	NA	NA	NA	NA	2021-03-30 22:19:00	2021-03-30 22:00:00	2021-03-31	990	17	1
1075	1_E0341	22.9	109	2021-03-30 22:53:00	74.883	77.8829	0.4	15.4	1.04	NA	NA	NA	NA	NA	NA	NA	NA	NA	NA	NA	2021-03-30 22:41:00	2021-03-30 22:00:00	2021-03-31	1012	17	1
1076	1_E0341	22.9	109	2021-03-30 23:15:00	78.089	81.295	0.4	15.8	1.041	NA	NA	NA	NA	NA	NA	NA	NA	NA	NA	NA	2021-03-30 23:03:00	2021-03-30 23:00:00	2021-03-31	1034	18	1
1077	1_E0341	22.9	109	2021-03-30 23:39:00	76.7837	79.9439	0.4	16.2	1.041	NA	NA	NA	NA	NA	NA	NA	NA	NA	NA	NA	2021-03-30 23:27:00	2021-03-30 23:00:00	2021-03-31	1058	18	1
1078	1_E0341	22.9	109	2021-03-31 00:01:00	82.1423	85.0964	0.4	16.6	1.036	NA	NA	NA	NA	NA	NA	NA	NA	NA	NA	NA	2021-03-30 23:49:00	2021-03-31	2021-03-31	1080	19	1
1079	1_E0341	22.9	109	2021-03-31 00:23:00	84.9132	87.1803	0.4	17	1.027	NA	NA	NA	NA	NA	NA	NA	NA	NA	NA	NA	2021-03-31 00:11:00	2021-03-31	2021-03-31	1102	19	1
1080	1_E0341	22.9	109	2021-03-31 00:45:00	84.0659	87.9589	0.4	17.4	1.046	NA	NA	NA	NA	NA	NA	NA	NA	NA	NA	NA	2021-03-31 00:33:00	2021-03-31	2021-03-31	1124	19	1
1081	1_E0341	22.9	109	2021-03-31 01:09:00	82.6461	86.4246	0.4	17.8	1.046	NA	NA	NA	NA	NA	NA	NA	NA	NA	NA	NA	2021-03-31 00:57:00	2021-03-31 01:00:00	2021-03-31	1148	20	1
1082	1_E0341	22.9	109	2021-03-31 01:31:00	79.8523	82.1423	0.4	18.2	1.029	NA	NA	NA	NA	NA	NA	NA	NA	NA	NA	NA	2021-03-31 01:19:00	2021-03-31 01:00:00	2021-03-31	1170	20	1
1083	1_E0341	22.9	109	2021-03-31 01:53:00	81.6614	83.8827	0.4	18.6	1.027	NA	NA	NA	NA	NA	NA	NA	NA	NA	NA	NA	2021-03-31 01:41:00	2021-03-31 01:00:00	2021-03-31	1192	20	1
1084	1_E0341	22.9	109	2021-03-31 02:15:00	73.3029	78.089	0.4	19	1.065	NA	NA	NA	NA	NA	NA	NA	NA	NA	NA	NA	2021-03-31 02:03:00	2021-03-31 02:00:00	2021-03-31	1214	21	1
1085	1_E0341	22.9	109	2021-03-31 02:39:00	71.4022	74.1502	0.4	19.4	1.038	NA	NA	NA	NA	NA	NA	NA	NA	NA	NA	NA	2021-03-31 02:27:00	2021-03-31 02:00:00	2021-03-31	1238	21	1
1086	1_E0341	22.9	109	2021-03-31 03:01:00	67.8069	69.3412	0.3	19.7	1.023	NA	NA	NA	NA	NA	NA	NA	NA	NA	NA	NA	2021-03-31 02:49:00	2021-03-31 03:00:00	2021-03-31	1260	22	1
1087	1_E0341	22.9	109	2021-03-31 03:23:00	79.1195	81.8217	0.4	20.1	1.034	NA	NA	NA	NA	NA	NA	NA	NA	NA	NA	NA	2021-03-31 03:11:00	2021-03-31 03:00:00	2021-03-31	1282	22	1
1088	1_E0341	22.9	109	2021-03-31 03:45:00	83.356	88.1192	0.4	20.5	1.057	NA	NA	NA	NA	NA	NA	NA	NA	NA	NA	NA	2021-03-31 03:33:00	2021-03-31 03:00:00	2021-03-31	1304	22	1
1089	1_E0341	22.9	109	2021-03-31 04:09:00	85.188	87.4093	0.4	20.9	1.026	NA	NA	NA	NA	NA	NA	NA	NA	NA	NA	NA	2021-03-31 03:57:00	2021-03-31 04:00:00	2021-03-31	1328	23	1
1090	1_E0341	22.9	109	2021-03-31 04:31:00	75.9593	78.2035	0.4	21.3	1.029	NA	NA	NA	NA	NA	NA	NA	NA	NA	NA	NA	2021-03-31 04:19:00	2021-03-31 04:00:00	2021-03-31	1350	23	1
1091	1_E0341	22.9	109	2021-03-31 04:53:00	62.8376	65.2421	0.3	21.6	1.039	NA	NA	NA	NA	NA	NA	NA	NA	NA	NA	NA	2021-03-31 04:41:00	2021-03-31 04:00:00	2021-03-31	1372	23	1
1092	1_E0341	22.9	109	2021-03-31 05:15:00	61.372	63.5246	0.3	21.9	1.035	NA	NA	NA	NA	NA	NA	NA	NA	NA	NA	NA	2021-03-31 05:03:00	2021-03-31 05:00:00	2021-03-31	1394	24	1
1093	1_E0341	22.9	109	2021-03-31 05:39:00	64.7841	67.784	0.3	22.2	1.046	NA	NA	NA	NA	NA	NA	NA	NA	NA	NA	NA	2021-03-31 05:27:00	2021-03-31 05:00:00	2021-03-31	1418	24	1
1094	1_E0341	22.9	109	2021-03-31 06:01:00	57.7767	58.7614	0.3	22.5	1.017	NA	NA	NA	NA	NA	NA	NA	NA	NA	NA	NA	2021-03-31 05:49:00	2021-03-31 06:00:00	2021-04-01	1440	25	2
1095	1_E0341	22.9	109	2021-03-31 06:23:00	65.1276	65.8146	0.3	22.8	1.011	NA	NA	NA	NA	NA	NA	NA	NA	NA	NA	NA	2021-03-31 06:11:00	2021-03-31 06:00:00	2021-04-01	1462	25	2
1096	1_E0341	22.9	109	2021-03-31 06:45:00	57.2271	58.395	0.3	23.1	1.02	NA	NA	NA	NA	NA	NA	NA	NA	NA	NA	NA	2021-03-31 06:33:00	2021-03-31 06:00:00	2021-04-01	1484	25	2
1097	1_E0341	22.9	109	2021-03-31 07:09:00	70.6465	71.9289	0.4	23.5	1.018	NA	NA	NA	NA	NA	NA	NA	NA	NA	NA	NA	2021-03-31 06:57:00	2021-03-31 07:00:00	2021-04-01	1508	26	2
1098	1_E0341	22.9	109	2021-03-31 07:31:00	66.7993	68.6084	0.3	23.8	1.027	NA	NA	NA	NA	NA	NA	NA	NA	NA	NA	NA	2021-03-31 07:19:00	2021-03-31 07:00:00	2021-04-01	1530	26	2
1099	1_E0341	22.9	109	2021-03-31 07:53:00	53.9524	55.189	0.3	24.1	1.023	NA	NA	NA	NA	NA	NA	NA	NA	NA	NA	NA	2021-03-31 07:41:00	2021-03-31 07:00:00	2021-04-01	1552	26	2
1100	1_E0341	22.9	109	2021-03-31 08:15:00	53.1051	52.5097	0.3	24.4	0.989	NA	NA	NA	NA	NA	NA	NA	NA	NA	NA	NA	2021-03-31 08:03:00	2021-03-31 08:00:00	2021-04-01	1574	27	2
1101	1_E0341	22.9	109	2021-03-31 08:39:00	69.3183	70.2343	0.4	24.8	1.013	NA	NA	NA	NA	NA	NA	NA	NA	NA	NA	NA	2021-03-31 08:27:00	2021-03-31 08:00:00	2021-04-01	1598	27	2
1102	1_E0341	22.9	109	2021-03-31 09:01:00	75.799	74.0586	0.4	25.2	0.977	NA	NA	NA	NA	NA	NA	NA	NA	NA	NA	NA	2021-03-31 08:49:00	2021-03-31 09:00:00	2021-04-01	1620	28	2
1103	1_E0341	22.9	109	2021-03-31 09:23:00	73.6464	71.9289	0.4	25.6	0.977	NA	NA	NA	NA	NA	NA	NA	NA	NA	NA	NA	2021-03-31 09:11:00	2021-03-31 09:00:00	2021-04-01	1642	28	2
1104	1_E0341	22.9	109	2021-03-31 09:45:00	59.0591	59.769	0.3	25.9	1.012	NA	NA	NA	NA	NA	NA	NA	NA	NA	NA	NA	2021-03-31 09:33:00	2021-03-31 09:00:00	2021-04-01	1664	28	2
1105	1_E0341	22.9	109	2021-03-31 10:09:00	72.1121	70.9442	0.4	26.3	0.984	NA	NA	NA	NA	NA	NA	NA	NA	NA	NA	NA	2021-03-31 09:57:00	2021-03-31 10:00:00	2021-04-01	1688	29	2
1106	1_E0341	22.9	109	2021-03-31 10:31:00	55.3951	54.3646	0.3	26.6	0.981	NA	NA	NA	NA	NA	NA	NA	NA	NA	NA	NA	2021-03-31 10:19:00	2021-03-31 10:00:00	2021-04-01	1710	29	2
1107	1_E0341	22.9	109	2021-03-31 10:53:00	52.0975	54.0669	0.3	26.9	1.038	NA	NA	NA	NA	NA	NA	NA	NA	NA	NA	NA	2021-03-31 10:41:00	2021-03-31 10:00:00	2021-04-01	1732	29	2
1108	1_E0341	22.9	109	2021-03-31 11:15:00	73.3258	73.0739	0.4	27.3	0.996	NA	NA	NA	NA	NA	NA	NA	NA	NA	NA	NA	2021-03-31 11:03:00	2021-03-31 11:00:00	2021-04-01	1754	30	2
1109	1_E0341	22.9	109	2021-03-31 11:39:00	65.4253	64.3948	0.3	27.6	0.984	NA	NA	NA	NA	NA	NA	NA	NA	NA	NA	NA	2021-03-31 11:27:00	2021-03-31 11:00:00	2021-04-01	1778	30	2
1110	1_E0341	22.9	109	2021-03-31 12:01:00	52.5555	50.7464	0.3	27.9	0.966	NA	NA	NA	NA	NA	NA	NA	NA	NA	NA	NA	2021-03-31 11:49:00	2021-03-31 12:00:00	2021-04-01	1800	31	2
1111	1_E0341	22.9	109	2021-03-31 12:23:00	57.5477	54.2272	0.3	28.2	0.943	NA	NA	NA	NA	NA	NA	NA	NA	NA	NA	NA	2021-03-31 12:11:00	2021-03-31 12:00:00	2021-04-01	1822	31	2
1112	1_E0341	22.9	109	2021-03-31 12:45:00	74.4021	73.2113	0.4	28.6	0.984	NA	NA	NA	NA	NA	NA	NA	NA	NA	NA	NA	2021-03-31 12:33:00	2021-03-31 12:00:00	2021-04-01	1844	31	2
1113	1_E0341	22.9	109	2021-03-31 13:09:00	74.7227	73.3258	0.4	29	0.981	NA	NA	NA	NA	NA	NA	NA	NA	NA	NA	NA	2021-03-31 12:57:00	2021-03-31 13:00:00	2021-04-01	1868	32	2
1114	1_E0341	22.9	109	2021-03-31 13:31:00	62.9979	62.0132	0.3	29.3	0.984	NA	NA	NA	NA	NA	NA	NA	NA	NA	NA	NA	2021-03-31 13:19:00	2021-03-31 13:00:00	2021-04-01	1890	32	2
1115	1_E0341	22.9	109	2021-03-31 13:53:00	56.3798	53.7463	0.3	29.6	0.953	NA	NA	NA	NA	NA	NA	NA	NA	NA	NA	NA	2021-03-31 13:41:00	2021-03-31 13:00:00	2021-04-01	1912	32	2
1116	1_E0341	22.9	109	2021-03-31 14:15:00	74.4021	71.7915	0.4	30	0.965	NA	NA	NA	NA	NA	NA	NA	NA	NA	NA	NA	2021-03-31 14:03:00	2021-03-31 14:00:00	2021-04-01	1934	33	2
1117	1_E0341	22.9	109	2021-03-31 14:39:00	68.8145	67.2115	0.3	30.3	0.976	NA	NA	NA	NA	NA	NA	NA	NA	NA	NA	NA	2021-03-31 14:27:00	2021-03-31 14:00:00	2021-04-01	1958	33	2
1118	1_E0341	22.9	109	2021-03-31 15:01:00	56.105	56.0821	0.3	30.6	1	NA	NA	NA	NA	NA	NA	NA	NA	NA	NA	NA	2021-03-31 14:49:00	2021-03-31 15:00:00	2021-04-01	1980	34	2
1119	1_E0341	22.9	109	2021-03-31 15:23:00	65.1047	63.6391	0.3	30.9	0.977	NA	NA	NA	NA	NA	NA	NA	NA	NA	NA	NA	2021-03-31 15:11:00	2021-03-31 15:00:00	2021-04-01	2002	34	2
1120	1_E0341	22.9	109	2021-03-31 15:45:00	57.5706	56.6088	0.3	31.2	0.983	NA	NA	NA	NA	NA	NA	NA	NA	NA	NA	NA	2021-03-31 15:33:00	2021-03-31 15:00:00	2021-04-01	2024	34	2
1121	1_E0341	22.9	109	2021-03-31 16:09:00	57.2729	54.8455	0.3	31.5	0.958	NA	NA	NA	NA	NA	NA	NA	NA	NA	NA	NA	2021-03-31 15:57:00	2021-03-31 16:00:00	2021-04-01	2048	35	2
1122	1_E0341	22.9	109	2021-03-31 16:31:00	71.448	68.8145	0.4	31.9	0.963	NA	NA	NA	NA	NA	NA	NA	NA	NA	NA	NA	2021-03-31 16:19:00	2021-03-31 16:00:00	2021-04-01	2070	35	2
1123	1_E0341	22.9	109	2021-03-31 16:53:00	56.4027	55.0287	0.3	32.2	0.976	NA	NA	NA	NA	NA	NA	NA	NA	NA	NA	NA	2021-03-31 16:41:00	2021-03-31 16:00:00	2021-04-01	2092	35	2
1124	1_E0341	22.9	109	2021-03-31 17:15:00	56.6317	54.96	0.3	32.5	0.97	NA	NA	NA	NA	NA	NA	NA	NA	NA	NA	NA	2021-03-31 17:03:00	2021-03-31 17:00:00	2021-04-01	2114	36	2
1125	1_E0341	22.9	109	2021-03-31 17:39:00	67.9443	65.952	0.3	32.8	0.971	NA	NA	NA	NA	NA	NA	NA	NA	NA	NA	NA	2021-03-31 17:27:00	2021-03-31 17:00:00	2021-04-01	2138	36	2
1126	1_E0341	22.9	109	2021-03-31 18:01:00	66.3413	64.2345	0.3	33.1	0.968	NA	NA	NA	NA	NA	NA	NA	NA	NA	NA	NA	2021-03-31 17:49:00	2021-03-31 18:00:00	2021-04-01	2160	37	2
1127	1_E0341	22.9	109	2021-03-31 18:23:00	68.3336	66.9825	0.3	33.4	0.98	NA	NA	NA	NA	NA	NA	NA	NA	NA	NA	NA	2021-03-31 18:11:00	2021-03-31 18:00:00	2021-04-01	2182	37	2
1128	1_E0341	22.9	109	2021-03-31 18:45:00	67.2344	65.4253	0.3	33.7	0.973	NA	NA	NA	NA	NA	NA	NA	NA	NA	NA	NA	2021-03-31 18:33:00	2021-03-31 18:00:00	2021-04-01	2204	37	2
1129	1_E0341	22.9	109	2021-03-31 19:09:00	65.8833	61.9445	0.3	34	0.94	NA	NA	NA	NA	NA	NA	NA	NA	NA	NA	NA	2021-03-31 18:57:00	2021-03-31 19:00:00	2021-04-01	2228	38	2
1130	1_E0341	22.9	109	2021-03-31 19:31:00	66.3871	69.9595	0.3	34.3	1.054	NA	NA	NA	NA	NA	NA	NA	NA	NA	NA	NA	2021-03-31 19:19:00	2021-03-31 19:00:00	2021-04-01	2250	38	2
1131	1_E0341	22.9	109	2021-03-31 19:53:00	73.738	73.8525	0.4	34.7	1.002	NA	NA	NA	NA	NA	NA	NA	NA	NA	NA	NA	2021-03-31 19:41:00	2021-03-31 19:00:00	2021-04-01	2272	38	2
1132	1_E0341	22.9	109	2021-03-31 20:15:00	71.8602	71.0129	0.4	35.1	0.988	NA	NA	NA	NA	NA	NA	NA	NA	NA	NA	NA	2021-03-31 20:03:00	2021-03-31 20:00:00	2021-04-01	2294	39	2
1133	1_E0341	22.9	109	2021-03-31 20:39:00	83.4934	82.6461	0.4	35.5	0.99	NA	NA	NA	NA	NA	NA	NA	NA	NA	NA	NA	2021-03-31 20:27:00	2021-03-31 20:00:00	2021-04-01	2318	39	2
1134	1_E0341	22.9	109	2021-03-31 21:01:00	83.9972	83.585	0.4	35.9	0.995	NA	NA	NA	NA	NA	NA	NA	NA	NA	NA	NA	2021-03-31 20:49:00	2021-03-31 21:00:00	2021-04-01	2340	40	2
1135	1_E0341	22.9	109	2021-03-31 21:23:00	83.2415	82.3713	0.4	36.3	0.989	NA	NA	NA	NA	NA	NA	NA	NA	NA	NA	NA	2021-03-31 21:11:00	2021-03-31 21:00:00	2021-04-01	2362	40	2
1136	1_E0341	22.9	109	2021-03-31 21:45:00	85.5086	83.9972	0.4	36.7	0.982	NA	NA	NA	NA	NA	NA	NA	NA	NA	NA	NA	2021-03-31 21:33:00	2021-03-31 21:00:00	2021-04-01	2384	40	2
1137	1_E0341	22.9	109	2021-03-31 22:09:00	70.4175	70.7152	0.4	37.1	1.004	NA	NA	NA	NA	NA	NA	NA	NA	NA	NA	NA	2021-03-31 21:57:00	2021-03-31 22:00:00	2021-04-01	2408	41	2
1138	1_E0341	22.9	109	2021-03-31 22:31:00	84.2262	85.3483	0.4	37.5	1.013	NA	NA	NA	NA	NA	NA	NA	NA	NA	NA	NA	2021-03-31 22:19:00	2021-03-31 22:00:00	2021-04-01	2430	41	2
1139	1_E0341	22.9	109	2021-03-31 22:53:00	83.0354	84.3865	0.4	37.9	1.016	NA	NA	NA	NA	NA	NA	NA	NA	NA	NA	NA	2021-03-31 22:41:00	2021-03-31 22:00:00	2021-04-01	2452	41	2
1140	1_E0341	22.9	109	2021-03-31 23:15:00	69.7534	70.99	0.4	38.3	1.018	NA	NA	NA	NA	NA	NA	NA	NA	NA	NA	NA	2021-03-31 23:03:00	2021-03-31 23:00:00	2021-04-01	2474	42	2
1141	1_E0341	22.9	109	2021-03-31 23:39:00	71.5167	73.1884	0.4	38.7	1.023	NA	NA	NA	NA	NA	NA	NA	NA	NA	NA	NA	2021-03-31 23:27:00	2021-03-31 23:00:00	2021-04-01	2498	42	2
1142	1_E0341	22.9	109	2021-04-01 00:01:00	64.3261	66.868	0.3	39	1.04	NA	NA	NA	NA	NA	NA	NA	NA	NA	NA	NA	2021-03-31 23:49:00	2021-04-01	2021-04-01	2520	43	2
1143	1_E0341	22.9	109	2021-04-01 00:23:00	76.2341	78.5012	0.4	39.4	1.03	NA	NA	NA	NA	NA	NA	NA	NA	NA	NA	NA	2021-04-01 00:11:00	2021-04-01	2021-04-01	2542	43	2
1144	1_E0341	22.9	109	2021-04-01 00:45:00	83.7453	85.4857	0.4	39.8	1.021	NA	NA	NA	NA	NA	NA	NA	NA	NA	NA	NA	2021-04-01 00:33:00	2021-04-01	2021-04-01	2564	43	2
1145	1_E0341	22.9	109	2021-04-01 01:09:00	84.7987	86.0811	0.4	40.2	1.015	NA	NA	NA	NA	NA	NA	NA	NA	NA	NA	NA	2021-04-01 00:57:00	2021-04-01 01:00:00	2021-04-01	2588	44	2
1146	1_E0341	22.9	109	2021-04-01 01:31:00	84.2949	86.1498	0.4	40.6	1.022	NA	NA	NA	NA	NA	NA	NA	NA	NA	NA	NA	2021-04-01 01:19:00	2021-04-01 01:00:00	2021-04-01	2610	44	2
1147	1_E0341	22.9	109	2021-04-01 01:53:00	63.2956	64.4635	0.3	40.9	1.019	NA	NA	NA	NA	NA	NA	NA	NA	NA	NA	NA	2021-04-01 01:41:00	2021-04-01 01:00:00	2021-04-01	2632	44	2
1148	1_E0341	22.9	109	2021-04-01 02:15:00	55.2119	57.021	0.3	41.2	1.033	NA	NA	NA	NA	NA	NA	NA	NA	NA	NA	NA	2021-04-01 02:03:00	2021-04-01 02:00:00	2021-04-01	2654	45	2
1149	1_E0341	22.9	109	2021-04-01 02:39:00	71.8373	72.8907	0.4	41.6	1.014	NA	NA	NA	NA	NA	NA	NA	NA	NA	NA	NA	2021-04-01 02:27:00	2021-04-01 02:00:00	2021-04-01	2678	45	2
1150	1_E0341	22.9	109	2021-04-01 03:01:00	73.4174	73.8983	0.4	42	1.007	NA	NA	NA	NA	NA	NA	NA	NA	NA	NA	NA	2021-04-01 02:49:00	2021-04-01 03:00:00	2021-04-01	2700	46	2
1151	1_E0341	22.9	109	2021-04-01 03:23:00	65.8146	66.3642	0.3	42.3	1.009	NA	NA	NA	NA	NA	NA	NA	NA	NA	NA	NA	2021-04-01 03:11:00	2021-04-01 03:00:00	2021-04-01	2722	46	2
1152	1_E0341	22.9	109	2021-04-01 03:45:00	53.7463	54.044	0.3	42.6	1.006	NA	NA	NA	NA	NA	NA	NA	NA	NA	NA	NA	2021-04-01 03:33:00	2021-04-01 03:00:00	2021-04-01	2744	46	2
1153	1_E0341	22.9	109	2021-04-01 04:09:00	61.9674	61.143	0.3	42.9	0.986	NA	NA	NA	NA	NA	NA	NA	NA	NA	NA	NA	2021-04-01 03:57:00	2021-04-01 04:00:00	2021-04-01	2768	47	2
1154	1_E0341	22.9	109	2021-04-01 04:31:00	82.5316	80.9286	0.4	43.3	0.981	NA	NA	NA	NA	NA	NA	NA	NA	NA	NA	NA	2021-04-01 04:19:00	2021-04-01 04:00:00	2021-04-01	2790	47	2
1155	1_E0341	22.9	109	2021-04-01 04:53:00	82.4171	82.211	0.4	43.7	0.998	NA	NA	NA	NA	NA	NA	NA	NA	NA	NA	NA	2021-04-01 04:41:00	2021-04-01 04:00:00	2021-04-01	2812	47	2
1156	1_E0341	22.9	109	2021-04-01 05:15:00	77.9287	77.0127	0.4	44.1	0.988	NA	NA	NA	NA	NA	NA	NA	NA	NA	NA	NA	2021-04-01 05:03:00	2021-04-01 05:00:00	2021-04-01	2834	48	2
1157	1_E0341	22.9	109	2021-04-01 05:39:00	59.998	59.5171	0.3	44.4	0.992	NA	NA	NA	NA	NA	NA	NA	NA	NA	NA	NA	2021-04-01 05:27:00	2021-04-01 05:00:00	2021-04-01	2858	48	2
1158	1_E0342	21.3	110	2021-03-30 06:03:00	67.0737	68.0748	0.3	0	1.015	NA	NA	NA	NA	NA	NA	NA	NA	NA	NA	NA	2021-03-30 05:49:00	2021-03-30 06:00:00	2021-03-31	0	1	1
1159	1_E0342	21.3	110	2021-03-30 06:25:00	73.3785	75.2955	0.4	0.4	1.026	NA	NA	NA	NA	NA	NA	NA	NA	NA	NA	NA	2021-03-30 06:11:00	2021-03-30 06:00:00	2021-03-31	22	1	1
1160	1_E0342	21.3	110	2021-03-30 06:49:00	62.196	64.7094	0.3	0.7	1.04	NA	NA	NA	NA	NA	NA	NA	NA	NA	NA	NA	2021-03-30 06:35:00	2021-03-30 06:00:00	2021-03-31	46	1	1
1161	1_E0342	21.3	110	2021-03-30 07:11:00	63.261	65.2206	0.3	1	1.031	NA	NA	NA	NA	NA	NA	NA	NA	NA	NA	NA	2021-03-30 06:57:00	2021-03-30 07:00:00	2021-03-31	68	2	1
1162	1_E0342	21.3	110	2021-03-30 07:33:00	61.557	62.3025	0.3	1.3	1.012	NA	NA	NA	NA	NA	NA	NA	NA	NA	NA	NA	2021-03-30 07:19:00	2021-03-30 07:00:00	2021-03-31	90	2	1
1163	1_E0342	21.3	110	2021-03-30 07:55:00	67.2867	65.6892	0.3	1.6	0.976	NA	NA	NA	NA	NA	NA	NA	NA	NA	NA	NA	2021-03-30 07:41:00	2021-03-30 07:00:00	2021-03-31	112	2	1
1164	1_E0342	21.3	110	2021-03-30 08:19:00	83.4747	83.6664	0.4	2	1.002	NA	NA	NA	NA	NA	NA	NA	NA	NA	NA	NA	2021-03-30 08:05:00	2021-03-30 08:00:00	2021-03-31	136	3	1
1165	1_E0342	21.3	110	2021-03-30 08:41:00	77.319	79.0443	0.4	2.4	1.022	NA	NA	NA	NA	NA	NA	NA	NA	NA	NA	NA	2021-03-30 08:27:00	2021-03-30 08:00:00	2021-03-31	158	3	1
1166	1_E0342	21.3	110	2021-03-30 09:03:00	72.2283	71.6745	0.4	2.8	0.992	NA	NA	NA	NA	NA	NA	NA	NA	NA	NA	NA	2021-03-30 08:49:00	2021-03-30 09:00:00	2021-03-31	180	4	1
1167	1_E0342	21.3	110	2021-03-30 09:25:00	69.9066	68.3943	0.4	3.2	0.978	NA	NA	NA	NA	NA	NA	NA	NA	NA	NA	NA	2021-03-30 09:11:00	2021-03-30 09:00:00	2021-03-31	202	4	1
1168	1_E0342	21.3	110	2021-03-30 09:49:00	68.799	64.8372	0.3	3.5	0.942	NA	NA	NA	NA	NA	NA	NA	NA	NA	NA	NA	2021-03-30 09:35:00	2021-03-30 09:00:00	2021-03-31	226	4	1
1169	1_E0342	21.3	110	2021-03-30 10:11:00	65.6892	59.4696	0.3	3.8	0.905	NA	NA	NA	NA	NA	NA	NA	NA	NA	NA	NA	2021-03-30 09:57:00	2021-03-30 10:00:00	2021-03-31	248	5	1
1170	1_E0342	21.3	110	2021-03-30 10:33:00	73.8471	66.4347	0.4	4.2	0.9	NA	NA	NA	NA	NA	NA	NA	NA	NA	NA	NA	2021-03-30 10:19:00	2021-03-30 10:00:00	2021-03-31	270	5	1
1171	1_E0342	21.3	110	2021-03-30 10:55:00	67.947	62.8776	0.3	4.5	0.925	NA	NA	NA	NA	NA	NA	NA	NA	NA	NA	NA	2021-03-30 10:41:00	2021-03-30 10:00:00	2021-03-31	292	5	1
1172	1_E0342	21.3	110	2021-03-30 11:19:00	63.4101	55.6356	0.3	4.8	0.878	NA	NA	NA	NA	NA	NA	NA	NA	NA	NA	NA	2021-03-30 11:05:00	2021-03-30 11:00:00	2021-03-31	316	6	1
1173	1_E0342	21.3	110	2021-03-30 11:41:00	72.0792	63.0906	0.4	5.2	0.875	NA	NA	NA	NA	NA	NA	NA	NA	NA	NA	NA	2021-03-30 11:27:00	2021-03-30 11:00:00	2021-03-31	338	6	1
1174	1_E0342	21.3	110	2021-03-30 12:03:00	61.4292	56.8497	0.3	5.5	0.925	NA	NA	NA	NA	NA	NA	NA	NA	NA	NA	NA	2021-03-30 11:49:00	2021-03-30 12:00:00	2021-03-31	360	7	1
1175	1_E0342	21.3	110	2021-03-30 12:25:00	60.3216	55.806	0.3	5.8	0.925	NA	NA	NA	NA	NA	NA	NA	NA	NA	NA	NA	2021-03-30 12:11:00	2021-03-30 12:00:00	2021-03-31	382	7	1
1176	1_E0342	21.3	110	2021-03-30 12:49:00	57.6378	50.5662	0.3	6.1	0.877	NA	NA	NA	NA	NA	NA	NA	NA	NA	NA	NA	2021-03-30 12:35:00	2021-03-30 12:00:00	2021-03-31	406	7	1
1177	1_E0342	21.3	110	2021-03-30 13:11:00	73.698	65.5401	0.4	6.5	0.889	NA	NA	NA	NA	NA	NA	NA	NA	NA	NA	NA	2021-03-30 12:57:00	2021-03-30 13:00:00	2021-03-31	428	8	1
1178	1_E0342	21.3	110	2021-03-30 13:33:00	71.9727	67.2441	0.4	6.9	0.934	NA	NA	NA	NA	NA	NA	NA	NA	NA	NA	NA	2021-03-30 13:19:00	2021-03-30 13:00:00	2021-03-31	450	8	1
1179	1_E0342	21.3	110	2021-03-30 13:55:00	67.4784	62.622	0.3	7.2	0.928	NA	NA	NA	NA	NA	NA	NA	NA	NA	NA	NA	2021-03-30 13:41:00	2021-03-30 13:00:00	2021-03-31	472	8	1
1180	1_E0342	21.3	110	2021-03-30 14:19:00	64.0704	57.8295	0.3	7.5	0.903	NA	NA	NA	NA	NA	NA	NA	NA	NA	NA	NA	2021-03-30 14:05:00	2021-03-30 14:00:00	2021-03-31	496	9	1
1181	1_E0342	21.3	110	2021-03-30 14:41:00	57.7656	55.7208	0.3	7.8	0.965	NA	NA	NA	NA	NA	NA	NA	NA	NA	NA	NA	2021-03-30 14:27:00	2021-03-30 14:00:00	2021-03-31	518	9	1
1182	1_E0342	21.3	110	2021-03-30 15:03:00	56.5302	53.3991	0.3	8.1	0.944	NA	NA	NA	NA	NA	NA	NA	NA	NA	NA	NA	2021-03-30 14:49:00	2021-03-30 15:00:00	2021-03-31	540	10	1
1183	1_E0342	21.3	110	2021-03-30 15:25:00	68.6286	65.3697	0.3	8.4	0.953	NA	NA	NA	NA	NA	NA	NA	NA	NA	NA	NA	2021-03-30 15:11:00	2021-03-30 15:00:00	2021-03-31	562	10	1
1184	1_E0342	21.3	110	2021-03-30 15:49:00	58.4046	53.6121	0.3	8.7	0.918	NA	NA	NA	NA	NA	NA	NA	NA	NA	NA	NA	2021-03-30 15:35:00	2021-03-30 15:00:00	2021-03-31	586	10	1
1185	1_E0342	21.3	110	2021-03-30 16:11:00	59.7252	52.4193	0.3	9	0.878	NA	NA	NA	NA	NA	NA	NA	NA	NA	NA	NA	2021-03-30 15:57:00	2021-03-30 16:00:00	2021-03-31	608	11	1
1186	1_E0342	21.3	110	2021-03-30 16:33:00	73.5702	67.3932	0.4	9.4	0.916	NA	NA	NA	NA	NA	NA	NA	NA	NA	NA	NA	2021-03-30 16:19:00	2021-03-30 16:00:00	2021-03-31	630	11	1
1187	1_E0342	21.3	110	2021-03-30 16:55:00	79.1934	74.337	0.4	9.8	0.939	NA	NA	NA	NA	NA	NA	NA	NA	NA	NA	NA	2021-03-30 16:41:00	2021-03-30 16:00:00	2021-03-31	652	11	1
1188	1_E0342	21.3	110	2021-03-30 17:19:00	60.7476	57.1479	0.3	10.1	0.941	NA	NA	NA	NA	NA	NA	NA	NA	NA	NA	NA	2021-03-30 17:05:00	2021-03-30 17:00:00	2021-03-31	676	12	1
1189	1_E0342	21.3	110	2021-03-30 17:41:00	64.6881	56.5941	0.3	10.4	0.875	NA	NA	NA	NA	NA	NA	NA	NA	NA	NA	NA	2021-03-30 17:27:00	2021-03-30 17:00:00	2021-03-31	698	12	1
1190	1_E0342	21.3	110	2021-03-30 18:03:00	73.7619	69.5019	0.4	10.8	0.942	NA	NA	NA	NA	NA	NA	NA	NA	NA	NA	NA	2021-03-30 17:49:00	2021-03-30 18:00:00	2021-03-31	720	13	1
1191	1_E0342	21.3	110	2021-03-30 18:25:00	72.3987	68.3517	0.4	11.2	0.944	NA	NA	NA	NA	NA	NA	NA	NA	NA	NA	NA	2021-03-30 18:11:00	2021-03-30 18:00:00	2021-03-31	742	13	1
1192	1_E0342	21.3	110	2021-03-30 18:49:00	75.2955	72.5904	0.4	11.6	0.964	NA	NA	NA	NA	NA	NA	NA	NA	NA	NA	NA	2021-03-30 18:35:00	2021-03-30 18:00:00	2021-03-31	766	13	1
1193	1_E0342	21.3	110	2021-03-30 19:11:00	80.0028	74.9334	0.4	12	0.937	NA	NA	NA	NA	NA	NA	NA	NA	NA	NA	NA	2021-03-30 18:57:00	2021-03-30 19:00:00	2021-03-31	788	14	1
1194	1_E0342	21.3	110	2021-03-30 19:33:00	71.7384	71.2272	0.4	12.4	0.993	NA	NA	NA	NA	NA	NA	NA	NA	NA	NA	NA	2021-03-30 19:19:00	2021-03-30 19:00:00	2021-03-31	810	14	1
1195	1_E0342	21.3	110	2021-03-30 19:55:00	84.0285	83.9859	0.4	12.8	0.999	NA	NA	NA	NA	NA	NA	NA	NA	NA	NA	NA	2021-03-30 19:41:00	2021-03-30 19:00:00	2021-03-31	832	14	1
1196	1_E0342	21.3	110	2021-03-30 20:19:00	88.0116	85.7325	0.4	13.2	0.974	NA	NA	NA	NA	NA	NA	NA	NA	NA	NA	NA	2021-03-30 20:05:00	2021-03-30 20:00:00	2021-03-31	856	15	1
1197	1_E0342	21.3	110	2021-03-30 20:41:00	86.5845	87.0957	0.4	13.6	1.006	NA	NA	NA	NA	NA	NA	NA	NA	NA	NA	NA	2021-03-30 20:27:00	2021-03-30 20:00:00	2021-03-31	878	15	1
1198	1_E0342	21.3	110	2021-03-30 21:03:00	86.8827	82.8357	0.4	14	0.953	NA	NA	NA	NA	NA	NA	NA	NA	NA	NA	NA	2021-03-30 20:49:00	2021-03-30 21:00:00	2021-03-31	900	16	1
1199	1_E0342	21.3	110	2021-03-30 21:25:00	82.6653	81.1743	0.4	14.4	0.982	NA	NA	NA	NA	NA	NA	NA	NA	NA	NA	NA	2021-03-30 21:11:00	2021-03-30 21:00:00	2021-03-31	922	16	1
1200	1_E0342	21.3	110	2021-03-30 21:49:00	81.6003	79.7685	0.4	14.8	0.978	NA	NA	NA	NA	NA	NA	NA	NA	NA	NA	NA	2021-03-30 21:35:00	2021-03-30 21:00:00	2021-03-31	946	16	1
1201	1_E0342	21.3	110	2021-03-30 22:11:00	75.4446	76.3818	0.4	15.2	1.012	NA	NA	NA	NA	NA	NA	NA	NA	NA	NA	NA	2021-03-30 21:57:00	2021-03-30 22:00:00	2021-03-31	968	17	1
1202	1_E0342	21.3	110	2021-03-30 22:33:00	81.2808	81.9837	0.4	15.6	1.009	NA	NA	NA	NA	NA	NA	NA	NA	NA	NA	NA	2021-03-30 22:19:00	2021-03-30 22:00:00	2021-03-31	990	17	1
1203	1_E0342	21.3	110	2021-03-30 22:55:00	81.9624	83.0274	0.4	16	1.013	NA	NA	NA	NA	NA	NA	NA	NA	NA	NA	NA	2021-03-30 22:41:00	2021-03-30 22:00:00	2021-03-31	1012	17	1
1204	1_E0342	21.3	110	2021-03-30 23:19:00	84.0924	86.5632	0.4	16.4	1.029	NA	NA	NA	NA	NA	NA	NA	NA	NA	NA	NA	2021-03-30 23:05:00	2021-03-30 23:00:00	2021-03-31	1036	18	1
1205	1_E0342	21.3	110	2021-03-30 23:41:00	87.2661	89.46	0.4	16.8	1.025	NA	NA	NA	NA	NA	NA	NA	NA	NA	NA	NA	2021-03-30 23:27:00	2021-03-30 23:00:00	2021-03-31	1058	18	1
1206	1_E0342	21.3	110	2021-03-31 00:03:00	75.3168	77.6172	0.4	17.2	1.03	NA	NA	NA	NA	NA	NA	NA	NA	NA	NA	NA	2021-03-30 23:49:00	2021-03-31	2021-03-31	1080	19	1
1207	1_E0342	21.3	110	2021-03-31 00:25:00	72.3561	76.3179	0.4	17.6	1.055	NA	NA	NA	NA	NA	NA	NA	NA	NA	NA	NA	2021-03-31 00:11:00	2021-03-31	2021-03-31	1102	19	1
1208	1_E0342	21.3	110	2021-03-31 00:49:00	69.2889	72.5904	0.4	18	1.048	NA	NA	NA	NA	NA	NA	NA	NA	NA	NA	NA	2021-03-31 00:35:00	2021-03-31	2021-03-31	1126	19	1
1209	1_E0342	21.3	110	2021-03-31 01:11:00	64.1556	68.9055	0.3	18.3	1.074	NA	NA	NA	NA	NA	NA	NA	NA	NA	NA	NA	2021-03-31 00:57:00	2021-03-31 01:00:00	2021-03-31	1148	20	1
1210	1_E0342	21.3	110	2021-03-31 01:33:00	78.5118	82.7292	0.4	18.7	1.054	NA	NA	NA	NA	NA	NA	NA	NA	NA	NA	NA	2021-03-31 01:19:00	2021-03-31 01:00:00	2021-03-31	1170	20	1
1211	1_E0342	21.3	110	2021-03-31 01:55:00	80.5992	83.8581	0.4	19.1	1.04	NA	NA	NA	NA	NA	NA	NA	NA	NA	NA	NA	2021-03-31 01:41:00	2021-03-31 01:00:00	2021-03-31	1192	20	1
1212	1_E0342	21.3	110	2021-03-31 02:19:00	86.6058	89.6091	0.4	19.5	1.035	NA	NA	NA	NA	NA	NA	NA	NA	NA	NA	NA	2021-03-31 02:05:00	2021-03-31 02:00:00	2021-03-31	1216	21	1
1213	1_E0342	21.3	110	2021-03-31 02:41:00	80.2584	83.7516	0.4	19.9	1.043	NA	NA	NA	NA	NA	NA	NA	NA	NA	NA	NA	2021-03-31 02:27:00	2021-03-31 02:00:00	2021-03-31	1238	21	1
1214	1_E0342	21.3	110	2021-03-31 03:03:00	69.7149	71.0568	0.4	20.3	1.019	NA	NA	NA	NA	NA	NA	NA	NA	NA	NA	NA	2021-03-31 02:49:00	2021-03-31 03:00:00	2021-03-31	1260	22	1
1215	1_E0342	21.3	110	2021-03-31 03:25:00	62.196	66.4134	0.3	20.6	1.068	NA	NA	NA	NA	NA	NA	NA	NA	NA	NA	NA	2021-03-31 03:11:00	2021-03-31 03:00:00	2021-03-31	1282	22	1
1216	1_E0342	21.3	110	2021-03-31 03:49:00	74.337	78.6183	0.4	21	1.058	NA	NA	NA	NA	NA	NA	NA	NA	NA	NA	NA	2021-03-31 03:35:00	2021-03-31 03:00:00	2021-03-31	1306	22	1
1217	1_E0342	21.3	110	2021-03-31 04:11:00	83.8581	87.6708	0.4	21.4	1.045	NA	NA	NA	NA	NA	NA	NA	NA	NA	NA	NA	2021-03-31 03:57:00	2021-03-31 04:00:00	2021-03-31	1328	23	1
1218	1_E0342	21.3	110	2021-03-31 04:33:00	79.4277	83.0061	0.4	21.8	1.045	NA	NA	NA	NA	NA	NA	NA	NA	NA	NA	NA	2021-03-31 04:19:00	2021-03-31 04:00:00	2021-03-31	1350	23	1
1219	1_E0342	21.3	110	2021-03-31 04:55:00	61.5783	66.3069	0.3	22.1	1.077	NA	NA	NA	NA	NA	NA	NA	NA	NA	NA	NA	2021-03-31 04:41:00	2021-03-31 04:00:00	2021-03-31	1372	23	1
1220	1_E0342	21.3	110	2021-03-31 05:19:00	80.727	82.6014	0.4	22.5	1.023	NA	NA	NA	NA	NA	NA	NA	NA	NA	NA	NA	2021-03-31 05:05:00	2021-03-31 05:00:00	2021-03-31	1396	24	1
1221	1_E0342	21.3	110	2021-03-31 05:41:00	60.5559	63.6018	0.3	22.8	1.05	NA	NA	NA	NA	NA	NA	NA	NA	NA	NA	NA	2021-03-31 05:27:00	2021-03-31 05:00:00	2021-03-31	1418	24	1
1222	1_E0342	21.3	110	2021-03-31 06:03:00	76.3179	77.0208	0.4	23.2	1.009	NA	NA	NA	NA	NA	NA	NA	NA	NA	NA	NA	2021-03-31 05:49:00	2021-03-31 06:00:00	2021-04-01	1440	25	2
1223	1_E0342	21.3	110	2021-03-31 06:25:00	59.8956	63.7296	0.3	23.5	1.064	NA	NA	NA	NA	NA	NA	NA	NA	NA	NA	NA	2021-03-31 06:11:00	2021-03-31 06:00:00	2021-04-01	1462	25	2
1224	1_E0342	21.3	110	2021-03-31 06:49:00	85.7325	89.5665	0.4	23.9	1.045	NA	NA	NA	NA	NA	NA	NA	NA	NA	NA	NA	2021-03-31 06:35:00	2021-03-31 06:00:00	2021-04-01	1486	25	2
1225	1_E0342	21.3	110	2021-03-31 07:11:00	71.1207	73.9962	0.4	24.3	1.04	NA	NA	NA	NA	NA	NA	NA	NA	NA	NA	NA	2021-03-31 06:57:00	2021-03-31 07:00:00	2021-04-01	1508	26	2
1226	1_E0342	21.3	110	2021-03-31 07:33:00	58.5537	63.7296	0.3	24.6	1.088	NA	NA	NA	NA	NA	NA	NA	NA	NA	NA	NA	2021-03-31 07:19:00	2021-03-31 07:00:00	2021-04-01	1530	26	2
1227	1_E0342	21.3	110	2021-03-31 07:55:00	72.0579	76.3818	0.4	25	1.06	NA	NA	NA	NA	NA	NA	NA	NA	NA	NA	NA	2021-03-31 07:41:00	2021-03-31 07:00:00	2021-04-01	1552	26	2
1228	1_E0342	21.3	110	2021-03-31 08:19:00	76.2966	80.5566	0.4	25.4	1.056	NA	NA	NA	NA	NA	NA	NA	NA	NA	NA	NA	2021-03-31 08:05:00	2021-03-31 08:00:00	2021-04-01	1576	27	2
1229	1_E0342	21.3	110	2021-03-31 08:41:00	61.4292	65.7318	0.3	25.7	1.07	NA	NA	NA	NA	NA	NA	NA	NA	NA	NA	NA	2021-03-31 08:27:00	2021-03-31 08:00:00	2021-04-01	1598	27	2
1230	1_E0342	21.3	110	2021-03-31 09:03:00	60.8967	62.8137	0.3	26	1.031	NA	NA	NA	NA	NA	NA	NA	NA	NA	NA	NA	2021-03-31 08:49:00	2021-03-31 09:00:00	2021-04-01	1620	28	2
1231	1_E0342	21.3	110	2021-03-31 09:25:00	76.6161	79.4916	0.4	26.4	1.038	NA	NA	NA	NA	NA	NA	NA	NA	NA	NA	NA	2021-03-31 09:11:00	2021-03-31 09:00:00	2021-04-01	1642	28	2
1232	1_E0342	21.3	110	2021-03-31 09:49:00	65.1141	68.9481	0.3	26.7	1.059	NA	NA	NA	NA	NA	NA	NA	NA	NA	NA	NA	2021-03-31 09:35:00	2021-03-31 09:00:00	2021-04-01	1666	28	2
1233	1_E0342	21.3	110	2021-03-31 10:11:00	70.4604	71.568	0.4	27.1	1.016	NA	NA	NA	NA	NA	NA	NA	NA	NA	NA	NA	2021-03-31 09:57:00	2021-03-31 10:00:00	2021-04-01	1688	29	2
1234	1_E0342	21.3	110	2021-03-31 10:33:00	59.853	62.8137	0.3	27.4	1.049	NA	NA	NA	NA	NA	NA	NA	NA	NA	NA	NA	2021-03-31 10:19:00	2021-03-31 10:00:00	2021-04-01	1710	29	2
1235	1_E0342	21.3	110	2021-03-31 10:55:00	53.1435	60.0021	0.3	27.7	1.129	NA	NA	NA	NA	NA	NA	NA	NA	NA	NA	NA	2021-03-31 10:41:00	2021-03-31 10:00:00	2021-04-01	1732	29	2
1236	1_E0342	21.3	110	2021-03-31 11:19:00	72.0153	76.4883	0.4	28.1	1.062	NA	NA	NA	NA	NA	NA	NA	NA	NA	NA	NA	2021-03-31 11:05:00	2021-03-31 11:00:00	2021-04-01	1756	30	2
1237	1_E0342	21.3	110	2021-03-31 11:41:00	58.8093	60.5133	0.3	28.4	1.029	NA	NA	NA	NA	NA	NA	NA	NA	NA	NA	NA	2021-03-31 11:27:00	2021-03-31 11:00:00	2021-04-01	1778	30	2
1238	1_E0342	21.3	110	2021-03-31 12:03:00	78.0219	78.0645	0.4	28.8	1.001	NA	NA	NA	NA	NA	NA	NA	NA	NA	NA	NA	2021-03-31 11:49:00	2021-03-31 12:00:00	2021-04-01	1800	31	2
1239	1_E0342	21.3	110	2021-03-31 12:25:00	65.9874	68.3091	0.3	29.1	1.035	NA	NA	NA	NA	NA	NA	NA	NA	NA	NA	NA	2021-03-31 12:11:00	2021-03-31 12:00:00	2021-04-01	1822	31	2
1240	1_E0342	21.3	110	2021-03-31 12:49:00	67.0524	69.3315	0.3	29.4	1.034	NA	NA	NA	NA	NA	NA	NA	NA	NA	NA	NA	2021-03-31 12:35:00	2021-03-31 12:00:00	2021-04-01	1846	31	2
1241	1_E0342	21.3	110	2021-03-31 13:11:00	58.6815	59.8956	0.3	29.7	1.021	NA	NA	NA	NA	NA	NA	NA	NA	NA	NA	NA	2021-03-31 12:57:00	2021-03-31 13:00:00	2021-04-01	1868	32	2
1242	1_E0342	21.3	110	2021-03-31 13:33:00	68.6925	67.4997	0.3	30	0.982	NA	NA	NA	NA	NA	NA	NA	NA	NA	NA	NA	2021-03-31 13:19:00	2021-03-31 13:00:00	2021-04-01	1890	32	2
1243	1_E0342	21.3	110	2021-03-31 13:55:00	65.8809	65.4123	0.3	30.3	0.993	NA	NA	NA	NA	NA	NA	NA	NA	NA	NA	NA	2021-03-31 13:41:00	2021-03-31 13:00:00	2021-04-01	1912	32	2
1244	1_E0342	21.3	110	2021-03-31 14:19:00	59.2566	60.6411	0.3	30.6	1.023	NA	NA	NA	NA	NA	NA	NA	NA	NA	NA	NA	2021-03-31 14:05:00	2021-03-31 14:00:00	2021-04-01	1936	33	2
1245	1_E0342	21.3	110	2021-03-31 14:41:00	59.6187	57.8934	0.3	30.9	0.971	NA	NA	NA	NA	NA	NA	NA	NA	NA	NA	NA	2021-03-31 14:27:00	2021-03-31 14:00:00	2021-04-01	1958	33	2
1246	1_E0342	21.3	110	2021-03-31 15:03:00	75.2316	74.9121	0.4	31.3	0.996	NA	NA	NA	NA	NA	NA	NA	NA	NA	NA	NA	2021-03-31 14:49:00	2021-03-31 15:00:00	2021-04-01	1980	34	2
1247	1_E0342	21.3	110	2021-03-31 15:25:00	58.3407	59.7678	0.3	31.6	1.024	NA	NA	NA	NA	NA	NA	NA	NA	NA	NA	NA	2021-03-31 15:11:00	2021-03-31 15:00:00	2021-04-01	2002	34	2
1248	1_E0342	21.3	110	2021-03-31 15:49:00	58.9371	58.0851	0.3	31.9	0.986	NA	NA	NA	NA	NA	NA	NA	NA	NA	NA	NA	2021-03-31 15:35:00	2021-03-31 15:00:00	2021-04-01	2026	34	2
1249	1_E0342	21.3	110	2021-03-31 16:11:00	63.2184	59.7678	0.3	32.2	0.946	NA	NA	NA	NA	NA	NA	NA	NA	NA	NA	NA	2021-03-31 15:57:00	2021-03-31 16:00:00	2021-04-01	2048	35	2
1250	1_E0342	21.3	110	2021-03-31 16:33:00	68.7564	67.4571	0.3	32.5	0.981	NA	NA	NA	NA	NA	NA	NA	NA	NA	NA	NA	2021-03-31 16:19:00	2021-03-31 16:00:00	2021-04-01	2070	35	2
1251	1_E0342	21.3	110	2021-03-31 16:55:00	71.142	70.8438	0.4	32.9	0.996	NA	NA	NA	NA	NA	NA	NA	NA	NA	NA	NA	2021-03-31 16:41:00	2021-03-31 16:00:00	2021-04-01	2092	35	2
1252	1_E0342	21.3	110	2021-03-31 17:19:00	63.1545	61.4079	0.3	33.2	0.972	NA	NA	NA	NA	NA	NA	NA	NA	NA	NA	NA	2021-03-31 17:05:00	2021-03-31 17:00:00	2021-04-01	2116	36	2
1253	1_E0342	21.3	110	2021-03-31 17:41:00	58.6176	56.658	0.3	33.5	0.967	NA	NA	NA	NA	NA	NA	NA	NA	NA	NA	NA	2021-03-31 17:27:00	2021-03-31 17:00:00	2021-04-01	2138	36	2
1254	1_E0342	21.3	110	2021-03-31 18:03:00	77.5107	77.0208	0.4	33.9	0.994	NA	NA	NA	NA	NA	NA	NA	NA	NA	NA	NA	2021-03-31 17:49:00	2021-03-31 18:00:00	2021-04-01	2160	37	2
1255	1_E0342	21.3	110	2021-03-31 18:25:00	73.7832	72.5478	0.4	34.3	0.983	NA	NA	NA	NA	NA	NA	NA	NA	NA	NA	NA	2021-03-31 18:11:00	2021-03-31 18:00:00	2021-04-01	2182	37	2
1256	1_E0342	21.3	110	2021-03-31 18:49:00	68.3091	69.012	0.3	34.6	1.01	NA	NA	NA	NA	NA	NA	NA	NA	NA	NA	NA	2021-03-31 18:35:00	2021-03-31 18:00:00	2021-04-01	2206	37	2
1257	1_E0342	21.3	110	2021-03-31 19:11:00	68.4795	69.1185	0.3	34.9	1.009	NA	NA	NA	NA	NA	NA	NA	NA	NA	NA	NA	2021-03-31 18:57:00	2021-03-31 19:00:00	2021-04-01	2228	38	2
1258	1_E0342	21.3	110	2021-03-31 19:33:00	72.0366	77.7663	0.4	35.3	1.08	NA	NA	NA	NA	NA	NA	NA	NA	NA	NA	NA	2021-03-31 19:19:00	2021-03-31 19:00:00	2021-04-01	2250	38	2
1259	1_E0342	21.3	110	2021-03-31 19:55:00	76.893	79.7046	0.4	35.7	1.037	NA	NA	NA	NA	NA	NA	NA	NA	NA	NA	NA	2021-03-31 19:41:00	2021-03-31 19:00:00	2021-04-01	2272	38	2
1260	1_E0342	21.3	110	2021-03-31 20:19:00	82.4736	84.4545	0.4	36.1	1.024	NA	NA	NA	NA	NA	NA	NA	NA	NA	NA	NA	2021-03-31 20:05:00	2021-03-31 20:00:00	2021-04-01	2296	39	2
1261	1_E0342	21.3	110	2021-03-31 20:41:00	88.4589	89.2683	0.4	36.5	1.009	NA	NA	NA	NA	NA	NA	NA	NA	NA	NA	NA	2021-03-31 20:27:00	2021-03-31 20:00:00	2021-04-01	2318	39	2
1262	1_E0342	21.3	110	2021-03-31 21:03:00	86.8614	84.9018	0.4	36.9	0.977	NA	NA	NA	NA	NA	NA	NA	NA	NA	NA	NA	2021-03-31 20:49:00	2021-03-31 21:00:00	2021-04-01	2340	40	2
1263	1_E0342	21.3	110	2021-03-31 21:25:00	82.0476	80.0667	0.4	37.3	0.976	NA	NA	NA	NA	NA	NA	NA	NA	NA	NA	NA	2021-03-31 21:11:00	2021-03-31 21:00:00	2021-04-01	2362	40	2
1264	1_E0342	21.3	110	2021-03-31 21:49:00	74.6139	74.4009	0.4	37.7	0.997	NA	NA	NA	NA	NA	NA	NA	NA	NA	NA	NA	2021-03-31 21:35:00	2021-03-31 21:00:00	2021-04-01	2386	40	2
1265	1_E0342	21.3	110	2021-03-31 22:11:00	87.5856	84.0924	0.4	38.1	0.96	NA	NA	NA	NA	NA	NA	NA	NA	NA	NA	NA	2021-03-31 21:57:00	2021-03-31 22:00:00	2021-04-01	2408	41	2
1266	1_E0342	21.3	110	2021-03-31 22:33:00	89.3322	87.6495	0.4	38.5	0.981	NA	NA	NA	NA	NA	NA	NA	NA	NA	NA	NA	2021-03-31 22:19:00	2021-03-31 22:00:00	2021-04-01	2430	41	2
1267	1_E0342	21.3	110	2021-03-31 22:55:00	86.052	86.2011	0.4	38.9	1.002	NA	NA	NA	NA	NA	NA	NA	NA	NA	NA	NA	2021-03-31 22:41:00	2021-03-31 22:00:00	2021-04-01	2452	41	2
1268	1_E0342	21.3	110	2021-03-31 23:19:00	83.2404	86.9253	0.4	39.3	1.044	NA	NA	NA	NA	NA	NA	NA	NA	NA	NA	NA	2021-03-31 23:05:00	2021-03-31 23:00:00	2021-04-01	2476	42	2
1269	1_E0342	21.3	110	2021-03-31 23:41:00	84.0072	89.0553	0.4	39.7	1.06	NA	NA	NA	NA	NA	NA	NA	NA	NA	NA	NA	2021-03-31 23:27:00	2021-03-31 23:00:00	2021-04-01	2498	42	2
1270	1_E0342	21.3	110	2021-04-01 00:03:00	83.4108	88.4589	0.4	40.1	1.06	NA	NA	NA	NA	NA	NA	NA	NA	NA	NA	NA	2021-03-31 23:49:00	2021-04-01	2021-04-01	2520	43	2
1271	1_E0342	21.3	110	2021-04-01 00:25:00	79.7898	85.3278	0.4	40.5	1.069	NA	NA	NA	NA	NA	NA	NA	NA	NA	NA	NA	2021-04-01 00:11:00	2021-04-01	2021-04-01	2542	43	2
1272	1_E0342	21.3	110	2021-04-01 00:49:00	80.6844	86.691	0.4	40.9	1.074	NA	NA	NA	NA	NA	NA	NA	NA	NA	NA	NA	2021-04-01 00:35:00	2021-04-01	2021-04-01	2566	43	2
1273	1_E0342	21.3	110	2021-04-01 01:11:00	79.1508	85.7325	0.4	41.3	1.083	NA	NA	NA	NA	NA	NA	NA	NA	NA	NA	NA	2021-04-01 00:57:00	2021-04-01 01:00:00	2021-04-01	2588	44	2
1274	1_E0342	21.3	110	2021-04-01 01:33:00	88.1181	93.6774	0.5	41.8	1.063	NA	NA	NA	NA	NA	NA	NA	NA	NA	NA	NA	2021-04-01 01:19:00	2021-04-01 01:00:00	2021-04-01	2610	44	2
1275	1_E0342	21.3	110	2021-04-01 01:55:00	79.236	84.0498	0.4	42.2	1.061	NA	NA	NA	NA	NA	NA	NA	NA	NA	NA	NA	2021-04-01 01:41:00	2021-04-01 01:00:00	2021-04-01	2632	44	2
1276	1_E0342	21.3	110	2021-04-01 02:19:00	76.9995	83.8368	0.4	42.6	1.089	NA	NA	NA	NA	NA	NA	NA	NA	NA	NA	NA	2021-04-01 02:05:00	2021-04-01 02:00:00	2021-04-01	2656	45	2
1277	1_E0342	21.3	110	2021-04-01 02:41:00	70.4178	75.2316	0.4	43	1.069	NA	NA	NA	NA	NA	NA	NA	NA	NA	NA	NA	2021-04-01 02:27:00	2021-04-01 02:00:00	2021-04-01	2678	45	2
1278	1_E0342	21.3	110	2021-04-01 03:03:00	61.5357	67.1802	0.3	43.3	1.092	NA	NA	NA	NA	NA	NA	NA	NA	NA	NA	NA	2021-04-01 02:49:00	2021-04-01 03:00:00	2021-04-01	2700	46	2
1279	1_E0342	21.3	110	2021-04-01 03:25:00	81.0252	86.4141	0.4	43.7	1.067	NA	NA	NA	NA	NA	NA	NA	NA	NA	NA	NA	2021-04-01 03:11:00	2021-04-01 03:00:00	2021-04-01	2722	46	2
1280	1_E0342	21.3	110	2021-04-01 03:49:00	82.1328	87.2235	0.4	44.1	1.062	NA	NA	NA	NA	NA	NA	NA	NA	NA	NA	NA	2021-04-01 03:35:00	2021-04-01 03:00:00	2021-04-01	2746	46	2
1281	1_E0342	21.3	110	2021-04-01 04:11:00	65.7744	69.2037	0.3	44.4	1.052	NA	NA	NA	NA	NA	NA	NA	NA	NA	NA	NA	2021-04-01 03:57:00	2021-04-01 04:00:00	2021-04-01	2768	47	2
1282	1_E0342	21.3	110	2021-04-01 04:33:00	75.7215	80.3649	0.4	44.8	1.061	NA	NA	NA	NA	NA	NA	NA	NA	NA	NA	NA	2021-04-01 04:19:00	2021-04-01 04:00:00	2021-04-01	2790	47	2
1283	1_E0342	21.3	110	2021-04-01 04:55:00	75.9771	80.6205	0.4	45.2	1.061	NA	NA	NA	NA	NA	NA	NA	NA	NA	NA	NA	2021-04-01 04:41:00	2021-04-01 04:00:00	2021-04-01	2812	47	2
1284	1_E0342	21.3	110	2021-04-01 05:19:00	58.8945	63.9213	0.3	45.5	1.085	NA	NA	NA	NA	NA	NA	NA	NA	NA	NA	NA	2021-04-01 05:05:00	2021-04-01 05:00:00	2021-04-01	2836	48	2
1285	1_E0342	21.3	110	2021-04-01 05:41:00	76.8504	80.94	0.4	45.9	1.053	NA	NA	NA	NA	NA	NA	NA	NA	NA	NA	NA	2021-04-01 05:27:00	2021-04-01 05:00:00	2021-04-01	2858	48	2
1286	2_18195	19.5	110	2020-01-14 06:13:00	60.294	59.1045	0.3	0	0.98	NA	NA	NA	NA	NA	NA	NA	NA	NA	NA	NA	2020-01-14 05:59:00	2021-03-30 06:00:00	2021-03-31	0	1	1
1287	2_18195	19.5	110	2020-01-14 06:31:00	81.471	74.061	0.4	0.4	0.909	NA	NA	NA	NA	NA	NA	NA	NA	NA	NA	NA	2020-01-14 06:17:00	2021-03-30 06:00:00	2021-03-31	18	1	1
1288	2_18195	19.5	110	2020-01-14 06:49:00	65.442	63.258	0.3	0.7	0.966	NA	NA	NA	NA	NA	NA	NA	NA	NA	NA	NA	2020-01-14 06:35:00	2021-03-30 06:00:00	2021-03-31	36	1	1
1289	2_18195	19.5	110	2020-01-14 07:07:00	70.5315	68.484	0.4	1.1	0.971	NA	NA	NA	NA	NA	NA	NA	NA	NA	NA	NA	2020-01-14 06:53:00	2021-03-30 07:00:00	2021-03-31	54	2	1
1290	2_18195	19.5	110	2020-01-14 07:25:00	81.7635	79.17	0.4	1.5	0.968	NA	NA	NA	NA	NA	NA	NA	NA	NA	NA	NA	2020-01-14 07:11:00	2021-03-30 07:00:00	2021-03-31	72	2	1
1291	2_18195	19.5	110	2020-01-14 07:43:00	59.8455	58.8705	0.3	1.8	0.984	NA	NA	NA	NA	NA	NA	NA	NA	NA	NA	NA	2020-01-14 07:29:00	2021-03-30 07:00:00	2021-03-31	90	2	1
1292	2_18195	19.5	110	2020-01-14 08:01:00	61.4835	58.227	0.3	2.1	0.947	NA	NA	NA	NA	NA	NA	NA	NA	NA	NA	NA	2020-01-14 07:47:00	2021-03-30 08:00:00	2021-03-31	108	3	1
1293	2_18195	19.5	110	2020-01-14 08:19:00	90.246	81.8805	0.4	2.5	0.907	NA	NA	NA	NA	NA	NA	NA	NA	NA	NA	NA	2020-01-14 08:05:00	2021-03-30 08:00:00	2021-03-31	126	3	1
1294	2_18195	19.5	110	2020-01-14 08:37:00	69.5175	66.9825	0.3	2.8	0.964	NA	NA	NA	NA	NA	NA	NA	NA	NA	NA	NA	2020-01-14 08:23:00	2021-03-30 08:00:00	2021-03-31	144	3	1
1295	2_18195	19.5	110	2020-01-14 08:55:00	62.127	57.018	0.3	3.1	0.918	NA	NA	NA	NA	NA	NA	NA	NA	NA	NA	NA	2020-01-14 08:41:00	2021-03-30 08:00:00	2021-03-31	162	3	1
1296	2_18195	19.5	110	2020-01-14 09:13:00	78.1755	68.289	0.4	3.5	0.873	NA	NA	NA	NA	NA	NA	NA	NA	NA	NA	NA	2020-01-14 08:59:00	2021-03-30 09:00:00	2021-03-31	180	4	1
1297	2_18195	19.5	110	2020-01-14 09:31:00	64.272	61.347	0.3	3.8	0.955	NA	NA	NA	NA	NA	NA	NA	NA	NA	NA	NA	2020-01-14 09:17:00	2021-03-30 09:00:00	2021-03-31	198	4	1
1298	2_18195	19.5	110	2020-01-14 09:49:00	62.088	56.16	0.3	4.1	0.905	NA	NA	NA	NA	NA	NA	NA	NA	NA	NA	NA	2020-01-14 09:35:00	2021-03-30 09:00:00	2021-03-31	216	4	1
1299	2_18195	19.5	110	2020-01-14 10:07:00	85.722	77.9415	0.4	4.5	0.909	NA	NA	NA	NA	NA	NA	NA	NA	NA	NA	NA	2020-01-14 09:53:00	2021-03-30 10:00:00	2021-03-31	234	5	1
1300	2_18195	19.5	110	2020-01-14 10:25:00	93.3855	87.5355	0.5	5	0.937	NA	NA	NA	NA	NA	NA	NA	NA	NA	NA	NA	2020-01-14 10:11:00	2021-03-30 10:00:00	2021-03-31	252	5	1
1301	2_18195	19.5	110	2020-01-14 10:43:00	89.232	84.006	0.4	5.4	0.941	NA	NA	NA	NA	NA	NA	NA	NA	NA	NA	NA	2020-01-14 10:29:00	2021-03-30 10:00:00	2021-03-31	270	5	1
1302	2_18195	19.5	110	2020-01-14 11:01:00	83.577	77.0445	0.4	5.8	0.922	NA	NA	NA	NA	NA	NA	NA	NA	NA	NA	NA	2020-01-14 10:47:00	2021-03-30 11:00:00	2021-03-31	288	6	1
1303	2_18195	19.5	110	2020-01-14 11:19:00	67.8405	60.5865	0.3	6.1	0.893	NA	NA	NA	NA	NA	NA	NA	NA	NA	NA	NA	2020-01-14 11:05:00	2021-03-30 11:00:00	2021-03-31	306	6	1
1304	2_18195	19.5	110	2020-01-14 11:37:00	61.4445	52.5135	0.3	6.4	0.855	NA	NA	NA	NA	NA	NA	NA	NA	NA	NA	NA	2020-01-14 11:23:00	2021-03-30 11:00:00	2021-03-31	324	6	1
1305	2_18195	19.5	110	2020-01-14 11:55:00	86.6775	75.5235	0.4	6.8	0.871	NA	NA	NA	NA	NA	NA	NA	NA	NA	NA	NA	2020-01-14 11:41:00	2021-03-30 11:00:00	2021-03-31	342	6	1
1306	2_18195	19.5	110	2020-01-14 12:13:00	77.376	69.0495	0.4	7.2	0.892	NA	NA	NA	NA	NA	NA	NA	NA	NA	NA	NA	2020-01-14 11:59:00	2021-03-30 12:00:00	2021-03-31	360	7	1
1307	2_18195	19.5	110	2020-01-14 12:31:00	64.974	57.018	0.3	7.5	0.878	NA	NA	NA	NA	NA	NA	NA	NA	NA	NA	NA	2020-01-14 12:17:00	2021-03-30 12:00:00	2021-03-31	378	7	1
1308	2_18195	19.5	110	2020-01-14 12:49:00	63.3555	54.327	0.3	7.8	0.858	NA	NA	NA	NA	NA	NA	NA	NA	NA	NA	NA	2020-01-14 12:35:00	2021-03-30 12:00:00	2021-03-31	396	7	1
1309	2_18195	19.5	110	2020-01-14 13:07:00	70.941	61.5615	0.3	8.1	0.868	NA	NA	NA	NA	NA	NA	NA	NA	NA	NA	NA	2020-01-14 12:53:00	2021-03-30 13:00:00	2021-03-31	414	8	1
1310	2_18195	19.5	110	2020-01-14 13:25:00	62.673	56.1405	0.3	8.4	0.896	NA	NA	NA	NA	NA	NA	NA	NA	NA	NA	NA	2020-01-14 13:11:00	2021-03-30 13:00:00	2021-03-31	432	8	1
1311	2_18195	19.5	110	2020-01-14 13:43:00	58.188	51.5385	0.3	8.7	0.886	NA	NA	NA	NA	NA	NA	NA	NA	NA	NA	NA	2020-01-14 13:29:00	2021-03-30 13:00:00	2021-03-31	450	8	1
1312	2_18195	19.5	110	2020-01-14 14:01:00	65.442	55.614	0.3	9	0.85	NA	NA	NA	NA	NA	NA	NA	NA	NA	NA	NA	2020-01-14 13:47:00	2021-03-30 14:00:00	2021-03-31	468	9	1
1313	2_18195	19.5	110	2020-01-14 14:19:00	87.4185	80.457	0.4	9.4	0.92	NA	NA	NA	NA	NA	NA	NA	NA	NA	NA	NA	2020-01-14 14:05:00	2021-03-30 14:00:00	2021-03-31	486	9	1
1314	2_18195	19.5	110	2020-01-14 14:37:00	76.713	76.9275	0.4	9.8	1.003	NA	NA	NA	NA	NA	NA	NA	NA	NA	NA	NA	2020-01-14 14:23:00	2021-03-30 14:00:00	2021-03-31	504	9	1
1315	2_18195	19.5	110	2020-01-14 14:55:00	67.3335	63.414	0.3	10.1	0.942	NA	NA	NA	NA	NA	NA	NA	NA	NA	NA	NA	2020-01-14 14:41:00	2021-03-30 14:00:00	2021-03-31	522	9	1
1316	2_18195	19.5	110	2020-01-14 15:13:00	65.4615	59.709	0.3	10.4	0.912	NA	NA	NA	NA	NA	NA	NA	NA	NA	NA	NA	2020-01-14 14:59:00	2021-03-30 15:00:00	2021-03-31	540	10	1
1317	2_18195	19.5	110	2020-01-14 15:31:00	62.2635	55.2045	0.3	10.7	0.887	NA	NA	NA	NA	NA	NA	NA	NA	NA	NA	NA	2020-01-14 15:17:00	2021-03-30 15:00:00	2021-03-31	558	10	1
1318	2_18195	19.5	110	2020-01-14 15:49:00	58.9875	53.4105	0.3	11	0.906	NA	NA	NA	NA	NA	NA	NA	NA	NA	NA	NA	2020-01-14 15:35:00	2021-03-30 15:00:00	2021-03-31	576	10	1
1319	2_18195	19.5	110	2020-01-14 16:07:00	77.22	70.0245	0.4	11.4	0.907	NA	NA	NA	NA	NA	NA	NA	NA	NA	NA	NA	2020-01-14 15:53:00	2021-03-30 16:00:00	2021-03-31	594	11	1
1320	2_18195	19.5	110	2020-01-14 16:25:00	76.245	72.384	0.4	11.8	0.949	NA	NA	NA	NA	NA	NA	NA	NA	NA	NA	NA	2020-01-14 16:11:00	2021-03-30 16:00:00	2021-03-31	612	11	1
1321	2_18195	19.5	110	2020-01-14 16:43:00	65.481	59.2605	0.3	12.1	0.905	NA	NA	NA	NA	NA	NA	NA	NA	NA	NA	NA	2020-01-14 16:29:00	2021-03-30 16:00:00	2021-03-31	630	11	1
1322	2_18195	19.5	110	2020-01-14 17:01:00	66.924	60.1185	0.3	12.4	0.898	NA	NA	NA	NA	NA	NA	NA	NA	NA	NA	NA	2020-01-14 16:47:00	2021-03-30 17:00:00	2021-03-31	648	12	1
1323	2_18195	19.5	110	2020-01-14 17:19:00	60.723	55.0095	0.3	12.7	0.906	NA	NA	NA	NA	NA	NA	NA	NA	NA	NA	NA	2020-01-14 17:05:00	2021-03-30 17:00:00	2021-03-31	666	12	1
1324	2_18195	19.5	110	2020-01-14 17:37:00	62.517	53.1765	0.3	13	0.85	NA	NA	NA	NA	NA	NA	NA	NA	NA	NA	NA	2020-01-14 17:23:00	2021-03-30 17:00:00	2021-03-31	684	12	1
1325	2_18195	19.5	110	2020-01-14 17:55:00	81.6855	76.206	0.4	13.4	0.933	NA	NA	NA	NA	NA	NA	NA	NA	NA	NA	NA	2020-01-14 17:41:00	2021-03-30 17:00:00	2021-03-31	702	12	1
1326	2_18195	19.5	110	2020-01-14 18:13:00	88.491	85.761	0.4	13.8	0.969	NA	NA	NA	NA	NA	NA	NA	NA	NA	NA	NA	2020-01-14 17:59:00	2021-03-30 18:00:00	2021-03-31	720	13	1
1327	2_18195	19.5	110	2020-01-14 18:31:00	80.223	76.9665	0.4	14.2	0.959	NA	NA	NA	NA	NA	NA	NA	NA	NA	NA	NA	2020-01-14 18:17:00	2021-03-30 18:00:00	2021-03-31	738	13	1
1328	2_18195	19.5	110	2020-01-14 18:49:00	67.3335	58.6755	0.3	14.5	0.871	NA	NA	NA	NA	NA	NA	NA	NA	NA	NA	NA	2020-01-14 18:35:00	2021-03-30 18:00:00	2021-03-31	756	13	1
1329	2_18195	19.5	110	2020-01-14 19:07:00	67.9965	61.542	0.3	14.8	0.905	NA	NA	NA	NA	NA	NA	NA	NA	NA	NA	NA	2020-01-14 18:53:00	2021-03-30 19:00:00	2021-03-31	774	14	1
1330	2_18195	19.5	110	2020-01-14 19:25:00	66.729	63.414	0.3	15.1	0.951	NA	NA	NA	NA	NA	NA	NA	NA	NA	NA	NA	2020-01-14 19:11:00	2021-03-30 19:00:00	2021-03-31	792	14	1
1331	2_18195	19.5	110	2020-01-14 19:43:00	82.5435	79.599	0.4	15.5	0.964	NA	NA	NA	NA	NA	NA	NA	NA	NA	NA	NA	2020-01-14 19:29:00	2021-03-30 19:00:00	2021-03-31	810	14	1
1332	2_18195	19.5	110	2020-01-14 20:01:00	93.912	90.558	0.5	16	0.964	NA	NA	NA	NA	NA	NA	NA	NA	NA	NA	NA	2020-01-14 19:47:00	2021-03-30 20:00:00	2021-03-31	828	15	1
1333	2_18195	19.5	110	2020-01-14 20:19:00	92.157	88.452	0.5	16.5	0.96	NA	NA	NA	NA	NA	NA	NA	NA	NA	NA	NA	2020-01-14 20:05:00	2021-03-30 20:00:00	2021-03-31	846	15	1
1334	2_18195	19.5	110	2020-01-14 20:37:00	88.296	88.6665	0.4	16.9	1.004	NA	NA	NA	NA	NA	NA	NA	NA	NA	NA	NA	2020-01-14 20:23:00	2021-03-30 20:00:00	2021-03-31	864	15	1
1335	2_18195	19.5	110	2020-01-14 20:55:00	99.723	95.043	0.5	17.4	0.953	NA	NA	NA	NA	NA	NA	NA	NA	NA	NA	NA	2020-01-14 20:41:00	2021-03-30 20:00:00	2021-03-31	882	15	1
1336	2_18195	19.5	110	2020-01-14 21:13:00	99.762	92.937	0.5	17.9	0.932	NA	NA	NA	NA	NA	NA	NA	NA	NA	NA	NA	2020-01-14 20:59:00	2021-03-30 21:00:00	2021-03-31	900	16	1
1337	2_18195	19.5	110	2020-01-14 21:31:00	95.7255	92.703	0.5	18.4	0.968	NA	NA	NA	NA	NA	NA	NA	NA	NA	NA	NA	2020-01-14 21:17:00	2021-03-30 21:00:00	2021-03-31	918	16	1
1338	2_18195	19.5	110	2020-01-14 21:49:00	98.6505	96.798	0.5	18.9	0.981	NA	NA	NA	NA	NA	NA	NA	NA	NA	NA	NA	2020-01-14 21:35:00	2021-03-30 21:00:00	2021-03-31	936	16	1
1339	2_18195	19.5	110	2020-01-14 22:07:00	96.7395	97.032	0.5	19.4	1.003	NA	NA	NA	NA	NA	NA	NA	NA	NA	NA	NA	2020-01-14 21:53:00	2021-03-30 22:00:00	2021-03-31	954	17	1
1340	2_18195	19.5	110	2020-01-14 22:25:00	99.918	100.055	0.5	19.9	1.001	NA	NA	NA	NA	NA	NA	NA	NA	NA	NA	NA	2020-01-14 22:11:00	2021-03-30 22:00:00	2021-03-31	972	17	1
1341	2_18195	19.5	110	2020-01-14 22:43:00	101.108	100.581	0.5	20.4	0.995	NA	NA	NA	NA	NA	NA	NA	NA	NA	NA	NA	2020-01-14 22:29:00	2021-03-30 22:00:00	2021-03-31	990	17	1
1342	2_18195	19.5	110	2020-01-14 23:01:00	93.2685	94.419	0.5	20.9	1.012	NA	NA	NA	NA	NA	NA	NA	NA	NA	NA	NA	2020-01-14 22:47:00	2021-03-30 23:00:00	2021-03-31	1008	18	1
1343	2_18195	19.5	110	2020-01-14 23:19:00	97.344	97.5195	0.5	21.4	1.002	NA	NA	NA	NA	NA	NA	NA	NA	NA	NA	NA	2020-01-14 23:05:00	2021-03-30 23:00:00	2021-03-31	1026	18	1
1344	2_18195	19.5	110	2020-01-14 23:37:00	92.7615	91.611	0.5	21.9	0.988	NA	NA	NA	NA	NA	NA	NA	NA	NA	NA	NA	2020-01-14 23:23:00	2021-03-30 23:00:00	2021-03-31	1044	18	1
1345	2_18195	19.5	110	2020-01-14 23:55:00	98.319	98.7285	0.5	22.4	1.004	NA	NA	NA	NA	NA	NA	NA	NA	NA	NA	NA	2020-01-14 23:41:00	2021-03-30 23:00:00	2021-03-31	1062	18	1
1346	2_18195	19.5	110	2020-01-15 00:13:00	96.6615	98.2215	0.5	22.9	1.016	NA	NA	NA	NA	NA	NA	NA	NA	NA	NA	NA	2020-01-14 23:59:00	2021-03-31	2021-03-31	1080	19	1
1347	2_18195	19.5	110	2020-01-15 00:31:00	87.711	86.2875	0.4	23.3	0.984	NA	NA	NA	NA	NA	NA	NA	NA	NA	NA	NA	2020-01-15 00:17:00	2021-03-31	2021-03-31	1098	19	1
1348	2_18195	19.5	110	2020-01-15 00:49:00	92.508	90.3045	0.5	23.8	0.976	NA	NA	NA	NA	NA	NA	NA	NA	NA	NA	NA	2020-01-15 00:35:00	2021-03-31	2021-03-31	1116	19	1
1349	2_18195	19.5	110	2020-01-15 01:07:00	82.836	81.7635	0.4	24.2	0.987	NA	NA	NA	NA	NA	NA	NA	NA	NA	NA	NA	2020-01-15 00:53:00	2021-03-31 01:00:00	2021-03-31	1134	20	1
1350	2_18195	19.5	110	2020-01-15 01:25:00	70.824	73.125	0.4	24.6	1.033	NA	NA	NA	NA	NA	NA	NA	NA	NA	NA	NA	2020-01-15 01:11:00	2021-03-31 01:00:00	2021-03-31	1152	20	1
1351	2_18195	19.5	110	2020-01-15 01:43:00	66.8265	67.431	0.3	24.9	1.009	NA	NA	NA	NA	NA	NA	NA	NA	NA	NA	NA	2020-01-15 01:29:00	2021-03-31 01:00:00	2021-03-31	1170	20	1
1352	2_18195	19.5	110	2020-01-15 02:01:00	62.907	60.9375	0.3	25.2	0.969	NA	NA	NA	NA	NA	NA	NA	NA	NA	NA	NA	2020-01-15 01:47:00	2021-03-31 02:00:00	2021-03-31	1188	21	1
1353	2_18195	19.5	110	2020-01-15 02:19:00	98.358	95.1405	0.5	25.7	0.967	NA	NA	NA	NA	NA	NA	NA	NA	NA	NA	NA	2020-01-15 02:05:00	2021-03-31 02:00:00	2021-03-31	1206	21	1
1354	2_18195	19.5	110	2020-01-15 02:37:00	98.358	96.993	0.5	26.2	0.986	NA	NA	NA	NA	NA	NA	NA	NA	NA	NA	NA	2020-01-15 02:23:00	2021-03-31 02:00:00	2021-03-31	1224	21	1
1355	2_18195	19.5	110	2020-01-15 02:55:00	94.1265	92.1375	0.5	26.7	0.979	NA	NA	NA	NA	NA	NA	NA	NA	NA	NA	NA	2020-01-15 02:41:00	2021-03-31 02:00:00	2021-03-31	1242	21	1
1356	2_18195	19.5	110	2020-01-15 03:13:00	84.669	84.63	0.4	27.1	1	NA	NA	NA	NA	NA	NA	NA	NA	NA	NA	NA	2020-01-15 02:59:00	2021-03-31 03:00:00	2021-03-31	1260	22	1
1357	2_18195	19.5	110	2020-01-15 03:31:00	70.2195	70.161	0.4	27.5	0.999	NA	NA	NA	NA	NA	NA	NA	NA	NA	NA	NA	2020-01-15 03:17:00	2021-03-31 03:00:00	2021-03-31	1278	22	1
1358	2_18195	19.5	110	2020-01-15 03:49:00	66.6705	61.5225	0.3	27.8	0.923	NA	NA	NA	NA	NA	NA	NA	NA	NA	NA	NA	2020-01-15 03:35:00	2021-03-31 03:00:00	2021-03-31	1296	22	1
1359	2_18195	19.5	110	2020-01-15 04:07:00	61.6785	56.2185	0.3	28.1	0.911	NA	NA	NA	NA	NA	NA	NA	NA	NA	NA	NA	2020-01-15 03:53:00	2021-03-31 04:00:00	2021-03-31	1314	23	1
1360	2_18195	19.5	110	2020-01-15 04:25:00	88.0035	84.3765	0.4	28.5	0.959	NA	NA	NA	NA	NA	NA	NA	NA	NA	NA	NA	2020-01-15 04:11:00	2021-03-31 04:00:00	2021-03-31	1332	23	1
1361	2_18195	19.5	110	2020-01-15 04:43:00	88.374	86.5995	0.4	28.9	0.98	NA	NA	NA	NA	NA	NA	NA	NA	NA	NA	NA	2020-01-15 04:29:00	2021-03-31 04:00:00	2021-03-31	1350	23	1
1362	2_18195	19.5	110	2020-01-15 05:01:00	77.9415	78.351	0.4	29.3	1.005	NA	NA	NA	NA	NA	NA	NA	NA	NA	NA	NA	2020-01-15 04:47:00	2021-03-31 05:00:00	2021-03-31	1368	24	1
1363	2_18195	19.5	110	2020-01-15 05:19:00	66.651	64.7205	0.3	29.6	0.971	NA	NA	NA	NA	NA	NA	NA	NA	NA	NA	NA	2020-01-15 05:05:00	2021-03-31 05:00:00	2021-03-31	1386	24	1
1364	2_18195	19.5	110	2020-01-15 05:37:00	67.3335	62.5755	0.3	29.9	0.929	NA	NA	NA	NA	NA	NA	NA	NA	NA	NA	NA	2020-01-15 05:23:00	2021-03-31 05:00:00	2021-03-31	1404	24	1
1365	2_18195	19.5	110	2020-01-15 05:55:00	65.5785	59.904	0.3	30.2	0.913	NA	NA	NA	NA	NA	NA	NA	NA	NA	NA	NA	2020-01-15 05:41:00	2021-03-31 05:00:00	2021-03-31	1422	24	1
1366	2_18195	19.5	110	2020-01-15 06:13:00	100.464	95.511	0.5	30.7	0.951	NA	NA	NA	NA	NA	NA	NA	NA	NA	NA	NA	2020-01-15 05:59:00	2021-03-31 06:00:00	2021-04-01	1440	25	2
1367	2_18195	19.5	110	2020-01-15 06:31:00	95.2965	93.327	0.5	31.2	0.979	NA	NA	NA	NA	NA	NA	NA	NA	NA	NA	NA	2020-01-15 06:17:00	2021-03-31 06:00:00	2021-04-01	1458	25	2
1368	2_18195	19.5	110	2020-01-15 06:49:00	75.816	74.0025	0.4	31.6	0.976	NA	NA	NA	NA	NA	NA	NA	NA	NA	NA	NA	2020-01-15 06:35:00	2021-03-31 06:00:00	2021-04-01	1476	25	2
1369	2_18195	19.5	110	2020-01-15 07:07:00	58.188	53.4495	0.3	31.9	0.919	NA	NA	NA	NA	NA	NA	NA	NA	NA	NA	NA	2020-01-15 06:53:00	2021-03-31 07:00:00	2021-04-01	1494	26	2
1370	2_18195	19.5	110	2020-01-15 07:25:00	82.914	73.398	0.4	32.3	0.885	NA	NA	NA	NA	NA	NA	NA	NA	NA	NA	NA	2020-01-15 07:11:00	2021-03-31 07:00:00	2021-04-01	1512	26	2
1371	2_18195	19.5	110	2020-01-15 07:43:00	84.552	80.0085	0.4	32.7	0.946	NA	NA	NA	NA	NA	NA	NA	NA	NA	NA	NA	2020-01-15 07:29:00	2021-03-31 07:00:00	2021-04-01	1530	26	2
1372	2_18195	19.5	110	2020-01-15 08:01:00	66.0465	65.3835	0.3	33	0.99	NA	NA	NA	NA	NA	NA	NA	NA	NA	NA	NA	2020-01-15 07:47:00	2021-03-31 08:00:00	2021-04-01	1548	27	2
1373	2_18195	19.5	110	2020-01-15 08:19:00	59.904	58.8315	0.3	33.3	0.982	NA	NA	NA	NA	NA	NA	NA	NA	NA	NA	NA	2020-01-15 08:05:00	2021-03-31 08:00:00	2021-04-01	1566	27	2
1374	2_18195	19.5	110	2020-01-15 08:37:00	94.497	90.948	0.5	33.8	0.962	NA	NA	NA	NA	NA	NA	NA	NA	NA	NA	NA	2020-01-15 08:23:00	2021-03-31 08:00:00	2021-04-01	1584	27	2
1375	2_18195	19.5	110	2020-01-15 08:55:00	83.9475	82.5825	0.4	34.2	0.984	NA	NA	NA	NA	NA	NA	NA	NA	NA	NA	NA	2020-01-15 08:41:00	2021-03-31 08:00:00	2021-04-01	1602	27	2
1376	2_18195	19.5	110	2020-01-15 09:13:00	67.5675	63.5895	0.3	34.5	0.941	NA	NA	NA	NA	NA	NA	NA	NA	NA	NA	NA	2020-01-15 08:59:00	2021-03-31 09:00:00	2021-04-01	1620	28	2
1377	2_18195	19.5	110	2020-01-15 09:31:00	71.487	64.038	0.4	34.9	0.896	NA	NA	NA	NA	NA	NA	NA	NA	NA	NA	NA	2020-01-15 09:17:00	2021-03-31 09:00:00	2021-04-01	1638	28	2
1378	2_18195	19.5	110	2020-01-15 09:49:00	85.059	80.5545	0.4	35.3	0.947	NA	NA	NA	NA	NA	NA	NA	NA	NA	NA	NA	2020-01-15 09:35:00	2021-03-31 09:00:00	2021-04-01	1656	28	2
1379	2_18195	19.5	110	2020-01-15 10:07:00	74.841	72.8325	0.4	35.7	0.973	NA	NA	NA	NA	NA	NA	NA	NA	NA	NA	NA	2020-01-15 09:53:00	2021-03-31 10:00:00	2021-04-01	1674	29	2
1380	2_18195	19.5	110	2020-01-15 10:25:00	70.239	66.261	0.3	36	0.943	NA	NA	NA	NA	NA	NA	NA	NA	NA	NA	NA	2020-01-15 10:11:00	2021-03-31 10:00:00	2021-04-01	1692	29	2
1381	2_18195	19.5	110	2020-01-15 10:43:00	64.194	57.5445	0.3	36.3	0.896	NA	NA	NA	NA	NA	NA	NA	NA	NA	NA	NA	2020-01-15 10:29:00	2021-03-31 10:00:00	2021-04-01	1710	29	2
1382	2_18195	19.5	110	2020-01-15 11:01:00	73.944	68.172	0.4	36.7	0.922	NA	NA	NA	NA	NA	NA	NA	NA	NA	NA	NA	2020-01-15 10:47:00	2021-03-31 11:00:00	2021-04-01	1728	30	2
1383	2_18195	19.5	110	2020-01-15 11:19:00	79.8915	72.9105	0.4	37.1	0.913	NA	NA	NA	NA	NA	NA	NA	NA	NA	NA	NA	2020-01-15 11:05:00	2021-03-31 11:00:00	2021-04-01	1746	30	2
1384	2_18195	19.5	110	2020-01-15 11:37:00	66.0465	57.837	0.3	37.4	0.875	NA	NA	NA	NA	NA	NA	NA	NA	NA	NA	NA	2020-01-15 11:23:00	2021-03-31 11:00:00	2021-04-01	1764	30	2
1385	2_18195	19.5	110	2020-01-15 11:55:00	64.935	55.2435	0.3	37.7	0.851	NA	NA	NA	NA	NA	NA	NA	NA	NA	NA	NA	2020-01-15 11:41:00	2021-03-31 11:00:00	2021-04-01	1782	30	2
1386	2_18195	19.5	110	2020-01-15 12:13:00	69.303	57.993	0.3	38	0.837	NA	NA	NA	NA	NA	NA	NA	NA	NA	NA	NA	2020-01-15 11:59:00	2021-03-31 12:00:00	2021-04-01	1800	31	2
1387	2_18195	19.5	110	2020-01-15 12:31:00	85.722	77.3175	0.4	38.4	0.902	NA	NA	NA	NA	NA	NA	NA	NA	NA	NA	NA	2020-01-15 12:17:00	2021-03-31 12:00:00	2021-04-01	1818	31	2
1388	2_18195	19.5	110	2020-01-15 12:49:00	66.2805	60.138	0.3	38.7	0.907	NA	NA	NA	NA	NA	NA	NA	NA	NA	NA	NA	2020-01-15 12:35:00	2021-03-31 12:00:00	2021-04-01	1836	31	2
1389	2_18195	19.5	110	2020-01-15 13:07:00	83.8305	76.4985	0.4	39.1	0.912	NA	NA	NA	NA	NA	NA	NA	NA	NA	NA	NA	2020-01-15 12:53:00	2021-03-31 13:00:00	2021-04-01	1854	32	2
1390	2_18195	19.5	110	2020-01-15 13:25:00	84.279	77.571	0.4	39.5	0.92	NA	NA	NA	NA	NA	NA	NA	NA	NA	NA	NA	2020-01-15 13:11:00	2021-03-31 13:00:00	2021-04-01	1872	32	2
1391	2_18195	19.5	110	2020-01-15 13:43:00	68.4255	62.322	0.3	39.8	0.911	NA	NA	NA	NA	NA	NA	NA	NA	NA	NA	NA	2020-01-15 13:29:00	2021-03-31 13:00:00	2021-04-01	1890	32	2
1392	2_18195	19.5	110	2020-01-15 14:01:00	69.7515	59.8845	0.3	40.1	0.859	NA	NA	NA	NA	NA	NA	NA	NA	NA	NA	NA	2020-01-15 13:47:00	2021-03-31 14:00:00	2021-04-01	1908	33	2
1393	2_18195	19.5	110	2020-01-15 14:19:00	62.79	54.561	0.3	40.4	0.869	NA	NA	NA	NA	NA	NA	NA	NA	NA	NA	NA	2020-01-15 14:05:00	2021-03-31 14:00:00	2021-04-01	1926	33	2
1394	2_18195	19.5	110	2020-01-15 14:37:00	82.2705	73.008	0.4	40.8	0.887	NA	NA	NA	NA	NA	NA	NA	NA	NA	NA	NA	2020-01-15 14:23:00	2021-03-31 14:00:00	2021-04-01	1944	33	2
1395	2_18195	19.5	110	2020-01-15 14:55:00	65.169	62.361	0.3	41.1	0.957	NA	NA	NA	NA	NA	NA	NA	NA	NA	NA	NA	2020-01-15 14:41:00	2021-03-31 14:00:00	2021-04-01	1962	33	2
1396	2_18195	19.5	110	2020-01-15 15:13:00	77.649	69.927	0.4	41.5	0.901	NA	NA	NA	NA	NA	NA	NA	NA	NA	NA	NA	2020-01-15 14:59:00	2021-03-31 15:00:00	2021-04-01	1980	34	2
1397	2_18195	19.5	110	2020-01-15 15:31:00	66.0465	62.634	0.3	41.8	0.948	NA	NA	NA	NA	NA	NA	NA	NA	NA	NA	NA	2020-01-15 15:17:00	2021-03-31 15:00:00	2021-04-01	1998	34	2
1398	2_18195	19.5	110	2020-01-15 15:49:00	79.4235	75.426	0.4	42.2	0.95	NA	NA	NA	NA	NA	NA	NA	NA	NA	NA	NA	2020-01-15 15:35:00	2021-03-31 15:00:00	2021-04-01	2016	34	2
1399	2_18195	19.5	110	2020-01-15 16:07:00	80.5155	79.8915	0.4	42.6	0.992	NA	NA	NA	NA	NA	NA	NA	NA	NA	NA	NA	2020-01-15 15:53:00	2021-03-31 16:00:00	2021-04-01	2034	35	2
1400	2_18195	19.5	110	2020-01-15 16:25:00	69.4395	67.1385	0.3	42.9	0.967	NA	NA	NA	NA	NA	NA	NA	NA	NA	NA	NA	2020-01-15 16:11:00	2021-03-31 16:00:00	2021-04-01	2052	35	2
1401	2_18195	19.5	110	2020-01-15 16:43:00	66.183	61.8735	0.3	43.2	0.935	NA	NA	NA	NA	NA	NA	NA	NA	NA	NA	NA	2020-01-15 16:29:00	2021-03-31 16:00:00	2021-04-01	2070	35	2
1402	2_18195	19.5	110	2020-01-15 17:01:00	67.8795	64.467	0.3	43.5	0.95	NA	NA	NA	NA	NA	NA	NA	NA	NA	NA	NA	2020-01-15 16:47:00	2021-03-31 17:00:00	2021-04-01	2088	36	2
1403	2_18195	19.5	110	2020-01-15 17:19:00	65.9685	64.8375	0.3	43.8	0.983	NA	NA	NA	NA	NA	NA	NA	NA	NA	NA	NA	2020-01-15 17:05:00	2021-03-31 17:00:00	2021-04-01	2106	36	2
1404	2_18195	19.5	110	2020-01-15 17:37:00	77.922	77.3565	0.4	44.2	0.993	NA	NA	NA	NA	NA	NA	NA	NA	NA	NA	NA	2020-01-15 17:23:00	2021-03-31 17:00:00	2021-04-01	2124	36	2
1405	2_18195	19.5	110	2020-01-15 17:55:00	89.466	88.803	0.5	44.7	0.993	NA	NA	NA	NA	NA	NA	NA	NA	NA	NA	NA	2020-01-15 17:41:00	2021-03-31 17:00:00	2021-04-01	2142	36	2
1406	2_18195	19.5	110	2020-01-15 18:13:00	71.0385	69.3225	0.4	45.1	0.976	NA	NA	NA	NA	NA	NA	NA	NA	NA	NA	NA	2020-01-15 17:59:00	2021-03-31 18:00:00	2021-04-01	2160	37	2
1407	2_18195	19.5	110	2020-01-15 18:31:00	79.521	74.3145	0.4	45.5	0.934	NA	NA	NA	NA	NA	NA	NA	NA	NA	NA	NA	2020-01-15 18:17:00	2021-03-31 18:00:00	2021-04-01	2178	37	2
1408	2_18195	19.5	110	2020-01-15 18:49:00	67.2555	66.0855	0.3	45.8	0.983	NA	NA	NA	NA	NA	NA	NA	NA	NA	NA	NA	2020-01-15 18:35:00	2021-03-31 18:00:00	2021-04-01	2196	37	2
1409	2_18195	19.5	110	2020-01-15 19:07:00	66.339	64.8765	0.3	46.1	0.978	NA	NA	NA	NA	NA	NA	NA	NA	NA	NA	NA	2020-01-15 18:53:00	2021-03-31 19:00:00	2021-04-01	2214	38	2
1410	2_18195	19.5	110	2020-01-15 19:25:00	59.6895	61.698	0.3	46.4	1.034	NA	NA	NA	NA	NA	NA	NA	NA	NA	NA	NA	2020-01-15 19:11:00	2021-03-31 19:00:00	2021-04-01	2232	38	2
1411	2_18195	19.5	110	2020-01-15 19:43:00	88.0425	86.58	0.4	46.8	0.983	NA	NA	NA	NA	NA	NA	NA	NA	NA	NA	NA	2020-01-15 19:29:00	2021-03-31 19:00:00	2021-04-01	2250	38	2
1412	2_18195	19.5	110	2020-01-15 20:01:00	88.9005	88.2375	0.4	47.2	0.993	NA	NA	NA	NA	NA	NA	NA	NA	NA	NA	NA	2020-01-15 19:47:00	2021-03-31 20:00:00	2021-04-01	2268	39	2
1413	2_18195	19.5	110	2020-01-15 20:19:00	83.226	80.9055	0.4	47.6	0.972	NA	NA	NA	NA	NA	NA	NA	NA	NA	NA	NA	2020-01-15 20:05:00	2021-03-31 20:00:00	2021-04-01	2286	39	2
1414	2_18195	19.5	110	2020-01-15 20:37:00	90.1875	92.508	0.5	48.1	1.026	NA	NA	NA	NA	NA	NA	NA	NA	NA	NA	NA	2020-01-15 20:23:00	2021-03-31 20:00:00	2021-04-01	2304	39	2
1415	2_18195	19.5	110	2020-01-15 20:55:00	97.9875	98.9235	0.5	48.6	1.01	NA	NA	NA	NA	NA	NA	NA	NA	NA	NA	NA	2020-01-15 20:41:00	2021-03-31 20:00:00	2021-04-01	2322	39	2
1416	2_18195	19.5	110	2020-01-15 21:13:00	93.1515	92.079	0.5	49.1	0.989	NA	NA	NA	NA	NA	NA	NA	NA	NA	NA	NA	2020-01-15 20:59:00	2021-03-31 21:00:00	2021-04-01	2340	40	2
1417	2_18195	19.5	110	2020-01-15 21:31:00	87.984	89.7975	0.4	49.5	1.021	NA	NA	NA	NA	NA	NA	NA	NA	NA	NA	NA	2020-01-15 21:17:00	2021-03-31 21:00:00	2021-04-01	2358	40	2
1418	2_18195	19.5	110	2020-01-15 21:49:00	98.0265	97.461	0.5	50	0.994	NA	NA	NA	NA	NA	NA	NA	NA	NA	NA	NA	2020-01-15 21:35:00	2021-03-31 21:00:00	2021-04-01	2376	40	2
1419	2_18195	19.5	110	2020-01-15 22:07:00	93.327	93.249	0.5	50.5	0.999	NA	NA	NA	NA	NA	NA	NA	NA	NA	NA	NA	2020-01-15 21:53:00	2021-03-31 22:00:00	2021-04-01	2394	41	2
1420	2_18195	19.5	110	2020-01-15 22:25:00	99.333	98.1435	0.5	51	0.988	NA	NA	NA	NA	NA	NA	NA	NA	NA	NA	NA	2020-01-15 22:11:00	2021-03-31 22:00:00	2021-04-01	2412	41	2
1421	2_18195	19.5	110	2020-01-15 22:43:00	97.3245	97.266	0.5	51.5	0.999	NA	NA	NA	NA	NA	NA	NA	NA	NA	NA	NA	2020-01-15 22:29:00	2021-03-31 22:00:00	2021-04-01	2430	41	2
1422	2_18195	19.5	110	2020-01-15 23:01:00	100.737	99.099	0.5	52	0.984	NA	NA	NA	NA	NA	NA	NA	NA	NA	NA	NA	2020-01-15 22:47:00	2021-03-31 23:00:00	2021-04-01	2448	42	2
1423	2_18195	19.5	110	2020-01-15 23:19:00	102.239	102.492	0.5	52.5	1.003	NA	NA	NA	NA	NA	NA	NA	NA	NA	NA	NA	2020-01-15 23:05:00	2021-03-31 23:00:00	2021-04-01	2466	42	2
1424	2_18195	19.5	110	2020-01-15 23:37:00	100.522	103.135	0.5	53	1.026	NA	NA	NA	NA	NA	NA	NA	NA	NA	NA	NA	2020-01-15 23:23:00	2021-03-31 23:00:00	2021-04-01	2484	42	2
1425	2_18195	19.5	110	2020-01-15 23:55:00	92.6055	94.0875	0.5	53.5	1.016	NA	NA	NA	NA	NA	NA	NA	NA	NA	NA	NA	2020-01-15 23:41:00	2021-03-31 23:00:00	2021-04-01	2502	42	2
1426	2_18195	19.5	110	2020-01-16 00:13:00	98.163	99.996	0.5	54	1.019	NA	NA	NA	NA	NA	NA	NA	NA	NA	NA	NA	2020-01-15 23:59:00	2021-04-01	2021-04-01	2520	43	2
1427	2_18195	19.5	110	2020-01-16 00:31:00	94.848	95.316	0.5	54.5	1.005	NA	NA	NA	NA	NA	NA	NA	NA	NA	NA	NA	2020-01-16 00:17:00	2021-04-01	2021-04-01	2538	43	2
1428	2_18195	19.5	110	2020-01-16 00:49:00	85.3905	85.644	0.4	54.9	1.003	NA	NA	NA	NA	NA	NA	NA	NA	NA	NA	NA	2020-01-16 00:35:00	2021-04-01	2021-04-01	2556	43	2
1429	2_18195	19.5	110	2020-01-16 01:07:00	93.054	89.3685	0.5	55.4	0.96	NA	NA	NA	NA	NA	NA	NA	NA	NA	NA	NA	2020-01-16 00:53:00	2021-04-01 01:00:00	2021-04-01	2574	44	2
1430	2_18195	19.5	110	2020-01-16 01:25:00	87.4965	83.772	0.4	55.8	0.957	NA	NA	NA	NA	NA	NA	NA	NA	NA	NA	NA	2020-01-16 01:11:00	2021-04-01 01:00:00	2021-04-01	2592	44	2
1431	2_18195	19.5	110	2020-01-16 01:43:00	69.0105	69.42	0.3	56.1	1.006	NA	NA	NA	NA	NA	NA	NA	NA	NA	NA	NA	2020-01-16 01:29:00	2021-04-01 01:00:00	2021-04-01	2610	44	2
1432	2_18195	19.5	110	2020-01-16 02:01:00	69.4395	67.821	0.3	56.4	0.977	NA	NA	NA	NA	NA	NA	NA	NA	NA	NA	NA	2020-01-16 01:47:00	2021-04-01 02:00:00	2021-04-01	2628	45	2
1433	2_18195	19.5	110	2020-01-16 02:19:00	97.188	95.004	0.5	56.9	0.977	NA	NA	NA	NA	NA	NA	NA	NA	NA	NA	NA	2020-01-16 02:05:00	2021-04-01 02:00:00	2021-04-01	2646	45	2
1434	2_18195	19.5	110	2020-01-16 02:37:00	95.862	96.525	0.5	57.4	1.007	NA	NA	NA	NA	NA	NA	NA	NA	NA	NA	NA	2020-01-16 02:23:00	2021-04-01 02:00:00	2021-04-01	2664	45	2
1435	2_18195	19.5	110	2020-01-16 02:55:00	104.969	101.77	0.5	57.9	0.97	NA	NA	NA	NA	NA	NA	NA	NA	NA	NA	NA	2020-01-16 02:41:00	2021-04-01 02:00:00	2021-04-01	2682	45	2
1436	2_18195	19.5	110	2020-01-16 03:13:00	86.7555	84.981	0.4	58.3	0.979	NA	NA	NA	NA	NA	NA	NA	NA	NA	NA	NA	2020-01-16 02:59:00	2021-04-01 03:00:00	2021-04-01	2700	46	2
1437	2_18195	19.5	110	2020-01-16 03:31:00	80.4375	78.6825	0.4	58.7	0.978	NA	NA	NA	NA	NA	NA	NA	NA	NA	NA	NA	2020-01-16 03:17:00	2021-04-01 03:00:00	2021-04-01	2718	46	2
1438	2_18195	19.5	110	2020-01-16 03:49:00	91.884	86.5995	0.5	59.2	0.942	NA	NA	NA	NA	NA	NA	NA	NA	NA	NA	NA	2020-01-16 03:35:00	2021-04-01 03:00:00	2021-04-01	2736	46	2
1439	2_18195	19.5	110	2020-01-16 04:07:00	72.0135	65.3835	0.4	59.6	0.908	NA	NA	NA	NA	NA	NA	NA	NA	NA	NA	NA	2020-01-16 03:53:00	2021-04-01 04:00:00	2021-04-01	2754	47	2
1440	2_18195	19.5	110	2020-01-16 04:25:00	65.832	57.759	0.3	59.9	0.877	NA	NA	NA	NA	NA	NA	NA	NA	NA	NA	NA	2020-01-16 04:11:00	2021-04-01 04:00:00	2021-04-01	2772	47	2
1441	2_18195	19.5	110	2020-01-16 04:43:00	88.842	78.624	0.4	60.3	0.885	NA	NA	NA	NA	NA	NA	NA	NA	NA	NA	NA	2020-01-16 04:29:00	2021-04-01 04:00:00	2021-04-01	2790	47	2
1442	2_18195	19.5	110	2020-01-16 05:01:00	96.564	90.6165	0.5	60.8	0.938	NA	NA	NA	NA	NA	NA	NA	NA	NA	NA	NA	2020-01-16 04:47:00	2021-04-01 05:00:00	2021-04-01	2808	48	2
1443	2_18195	19.5	110	2020-01-16 05:19:00	95.706	92.0985	0.5	61.3	0.962	NA	NA	NA	NA	NA	NA	NA	NA	NA	NA	NA	2020-01-16 05:05:00	2021-04-01 05:00:00	2021-04-01	2826	48	2
1444	2_18195	19.5	110	2020-01-16 05:37:00	94.8285	88.7055	0.5	61.8	0.935	NA	NA	NA	NA	NA	NA	NA	NA	NA	NA	NA	2020-01-16 05:23:00	2021-04-01 05:00:00	2021-04-01	2844	48	2
1445	2_18195	19.5	110	2020-01-16 05:55:00	83.2065	78.429	0.4	62.2	0.943	NA	NA	NA	NA	NA	NA	NA	NA	NA	NA	NA	2020-01-16 05:41:00	2021-04-01 05:00:00	2021-04-01	2862	48	2
1446	2_18303	23.6	106	2020-01-14 06:07:00	71.5552	68.5816	0.4	0	0.958	NA	NA	NA	NA	NA	NA	NA	NA	NA	NA	NA	2020-01-14 05:59:00	2021-03-30 06:00:00	2021-03-31	0	1	1
1447	2_18303	23.6	106	2020-01-14 06:25:00	88.0752	83.2372	0.4	0.4	0.945	NA	NA	NA	NA	NA	NA	NA	NA	NA	NA	NA	2020-01-14 06:17:00	2021-03-30 06:00:00	2021-03-31	18	1	1
1448	2_18303	23.6	106	2020-01-14 06:43:00	81.9156	79.886	0.4	0.8	0.975	NA	NA	NA	NA	NA	NA	NA	NA	NA	NA	NA	2020-01-14 06:35:00	2021-03-30 06:00:00	2021-03-31	36	1	1
1449	2_18303	23.6	106	2020-01-14 07:01:00	79.9804	75.5908	0.4	1.2	0.945	NA	NA	NA	NA	NA	NA	NA	NA	NA	NA	NA	2020-01-14 06:53:00	2021-03-30 07:00:00	2021-03-31	54	2	1
1450	2_18303	23.6	106	2020-01-14 07:19:00	73.1364	68.8884	0.4	1.6	0.942	NA	NA	NA	NA	NA	NA	NA	NA	NA	NA	NA	2020-01-14 07:11:00	2021-03-30 07:00:00	2021-03-31	72	2	1
1451	2_18303	23.6	106	2020-01-14 07:37:00	55.8848	55.2948	0.3	1.9	0.99	NA	NA	NA	NA	NA	NA	NA	NA	NA	NA	NA	2020-01-14 07:29:00	2021-03-30 07:00:00	2021-03-31	90	2	1
1452	2_18303	23.6	106	2020-01-14 07:55:00	69.5964	62.3748	0.3	2.2	0.896	NA	NA	NA	NA	NA	NA	NA	NA	NA	NA	NA	2020-01-14 07:47:00	2021-03-30 07:00:00	2021-03-31	108	2	1
1453	2_18303	23.6	106	2020-01-14 08:13:00	81.7268	73.7736	0.4	2.6	0.903	NA	NA	NA	NA	NA	NA	NA	NA	NA	NA	NA	2020-01-14 08:05:00	2021-03-30 08:00:00	2021-03-31	126	3	1
1454	2_18303	23.6	106	2020-01-14 08:31:00	72.3576	69.502	0.4	3	0.961	NA	NA	NA	NA	NA	NA	NA	NA	NA	NA	NA	2020-01-14 08:23:00	2021-03-30 08:00:00	2021-03-31	144	3	1
1455	2_18303	23.6	106	2020-01-14 08:49:00	62.8468	59.8732	0.3	3.3	0.953	NA	NA	NA	NA	NA	NA	NA	NA	NA	NA	NA	2020-01-14 08:41:00	2021-03-30 08:00:00	2021-03-31	162	3	1
1456	2_18303	23.6	106	2020-01-14 09:07:00	68.7704	64.0976	0.3	3.6	0.932	NA	NA	NA	NA	NA	NA	NA	NA	NA	NA	NA	2020-01-14 08:59:00	2021-03-30 09:00:00	2021-03-31	180	4	1
1457	2_18303	23.6	106	2020-01-14 09:25:00	60.5576	56.8052	0.3	3.9	0.938	NA	NA	NA	NA	NA	NA	NA	NA	NA	NA	NA	2020-01-14 09:17:00	2021-03-30 09:00:00	2021-03-31	198	4	1
1458	2_18303	23.6	106	2020-01-14 09:43:00	64.9472	59.6372	0.3	4.2	0.918	NA	NA	NA	NA	NA	NA	NA	NA	NA	NA	NA	2020-01-14 09:35:00	2021-03-30 09:00:00	2021-03-31	216	4	1
1459	2_18303	23.6	106	2020-01-14 10:01:00	67.1656	59.118	0.3	4.5	0.88	NA	NA	NA	NA	NA	NA	NA	NA	NA	NA	NA	2020-01-14 09:53:00	2021-03-30 10:00:00	2021-03-31	234	5	1
1460	2_18303	23.6	106	2020-01-14 10:19:00	84.724	77.5496	0.4	4.9	0.915	NA	NA	NA	NA	NA	NA	NA	NA	NA	NA	NA	2020-01-14 10:11:00	2021-03-30 10:00:00	2021-03-31	252	5	1
1461	2_18303	23.6	106	2020-01-14 10:37:00	81.9864	77.88	0.4	5.3	0.95	NA	NA	NA	NA	NA	NA	NA	NA	NA	NA	NA	2020-01-14 10:29:00	2021-03-30 10:00:00	2021-03-31	270	5	1
1462	2_18303	23.6	106	2020-01-14 10:55:00	67.9208	60.3688	0.3	5.6	0.889	NA	NA	NA	NA	NA	NA	NA	NA	NA	NA	NA	2020-01-14 10:47:00	2021-03-30 10:00:00	2021-03-31	288	5	1
1463	2_18303	23.6	106	2020-01-14 11:13:00	65.4192	55.9084	0.3	5.9	0.855	NA	NA	NA	NA	NA	NA	NA	NA	NA	NA	NA	2020-01-14 11:05:00	2021-03-30 11:00:00	2021-03-31	306	6	1
1464	2_18303	23.6	106	2020-01-14 11:31:00	69.1952	60.2272	0.3	6.2	0.871	NA	NA	NA	NA	NA	NA	NA	NA	NA	NA	NA	2020-01-14 11:23:00	2021-03-30 11:00:00	2021-03-31	324	6	1
1465	2_18303	23.6	106	2020-01-14 11:49:00	62.7996	53.6428	0.3	6.5	0.854	NA	NA	NA	NA	NA	NA	NA	NA	NA	NA	NA	2020-01-14 11:41:00	2021-03-30 11:00:00	2021-03-31	342	6	1
1466	2_18303	23.6	106	2020-01-14 12:07:00	80.2872	71.2012	0.4	6.9	0.887	NA	NA	NA	NA	NA	NA	NA	NA	NA	NA	NA	2020-01-14 11:59:00	2021-03-30 12:00:00	2021-03-31	360	7	1
1467	2_18303	23.6	106	2020-01-14 12:25:00	67.732	62.894	0.3	7.2	0.929	NA	NA	NA	NA	NA	NA	NA	NA	NA	NA	NA	2020-01-14 12:17:00	2021-03-30 12:00:00	2021-03-31	378	7	1
1468	2_18303	23.6	106	2020-01-14 12:43:00	62.7524	56.758	0.3	7.5	0.905	NA	NA	NA	NA	NA	NA	NA	NA	NA	NA	NA	2020-01-14 12:35:00	2021-03-30 12:00:00	2021-03-31	396	7	1
1469	2_18303	23.6	106	2020-01-14 13:01:00	62.3748	54.7756	0.3	7.8	0.878	NA	NA	NA	NA	NA	NA	NA	NA	NA	NA	NA	2020-01-14 12:53:00	2021-03-30 13:00:00	2021-03-31	414	8	1
1470	2_18303	23.6	106	2020-01-14 13:19:00	79.7444	72.9712	0.4	8.2	0.915	NA	NA	NA	NA	NA	NA	NA	NA	NA	NA	NA	2020-01-14 13:11:00	2021-03-30 13:00:00	2021-03-31	432	8	1
1471	2_18303	23.6	106	2020-01-14 13:37:00	82.5528	77.2664	0.4	8.6	0.936	NA	NA	NA	NA	NA	NA	NA	NA	NA	NA	NA	2020-01-14 13:29:00	2021-03-30 13:00:00	2021-03-31	450	8	1
1472	2_18303	23.6	106	2020-01-14 13:55:00	65.844	59.2124	0.3	8.9	0.899	NA	NA	NA	NA	NA	NA	NA	NA	NA	NA	NA	2020-01-14 13:47:00	2021-03-30 13:00:00	2021-03-31	468	8	1
1473	2_18303	23.6	106	2020-01-14 14:13:00	64.5696	56.1444	0.3	9.2	0.87	NA	NA	NA	NA	NA	NA	NA	NA	NA	NA	NA	2020-01-14 14:05:00	2021-03-30 14:00:00	2021-03-31	486	9	1
1474	2_18303	23.6	106	2020-01-14 14:31:00	63.838	54.3508	0.3	9.5	0.852	NA	NA	NA	NA	NA	NA	NA	NA	NA	NA	NA	2020-01-14 14:23:00	2021-03-30 14:00:00	2021-03-31	504	9	1
1475	2_18303	23.6	106	2020-01-14 14:49:00	61.9736	53.5956	0.3	9.8	0.865	NA	NA	NA	NA	NA	NA	NA	NA	NA	NA	NA	2020-01-14 14:41:00	2021-03-30 14:00:00	2021-03-31	522	9	1
1476	2_18303	23.6	106	2020-01-14 15:07:00	60.6992	53.808	0.3	10.1	0.887	NA	NA	NA	NA	NA	NA	NA	NA	NA	NA	NA	2020-01-14 14:59:00	2021-03-30 15:00:00	2021-03-31	540	10	1
1477	2_18303	23.6	106	2020-01-14 15:25:00	83.8036	75.2368	0.4	10.5	0.898	NA	NA	NA	NA	NA	NA	NA	NA	NA	NA	NA	2020-01-14 15:17:00	2021-03-30 15:00:00	2021-03-31	558	10	1
1478	2_18303	23.6	106	2020-01-14 15:43:00	72.1452	67.7556	0.4	10.9	0.939	NA	NA	NA	NA	NA	NA	NA	NA	NA	NA	NA	2020-01-14 15:35:00	2021-03-30 15:00:00	2021-03-31	576	10	1
1479	2_18303	23.6	106	2020-01-14 16:01:00	67.6376	59.6608	0.3	11.2	0.882	NA	NA	NA	NA	NA	NA	NA	NA	NA	NA	NA	2020-01-14 15:53:00	2021-03-30 16:00:00	2021-03-31	594	11	1
1480	2_18303	23.6	106	2020-01-14 16:19:00	66.3632	59.9676	0.3	11.5	0.904	NA	NA	NA	NA	NA	NA	NA	NA	NA	NA	NA	2020-01-14 16:11:00	2021-03-30 16:00:00	2021-03-31	612	11	1
1481	2_18303	23.6	106	2020-01-14 16:37:00	67.614	60.77	0.3	11.8	0.899	NA	NA	NA	NA	NA	NA	NA	NA	NA	NA	NA	2020-01-14 16:29:00	2021-03-30 16:00:00	2021-03-31	630	11	1
1482	2_18303	23.6	106	2020-01-14 16:55:00	63.72	59.3068	0.3	12.1	0.931	NA	NA	NA	NA	NA	NA	NA	NA	NA	NA	NA	2020-01-14 16:47:00	2021-03-30 16:00:00	2021-03-31	648	11	1
1483	2_18303	23.6	106	2020-01-14 17:13:00	62.186	59.2596	0.3	12.4	0.953	NA	NA	NA	NA	NA	NA	NA	NA	NA	NA	NA	2020-01-14 17:05:00	2021-03-30 17:00:00	2021-03-31	666	12	1
1484	2_18303	23.6	106	2020-01-14 17:31:00	77.7856	71.4608	0.4	12.8	0.919	NA	NA	NA	NA	NA	NA	NA	NA	NA	NA	NA	2020-01-14 17:23:00	2021-03-30 17:00:00	2021-03-31	684	12	1
1485	2_18303	23.6	106	2020-01-14 17:49:00	67.1184	59.708	0.3	13.1	0.89	NA	NA	NA	NA	NA	NA	NA	NA	NA	NA	NA	2020-01-14 17:41:00	2021-03-30 17:00:00	2021-03-31	702	12	1
1486	2_18303	23.6	106	2020-01-14 18:07:00	83.8508	79.768	0.4	13.5	0.951	NA	NA	NA	NA	NA	NA	NA	NA	NA	NA	NA	2020-01-14 17:59:00	2021-03-30 18:00:00	2021-03-31	720	13	1
1487	2_18303	23.6	106	2020-01-14 18:25:00	77.9036	74.3872	0.4	13.9	0.955	NA	NA	NA	NA	NA	NA	NA	NA	NA	NA	NA	2020-01-14 18:17:00	2021-03-30 18:00:00	2021-03-31	738	13	1
1488	2_18303	23.6	106	2020-01-14 18:43:00	72.924	64.074	0.4	14.3	0.879	NA	NA	NA	NA	NA	NA	NA	NA	NA	NA	NA	2020-01-14 18:35:00	2021-03-30 18:00:00	2021-03-31	756	13	1
1489	2_18303	23.6	106	2020-01-14 19:01:00	69.148	61.8792	0.3	14.6	0.895	NA	NA	NA	NA	NA	NA	NA	NA	NA	NA	NA	2020-01-14 18:53:00	2021-03-30 19:00:00	2021-03-31	774	14	1
1490	2_18303	23.6	106	2020-01-14 19:19:00	74.8592	68.8176	0.4	15	0.919	NA	NA	NA	NA	NA	NA	NA	NA	NA	NA	NA	2020-01-14 19:11:00	2021-03-30 19:00:00	2021-03-31	792	14	1
1491	2_18303	23.6	106	2020-01-14 19:37:00	74.9064	71.98	0.4	15.4	0.961	NA	NA	NA	NA	NA	NA	NA	NA	NA	NA	NA	2020-01-14 19:29:00	2021-03-30 19:00:00	2021-03-31	810	14	1
1492	2_18303	23.6	106	2020-01-14 19:55:00	94.754	91.7332	0.5	15.9	0.968	NA	NA	NA	NA	NA	NA	NA	NA	NA	NA	NA	2020-01-14 19:47:00	2021-03-30 19:00:00	2021-03-31	828	14	1
1493	2_18303	23.6	106	2020-01-14 20:13:00	97.586	92.1108	0.5	16.4	0.944	NA	NA	NA	NA	NA	NA	NA	NA	NA	NA	NA	2020-01-14 20:05:00	2021-03-30 20:00:00	2021-03-31	846	15	1
1494	2_18303	23.6	106	2020-01-14 20:31:00	97.586	90.3408	0.5	16.9	0.926	NA	NA	NA	NA	NA	NA	NA	NA	NA	NA	NA	2020-01-14 20:23:00	2021-03-30 20:00:00	2021-03-31	864	15	1
1495	2_18303	23.6	106	2020-01-14 20:49:00	98.2704	92.7952	0.5	17.4	0.944	NA	NA	NA	NA	NA	NA	NA	NA	NA	NA	NA	2020-01-14 20:41:00	2021-03-30 20:00:00	2021-03-31	882	15	1
1496	2_18303	23.6	106	2020-01-14 21:07:00	99.6628	90.5768	0.5	17.9	0.909	NA	NA	NA	NA	NA	NA	NA	NA	NA	NA	NA	2020-01-14 20:59:00	2021-03-30 21:00:00	2021-03-31	900	16	1
1497	2_18303	23.6	106	2020-01-14 21:25:00	97.7984	89.1608	0.5	18.4	0.912	NA	NA	NA	NA	NA	NA	NA	NA	NA	NA	NA	2020-01-14 21:17:00	2021-03-30 21:00:00	2021-03-31	918	16	1
1498	2_18303	23.6	106	2020-01-14 21:43:00	94.7068	87.0368	0.5	18.9	0.919	NA	NA	NA	NA	NA	NA	NA	NA	NA	NA	NA	2020-01-14 21:35:00	2021-03-30 21:00:00	2021-03-31	936	16	1
1499	2_18303	23.6	106	2020-01-14 22:01:00	84.5824	79.4848	0.4	19.3	0.94	NA	NA	NA	NA	NA	NA	NA	NA	NA	NA	NA	2020-01-14 21:53:00	2021-03-30 22:00:00	2021-03-31	954	17	1
1500	2_18303	23.6	106	2020-01-14 22:19:00	73.8916	72.452	0.4	19.7	0.981	NA	NA	NA	NA	NA	NA	NA	NA	NA	NA	NA	2020-01-14 22:11:00	2021-03-30 22:00:00	2021-03-31	972	17	1
1501	2_18303	23.6	106	2020-01-14 22:37:00	94.3764	93.1256	0.5	20.2	0.987	NA	NA	NA	NA	NA	NA	NA	NA	NA	NA	NA	2020-01-14 22:29:00	2021-03-30 22:00:00	2021-03-31	990	17	1
1502	2_18303	23.6	106	2020-01-14 22:55:00	96.8544	96.4296	0.5	20.7	0.996	NA	NA	NA	NA	NA	NA	NA	NA	NA	NA	NA	2020-01-14 22:47:00	2021-03-30 22:00:00	2021-03-31	1008	17	1
1503	2_18303	23.6	106	2020-01-14 23:13:00	93.6448	93.81	0.5	21.2	1.002	NA	NA	NA	NA	NA	NA	NA	NA	NA	NA	NA	2020-01-14 23:05:00	2021-03-30 23:00:00	2021-03-31	1026	18	1
1504	2_18303	23.6	106	2020-01-14 23:31:00	73.3016	73.042	0.4	21.6	0.997	NA	NA	NA	NA	NA	NA	NA	NA	NA	NA	NA	2020-01-14 23:23:00	2021-03-30 23:00:00	2021-03-31	1044	18	1
1505	2_18303	23.6	106	2020-01-14 23:49:00	80.9244	82.0808	0.4	22	1.014	NA	NA	NA	NA	NA	NA	NA	NA	NA	NA	NA	2020-01-14 23:41:00	2021-03-30 23:00:00	2021-03-31	1062	18	1
1506	2_18303	23.6	106	2020-01-15 00:07:00	71.8384	73.042	0.4	22.4	1.017	NA	NA	NA	NA	NA	NA	NA	NA	NA	NA	NA	2020-01-14 23:59:00	2021-03-31	2021-03-31	1080	19	1
1507	2_18303	23.6	106	2020-01-15 00:25:00	91.332	91.0252	0.5	22.9	0.997	NA	NA	NA	NA	NA	NA	NA	NA	NA	NA	NA	2020-01-15 00:17:00	2021-03-31	2021-03-31	1098	19	1
1508	2_18303	23.6	106	2020-01-15 00:43:00	92.9132	93.7392	0.5	23.4	1.009	NA	NA	NA	NA	NA	NA	NA	NA	NA	NA	NA	2020-01-15 00:35:00	2021-03-31	2021-03-31	1116	19	1
1509	2_18303	23.6	106	2020-01-15 01:01:00	96.7836	96.4296	0.5	23.9	0.996	NA	NA	NA	NA	NA	NA	NA	NA	NA	NA	NA	2020-01-15 00:53:00	2021-03-31 01:00:00	2021-03-31	1134	20	1
1510	2_18303	23.6	106	2020-01-15 01:19:00	96.0284	95.7924	0.5	24.4	0.998	NA	NA	NA	NA	NA	NA	NA	NA	NA	NA	NA	2020-01-15 01:11:00	2021-03-31 01:00:00	2021-03-31	1152	20	1
1511	2_18303	23.6	106	2020-01-15 01:37:00	90.27	89.4204	0.5	24.9	0.99	NA	NA	NA	NA	NA	NA	NA	NA	NA	NA	NA	2020-01-15 01:29:00	2021-03-31 01:00:00	2021-03-31	1170	20	1
1512	2_18303	23.6	106	2020-01-15 01:55:00	73.75	74.104	0.4	25.3	1.005	NA	NA	NA	NA	NA	NA	NA	NA	NA	NA	NA	2020-01-15 01:47:00	2021-03-31 01:00:00	2021-03-31	1188	20	1
1513	2_18303	23.6	106	2020-01-15 02:13:00	65.3012	61.714	0.3	25.6	0.945	NA	NA	NA	NA	NA	NA	NA	NA	NA	NA	NA	2020-01-15 02:05:00	2021-03-31 02:00:00	2021-03-31	1206	21	1
1514	2_18303	23.6	106	2020-01-15 02:31:00	63.1536	57.7492	0.3	25.9	0.915	NA	NA	NA	NA	NA	NA	NA	NA	NA	NA	NA	2020-01-15 02:23:00	2021-03-31 02:00:00	2021-03-31	1224	21	1
1515	2_18303	23.6	106	2020-01-15 02:49:00	78.5408	72.1216	0.4	26.3	0.918	NA	NA	NA	NA	NA	NA	NA	NA	NA	NA	NA	2020-01-15 02:41:00	2021-03-31 02:00:00	2021-03-31	1242	21	1
1516	2_18303	23.6	106	2020-01-15 03:07:00	91.5444	86.2344	0.5	26.8	0.942	NA	NA	NA	NA	NA	NA	NA	NA	NA	NA	NA	2020-01-15 02:59:00	2021-03-31 03:00:00	2021-03-31	1260	22	1
1517	2_18303	23.6	106	2020-01-15 03:25:00	88.6652	86.9896	0.4	27.2	0.981	NA	NA	NA	NA	NA	NA	NA	NA	NA	NA	NA	2020-01-15 03:17:00	2021-03-31 03:00:00	2021-03-31	1278	22	1
1518	2_18303	23.6	106	2020-01-15 03:43:00	73.632	73.042	0.4	27.6	0.992	NA	NA	NA	NA	NA	NA	NA	NA	NA	NA	NA	2020-01-15 03:35:00	2021-03-31 03:00:00	2021-03-31	1296	22	1
1519	2_18303	23.6	106	2020-01-15 04:01:00	86.14	85.5736	0.4	28	0.993	NA	NA	NA	NA	NA	NA	NA	NA	NA	NA	NA	2020-01-15 03:53:00	2021-03-31 04:00:00	2021-03-31	1314	23	1
1520	2_18303	23.6	106	2020-01-15 04:19:00	85.5736	84.8892	0.4	28.4	0.992	NA	NA	NA	NA	NA	NA	NA	NA	NA	NA	NA	2020-01-15 04:11:00	2021-03-31 04:00:00	2021-03-31	1332	23	1
1521	2_18303	23.6	106	2020-01-15 04:37:00	93.102	93.0312	0.5	28.9	0.999	NA	NA	NA	NA	NA	NA	NA	NA	NA	NA	NA	2020-01-15 04:29:00	2021-03-31 04:00:00	2021-03-31	1350	23	1
1522	2_18303	23.6	106	2020-01-15 04:55:00	92.2288	92.5828	0.5	29.4	1.004	NA	NA	NA	NA	NA	NA	NA	NA	NA	NA	NA	2020-01-15 04:47:00	2021-03-31 04:00:00	2021-03-31	1368	23	1
1523	2_18303	23.6	106	2020-01-15 05:13:00	88.4056	88.2876	0.4	29.8	0.999	NA	NA	NA	NA	NA	NA	NA	NA	NA	NA	NA	2020-01-15 05:05:00	2021-03-31 05:00:00	2021-03-31	1386	24	1
1524	2_18303	23.6	106	2020-01-15 05:31:00	83.9924	83.2608	0.4	30.2	0.991	NA	NA	NA	NA	NA	NA	NA	NA	NA	NA	NA	2020-01-15 05:23:00	2021-03-31 05:00:00	2021-03-31	1404	24	1
1525	2_18303	23.6	106	2020-01-15 05:49:00	70.7056	67.024	0.4	30.6	0.948	NA	NA	NA	NA	NA	NA	NA	NA	NA	NA	NA	2020-01-15 05:41:00	2021-03-31 05:00:00	2021-03-31	1422	24	1
1526	2_18303	23.6	106	2020-01-15 06:07:00	86.1164	82.3404	0.4	31	0.956	NA	NA	NA	NA	NA	NA	NA	NA	NA	NA	NA	2020-01-15 05:59:00	2021-03-31 06:00:00	2021-04-01	1440	25	2
1527	2_18303	23.6	106	2020-01-15 06:25:00	76.0628	74.0568	0.4	31.4	0.973	NA	NA	NA	NA	NA	NA	NA	NA	NA	NA	NA	2020-01-15 06:17:00	2021-03-31 06:00:00	2021-04-01	1458	25	2
1528	2_18303	23.6	106	2020-01-15 06:43:00	66.5048	60.8172	0.3	31.7	0.914	NA	NA	NA	NA	NA	NA	NA	NA	NA	NA	NA	2020-01-15 06:35:00	2021-03-31 06:00:00	2021-04-01	1476	25	2
1529	2_18303	23.6	106	2020-01-15 07:01:00	63.6256	57.3008	0.3	32	0.901	NA	NA	NA	NA	NA	NA	NA	NA	NA	NA	NA	2020-01-15 06:53:00	2021-03-31 07:00:00	2021-04-01	1494	26	2
1530	2_18303	23.6	106	2020-01-15 07:19:00	91.3084	82.718	0.5	32.5	0.906	NA	NA	NA	NA	NA	NA	NA	NA	NA	NA	NA	2020-01-15 07:11:00	2021-03-31 07:00:00	2021-04-01	1512	26	2
1531	2_18303	23.6	106	2020-01-15 07:37:00	84.5352	80.0984	0.4	32.9	0.948	NA	NA	NA	NA	NA	NA	NA	NA	NA	NA	NA	2020-01-15 07:29:00	2021-03-31 07:00:00	2021-04-01	1530	26	2
1532	2_18303	23.6	106	2020-01-15 07:55:00	67.5668	64.3808	0.3	33.2	0.953	NA	NA	NA	NA	NA	NA	NA	NA	NA	NA	NA	2020-01-15 07:47:00	2021-03-31 07:00:00	2021-04-01	1548	26	2
1533	2_18303	23.6	106	2020-01-15 08:13:00	69.2188	65.7732	0.3	33.5	0.95	NA	NA	NA	NA	NA	NA	NA	NA	NA	NA	NA	2020-01-15 08:05:00	2021-03-31 08:00:00	2021-04-01	1566	27	2
1534	2_18303	23.6	106	2020-01-15 08:31:00	66.9768	61.8792	0.3	33.8	0.924	NA	NA	NA	NA	NA	NA	NA	NA	NA	NA	NA	2020-01-15 08:23:00	2021-03-31 08:00:00	2021-04-01	1584	27	2
1535	2_18303	23.6	106	2020-01-15 08:49:00	82.9776	80.1692	0.4	34.2	0.966	NA	NA	NA	NA	NA	NA	NA	NA	NA	NA	NA	2020-01-15 08:41:00	2021-03-31 08:00:00	2021-04-01	1602	27	2
1536	2_18303	23.6	106	2020-01-15 09:07:00	78.706	76.11	0.4	34.6	0.967	NA	NA	NA	NA	NA	NA	NA	NA	NA	NA	NA	2020-01-15 08:59:00	2021-03-31 09:00:00	2021-04-01	1620	28	2
1537	2_18303	23.6	106	2020-01-15 09:25:00	69.3132	66.0564	0.3	34.9	0.953	NA	NA	NA	NA	NA	NA	NA	NA	NA	NA	NA	2020-01-15 09:17:00	2021-03-31 09:00:00	2021-04-01	1638	28	2
1538	2_18303	23.6	106	2020-01-15 09:43:00	65.5608	58.1504	0.3	35.2	0.887	NA	NA	NA	NA	NA	NA	NA	NA	NA	NA	NA	2020-01-15 09:35:00	2021-03-31 09:00:00	2021-04-01	1656	28	2
1539	2_18303	23.6	106	2020-01-15 10:01:00	84.5588	73.3016	0.4	35.6	0.867	NA	NA	NA	NA	NA	NA	NA	NA	NA	NA	NA	2020-01-15 09:53:00	2021-03-31 10:00:00	2021-04-01	1674	29	2
1540	2_18303	23.6	106	2020-01-15 10:19:00	72.57	66.2216	0.4	36	0.913	NA	NA	NA	NA	NA	NA	NA	NA	NA	NA	NA	2020-01-15 10:11:00	2021-03-31 10:00:00	2021-04-01	1692	29	2
1541	2_18303	23.6	106	2020-01-15 10:37:00	70.0212	60.3452	0.3	36.3	0.862	NA	NA	NA	NA	NA	NA	NA	NA	NA	NA	NA	2020-01-15 10:29:00	2021-03-31 10:00:00	2021-04-01	1710	29	2
1542	2_18303	23.6	106	2020-01-15 10:55:00	62.304	56.2388	0.3	36.6	0.902	NA	NA	NA	NA	NA	NA	NA	NA	NA	NA	NA	2020-01-15 10:47:00	2021-03-31 10:00:00	2021-04-01	1728	29	2
1543	2_18303	23.6	106	2020-01-15 11:13:00	84.7004	76.2044	0.4	37	0.9	NA	NA	NA	NA	NA	NA	NA	NA	NA	NA	NA	2020-01-15 11:05:00	2021-03-31 11:00:00	2021-04-01	1746	30	2
1544	2_18303	23.6	106	2020-01-15 11:31:00	80.476	76.5348	0.4	37.4	0.951	NA	NA	NA	NA	NA	NA	NA	NA	NA	NA	NA	2020-01-15 11:23:00	2021-03-31 11:00:00	2021-04-01	1764	30	2
1545	2_18303	23.6	106	2020-01-15 11:49:00	68.322	64.0504	0.3	37.7	0.937	NA	NA	NA	NA	NA	NA	NA	NA	NA	NA	NA	2020-01-15 11:41:00	2021-03-31 11:00:00	2021-04-01	1782	30	2
1546	2_18303	23.6	106	2020-01-15 12:07:00	74.8356	68.1804	0.4	38.1	0.911	NA	NA	NA	NA	NA	NA	NA	NA	NA	NA	NA	2020-01-15 11:59:00	2021-03-31 12:00:00	2021-04-01	1800	31	2
1547	2_18303	23.6	106	2020-01-15 12:25:00	68.2748	64.782	0.3	38.4	0.949	NA	NA	NA	NA	NA	NA	NA	NA	NA	NA	NA	2020-01-15 12:17:00	2021-03-31 12:00:00	2021-04-01	1818	31	2
1548	2_18303	23.6	106	2020-01-15 12:43:00	82.482	77.1956	0.4	38.8	0.936	NA	NA	NA	NA	NA	NA	NA	NA	NA	NA	NA	2020-01-15 12:35:00	2021-03-31 12:00:00	2021-04-01	1836	31	2
1549	2_18303	23.6	106	2020-01-15 13:01:00	70.2336	63.5784	0.3	39.1	0.905	NA	NA	NA	NA	NA	NA	NA	NA	NA	NA	NA	2020-01-15 12:53:00	2021-03-31 13:00:00	2021-04-01	1854	32	2
1550	2_18303	23.6	106	2020-01-15 13:19:00	68.558	57.9616	0.3	39.4	0.846	NA	NA	NA	NA	NA	NA	NA	NA	NA	NA	NA	2020-01-15 13:11:00	2021-03-31 13:00:00	2021-04-01	1872	32	2
1551	2_18303	23.6	106	2020-01-15 13:37:00	69.6908	61.5252	0.3	39.7	0.883	NA	NA	NA	NA	NA	NA	NA	NA	NA	NA	NA	2020-01-15 13:29:00	2021-03-31 13:00:00	2021-04-01	1890	32	2
1552	2_18303	23.6	106	2020-01-15 13:55:00	70.4224	61.0532	0.3	40	0.867	NA	NA	NA	NA	NA	NA	NA	NA	NA	NA	NA	2020-01-15 13:47:00	2021-03-31 13:00:00	2021-04-01	1908	32	2
1553	2_18303	23.6	106	2020-01-15 14:13:00	65.5136	59.5428	0.3	40.3	0.909	NA	NA	NA	NA	NA	NA	NA	NA	NA	NA	NA	2020-01-15 14:05:00	2021-03-31 14:00:00	2021-04-01	1926	33	2
1554	2_18303	23.6	106	2020-01-15 14:31:00	67.3544	61.7848	0.3	40.6	0.917	NA	NA	NA	NA	NA	NA	NA	NA	NA	NA	NA	2020-01-15 14:23:00	2021-03-31 14:00:00	2021-04-01	1944	33	2
1555	2_18303	23.6	106	2020-01-15 14:49:00	78.3284	75.8504	0.4	41	0.968	NA	NA	NA	NA	NA	NA	NA	NA	NA	NA	NA	2020-01-15 14:41:00	2021-03-31 14:00:00	2021-04-01	1962	33	2
1556	2_18303	23.6	106	2020-01-15 15:07:00	68.0152	61.1948	0.3	41.3	0.9	NA	NA	NA	NA	NA	NA	NA	NA	NA	NA	NA	2020-01-15 14:59:00	2021-03-31 15:00:00	2021-04-01	1980	34	2
1557	2_18303	23.6	106	2020-01-15 15:25:00	64.31	56.0972	0.3	41.6	0.872	NA	NA	NA	NA	NA	NA	NA	NA	NA	NA	NA	2020-01-15 15:17:00	2021-03-31 15:00:00	2021-04-01	1998	34	2
1558	2_18303	23.6	106	2020-01-15 15:43:00	77.5024	70.328	0.4	42	0.907	NA	NA	NA	NA	NA	NA	NA	NA	NA	NA	NA	2020-01-15 15:35:00	2021-03-31 15:00:00	2021-04-01	2016	34	2
1559	2_18303	23.6	106	2020-01-15 16:01:00	65.2068	60.4396	0.3	42.3	0.927	NA	NA	NA	NA	NA	NA	NA	NA	NA	NA	NA	2020-01-15 15:53:00	2021-03-31 16:00:00	2021-04-01	2034	35	2
1560	2_18303	23.6	106	2020-01-15 16:19:00	66.1744	60.1564	0.3	42.6	0.909	NA	NA	NA	NA	NA	NA	NA	NA	NA	NA	NA	2020-01-15 16:11:00	2021-03-31 16:00:00	2021-04-01	2052	35	2
1561	2_18303	23.6	106	2020-01-15 16:37:00	68.3692	61.9736	0.3	42.9	0.906	NA	NA	NA	NA	NA	NA	NA	NA	NA	NA	NA	2020-01-15 16:29:00	2021-03-31 16:00:00	2021-04-01	2070	35	2
1562	2_18303	23.6	106	2020-01-15 16:55:00	67.8028	65.4428	0.3	43.2	0.965	NA	NA	NA	NA	NA	NA	NA	NA	NA	NA	NA	2020-01-15 16:47:00	2021-03-31 16:00:00	2021-04-01	2088	35	2
1563	2_18303	23.6	106	2020-01-15 17:13:00	80.3816	78.9892	0.4	43.6	0.983	NA	NA	NA	NA	NA	NA	NA	NA	NA	NA	NA	2020-01-15 17:05:00	2021-03-31 17:00:00	2021-04-01	2106	36	2
1564	2_18303	23.6	106	2020-01-15 17:31:00	85.5264	83.4968	0.4	44	0.976	NA	NA	NA	NA	NA	NA	NA	NA	NA	NA	NA	2020-01-15 17:23:00	2021-03-31 17:00:00	2021-04-01	2124	36	2
1565	2_18303	23.6	106	2020-01-15 17:49:00	77.8092	75.284	0.4	44.4	0.968	NA	NA	NA	NA	NA	NA	NA	NA	NA	NA	NA	2020-01-15 17:41:00	2021-03-31 17:00:00	2021-04-01	2142	36	2
1566	2_18303	23.6	106	2020-01-15 18:07:00	68.0152	62.6344	0.3	44.7	0.921	NA	NA	NA	NA	NA	NA	NA	NA	NA	NA	NA	2020-01-15 17:59:00	2021-03-31 18:00:00	2021-04-01	2160	37	2
1567	2_18303	23.6	106	2020-01-15 18:25:00	78.4464	69.6672	0.4	45.1	0.888	NA	NA	NA	NA	NA	NA	NA	NA	NA	NA	NA	2020-01-15 18:17:00	2021-03-31 18:00:00	2021-04-01	2178	37	2
1568	2_18303	23.6	106	2020-01-15 18:43:00	75.166	66.9532	0.4	45.5	0.891	NA	NA	NA	NA	NA	NA	NA	NA	NA	NA	NA	2020-01-15 18:35:00	2021-03-31 18:00:00	2021-04-01	2196	37	2
1569	2_18303	23.6	106	2020-01-15 19:01:00	76.7	68.6288	0.4	45.9	0.895	NA	NA	NA	NA	NA	NA	NA	NA	NA	NA	NA	2020-01-15 18:53:00	2021-03-31 19:00:00	2021-04-01	2214	38	2
1570	2_18303	23.6	106	2020-01-15 19:19:00	78.116	74.8356	0.4	46.3	0.958	NA	NA	NA	NA	NA	NA	NA	NA	NA	NA	NA	2020-01-15 19:11:00	2021-03-31 19:00:00	2021-04-01	2232	38	2
1571	2_18303	23.6	106	2020-01-15 19:37:00	81.3964	78.2576	0.4	46.7	0.962	NA	NA	NA	NA	NA	NA	NA	NA	NA	NA	NA	2020-01-15 19:29:00	2021-03-31 19:00:00	2021-04-01	2250	38	2
1572	2_18303	23.6	106	2020-01-15 19:55:00	81.9864	74.6468	0.4	47.1	0.91	NA	NA	NA	NA	NA	NA	NA	NA	NA	NA	NA	2020-01-15 19:47:00	2021-03-31 19:00:00	2021-04-01	2268	38	2
1573	2_18303	23.6	106	2020-01-15 20:13:00	93.456	88.264	0.5	47.6	0.945	NA	NA	NA	NA	NA	NA	NA	NA	NA	NA	NA	2020-01-15 20:05:00	2021-03-31 20:00:00	2021-04-01	2286	39	2
1574	2_18303	23.6	106	2020-01-15 20:31:00	87.5796	81.3728	0.4	48	0.929	NA	NA	NA	NA	NA	NA	NA	NA	NA	NA	NA	2020-01-15 20:23:00	2021-03-31 20:00:00	2021-04-01	2304	39	2
1575	2_18303	23.6	106	2020-01-15 20:49:00	97.4916	89.208	0.5	48.5	0.915	NA	NA	NA	NA	NA	NA	NA	NA	NA	NA	NA	2020-01-15 20:41:00	2021-03-31 20:00:00	2021-04-01	2322	39	2
1576	2_18303	23.6	106	2020-01-15 21:07:00	93.8808	84.6532	0.5	49	0.902	NA	NA	NA	NA	NA	NA	NA	NA	NA	NA	NA	2020-01-15 20:59:00	2021-03-31 21:00:00	2021-04-01	2340	40	2
1577	2_18303	23.6	106	2020-01-15 21:25:00	93.3144	85.0308	0.5	49.5	0.911	NA	NA	NA	NA	NA	NA	NA	NA	NA	NA	NA	2020-01-15 21:17:00	2021-03-31 21:00:00	2021-04-01	2358	40	2
1578	2_18303	23.6	106	2020-01-15 21:43:00	98.0108	88.4764	0.5	50	0.903	NA	NA	NA	NA	NA	NA	NA	NA	NA	NA	NA	2020-01-15 21:35:00	2021-03-31 21:00:00	2021-04-01	2376	40	2
1579	2_18303	23.6	106	2020-01-15 22:01:00	87.438	80.0984	0.4	50.4	0.916	NA	NA	NA	NA	NA	NA	NA	NA	NA	NA	NA	2020-01-15 21:53:00	2021-03-31 22:00:00	2021-04-01	2394	41	2
1580	2_18303	23.6	106	2020-01-15 22:19:00	78.8004	75.6616	0.4	50.8	0.96	NA	NA	NA	NA	NA	NA	NA	NA	NA	NA	NA	2020-01-15 22:11:00	2021-03-31 22:00:00	2021-04-01	2412	41	2
1581	2_18303	23.6	106	2020-01-15 22:37:00	91.4028	88.6652	0.5	51.3	0.97	NA	NA	NA	NA	NA	NA	NA	NA	NA	NA	NA	2020-01-15 22:29:00	2021-03-31 22:00:00	2021-04-01	2430	41	2
1582	2_18303	23.6	106	2020-01-15 22:55:00	95.0844	93.4088	0.5	51.8	0.982	NA	NA	NA	NA	NA	NA	NA	NA	NA	NA	NA	2020-01-15 22:47:00	2021-03-31 22:00:00	2021-04-01	2448	41	2
1583	2_18303	23.6	106	2020-01-15 23:13:00	87.8392	86.3524	0.4	52.2	0.983	NA	NA	NA	NA	NA	NA	NA	NA	NA	NA	NA	2020-01-15 23:05:00	2021-03-31 23:00:00	2021-04-01	2466	42	2
1584	2_18303	23.6	106	2020-01-15 23:31:00	77.88	77.1012	0.4	52.6	0.99	NA	NA	NA	NA	NA	NA	NA	NA	NA	NA	NA	2020-01-15 23:23:00	2021-03-31 23:00:00	2021-04-01	2484	42	2
1585	2_18303	23.6	106	2020-01-15 23:49:00	77.4552	76.7472	0.4	53	0.991	NA	NA	NA	NA	NA	NA	NA	NA	NA	NA	NA	2020-01-15 23:41:00	2021-03-31 23:00:00	2021-04-01	2502	42	2
1586	2_18303	23.6	106	2020-01-16 00:07:00	75.7324	76.3932	0.4	53.4	1.009	NA	NA	NA	NA	NA	NA	NA	NA	NA	NA	NA	2020-01-15 23:59:00	2021-04-01	2021-04-01	2520	43	2
1587	2_18303	23.6	106	2020-01-16 00:25:00	90.5768	92.2052	0.5	53.9	1.018	NA	NA	NA	NA	NA	NA	NA	NA	NA	NA	NA	2020-01-16 00:17:00	2021-04-01	2021-04-01	2538	43	2
1588	2_18303	23.6	106	2020-01-16 00:43:00	94.7068	94.4472	0.5	54.4	0.997	NA	NA	NA	NA	NA	NA	NA	NA	NA	NA	NA	2020-01-16 00:35:00	2021-04-01	2021-04-01	2556	43	2
1589	2_18303	23.6	106	2020-01-16 01:01:00	95.5564	93.7628	0.5	54.9	0.981	NA	NA	NA	NA	NA	NA	NA	NA	NA	NA	NA	2020-01-16 00:53:00	2021-04-01 01:00:00	2021-04-01	2574	44	2
1590	2_18303	23.6	106	2020-01-16 01:19:00	93.0076	91.7096	0.5	55.4	0.986	NA	NA	NA	NA	NA	NA	NA	NA	NA	NA	NA	2020-01-16 01:11:00	2021-04-01 01:00:00	2021-04-01	2592	44	2
1591	2_18303	23.6	106	2020-01-16 01:37:00	94.3292	91.9928	0.5	55.9	0.975	NA	NA	NA	NA	NA	NA	NA	NA	NA	NA	NA	2020-01-16 01:29:00	2021-04-01 01:00:00	2021-04-01	2610	44	2
1592	2_18303	23.6	106	2020-01-16 01:55:00	92.7008	87.5324	0.5	56.4	0.944	NA	NA	NA	NA	NA	NA	NA	NA	NA	NA	NA	2020-01-16 01:47:00	2021-04-01 01:00:00	2021-04-01	2628	44	2
1593	2_18303	23.6	106	2020-01-16 02:13:00	90.5768	83.9688	0.4	56.8	0.927	NA	NA	NA	NA	NA	NA	NA	NA	NA	NA	NA	2020-01-16 02:05:00	2021-04-01 02:00:00	2021-04-01	2646	45	2
1594	2_18303	23.6	106	2020-01-16 02:31:00	77.1012	72.4756	0.4	57.2	0.94	NA	NA	NA	NA	NA	NA	NA	NA	NA	NA	NA	2020-01-16 02:23:00	2021-04-01 02:00:00	2021-04-01	2664	45	2
1595	2_18303	23.6	106	2020-01-16 02:49:00	85.4556	82.482	0.4	57.6	0.965	NA	NA	NA	NA	NA	NA	NA	NA	NA	NA	NA	2020-01-16 02:41:00	2021-04-01 02:00:00	2021-04-01	2682	45	2
1596	2_18303	23.6	106	2020-01-16 03:07:00	81.892	77.6204	0.4	58	0.948	NA	NA	NA	NA	NA	NA	NA	NA	NA	NA	NA	2020-01-16 02:59:00	2021-04-01 03:00:00	2021-04-01	2700	46	2
1597	2_18303	23.6	106	2020-01-16 03:25:00	75.2368	72.3812	0.4	58.4	0.962	NA	NA	NA	NA	NA	NA	NA	NA	NA	NA	NA	2020-01-16 03:17:00	2021-04-01 03:00:00	2021-04-01	2718	46	2
1598	2_18303	23.6	106	2020-01-16 03:43:00	94.4	91.568	0.5	58.9	0.97	NA	NA	NA	NA	NA	NA	NA	NA	NA	NA	NA	2020-01-16 03:35:00	2021-04-01 03:00:00	2021-04-01	2736	46	2
1599	2_18303	23.6	106	2020-01-16 04:01:00	91.1432	87.6032	0.5	59.4	0.961	NA	NA	NA	NA	NA	NA	NA	NA	NA	NA	NA	2020-01-16 03:53:00	2021-04-01 04:00:00	2021-04-01	2754	47	2
1600	2_18303	23.6	106	2020-01-16 04:19:00	88.9484	85.6916	0.4	59.8	0.963	NA	NA	NA	NA	NA	NA	NA	NA	NA	NA	NA	2020-01-16 04:11:00	2021-04-01 04:00:00	2021-04-01	2772	47	2
1601	2_18303	23.6	106	2020-01-16 04:37:00	91.7804	87.8392	0.5	60.3	0.957	NA	NA	NA	NA	NA	NA	NA	NA	NA	NA	NA	2020-01-16 04:29:00	2021-04-01 04:00:00	2021-04-01	2790	47	2
1602	2_18303	23.6	106	2020-01-16 04:55:00	89.8924	84.252	0.4	60.7	0.937	NA	NA	NA	NA	NA	NA	NA	NA	NA	NA	NA	2020-01-16 04:47:00	2021-04-01 04:00:00	2021-04-01	2808	47	2
1603	2_18303	23.6	106	2020-01-16 05:13:00	75.52	68.1332	0.4	61.1	0.902	NA	NA	NA	NA	NA	NA	NA	NA	NA	NA	NA	2020-01-16 05:05:00	2021-04-01 05:00:00	2021-04-01	2826	48	2
1604	2_18303	23.6	106	2020-01-16 05:31:00	86.9188	79.06	0.4	61.5	0.91	NA	NA	NA	NA	NA	NA	NA	NA	NA	NA	NA	2020-01-16 05:23:00	2021-04-01 05:00:00	2021-04-01	2844	48	2
1605	2_18303	23.6	106	2020-01-16 05:49:00	84.2756	78.7532	0.4	61.9	0.935	NA	NA	NA	NA	NA	NA	NA	NA	NA	NA	NA	2020-01-16 05:41:00	2021-04-01 05:00:00	2021-04-01	2862	48	2
1606	2_18304	20.8	109	2020-01-14 06:11:00	68.2448	67.6832	0.3	0	0.992	NA	NA	NA	NA	NA	NA	NA	NA	NA	NA	NA	2020-01-14 05:59:00	2021-03-30 06:00:00	2021-03-31	0	1	1
1607	2_18304	20.8	109	2020-01-14 06:29:00	68.1408	66.144	0.3	0.3	0.971	NA	NA	NA	NA	NA	NA	NA	NA	NA	NA	NA	2020-01-14 06:17:00	2021-03-30 06:00:00	2021-03-31	18	1	1
1608	2_18304	20.8	109	2020-01-14 06:47:00	88.608	87.36	0.4	0.7	0.986	NA	NA	NA	NA	NA	NA	NA	NA	NA	NA	NA	2020-01-14 06:35:00	2021-03-30 06:00:00	2021-03-31	36	1	1
1609	2_18304	20.8	109	2020-01-14 07:05:00	71.864	70.512	0.4	1.1	0.981	NA	NA	NA	NA	NA	NA	NA	NA	NA	NA	NA	2020-01-14 06:53:00	2021-03-30 07:00:00	2021-03-31	54	2	1
1610	2_18304	20.8	109	2020-01-14 07:23:00	73.7568	71.3648	0.4	1.5	0.968	NA	NA	NA	NA	NA	NA	NA	NA	NA	NA	NA	2020-01-14 07:11:00	2021-03-30 07:00:00	2021-03-31	72	2	1
1611	2_18304	20.8	109	2020-01-14 07:41:00	63.0032	61.7968	0.3	1.8	0.981	NA	NA	NA	NA	NA	NA	NA	NA	NA	NA	NA	2020-01-14 07:29:00	2021-03-30 07:00:00	2021-03-31	90	2	1
1612	2_18304	20.8	109	2020-01-14 07:59:00	84.8432	83.1376	0.4	2.2	0.98	NA	NA	NA	NA	NA	NA	NA	NA	NA	NA	NA	2020-01-14 07:47:00	2021-03-30 07:00:00	2021-03-31	108	2	1
1613	2_18304	20.8	109	2020-01-14 08:17:00	64.7504	62.5664	0.3	2.5	0.966	NA	NA	NA	NA	NA	NA	NA	NA	NA	NA	NA	2020-01-14 08:05:00	2021-03-30 08:00:00	2021-03-31	126	3	1
1614	2_18304	20.8	109	2020-01-14 08:35:00	66.9968	65.0208	0.3	2.8	0.971	NA	NA	NA	NA	NA	NA	NA	NA	NA	NA	NA	2020-01-14 08:23:00	2021-03-30 08:00:00	2021-03-31	144	3	1
1615	2_18304	20.8	109	2020-01-14 08:53:00	78.0208	74.2144	0.4	3.2	0.951	NA	NA	NA	NA	NA	NA	NA	NA	NA	NA	NA	2020-01-14 08:41:00	2021-03-30 08:00:00	2021-03-31	162	3	1
1616	2_18304	20.8	109	2020-01-14 09:11:00	87.256	84.4688	0.4	3.6	0.968	NA	NA	NA	NA	NA	NA	NA	NA	NA	NA	NA	2020-01-14 08:59:00	2021-03-30 09:00:00	2021-03-31	180	4	1
1617	2_18304	20.8	109	2020-01-14 09:29:00	64.8336	64.6048	0.3	3.9	0.997	NA	NA	NA	NA	NA	NA	NA	NA	NA	NA	NA	2020-01-14 09:17:00	2021-03-30 09:00:00	2021-03-31	198	4	1
1618	2_18304	20.8	109	2020-01-14 09:47:00	62.7536	58.7392	0.3	4.2	0.936	NA	NA	NA	NA	NA	NA	NA	NA	NA	NA	NA	2020-01-14 09:35:00	2021-03-30 09:00:00	2021-03-31	216	4	1
1619	2_18304	20.8	109	2020-01-14 10:05:00	70.9072	67.496	0.4	4.6	0.952	NA	NA	NA	NA	NA	NA	NA	NA	NA	NA	NA	2020-01-14 09:53:00	2021-03-30 10:00:00	2021-03-31	234	5	1
1620	2_18304	20.8	109	2020-01-14 10:23:00	68.4112	66.3936	0.3	4.9	0.97	NA	NA	NA	NA	NA	NA	NA	NA	NA	NA	NA	2020-01-14 10:11:00	2021-03-30 10:00:00	2021-03-31	252	5	1
1621	2_18304	20.8	109	2020-01-14 10:41:00	87.1312	83.8448	0.4	5.3	0.962	NA	NA	NA	NA	NA	NA	NA	NA	NA	NA	NA	2020-01-14 10:29:00	2021-03-30 10:00:00	2021-03-31	270	5	1
1622	2_18304	20.8	109	2020-01-14 10:59:00	75.3584	72.0304	0.4	5.7	0.956	NA	NA	NA	NA	NA	NA	NA	NA	NA	NA	NA	2020-01-14 10:47:00	2021-03-30 10:00:00	2021-03-31	288	5	1
1623	2_18304	20.8	109	2020-01-14 11:17:00	64.1264	62.3792	0.3	6	0.973	NA	NA	NA	NA	NA	NA	NA	NA	NA	NA	NA	2020-01-14 11:05:00	2021-03-30 11:00:00	2021-03-31	306	6	1
1624	2_18304	20.8	109	2020-01-14 11:35:00	69.3056	67.3088	0.3	6.3	0.971	NA	NA	NA	NA	NA	NA	NA	NA	NA	NA	NA	2020-01-14 11:23:00	2021-03-30 11:00:00	2021-03-31	324	6	1
1625	2_18304	20.8	109	2020-01-14 11:53:00	61.4016	60.9856	0.3	6.6	0.993	NA	NA	NA	NA	NA	NA	NA	NA	NA	NA	NA	2020-01-14 11:41:00	2021-03-30 11:00:00	2021-03-31	342	6	1
1626	2_18304	20.8	109	2020-01-14 12:11:00	82.3472	82.0976	0.4	7	0.997	NA	NA	NA	NA	NA	NA	NA	NA	NA	NA	NA	2020-01-14 11:59:00	2021-03-30 12:00:00	2021-03-31	360	7	1
1627	2_18304	20.8	109	2020-01-14 12:29:00	71.9264	69.784	0.4	7.4	0.97	NA	NA	NA	NA	NA	NA	NA	NA	NA	NA	NA	2020-01-14 12:17:00	2021-03-30 12:00:00	2021-03-31	378	7	1
1628	2_18304	20.8	109	2020-01-14 12:47:00	64.0848	61.2352	0.3	7.7	0.956	NA	NA	NA	NA	NA	NA	NA	NA	NA	NA	NA	2020-01-14 12:35:00	2021-03-30 12:00:00	2021-03-31	396	7	1
1629	2_18304	20.8	109	2020-01-14 13:05:00	81.0784	78.7072	0.4	8.1	0.971	NA	NA	NA	NA	NA	NA	NA	NA	NA	NA	NA	2020-01-14 12:53:00	2021-03-30 13:00:00	2021-03-31	414	8	1
1630	2_18304	20.8	109	2020-01-14 13:23:00	88.3376	85.0512	0.4	8.5	0.963	NA	NA	NA	NA	NA	NA	NA	NA	NA	NA	NA	2020-01-14 13:11:00	2021-03-30 13:00:00	2021-03-31	432	8	1
1631	2_18304	20.8	109	2020-01-14 13:41:00	80.288	76.856	0.4	8.9	0.957	NA	NA	NA	NA	NA	NA	NA	NA	NA	NA	NA	2020-01-14 13:29:00	2021-03-30 13:00:00	2021-03-31	450	8	1
1632	2_18304	20.8	109	2020-01-14 13:59:00	66.144	60.008	0.3	9.2	0.907	NA	NA	NA	NA	NA	NA	NA	NA	NA	NA	NA	2020-01-14 13:47:00	2021-03-30 13:00:00	2021-03-31	468	8	1
1633	2_18304	20.8	109	2020-01-14 14:17:00	70.72	64.2304	0.3	9.5	0.908	NA	NA	NA	NA	NA	NA	NA	NA	NA	NA	NA	2020-01-14 14:05:00	2021-03-30 14:00:00	2021-03-31	486	9	1
1634	2_18304	20.8	109	2020-01-14 14:35:00	62.0048	58.5728	0.3	9.8	0.945	NA	NA	NA	NA	NA	NA	NA	NA	NA	NA	NA	2020-01-14 14:23:00	2021-03-30 14:00:00	2021-03-31	504	9	1
1635	2_18304	20.8	109	2020-01-14 14:53:00	60.7984	57.408	0.3	10.1	0.944	NA	NA	NA	NA	NA	NA	NA	NA	NA	NA	NA	2020-01-14 14:41:00	2021-03-30 14:00:00	2021-03-31	522	9	1
1636	2_18304	20.8	109	2020-01-14 15:11:00	61.6304	58.6144	0.3	10.4	0.951	NA	NA	NA	NA	NA	NA	NA	NA	NA	NA	NA	2020-01-14 14:59:00	2021-03-30 15:00:00	2021-03-31	540	10	1
1637	2_18304	20.8	109	2020-01-14 15:29:00	87.0896	84.2192	0.4	10.8	0.967	NA	NA	NA	NA	NA	NA	NA	NA	NA	NA	NA	2020-01-14 15:17:00	2021-03-30 15:00:00	2021-03-31	558	10	1
1638	2_18304	20.8	109	2020-01-14 15:47:00	66.4768	63.0448	0.3	11.1	0.948	NA	NA	NA	NA	NA	NA	NA	NA	NA	NA	NA	2020-01-14 15:35:00	2021-03-30 15:00:00	2021-03-31	576	10	1
1639	2_18304	20.8	109	2020-01-14 16:05:00	71.0112	65.8112	0.4	11.5	0.927	NA	NA	NA	NA	NA	NA	NA	NA	NA	NA	NA	2020-01-14 15:53:00	2021-03-30 16:00:00	2021-03-31	594	11	1
1640	2_18304	20.8	109	2020-01-14 16:23:00	82.8464	80.1424	0.4	11.9	0.967	NA	NA	NA	NA	NA	NA	NA	NA	NA	NA	NA	2020-01-14 16:11:00	2021-03-30 16:00:00	2021-03-31	612	11	1
1641	2_18304	20.8	109	2020-01-14 16:41:00	82.9712	79.4768	0.4	12.3	0.958	NA	NA	NA	NA	NA	NA	NA	NA	NA	NA	NA	2020-01-14 16:29:00	2021-03-30 16:00:00	2021-03-31	630	11	1
1642	2_18304	20.8	109	2020-01-14 16:59:00	67.5584	64.1056	0.3	12.6	0.949	NA	NA	NA	NA	NA	NA	NA	NA	NA	NA	NA	2020-01-14 16:47:00	2021-03-30 16:00:00	2021-03-31	648	11	1
1643	2_18304	20.8	109	2020-01-14 17:17:00	62.5456	60.9232	0.3	12.9	0.974	NA	NA	NA	NA	NA	NA	NA	NA	NA	NA	NA	2020-01-14 17:05:00	2021-03-30 17:00:00	2021-03-31	666	12	1
1644	2_18304	20.8	109	2020-01-14 17:35:00	70.2416	67.4544	0.4	13.3	0.96	NA	NA	NA	NA	NA	NA	NA	NA	NA	NA	NA	2020-01-14 17:23:00	2021-03-30 17:00:00	2021-03-31	684	12	1
1645	2_18304	20.8	109	2020-01-14 17:53:00	81.12	80.9536	0.4	13.7	0.998	NA	NA	NA	NA	NA	NA	NA	NA	NA	NA	NA	2020-01-14 17:41:00	2021-03-30 17:00:00	2021-03-31	702	12	1
1646	2_18304	20.8	109	2020-01-14 18:11:00	68.4736	69.992	0.3	14	1.022	NA	NA	NA	NA	NA	NA	NA	NA	NA	NA	NA	2020-01-14 17:59:00	2021-03-30 18:00:00	2021-03-31	720	13	1
1647	2_18304	20.8	109	2020-01-14 18:29:00	69.888	69.1392	0.4	14.4	0.989	NA	NA	NA	NA	NA	NA	NA	NA	NA	NA	NA	2020-01-14 18:17:00	2021-03-30 18:00:00	2021-03-31	738	13	1
1648	2_18304	20.8	109	2020-01-14 18:47:00	66.2272	66.56	0.3	14.7	1.005	NA	NA	NA	NA	NA	NA	NA	NA	NA	NA	NA	2020-01-14 18:35:00	2021-03-30 18:00:00	2021-03-31	756	13	1
1649	2_18304	20.8	109	2020-01-14 19:05:00	73.4656	73.7152	0.4	15.1	1.003	NA	NA	NA	NA	NA	NA	NA	NA	NA	NA	NA	2020-01-14 18:53:00	2021-03-30 19:00:00	2021-03-31	774	14	1
1650	2_18304	20.8	109	2020-01-14 19:23:00	72.1552	72.592	0.4	15.5	1.006	NA	NA	NA	NA	NA	NA	NA	NA	NA	NA	NA	2020-01-14 19:11:00	2021-03-30 19:00:00	2021-03-31	792	14	1
1651	2_18304	20.8	109	2020-01-14 19:41:00	68.8064	67.9536	0.3	15.8	0.988	NA	NA	NA	NA	NA	NA	NA	NA	NA	NA	NA	2020-01-14 19:29:00	2021-03-30 19:00:00	2021-03-31	810	14	1
1652	2_18304	20.8	109	2020-01-14 19:59:00	83.0544	83.304	0.4	16.2	1.003	NA	NA	NA	NA	NA	NA	NA	NA	NA	NA	NA	2020-01-14 19:47:00	2021-03-30 19:00:00	2021-03-31	828	14	1
1653	2_18304	20.8	109	2020-01-14 20:17:00	91.5408	91.5408	0.5	16.7	1	NA	NA	NA	NA	NA	NA	NA	NA	NA	NA	NA	2020-01-14 20:05:00	2021-03-30 20:00:00	2021-03-31	846	15	1
1654	2_18304	20.8	109	2020-01-14 20:35:00	96.1792	92.7264	0.5	17.2	0.964	NA	NA	NA	NA	NA	NA	NA	NA	NA	NA	NA	2020-01-14 20:23:00	2021-03-30 20:00:00	2021-03-31	864	15	1
1655	2_18304	20.8	109	2020-01-14 20:53:00	92.768	85.0096	0.5	17.7	0.916	NA	NA	NA	NA	NA	NA	NA	NA	NA	NA	NA	2020-01-14 20:41:00	2021-03-30 20:00:00	2021-03-31	882	15	1
1656	2_18304	20.8	109	2020-01-14 21:11:00	81.744	77.168	0.4	18.1	0.944	NA	NA	NA	NA	NA	NA	NA	NA	NA	NA	NA	2020-01-14 20:59:00	2021-03-30 21:00:00	2021-03-31	900	16	1
1657	2_18304	20.8	109	2020-01-14 21:29:00	86.6944	86.2992	0.4	18.5	0.996	NA	NA	NA	NA	NA	NA	NA	NA	NA	NA	NA	2020-01-14 21:17:00	2021-03-30 21:00:00	2021-03-31	918	16	1
1658	2_18304	20.8	109	2020-01-14 21:47:00	78.1664	78.2288	0.4	18.9	1.001	NA	NA	NA	NA	NA	NA	NA	NA	NA	NA	NA	2020-01-14 21:35:00	2021-03-30 21:00:00	2021-03-31	936	16	1
1659	2_18304	20.8	109	2020-01-14 22:05:00	88.608	89.6064	0.4	19.3	1.011	NA	NA	NA	NA	NA	NA	NA	NA	NA	NA	NA	2020-01-14 21:53:00	2021-03-30 22:00:00	2021-03-31	954	17	1
1660	2_18304	20.8	109	2020-01-14 22:23:00	81.4944	82.472	0.4	19.7	1.012	NA	NA	NA	NA	NA	NA	NA	NA	NA	NA	NA	2020-01-14 22:11:00	2021-03-30 22:00:00	2021-03-31	972	17	1
1661	2_18304	20.8	109	2020-01-14 22:41:00	86.9648	88.3584	0.4	20.1	1.016	NA	NA	NA	NA	NA	NA	NA	NA	NA	NA	NA	2020-01-14 22:29:00	2021-03-30 22:00:00	2021-03-31	990	17	1
1662	2_18304	20.8	109	2020-01-14 22:59:00	101.13	101.483	0.5	20.6	1.003	NA	NA	NA	NA	NA	NA	NA	NA	NA	NA	NA	2020-01-14 22:47:00	2021-03-30 22:00:00	2021-03-31	1008	17	1
1663	2_18304	20.8	109	2020-01-14 23:17:00	100.568	100.61	0.5	21.1	1	NA	NA	NA	NA	NA	NA	NA	NA	NA	NA	NA	2020-01-14 23:05:00	2021-03-30 23:00:00	2021-03-31	1026	18	1
1664	2_18304	20.8	109	2020-01-14 23:35:00	99.7152	95.7216	0.5	21.6	0.96	NA	NA	NA	NA	NA	NA	NA	NA	NA	NA	NA	2020-01-14 23:23:00	2021-03-30 23:00:00	2021-03-31	1044	18	1
1665	2_18304	20.8	109	2020-01-14 23:53:00	95.264	92.5184	0.5	22.1	0.971	NA	NA	NA	NA	NA	NA	NA	NA	NA	NA	NA	2020-01-14 23:41:00	2021-03-30 23:00:00	2021-03-31	1062	18	1
1666	2_18304	20.8	109	2020-01-15 00:11:00	97.2608	90.5632	0.5	22.6	0.931	NA	NA	NA	NA	NA	NA	NA	NA	NA	NA	NA	2020-01-14 23:59:00	2021-03-31	2021-03-31	1080	19	1
1667	2_18304	20.8	109	2020-01-15 00:29:00	98.696	93.6208	0.5	23.1	0.949	NA	NA	NA	NA	NA	NA	NA	NA	NA	NA	NA	2020-01-15 00:17:00	2021-03-31	2021-03-31	1098	19	1
1668	2_18304	20.8	109	2020-01-15 00:47:00	98.2384	92.768	0.5	23.6	0.944	NA	NA	NA	NA	NA	NA	NA	NA	NA	NA	NA	2020-01-15 00:35:00	2021-03-31	2021-03-31	1116	19	1
1669	2_18304	20.8	109	2020-01-15 01:05:00	87.6096	86.0496	0.4	24	0.982	NA	NA	NA	NA	NA	NA	NA	NA	NA	NA	NA	2020-01-15 00:53:00	2021-03-31 01:00:00	2021-03-31	1134	20	1
1670	2_18304	20.8	109	2020-01-15 01:23:00	87.7344	86.32	0.4	24.4	0.984	NA	NA	NA	NA	NA	NA	NA	NA	NA	NA	NA	2020-01-15 01:11:00	2021-03-31 01:00:00	2021-03-31	1152	20	1
1671	2_18304	20.8	109	2020-01-15 01:41:00	80.1632	80.4752	0.4	24.8	1.004	NA	NA	NA	NA	NA	NA	NA	NA	NA	NA	NA	2020-01-15 01:29:00	2021-03-31 01:00:00	2021-03-31	1170	20	1
1672	2_18304	20.8	109	2020-01-15 01:59:00	67.6416	69.056	0.3	25.1	1.021	NA	NA	NA	NA	NA	NA	NA	NA	NA	NA	NA	2020-01-15 01:47:00	2021-03-31 01:00:00	2021-03-31	1188	20	1
1673	2_18304	20.8	109	2020-01-15 02:17:00	85.592	86.8192	0.4	25.5	1.014	NA	NA	NA	NA	NA	NA	NA	NA	NA	NA	NA	2020-01-15 02:05:00	2021-03-31 02:00:00	2021-03-31	1206	21	1
1674	2_18304	20.8	109	2020-01-15 02:35:00	95.0352	93.7872	0.5	26	0.987	NA	NA	NA	NA	NA	NA	NA	NA	NA	NA	NA	2020-01-15 02:23:00	2021-03-31 02:00:00	2021-03-31	1224	21	1
1675	2_18304	20.8	109	2020-01-15 02:53:00	95.4304	91.52	0.5	26.5	0.959	NA	NA	NA	NA	NA	NA	NA	NA	NA	NA	NA	2020-01-15 02:41:00	2021-03-31 02:00:00	2021-03-31	1242	21	1
1676	2_18304	20.8	109	2020-01-15 03:11:00	88.1712	83.9696	0.4	26.9	0.952	NA	NA	NA	NA	NA	NA	NA	NA	NA	NA	NA	2020-01-15 02:59:00	2021-03-31 03:00:00	2021-03-31	1260	22	1
1677	2_18304	20.8	109	2020-01-15 03:29:00	81.744	81.8896	0.4	27.3	1.002	NA	NA	NA	NA	NA	NA	NA	NA	NA	NA	NA	2020-01-15 03:17:00	2021-03-31 03:00:00	2021-03-31	1278	22	1
1678	2_18304	20.8	109	2020-01-15 03:47:00	61.4848	68.8064	0.3	27.6	1.119	NA	NA	NA	NA	NA	NA	NA	NA	NA	NA	NA	2020-01-15 03:35:00	2021-03-31 03:00:00	2021-03-31	1296	22	1
1679	2_18304	20.8	109	2020-01-15 04:05:00	70.9904	70.9904	0.4	28	1	NA	NA	NA	NA	NA	NA	NA	NA	NA	NA	NA	2020-01-15 03:53:00	2021-03-31 04:00:00	2021-03-31	1314	23	1
1680	2_18304	20.8	109	2020-01-15 04:23:00	76.44	76.2528	0.4	28.4	0.998	NA	NA	NA	NA	NA	NA	NA	NA	NA	NA	NA	2020-01-15 04:11:00	2021-03-31 04:00:00	2021-03-31	1332	23	1
1681	2_18304	20.8	109	2020-01-15 04:41:00	81.0784	81.8272	0.4	28.8	1.009	NA	NA	NA	NA	NA	NA	NA	NA	NA	NA	NA	2020-01-15 04:29:00	2021-03-31 04:00:00	2021-03-31	1350	23	1
1682	2_18304	20.8	109	2020-01-15 04:59:00	93.8912	93.6416	0.5	29.3	0.997	NA	NA	NA	NA	NA	NA	NA	NA	NA	NA	NA	2020-01-15 04:47:00	2021-03-31 04:00:00	2021-03-31	1368	23	1
1683	2_18304	20.8	109	2020-01-15 05:17:00	91.6448	89.6272	0.5	29.8	0.978	NA	NA	NA	NA	NA	NA	NA	NA	NA	NA	NA	2020-01-15 05:05:00	2021-03-31 05:00:00	2021-03-31	1386	24	1
1684	2_18304	20.8	109	2020-01-15 05:35:00	82.2224	81.7648	0.4	30.2	0.995	NA	NA	NA	NA	NA	NA	NA	NA	NA	NA	NA	2020-01-15 05:23:00	2021-03-31 05:00:00	2021-03-31	1404	24	1
1685	2_18304	20.8	109	2020-01-15 05:53:00	66.1648	65.9776	0.3	30.5	0.997	NA	NA	NA	NA	NA	NA	NA	NA	NA	NA	NA	2020-01-15 05:41:00	2021-03-31 05:00:00	2021-03-31	1422	24	1
1686	2_18304	20.8	109	2020-01-15 06:11:00	73.3616	71.5312	0.4	30.9	0.975	NA	NA	NA	NA	NA	NA	NA	NA	NA	NA	NA	2020-01-15 05:59:00	2021-03-31 06:00:00	2021-04-01	1440	25	2
1687	2_18304	20.8	109	2020-01-15 06:29:00	92.7264	90.9168	0.5	31.4	0.981	NA	NA	NA	NA	NA	NA	NA	NA	NA	NA	NA	2020-01-15 06:17:00	2021-03-31 06:00:00	2021-04-01	1458	25	2
1688	2_18304	20.8	109	2020-01-15 06:47:00	81.1408	79.4976	0.4	31.8	0.98	NA	NA	NA	NA	NA	NA	NA	NA	NA	NA	NA	2020-01-15 06:35:00	2021-03-31 06:00:00	2021-04-01	1476	25	2
1689	2_18304	20.8	109	2020-01-15 07:05:00	84.1568	81.0576	0.4	32.2	0.963	NA	NA	NA	NA	NA	NA	NA	NA	NA	NA	NA	2020-01-15 06:53:00	2021-03-31 07:00:00	2021-04-01	1494	26	2
1690	2_18304	20.8	109	2020-01-15 07:23:00	77.9168	73.5488	0.4	32.6	0.944	NA	NA	NA	NA	NA	NA	NA	NA	NA	NA	NA	2020-01-15 07:11:00	2021-03-31 07:00:00	2021-04-01	1512	26	2
1691	2_18304	20.8	109	2020-01-15 07:41:00	63.2528	60.8816	0.3	32.9	0.962	NA	NA	NA	NA	NA	NA	NA	NA	NA	NA	NA	2020-01-15 07:29:00	2021-03-31 07:00:00	2021-04-01	1530	26	2
1692	2_18304	20.8	109	2020-01-15 07:59:00	62.2128	59.7584	0.3	33.2	0.961	NA	NA	NA	NA	NA	NA	NA	NA	NA	NA	NA	2020-01-15 07:47:00	2021-03-31 07:00:00	2021-04-01	1548	26	2
1693	2_18304	20.8	109	2020-01-15 08:17:00	81.4736	79.872	0.4	33.6	0.98	NA	NA	NA	NA	NA	NA	NA	NA	NA	NA	NA	2020-01-15 08:05:00	2021-03-31 08:00:00	2021-04-01	1566	27	2
1694	2_18304	20.8	109	2020-01-15 08:35:00	80.704	78.728	0.4	34	0.975	NA	NA	NA	NA	NA	NA	NA	NA	NA	NA	NA	2020-01-15 08:23:00	2021-03-31 08:00:00	2021-04-01	1584	27	2
1695	2_18304	20.8	109	2020-01-15 08:53:00	62.4832	58.6976	0.3	34.3	0.939	NA	NA	NA	NA	NA	NA	NA	NA	NA	NA	NA	2020-01-15 08:41:00	2021-03-31 08:00:00	2021-04-01	1602	27	2
1696	2_18304	20.8	109	2020-01-15 09:11:00	74.5888	69.2224	0.4	34.7	0.928	NA	NA	NA	NA	NA	NA	NA	NA	NA	NA	NA	2020-01-15 08:59:00	2021-03-31 09:00:00	2021-04-01	1620	28	2
1697	2_18304	20.8	109	2020-01-15 09:29:00	57.5328	58.136	0.3	35	1.01	NA	NA	NA	NA	NA	NA	NA	NA	NA	NA	NA	2020-01-15 09:17:00	2021-03-31 09:00:00	2021-04-01	1638	28	2
1698	2_18304	20.8	109	2020-01-15 09:47:00	61.9008	58.0944	0.3	35.3	0.939	NA	NA	NA	NA	NA	NA	NA	NA	NA	NA	NA	2020-01-15 09:35:00	2021-03-31 09:00:00	2021-04-01	1656	28	2
1699	2_18304	20.8	109	2020-01-15 10:05:00	61.8176	56.0144	0.3	35.6	0.906	NA	NA	NA	NA	NA	NA	NA	NA	NA	NA	NA	2020-01-15 09:53:00	2021-03-31 10:00:00	2021-04-01	1674	29	2
1700	2_18304	20.8	109	2020-01-15 10:23:00	76.128	70.0336	0.4	36	0.92	NA	NA	NA	NA	NA	NA	NA	NA	NA	NA	NA	2020-01-15 10:11:00	2021-03-31 10:00:00	2021-04-01	1692	29	2
1701	2_18304	20.8	109	2020-01-15 10:41:00	92.2064	86.6736	0.5	36.5	0.94	NA	NA	NA	NA	NA	NA	NA	NA	NA	NA	NA	2020-01-15 10:29:00	2021-03-31 10:00:00	2021-04-01	1710	29	2
1702	2_18304	20.8	109	2020-01-15 10:59:00	70.2624	68.4736	0.4	36.9	0.975	NA	NA	NA	NA	NA	NA	NA	NA	NA	NA	NA	2020-01-15 10:47:00	2021-03-31 10:00:00	2021-04-01	1728	29	2
1703	2_18304	20.8	109	2020-01-15 11:17:00	58.7808	55.1824	0.3	37.2	0.939	NA	NA	NA	NA	NA	NA	NA	NA	NA	NA	NA	2020-01-15 11:05:00	2021-03-31 11:00:00	2021-04-01	1746	30	2
1704	2_18304	20.8	109	2020-01-15 11:35:00	61.8592	58.6768	0.3	37.5	0.948	NA	NA	NA	NA	NA	NA	NA	NA	NA	NA	NA	2020-01-15 11:23:00	2021-03-31 11:00:00	2021-04-01	1764	30	2
1705	2_18304	20.8	109	2020-01-15 11:53:00	68.1616	65.2288	0.3	37.8	0.957	NA	NA	NA	NA	NA	NA	NA	NA	NA	NA	NA	2020-01-15 11:41:00	2021-03-31 11:00:00	2021-04-01	1782	30	2
1706	2_18304	20.8	109	2020-01-15 12:11:00	63.6688	59.7376	0.3	38.1	0.938	NA	NA	NA	NA	NA	NA	NA	NA	NA	NA	NA	2020-01-15 11:59:00	2021-03-31 12:00:00	2021-04-01	1800	31	2
1707	2_18304	20.8	109	2020-01-15 12:29:00	88.4208	85.1136	0.4	38.5	0.963	NA	NA	NA	NA	NA	NA	NA	NA	NA	NA	NA	2020-01-15 12:17:00	2021-03-31 12:00:00	2021-04-01	1818	31	2
1708	2_18304	20.8	109	2020-01-15 12:47:00	84.0528	80.2464	0.4	38.9	0.955	NA	NA	NA	NA	NA	NA	NA	NA	NA	NA	NA	2020-01-15 12:35:00	2021-03-31 12:00:00	2021-04-01	1836	31	2
1709	2_18304	20.8	109	2020-01-15 13:05:00	68.6192	62.3168	0.3	39.2	0.908	NA	NA	NA	NA	NA	NA	NA	NA	NA	NA	NA	2020-01-15 12:53:00	2021-03-31 13:00:00	2021-04-01	1854	32	2
1710	2_18304	20.8	109	2020-01-15 13:23:00	66.8304	60.9024	0.3	39.5	0.911	NA	NA	NA	NA	NA	NA	NA	NA	NA	NA	NA	2020-01-15 13:11:00	2021-03-31 13:00:00	2021-04-01	1872	32	2
1711	2_18304	20.8	109	2020-01-15 13:41:00	61.6096	60.528	0.3	39.8	0.982	NA	NA	NA	NA	NA	NA	NA	NA	NA	NA	NA	2020-01-15 13:29:00	2021-03-31 13:00:00	2021-04-01	1890	32	2
1712	2_18304	20.8	109	2020-01-15 13:59:00	64.8544	59.904	0.3	40.1	0.923	NA	NA	NA	NA	NA	NA	NA	NA	NA	NA	NA	2020-01-15 13:47:00	2021-03-31 13:00:00	2021-04-01	1908	32	2
1713	2_18304	20.8	109	2020-01-15 14:17:00	83.2832	77.584	0.4	40.5	0.932	NA	NA	NA	NA	NA	NA	NA	NA	NA	NA	NA	2020-01-15 14:05:00	2021-03-31 14:00:00	2021-04-01	1926	33	2
1714	2_18304	20.8	109	2020-01-15 14:35:00	80.6832	76.5856	0.4	40.9	0.949	NA	NA	NA	NA	NA	NA	NA	NA	NA	NA	NA	2020-01-15 14:23:00	2021-03-31 14:00:00	2021-04-01	1944	33	2
1715	2_18304	20.8	109	2020-01-15 14:53:00	88.6288	80.392	0.4	41.3	0.907	NA	NA	NA	NA	NA	NA	NA	NA	NA	NA	NA	2020-01-15 14:41:00	2021-03-31 14:00:00	2021-04-01	1962	33	2
1716	2_18304	20.8	109	2020-01-15 15:11:00	84.1152	76.3152	0.4	41.7	0.907	NA	NA	NA	NA	NA	NA	NA	NA	NA	NA	NA	2020-01-15 14:59:00	2021-03-31 15:00:00	2021-04-01	1980	34	2
1717	2_18304	20.8	109	2020-01-15 15:29:00	67.1008	59.8416	0.3	42	0.892	NA	NA	NA	NA	NA	NA	NA	NA	NA	NA	NA	2020-01-15 15:17:00	2021-03-31 15:00:00	2021-04-01	1998	34	2
1718	2_18304	20.8	109	2020-01-15 15:47:00	66.976	57.824	0.3	42.3	0.863	NA	NA	NA	NA	NA	NA	NA	NA	NA	NA	NA	2020-01-15 15:35:00	2021-03-31 15:00:00	2021-04-01	2016	34	2
1719	2_18304	20.8	109	2020-01-15 16:05:00	71.1568	63.44	0.3	42.6	0.891	NA	NA	NA	NA	NA	NA	NA	NA	NA	NA	NA	2020-01-15 15:53:00	2021-03-31 16:00:00	2021-04-01	2034	35	2
1720	2_18304	20.8	109	2020-01-15 16:23:00	64.6256	57.5328	0.3	42.9	0.89	NA	NA	NA	NA	NA	NA	NA	NA	NA	NA	NA	2020-01-15 16:11:00	2021-03-31 16:00:00	2021-04-01	2052	35	2
1721	2_18304	20.8	109	2020-01-15 16:41:00	66.4768	61.9216	0.3	43.2	0.932	NA	NA	NA	NA	NA	NA	NA	NA	NA	NA	NA	2020-01-15 16:29:00	2021-03-31 16:00:00	2021-04-01	2070	35	2
1722	2_18304	20.8	109	2020-01-15 16:59:00	63.5856	61.36	0.3	43.5	0.965	NA	NA	NA	NA	NA	NA	NA	NA	NA	NA	NA	2020-01-15 16:47:00	2021-03-31 16:00:00	2021-04-01	2088	35	2
1723	2_18304	20.8	109	2020-01-15 17:17:00	73.32	74.0688	0.4	43.9	1.01	NA	NA	NA	NA	NA	NA	NA	NA	NA	NA	NA	2020-01-15 17:05:00	2021-03-31 17:00:00	2021-04-01	2106	36	2
1724	2_18304	20.8	109	2020-01-15 17:35:00	85.8208	83.72	0.4	44.3	0.975	NA	NA	NA	NA	NA	NA	NA	NA	NA	NA	NA	2020-01-15 17:23:00	2021-03-31 17:00:00	2021-04-01	2124	36	2
1725	2_18304	20.8	109	2020-01-15 17:53:00	66.352	62.7744	0.3	44.6	0.946	NA	NA	NA	NA	NA	NA	NA	NA	NA	NA	NA	2020-01-15 17:41:00	2021-03-31 17:00:00	2021-04-01	2142	36	2
1726	2_18304	20.8	109	2020-01-15 18:11:00	68.5984	64.6256	0.3	44.9	0.942	NA	NA	NA	NA	NA	NA	NA	NA	NA	NA	NA	2020-01-15 17:59:00	2021-03-31 18:00:00	2021-04-01	2160	37	2
1727	2_18304	20.8	109	2020-01-15 18:29:00	67.2048	65.3328	0.3	45.2	0.972	NA	NA	NA	NA	NA	NA	NA	NA	NA	NA	NA	2020-01-15 18:17:00	2021-03-31 18:00:00	2021-04-01	2178	37	2
1728	2_18304	20.8	109	2020-01-15 18:47:00	65.5408	62.7952	0.3	45.5	0.958	NA	NA	NA	NA	NA	NA	NA	NA	NA	NA	NA	2020-01-15 18:35:00	2021-03-31 18:00:00	2021-04-01	2196	37	2
1729	2_18304	20.8	109	2020-01-15 19:05:00	74.8592	70.096	0.4	45.9	0.936	NA	NA	NA	NA	NA	NA	NA	NA	NA	NA	NA	2020-01-15 18:53:00	2021-03-31 19:00:00	2021-04-01	2214	38	2
1730	2_18304	20.8	109	2020-01-15 19:23:00	74.5264	72.5504	0.4	46.3	0.974	NA	NA	NA	NA	NA	NA	NA	NA	NA	NA	NA	2020-01-15 19:11:00	2021-03-31 19:00:00	2021-04-01	2232	38	2
1731	2_18304	20.8	109	2020-01-15 19:41:00	70.6992	69.9296	0.4	46.7	0.989	NA	NA	NA	NA	NA	NA	NA	NA	NA	NA	NA	2020-01-15 19:29:00	2021-03-31 19:00:00	2021-04-01	2250	38	2
1732	2_18304	20.8	109	2020-01-15 19:59:00	93.2048	92.6224	0.5	47.2	0.994	NA	NA	NA	NA	NA	NA	NA	NA	NA	NA	NA	2020-01-15 19:47:00	2021-03-31 19:00:00	2021-04-01	2268	38	2
1733	2_18304	20.8	109	2020-01-15 20:17:00	97.4064	93.5792	0.5	47.7	0.961	NA	NA	NA	NA	NA	NA	NA	NA	NA	NA	NA	2020-01-15 20:05:00	2021-03-31 20:00:00	2021-04-01	2286	39	2
1734	2_18304	20.8	109	2020-01-15 20:35:00	90.3968	87.6928	0.5	48.2	0.97	NA	NA	NA	NA	NA	NA	NA	NA	NA	NA	NA	2020-01-15 20:23:00	2021-03-31 20:00:00	2021-04-01	2304	39	2
1735	2_18304	20.8	109	2020-01-15 20:53:00	91.2704	85.9872	0.5	48.7	0.942	NA	NA	NA	NA	NA	NA	NA	NA	NA	NA	NA	2020-01-15 20:41:00	2021-03-31 20:00:00	2021-04-01	2322	39	2
1736	2_18304	20.8	109	2020-01-15 21:11:00	72.8624	68.8688	0.4	49.1	0.945	NA	NA	NA	NA	NA	NA	NA	NA	NA	NA	NA	2020-01-15 20:59:00	2021-03-31 21:00:00	2021-04-01	2340	40	2
1737	2_18304	20.8	109	2020-01-15 21:29:00	90.8128	87.9216	0.5	49.6	0.968	NA	NA	NA	NA	NA	NA	NA	NA	NA	NA	NA	2020-01-15 21:17:00	2021-03-31 21:00:00	2021-04-01	2358	40	2
1738	2_18304	20.8	109	2020-01-15 21:47:00	98.4672	92.5808	0.5	50.1	0.94	NA	NA	NA	NA	NA	NA	NA	NA	NA	NA	NA	2020-01-15 21:35:00	2021-03-31 21:00:00	2021-04-01	2376	40	2
1739	2_18304	20.8	109	2020-01-15 22:05:00	84.2608	81.7024	0.4	50.5	0.97	NA	NA	NA	NA	NA	NA	NA	NA	NA	NA	NA	2020-01-15 21:53:00	2021-03-31 22:00:00	2021-04-01	2394	41	2
1740	2_18304	20.8	109	2020-01-15 22:23:00	81.9936	83.5744	0.4	50.9	1.019	NA	NA	NA	NA	NA	NA	NA	NA	NA	NA	NA	2020-01-15 22:11:00	2021-03-31 22:00:00	2021-04-01	2412	41	2
1741	2_18304	20.8	109	2020-01-15 22:41:00	81.2032	81.9936	0.4	51.3	1.01	NA	NA	NA	NA	NA	NA	NA	NA	NA	NA	NA	2020-01-15 22:29:00	2021-03-31 22:00:00	2021-04-01	2430	41	2
1742	2_18304	20.8	109	2020-01-15 22:59:00	82.368	83.8032	0.4	51.7	1.017	NA	NA	NA	NA	NA	NA	NA	NA	NA	NA	NA	2020-01-15 22:47:00	2021-03-31 22:00:00	2021-04-01	2448	41	2
1743	2_18304	20.8	109	2020-01-15 23:17:00	98.0304	99.9648	0.5	52.2	1.02	NA	NA	NA	NA	NA	NA	NA	NA	NA	NA	NA	2020-01-15 23:05:00	2021-03-31 23:00:00	2021-04-01	2466	42	2
1744	2_18304	20.8	109	2020-01-15 23:35:00	94.7232	95.8048	0.5	52.7	1.012	NA	NA	NA	NA	NA	NA	NA	NA	NA	NA	NA	2020-01-15 23:23:00	2021-03-31 23:00:00	2021-04-01	2484	42	2
1745	2_18304	20.8	109	2020-01-15 23:53:00	90.6256	89.3984	0.5	53.2	0.986	NA	NA	NA	NA	NA	NA	NA	NA	NA	NA	NA	2020-01-15 23:41:00	2021-03-31 23:00:00	2021-04-01	2502	42	2
1746	2_18304	20.8	109	2020-01-16 00:11:00	94.952	96.7824	0.5	53.7	1.019	NA	NA	NA	NA	NA	NA	NA	NA	NA	NA	NA	2020-01-15 23:59:00	2021-04-01	2021-04-01	2520	43	2
1747	2_18304	20.8	109	2020-01-16 00:29:00	93.4544	92.976	0.5	54.2	0.995	NA	NA	NA	NA	NA	NA	NA	NA	NA	NA	NA	2020-01-16 00:17:00	2021-04-01	2021-04-01	2538	43	2
1748	2_18304	20.8	109	2020-01-16 00:47:00	96.616	96.3872	0.5	54.7	0.998	NA	NA	NA	NA	NA	NA	NA	NA	NA	NA	NA	2020-01-16 00:35:00	2021-04-01	2021-04-01	2556	43	2
1749	2_18304	20.8	109	2020-01-16 01:05:00	96.4496	96.5536	0.5	55.2	1.001	NA	NA	NA	NA	NA	NA	NA	NA	NA	NA	NA	2020-01-16 00:53:00	2021-04-01 01:00:00	2021-04-01	2574	44	2
1750	2_18304	20.8	109	2020-01-16 01:23:00	95.5344	94.1824	0.5	55.7	0.986	NA	NA	NA	NA	NA	NA	NA	NA	NA	NA	NA	2020-01-16 01:11:00	2021-04-01 01:00:00	2021-04-01	2592	44	2
1751	2_18304	20.8	109	2020-01-16 01:41:00	96.1792	95.2432	0.5	56.2	0.99	NA	NA	NA	NA	NA	NA	NA	NA	NA	NA	NA	2020-01-16 01:29:00	2021-04-01 01:00:00	2021-04-01	2610	44	2
1752	2_18304	20.8	109	2020-01-16 01:59:00	91.5616	91.1872	0.5	56.7	0.996	NA	NA	NA	NA	NA	NA	NA	NA	NA	NA	NA	2020-01-16 01:47:00	2021-04-01 01:00:00	2021-04-01	2628	44	2
1753	2_18304	20.8	109	2020-01-16 02:17:00	84.5728	83.5952	0.4	57.1	0.988	NA	NA	NA	NA	NA	NA	NA	NA	NA	NA	NA	2020-01-16 02:05:00	2021-04-01 02:00:00	2021-04-01	2646	45	2
1754	2_18304	20.8	109	2020-01-16 02:35:00	89.0032	89.2736	0.4	57.5	1.003	NA	NA	NA	NA	NA	NA	NA	NA	NA	NA	NA	2020-01-16 02:23:00	2021-04-01 02:00:00	2021-04-01	2664	45	2
1755	2_18304	20.8	109	2020-01-16 02:53:00	73.6528	73.1328	0.4	57.9	0.993	NA	NA	NA	NA	NA	NA	NA	NA	NA	NA	NA	2020-01-16 02:41:00	2021-04-01 02:00:00	2021-04-01	2682	45	2
1756	2_18304	20.8	109	2020-01-16 03:11:00	67.6208	68.5152	0.3	58.2	1.013	NA	NA	NA	NA	NA	NA	NA	NA	NA	NA	NA	2020-01-16 02:59:00	2021-04-01 03:00:00	2021-04-01	2700	46	2
1757	2_18304	20.8	109	2020-01-16 03:29:00	74.4848	75.1296	0.4	58.6	1.009	NA	NA	NA	NA	NA	NA	NA	NA	NA	NA	NA	2020-01-16 03:17:00	2021-04-01 03:00:00	2021-04-01	2718	46	2
1758	2_18304	20.8	109	2020-01-16 03:47:00	69.0976	70.3248	0.4	59	1.018	NA	NA	NA	NA	NA	NA	NA	NA	NA	NA	NA	2020-01-16 03:35:00	2021-04-01 03:00:00	2021-04-01	2736	46	2
1759	2_18304	20.8	109	2020-01-16 04:05:00	66.0816	67.5168	0.3	59.3	1.022	NA	NA	NA	NA	NA	NA	NA	NA	NA	NA	NA	2020-01-16 03:53:00	2021-04-01 04:00:00	2021-04-01	2754	47	2
1760	2_18304	20.8	109	2020-01-16 04:23:00	89.024	90.3552	0.5	59.8	1.015	NA	NA	NA	NA	NA	NA	NA	NA	NA	NA	NA	2020-01-16 04:11:00	2021-04-01 04:00:00	2021-04-01	2772	47	2
1761	2_18304	20.8	109	2020-01-16 04:41:00	96.512	95.3472	0.5	60.3	0.988	NA	NA	NA	NA	NA	NA	NA	NA	NA	NA	NA	2020-01-16 04:29:00	2021-04-01 04:00:00	2021-04-01	2790	47	2
1762	2_18304	20.8	109	2020-01-16 04:59:00	93.0592	91.3328	0.5	60.8	0.981	NA	NA	NA	NA	NA	NA	NA	NA	NA	NA	NA	2020-01-16 04:47:00	2021-04-01 04:00:00	2021-04-01	2808	47	2
1763	2_18304	20.8	109	2020-01-16 05:17:00	92.0192	92.2064	0.5	61.3	1.002	NA	NA	NA	NA	NA	NA	NA	NA	NA	NA	NA	2020-01-16 05:05:00	2021-04-01 05:00:00	2021-04-01	2826	48	2
1764	2_18304	20.8	109	2020-01-16 05:35:00	91	88.8992	0.5	61.8	0.977	NA	NA	NA	NA	NA	NA	NA	NA	NA	NA	NA	2020-01-16 05:23:00	2021-04-01 05:00:00	2021-04-01	2844	48	2
1765	2_18304	20.8	109	2020-01-16 05:53:00	72.3216	71.8432	0.4	62.2	0.993	NA	NA	NA	NA	NA	NA	NA	NA	NA	NA	NA	2020-01-16 05:41:00	2021-04-01 05:00:00	2021-04-01	2862	48	2
1766	2_18305	21.8	108	2020-01-14 06:09:00	89.3364	86.001	0.4	0	0.963	NA	NA	NA	NA	NA	NA	NA	NA	NA	NA	NA	2020-01-14 05:59:00	2021-03-30 06:00:00	2021-03-31	0	1	1
1767	2_18305	21.8	108	2020-01-14 06:27:00	73.9674	68.0814	0.4	0.4	0.92	NA	NA	NA	NA	NA	NA	NA	NA	NA	NA	NA	2020-01-14 06:17:00	2021-03-30 06:00:00	2021-03-31	18	1	1
1768	2_18305	21.8	108	2020-01-14 06:45:00	71.722	62.1736	0.4	0.8	0.867	NA	NA	NA	NA	NA	NA	NA	NA	NA	NA	NA	2020-01-14 06:35:00	2021-03-30 06:00:00	2021-03-31	36	1	1
1769	2_18305	21.8	108	2020-01-14 07:03:00	70.8936	62.3262	0.3	1.1	0.879	NA	NA	NA	NA	NA	NA	NA	NA	NA	NA	NA	2020-01-14 06:53:00	2021-03-30 07:00:00	2021-03-31	54	2	1
1770	2_18305	21.8	108	2020-01-14 07:21:00	76.1474	65.509	0.4	1.5	0.86	NA	NA	NA	NA	NA	NA	NA	NA	NA	NA	NA	2020-01-14 07:11:00	2021-03-30 07:00:00	2021-03-31	72	2	1
1771	2_18305	21.8	108	2020-01-14 07:39:00	98.6886	91.1676	0.5	2	0.924	NA	NA	NA	NA	NA	NA	NA	NA	NA	NA	NA	2020-01-14 07:29:00	2021-03-30 07:00:00	2021-03-31	90	2	1
1772	2_18305	21.8	108	2020-01-14 07:57:00	99.1682	94.4812	0.5	2.5	0.953	NA	NA	NA	NA	NA	NA	NA	NA	NA	NA	NA	2020-01-14 07:47:00	2021-03-30 07:00:00	2021-03-31	108	2	1
1773	2_18305	21.8	108	2020-01-14 08:15:00	85.3034	77.281	0.4	2.9	0.906	NA	NA	NA	NA	NA	NA	NA	NA	NA	NA	NA	2020-01-14 08:05:00	2021-03-30 08:00:00	2021-03-31	126	3	1
1774	2_18305	21.8	108	2020-01-14 08:33:00	70.7192	65.1602	0.4	3.3	0.922	NA	NA	NA	NA	NA	NA	NA	NA	NA	NA	NA	2020-01-14 08:23:00	2021-03-30 08:00:00	2021-03-31	144	3	1
1775	2_18305	21.8	108	2020-01-14 08:51:00	72.049	61.8248	0.4	3.7	0.858	NA	NA	NA	NA	NA	NA	NA	NA	NA	NA	NA	2020-01-14 08:41:00	2021-03-30 08:00:00	2021-03-31	162	3	1
1776	2_18305	21.8	108	2020-01-14 09:09:00	68.9752	57.2686	0.3	4	0.83	NA	NA	NA	NA	NA	NA	NA	NA	NA	NA	NA	2020-01-14 08:59:00	2021-03-30 09:00:00	2021-03-31	180	4	1
1777	2_18305	21.8	108	2020-01-14 09:27:00	92.3448	80.4856	0.5	4.5	0.872	NA	NA	NA	NA	NA	NA	NA	NA	NA	NA	NA	2020-01-14 09:17:00	2021-03-30 09:00:00	2021-03-31	198	4	1
1778	2_18305	21.8	108	2020-01-14 09:45:00	87.0038	79.2648	0.4	4.9	0.911	NA	NA	NA	NA	NA	NA	NA	NA	NA	NA	NA	2020-01-14 09:35:00	2021-03-30 09:00:00	2021-03-31	216	4	1
1779	2_18305	21.8	108	2020-01-14 10:03:00	74.2944	65.291	0.4	5.3	0.879	NA	NA	NA	NA	NA	NA	NA	NA	NA	NA	NA	2020-01-14 09:53:00	2021-03-30 10:00:00	2021-03-31	234	5	1
1780	2_18305	21.8	108	2020-01-14 10:21:00	71.4822	60.2988	0.3	5.6	0.844	NA	NA	NA	NA	NA	NA	NA	NA	NA	NA	NA	2020-01-14 10:11:00	2021-03-30 10:00:00	2021-03-31	252	5	1
1781	2_18305	21.8	108	2020-01-14 10:39:00	80.115	68.4738	0.4	6	0.855	NA	NA	NA	NA	NA	NA	NA	NA	NA	NA	NA	2020-01-14 10:29:00	2021-03-30 10:00:00	2021-03-31	270	5	1
1782	2_18305	21.8	108	2020-01-14 10:57:00	83.5812	74.011	0.4	6.4	0.885	NA	NA	NA	NA	NA	NA	NA	NA	NA	NA	NA	2020-01-14 10:47:00	2021-03-30 10:00:00	2021-03-31	288	5	1
1783	2_18305	21.8	108	2020-01-14 11:15:00	73.9456	65.945	0.4	6.8	0.892	NA	NA	NA	NA	NA	NA	NA	NA	NA	NA	NA	2020-01-14 11:05:00	2021-03-30 11:00:00	2021-03-31	306	6	1
1784	2_18305	21.8	108	2020-01-14 11:33:00	73.2698	63.2854	0.4	7.2	0.864	NA	NA	NA	NA	NA	NA	NA	NA	NA	NA	NA	2020-01-14 11:23:00	2021-03-30 11:00:00	2021-03-31	324	6	1
1785	2_18305	21.8	108	2020-01-14 11:51:00	69.5202	60.1898	0.3	7.5	0.866	NA	NA	NA	NA	NA	NA	NA	NA	NA	NA	NA	2020-01-14 11:41:00	2021-03-30 11:00:00	2021-03-31	342	6	1
1786	2_18305	21.8	108	2020-01-14 12:09:00	75.4716	65.9014	0.4	7.9	0.873	NA	NA	NA	NA	NA	NA	NA	NA	NA	NA	NA	2020-01-14 11:59:00	2021-03-30 12:00:00	2021-03-31	360	7	1
1787	2_18305	21.8	108	2020-01-14 12:27:00	96.3124	85.4342	0.5	8.4	0.887	NA	NA	NA	NA	NA	NA	NA	NA	NA	NA	NA	2020-01-14 12:17:00	2021-03-30 12:00:00	2021-03-31	378	7	1
1788	2_18305	21.8	108	2020-01-14 12:45:00	89.2928	80.2676	0.4	8.8	0.899	NA	NA	NA	NA	NA	NA	NA	NA	NA	NA	NA	2020-01-14 12:35:00	2021-03-30 12:00:00	2021-03-31	396	7	1
1789	2_18305	21.8	108	2020-01-14 13:03:00	76.6706	65.3564	0.4	9.2	0.853	NA	NA	NA	NA	NA	NA	NA	NA	NA	NA	NA	2020-01-14 12:53:00	2021-03-30 13:00:00	2021-03-31	414	8	1
1790	2_18305	21.8	108	2020-01-14 13:21:00	71.2642	58.6856	0.3	9.5	0.824	NA	NA	NA	NA	NA	NA	NA	NA	NA	NA	NA	2020-01-14 13:11:00	2021-03-30 13:00:00	2021-03-31	432	8	1
1791	2_18305	21.8	108	2020-01-14 13:39:00	69.7818	56.0914	0.3	9.8	0.804	NA	NA	NA	NA	NA	NA	NA	NA	NA	NA	NA	2020-01-14 13:29:00	2021-03-30 13:00:00	2021-03-31	450	8	1
1792	2_18305	21.8	108	2020-01-14 13:57:00	86.6768	71.6784	0.4	10.2	0.827	NA	NA	NA	NA	NA	NA	NA	NA	NA	NA	NA	2020-01-14 13:47:00	2021-03-30 13:00:00	2021-03-31	468	8	1
1793	2_18305	21.8	108	2020-01-14 14:15:00	73.4006	64.528	0.4	10.6	0.879	NA	NA	NA	NA	NA	NA	NA	NA	NA	NA	NA	2020-01-14 14:05:00	2021-03-30 14:00:00	2021-03-31	486	9	1
1794	2_18305	21.8	108	2020-01-14 14:33:00	71.5476	60.822	0.3	10.9	0.85	NA	NA	NA	NA	NA	NA	NA	NA	NA	NA	NA	2020-01-14 14:23:00	2021-03-30 14:00:00	2021-03-31	504	9	1
1795	2_18305	21.8	108	2020-01-14 14:51:00	70.3704	59.3178	0.3	11.2	0.843	NA	NA	NA	NA	NA	NA	NA	NA	NA	NA	NA	2020-01-14 14:41:00	2021-03-30 14:00:00	2021-03-31	522	9	1
1796	2_18305	21.8	108	2020-01-14 15:09:00	82.7746	71.7438	0.4	11.6	0.867	NA	NA	NA	NA	NA	NA	NA	NA	NA	NA	NA	2020-01-14 14:59:00	2021-03-30 15:00:00	2021-03-31	540	10	1
1797	2_18305	21.8	108	2020-01-14 15:27:00	99.9966	90.9278	0.5	12.1	0.909	NA	NA	NA	NA	NA	NA	NA	NA	NA	NA	NA	2020-01-14 15:17:00	2021-03-30 15:00:00	2021-03-31	558	10	1
1798	2_18305	21.8	108	2020-01-14 15:45:00	91.8434	90.4918	0.5	12.6	0.985	NA	NA	NA	NA	NA	NA	NA	NA	NA	NA	NA	2020-01-14 15:35:00	2021-03-30 15:00:00	2021-03-31	576	10	1
1799	2_18305	21.8	108	2020-01-14 16:03:00	88.7696	82.9926	0.4	13	0.935	NA	NA	NA	NA	NA	NA	NA	NA	NA	NA	NA	2020-01-14 15:53:00	2021-03-30 16:00:00	2021-03-31	594	11	1
1800	2_18305	21.8	108	2020-01-14 16:21:00	75.9512	65.4436	0.4	13.4	0.862	NA	NA	NA	NA	NA	NA	NA	NA	NA	NA	NA	2020-01-14 16:11:00	2021-03-30 16:00:00	2021-03-31	612	11	1
1801	2_18305	21.8	108	2020-01-14 16:39:00	72.9428	60.8874	0.4	13.8	0.835	NA	NA	NA	NA	NA	NA	NA	NA	NA	NA	NA	2020-01-14 16:29:00	2021-03-30 16:00:00	2021-03-31	630	11	1
1802	2_18305	21.8	108	2020-01-14 16:57:00	70.8064	59.078	0.3	14.1	0.834	NA	NA	NA	NA	NA	NA	NA	NA	NA	NA	NA	2020-01-14 16:47:00	2021-03-30 16:00:00	2021-03-31	648	11	1
1803	2_18305	21.8	108	2020-01-14 17:15:00	82.8836	73.4442	0.4	14.5	0.886	NA	NA	NA	NA	NA	NA	NA	NA	NA	NA	NA	2020-01-14 17:05:00	2021-03-30 17:00:00	2021-03-31	666	12	1
1804	2_18305	21.8	108	2020-01-14 17:33:00	83.0798	75.5588	0.4	14.9	0.909	NA	NA	NA	NA	NA	NA	NA	NA	NA	NA	NA	2020-01-14 17:23:00	2021-03-30 17:00:00	2021-03-31	684	12	1
1805	2_18305	21.8	108	2020-01-14 17:51:00	73.5096	64.7242	0.4	15.3	0.88	NA	NA	NA	NA	NA	NA	NA	NA	NA	NA	NA	2020-01-14 17:41:00	2021-03-30 17:00:00	2021-03-31	702	12	1
1806	2_18305	21.8	108	2020-01-14 18:09:00	82.4476	73.4878	0.4	15.7	0.891	NA	NA	NA	NA	NA	NA	NA	NA	NA	NA	NA	2020-01-14 17:59:00	2021-03-30 18:00:00	2021-03-31	720	13	1
1807	2_18305	21.8	108	2020-01-14 18:27:00	85.238	81.4448	0.4	16.1	0.955	NA	NA	NA	NA	NA	NA	NA	NA	NA	NA	NA	2020-01-14 18:17:00	2021-03-30 18:00:00	2021-03-31	738	13	1
1808	2_18305	21.8	108	2020-01-14 18:45:00	71.286	65.0294	0.4	16.5	0.912	NA	NA	NA	NA	NA	NA	NA	NA	NA	NA	NA	2020-01-14 18:35:00	2021-03-30 18:00:00	2021-03-31	756	13	1
1809	2_18305	21.8	108	2020-01-14 19:03:00	88.5298	78.5236	0.4	16.9	0.887	NA	NA	NA	NA	NA	NA	NA	NA	NA	NA	NA	2020-01-14 18:53:00	2021-03-30 19:00:00	2021-03-31	774	14	1
1810	2_18305	21.8	108	2020-01-14 19:21:00	108.39	98.5796	0.5	17.4	0.909	NA	NA	NA	NA	NA	NA	NA	NA	NA	NA	NA	2020-01-14 19:11:00	2021-03-30 19:00:00	2021-03-31	792	14	1
1811	2_18305	21.8	108	2020-01-14 19:39:00	98.1436	90.8842	0.5	17.9	0.926	NA	NA	NA	NA	NA	NA	NA	NA	NA	NA	NA	2020-01-14 19:29:00	2021-03-30 19:00:00	2021-03-31	810	14	1
1812	2_18305	21.8	108	2020-01-14 19:57:00	80.115	76.8886	0.4	18.3	0.96	NA	NA	NA	NA	NA	NA	NA	NA	NA	NA	NA	2020-01-14 19:47:00	2021-03-30 19:00:00	2021-03-31	828	14	1
1813	2_18305	21.8	108	2020-01-14 20:15:00	85.3034	79.6354	0.4	18.7	0.933	NA	NA	NA	NA	NA	NA	NA	NA	NA	NA	NA	2020-01-14 20:05:00	2021-03-30 20:00:00	2021-03-31	846	15	1
1814	2_18305	21.8	108	2020-01-14 20:33:00	111.921	106.122	0.6	19.3	0.948	NA	NA	NA	NA	NA	NA	NA	NA	NA	NA	NA	2020-01-14 20:23:00	2021-03-30 20:00:00	2021-03-31	864	15	1
1815	2_18305	21.8	108	2020-01-14 20:51:00	117.24	105.643	0.6	19.9	0.901	NA	NA	NA	NA	NA	NA	NA	NA	NA	NA	NA	2020-01-14 20:41:00	2021-03-30 20:00:00	2021-03-31	882	15	1
1816	2_18305	21.8	108	2020-01-14 21:09:00	115.387	103.877	0.6	20.5	0.9	NA	NA	NA	NA	NA	NA	NA	NA	NA	NA	NA	2020-01-14 20:59:00	2021-03-30 21:00:00	2021-03-31	900	16	1
1817	2_18305	21.8	108	2020-01-14 21:27:00	113.273	101.152	0.6	21.1	0.893	NA	NA	NA	NA	NA	NA	NA	NA	NA	NA	NA	2020-01-14 21:17:00	2021-03-30 21:00:00	2021-03-31	918	16	1
1818	2_18305	21.8	108	2020-01-14 21:45:00	110.482	103.07	0.5	21.6	0.933	NA	NA	NA	NA	NA	NA	NA	NA	NA	NA	NA	2020-01-14 21:35:00	2021-03-30 21:00:00	2021-03-31	936	16	1
1819	2_18305	21.8	108	2020-01-14 22:03:00	112.771	109.218	0.6	22.2	0.968	NA	NA	NA	NA	NA	NA	NA	NA	NA	NA	NA	2020-01-14 21:53:00	2021-03-30 22:00:00	2021-03-31	954	17	1
1820	2_18305	21.8	108	2020-01-14 22:21:00	111.442	107.082	0.6	22.8	0.961	NA	NA	NA	NA	NA	NA	NA	NA	NA	NA	NA	2020-01-14 22:11:00	2021-03-30 22:00:00	2021-03-31	972	17	1
1821	2_18305	21.8	108	2020-01-14 22:39:00	110.744	107.278	0.6	23.4	0.969	NA	NA	NA	NA	NA	NA	NA	NA	NA	NA	NA	2020-01-14 22:29:00	2021-03-30 22:00:00	2021-03-31	990	17	1
1822	2_18305	21.8	108	2020-01-14 22:57:00	110.962	106.406	0.6	24	0.959	NA	NA	NA	NA	NA	NA	NA	NA	NA	NA	NA	2020-01-14 22:47:00	2021-03-30 22:00:00	2021-03-31	1008	17	1
1823	2_18305	21.8	108	2020-01-14 23:15:00	88.8132	82.6656	0.4	24.4	0.931	NA	NA	NA	NA	NA	NA	NA	NA	NA	NA	NA	2020-01-14 23:05:00	2021-03-30 23:00:00	2021-03-31	1026	18	1
1824	2_18305	21.8	108	2020-01-14 23:33:00	105.359	99.4298	0.5	24.9	0.944	NA	NA	NA	NA	NA	NA	NA	NA	NA	NA	NA	2020-01-14 23:23:00	2021-03-30 23:00:00	2021-03-31	1044	18	1
1825	2_18305	21.8	108	2020-01-14 23:51:00	108.019	103.201	0.5	25.4	0.955	NA	NA	NA	NA	NA	NA	NA	NA	NA	NA	NA	2020-01-14 23:41:00	2021-03-30 23:00:00	2021-03-31	1062	18	1
1826	2_18305	21.8	108	2020-01-15 00:09:00	109.523	106.929	0.5	25.9	0.976	NA	NA	NA	NA	NA	NA	NA	NA	NA	NA	NA	2020-01-14 23:59:00	2021-03-31	2021-03-31	1080	19	1
1827	2_18305	21.8	108	2020-01-15 00:27:00	102.395	98.754	0.5	26.4	0.964	NA	NA	NA	NA	NA	NA	NA	NA	NA	NA	NA	2020-01-15 00:17:00	2021-03-31	2021-03-31	1098	19	1
1828	2_18305	21.8	108	2020-01-15 00:45:00	79.8752	74.4688	0.4	26.8	0.932	NA	NA	NA	NA	NA	NA	NA	NA	NA	NA	NA	2020-01-15 00:35:00	2021-03-31	2021-03-31	1116	19	1
1829	2_18305	21.8	108	2020-01-15 01:03:00	107.539	98.8412	0.5	27.3	0.919	NA	NA	NA	NA	NA	NA	NA	NA	NA	NA	NA	2020-01-15 00:53:00	2021-03-31 01:00:00	2021-03-31	1134	20	1
1830	2_18305	21.8	108	2020-01-15 01:21:00	101.392	96.3996	0.5	27.8	0.951	NA	NA	NA	NA	NA	NA	NA	NA	NA	NA	NA	2020-01-15 01:11:00	2021-03-31 01:00:00	2021-03-31	1152	20	1
1831	2_18305	21.8	108	2020-01-15 01:39:00	90.0776	88.4426	0.5	28.3	0.982	NA	NA	NA	NA	NA	NA	NA	NA	NA	NA	NA	2020-01-15 01:29:00	2021-03-31 01:00:00	2021-03-31	1170	20	1
1832	2_18305	21.8	108	2020-01-15 01:57:00	96.574	91.7562	0.5	28.8	0.95	NA	NA	NA	NA	NA	NA	NA	NA	NA	NA	NA	2020-01-15 01:47:00	2021-03-31 01:00:00	2021-03-31	1188	20	1
1833	2_18305	21.8	108	2020-01-15 02:15:00	74.883	67.7762	0.4	29.2	0.905	NA	NA	NA	NA	NA	NA	NA	NA	NA	NA	NA	2020-01-15 02:05:00	2021-03-31 02:00:00	2021-03-31	1206	21	1
1834	2_18305	21.8	108	2020-01-15 02:33:00	68.9752	62.3262	0.3	29.5	0.904	NA	NA	NA	NA	NA	NA	NA	NA	NA	NA	NA	2020-01-15 02:23:00	2021-03-31 02:00:00	2021-03-31	1224	21	1
1835	2_18305	21.8	108	2020-01-15 02:51:00	71.8746	62.8712	0.4	29.9	0.875	NA	NA	NA	NA	NA	NA	NA	NA	NA	NA	NA	2020-01-15 02:41:00	2021-03-31 02:00:00	2021-03-31	1242	21	1
1836	2_18305	21.8	108	2020-01-15 03:09:00	71.6348	60.8002	0.3	30.2	0.849	NA	NA	NA	NA	NA	NA	NA	NA	NA	NA	NA	2020-01-15 02:59:00	2021-03-31 03:00:00	2021-03-31	1260	22	1
1837	2_18305	21.8	108	2020-01-15 03:27:00	68.234	58.6202	0.3	30.5	0.859	NA	NA	NA	NA	NA	NA	NA	NA	NA	NA	NA	2020-01-15 03:17:00	2021-03-31 03:00:00	2021-03-31	1278	22	1
1838	2_18305	21.8	108	2020-01-15 03:45:00	110.286	98.3398	0.5	31	0.892	NA	NA	NA	NA	NA	NA	NA	NA	NA	NA	NA	2020-01-15 03:35:00	2021-03-31 03:00:00	2021-03-31	1296	22	1
1839	2_18305	21.8	108	2020-01-15 04:03:00	112.226	105.25	0.6	31.6	0.938	NA	NA	NA	NA	NA	NA	NA	NA	NA	NA	NA	2020-01-15 03:53:00	2021-03-31 04:00:00	2021-03-31	1314	23	1
1840	2_18305	21.8	108	2020-01-15 04:21:00	104.662	100.607	0.5	32.1	0.961	NA	NA	NA	NA	NA	NA	NA	NA	NA	NA	NA	2020-01-15 04:11:00	2021-03-31 04:00:00	2021-03-31	1332	23	1
1841	2_18305	21.8	108	2020-01-15 04:39:00	106.319	101.087	0.5	32.6	0.951	NA	NA	NA	NA	NA	NA	NA	NA	NA	NA	NA	2020-01-15 04:29:00	2021-03-31 04:00:00	2021-03-31	1350	23	1
1842	2_18305	21.8	108	2020-01-15 04:57:00	109.61	105.686	0.5	33.1	0.964	NA	NA	NA	NA	NA	NA	NA	NA	NA	NA	NA	2020-01-15 04:47:00	2021-03-31 04:00:00	2021-03-31	1368	23	1
1843	2_18305	21.8	108	2020-01-15 05:15:00	103.136	99.8222	0.5	33.6	0.968	NA	NA	NA	NA	NA	NA	NA	NA	NA	NA	NA	2020-01-15 05:05:00	2021-03-31 05:00:00	2021-03-31	1386	24	1
1844	2_18305	21.8	108	2020-01-15 05:33:00	110.395	104.204	0.5	34.1	0.944	NA	NA	NA	NA	NA	NA	NA	NA	NA	NA	NA	2020-01-15 05:23:00	2021-03-31 05:00:00	2021-03-31	1404	24	1
1845	2_18305	21.8	108	2020-01-15 05:51:00	106.297	99.2772	0.5	34.6	0.934	NA	NA	NA	NA	NA	NA	NA	NA	NA	NA	NA	2020-01-15 05:41:00	2021-03-31 05:00:00	2021-03-31	1422	24	1
1846	2_18305	21.8	108	2020-01-15 06:09:00	99.8876	94.0452	0.5	35.1	0.941	NA	NA	NA	NA	NA	NA	NA	NA	NA	NA	NA	2020-01-15 05:59:00	2021-03-31 06:00:00	2021-04-01	1440	25	2
1847	2_18305	21.8	108	2020-01-15 06:27:00	94.5684	89.0312	0.5	35.6	0.941	NA	NA	NA	NA	NA	NA	NA	NA	NA	NA	NA	2020-01-15 06:17:00	2021-03-31 06:00:00	2021-04-01	1458	25	2
1848	2_18305	21.8	108	2020-01-15 06:45:00	97.9038	88.9658	0.5	36.1	0.909	NA	NA	NA	NA	NA	NA	NA	NA	NA	NA	NA	2020-01-15 06:35:00	2021-03-31 06:00:00	2021-04-01	1476	25	2
1849	2_18305	21.8	108	2020-01-15 07:03:00	78.2402	71.8746	0.4	36.5	0.919	NA	NA	NA	NA	NA	NA	NA	NA	NA	NA	NA	2020-01-15 06:53:00	2021-03-31 07:00:00	2021-04-01	1494	26	2
1850	2_18305	21.8	108	2020-01-15 07:21:00	73.0954	63.6996	0.4	36.9	0.871	NA	NA	NA	NA	NA	NA	NA	NA	NA	NA	NA	2020-01-15 07:11:00	2021-03-31 07:00:00	2021-04-01	1512	26	2
1851	2_18305	21.8	108	2020-01-15 07:39:00	71.0898	60.3642	0.3	37.2	0.849	NA	NA	NA	NA	NA	NA	NA	NA	NA	NA	NA	2020-01-15 07:29:00	2021-03-31 07:00:00	2021-04-01	1530	26	2
1852	2_18305	21.8	108	2020-01-15 07:57:00	68.3212	58.206	0.3	37.5	0.852	NA	NA	NA	NA	NA	NA	NA	NA	NA	NA	NA	2020-01-15 07:47:00	2021-03-31 07:00:00	2021-04-01	1548	26	2
1853	2_18305	21.8	108	2020-01-15 08:15:00	66.4246	57.3994	0.3	37.8	0.864	NA	NA	NA	NA	NA	NA	NA	NA	NA	NA	NA	2020-01-15 08:05:00	2021-03-31 08:00:00	2021-04-01	1566	27	2
1854	2_18305	21.8	108	2020-01-15 08:33:00	96.6612	83.5376	0.5	38.3	0.864	NA	NA	NA	NA	NA	NA	NA	NA	NA	NA	NA	2020-01-15 08:23:00	2021-03-31 08:00:00	2021-04-01	1584	27	2
1855	2_18305	21.8	108	2020-01-15 08:51:00	93.0424	86.3716	0.5	38.8	0.928	NA	NA	NA	NA	NA	NA	NA	NA	NA	NA	NA	2020-01-15 08:41:00	2021-03-31 08:00:00	2021-04-01	1602	27	2
1856	2_18305	21.8	108	2020-01-15 09:09:00	76.5616	69.8036	0.4	39.2	0.912	NA	NA	NA	NA	NA	NA	NA	NA	NA	NA	NA	2020-01-15 08:59:00	2021-03-31 09:00:00	2021-04-01	1620	28	2
1857	2_18305	21.8	108	2020-01-15 09:27:00	69.6728	62.348	0.3	39.5	0.895	NA	NA	NA	NA	NA	NA	NA	NA	NA	NA	NA	2020-01-15 09:17:00	2021-03-31 09:00:00	2021-04-01	1638	28	2
1858	2_18305	21.8	108	2020-01-15 09:45:00	71.4822	60.4296	0.3	39.8	0.846	NA	NA	NA	NA	NA	NA	NA	NA	NA	NA	NA	2020-01-15 09:35:00	2021-03-31 09:00:00	2021-04-01	1656	28	2
1859	2_18305	21.8	108	2020-01-15 10:03:00	68.997	58.6856	0.3	40.1	0.851	NA	NA	NA	NA	NA	NA	NA	NA	NA	NA	NA	2020-01-15 09:53:00	2021-03-31 10:00:00	2021-04-01	1674	29	2
1860	2_18305	21.8	108	2020-01-15 10:21:00	85.2598	74.338	0.4	40.5	0.872	NA	NA	NA	NA	NA	NA	NA	NA	NA	NA	NA	2020-01-15 10:11:00	2021-03-31 10:00:00	2021-04-01	1692	29	2
1861	2_18305	21.8	108	2020-01-15 10:39:00	93.3258	82.5348	0.5	41	0.885	NA	NA	NA	NA	NA	NA	NA	NA	NA	NA	NA	2020-01-15 10:29:00	2021-03-31 10:00:00	2021-04-01	1710	29	2
1862	2_18305	21.8	108	2020-01-15 10:57:00	93.8708	82.7746	0.5	41.5	0.882	NA	NA	NA	NA	NA	NA	NA	NA	NA	NA	NA	2020-01-15 10:47:00	2021-03-31 10:00:00	2021-04-01	1728	29	2
1863	2_18305	21.8	108	2020-01-15 11:15:00	87.7668	73.2916	0.4	41.9	0.835	NA	NA	NA	NA	NA	NA	NA	NA	NA	NA	NA	2020-01-15 11:05:00	2021-03-31 11:00:00	2021-04-01	1746	30	2
1864	2_18305	21.8	108	2020-01-15 11:33:00	77.5862	63.8086	0.4	42.3	0.822	NA	NA	NA	NA	NA	NA	NA	NA	NA	NA	NA	2020-01-15 11:23:00	2021-03-31 11:00:00	2021-04-01	1764	30	2
1865	2_18305	21.8	108	2020-01-15 11:51:00	70.4794	57.4212	0.3	42.6	0.815	NA	NA	NA	NA	NA	NA	NA	NA	NA	NA	NA	2020-01-15 11:41:00	2021-03-31 11:00:00	2021-04-01	1782	30	2
1866	2_18305	21.8	108	2020-01-15 12:09:00	77.1284	64.4626	0.4	43	0.836	NA	NA	NA	NA	NA	NA	NA	NA	NA	NA	NA	2020-01-15 11:59:00	2021-03-31 12:00:00	2021-04-01	1800	31	2
1867	2_18305	21.8	108	2020-01-15 12:27:00	74.2508	64.0266	0.4	43.4	0.862	NA	NA	NA	NA	NA	NA	NA	NA	NA	NA	NA	2020-01-15 12:17:00	2021-03-31 12:00:00	2021-04-01	1818	31	2
1868	2_18305	21.8	108	2020-01-15 12:45:00	71.1116	60.0372	0.3	43.7	0.844	NA	NA	NA	NA	NA	NA	NA	NA	NA	NA	NA	2020-01-15 12:35:00	2021-03-31 12:00:00	2021-04-01	1836	31	2
1869	2_18305	21.8	108	2020-01-15 13:03:00	79.0904	66.2938	0.4	44.1	0.838	NA	NA	NA	NA	NA	NA	NA	NA	NA	NA	NA	2020-01-15 12:53:00	2021-03-31 13:00:00	2021-04-01	1854	32	2
1870	2_18305	21.8	108	2020-01-15 13:21:00	79.7662	68.5392	0.4	44.5	0.859	NA	NA	NA	NA	NA	NA	NA	NA	NA	NA	NA	2020-01-15 13:11:00	2021-03-31 13:00:00	2021-04-01	1872	32	2
1871	2_18305	21.8	108	2020-01-15 13:39:00	71.3732	61.9338	0.3	44.8	0.868	NA	NA	NA	NA	NA	NA	NA	NA	NA	NA	NA	2020-01-15 13:29:00	2021-03-31 13:00:00	2021-04-01	1890	32	2
1872	2_18305	21.8	108	2020-01-15 13:57:00	72.158	58.969	0.3	45.1	0.817	NA	NA	NA	NA	NA	NA	NA	NA	NA	NA	NA	2020-01-15 13:47:00	2021-03-31 13:00:00	2021-04-01	1908	32	2
1873	2_18305	21.8	108	2020-01-15 14:15:00	89.5762	75.6242	0.4	45.5	0.844	NA	NA	NA	NA	NA	NA	NA	NA	NA	NA	NA	2020-01-15 14:05:00	2021-03-31 14:00:00	2021-04-01	1926	33	2
1874	2_18305	21.8	108	2020-01-15 14:33:00	92.5846	80.2894	0.5	46	0.867	NA	NA	NA	NA	NA	NA	NA	NA	NA	NA	NA	2020-01-15 14:23:00	2021-03-31 14:00:00	2021-04-01	1944	33	2
1875	2_18305	21.8	108	2020-01-15 14:51:00	80.8998	67.1876	0.4	46.4	0.83	NA	NA	NA	NA	NA	NA	NA	NA	NA	NA	NA	2020-01-15 14:41:00	2021-03-31 14:00:00	2021-04-01	1962	33	2
1876	2_18305	21.8	108	2020-01-15 15:09:00	74.2944	59.9282	0.4	46.8	0.807	NA	NA	NA	NA	NA	NA	NA	NA	NA	NA	NA	2020-01-15 14:59:00	2021-03-31 15:00:00	2021-04-01	1980	34	2
1877	2_18305	21.8	108	2020-01-15 15:27:00	73.9456	60.4296	0.4	47.2	0.817	NA	NA	NA	NA	NA	NA	NA	NA	NA	NA	NA	2020-01-15 15:17:00	2021-03-31 15:00:00	2021-04-01	1998	34	2
1878	2_18305	21.8	108	2020-01-15 15:45:00	85.6522	71.1334	0.4	47.6	0.83	NA	NA	NA	NA	NA	NA	NA	NA	NA	NA	NA	2020-01-15 15:35:00	2021-03-31 15:00:00	2021-04-01	2016	34	2
1879	2_18305	21.8	108	2020-01-15 16:03:00	94.5902	82.4694	0.5	48.1	0.872	NA	NA	NA	NA	NA	NA	NA	NA	NA	NA	NA	2020-01-15 15:53:00	2021-03-31 16:00:00	2021-04-01	2034	35	2
1880	2_18305	21.8	108	2020-01-15 16:21:00	91.996	83.1234	0.5	48.6	0.904	NA	NA	NA	NA	NA	NA	NA	NA	NA	NA	NA	2020-01-15 16:11:00	2021-03-31 16:00:00	2021-04-01	2052	35	2
1881	2_18305	21.8	108	2020-01-15 16:39:00	76.8668	69.3676	0.4	49	0.903	NA	NA	NA	NA	NA	NA	NA	NA	NA	NA	NA	2020-01-15 16:29:00	2021-03-31 16:00:00	2021-04-01	2070	35	2
1882	2_18305	21.8	108	2020-01-15 16:57:00	74.338	64.855	0.4	49.4	0.872	NA	NA	NA	NA	NA	NA	NA	NA	NA	NA	NA	2020-01-15 16:47:00	2021-03-31 16:00:00	2021-04-01	2088	35	2
1883	2_18305	21.8	108	2020-01-15 17:15:00	69.5638	59.6448	0.3	49.7	0.858	NA	NA	NA	NA	NA	NA	NA	NA	NA	NA	NA	2020-01-15 17:05:00	2021-03-31 17:00:00	2021-04-01	2106	36	2
1884	2_18305	21.8	108	2020-01-15 17:33:00	77.172	68.2122	0.4	50.1	0.884	NA	NA	NA	NA	NA	NA	NA	NA	NA	NA	NA	2020-01-15 17:23:00	2021-03-31 17:00:00	2021-04-01	2124	36	2
1885	2_18305	21.8	108	2020-01-15 17:51:00	70.8936	60.3642	0.3	50.4	0.852	NA	NA	NA	NA	NA	NA	NA	NA	NA	NA	NA	2020-01-15 17:41:00	2021-03-31 17:00:00	2021-04-01	2142	36	2
1886	2_18305	21.8	108	2020-01-15 18:09:00	71.1334	60.9528	0.3	50.7	0.857	NA	NA	NA	NA	NA	NA	NA	NA	NA	NA	NA	2020-01-15 17:59:00	2021-03-31 18:00:00	2021-04-01	2160	37	2
1887	2_18305	21.8	108	2020-01-15 18:27:00	89.2492	80.7036	0.4	51.1	0.904	NA	NA	NA	NA	NA	NA	NA	NA	NA	NA	NA	2020-01-15 18:17:00	2021-03-31 18:00:00	2021-04-01	2178	37	2
1888	2_18305	21.8	108	2020-01-15 18:45:00	72.9864	65.3346	0.4	51.5	0.895	NA	NA	NA	NA	NA	NA	NA	NA	NA	NA	NA	2020-01-15 18:35:00	2021-03-31 18:00:00	2021-04-01	2196	37	2
1889	2_18305	21.8	108	2020-01-15 19:03:00	78.4582	68.2558	0.4	51.9	0.87	NA	NA	NA	NA	NA	NA	NA	NA	NA	NA	NA	2020-01-15 18:53:00	2021-03-31 19:00:00	2021-04-01	2214	38	2
1890	2_18305	21.8	108	2020-01-15 19:21:00	105.294	96.574	0.5	52.4	0.917	NA	NA	NA	NA	NA	NA	NA	NA	NA	NA	NA	2020-01-15 19:11:00	2021-03-31 19:00:00	2021-04-01	2232	38	2
1891	2_18305	21.8	108	2020-01-15 19:39:00	104.771	98.8848	0.5	52.9	0.944	NA	NA	NA	NA	NA	NA	NA	NA	NA	NA	NA	2020-01-15 19:29:00	2021-03-31 19:00:00	2021-04-01	2250	38	2
1892	2_18305	21.8	108	2020-01-15 19:57:00	110.286	104.989	0.6	53.5	0.952	NA	NA	NA	NA	NA	NA	NA	NA	NA	NA	NA	2020-01-15 19:47:00	2021-03-31 19:00:00	2021-04-01	2268	38	2
1893	2_18305	21.8	108	2020-01-15 20:15:00	107.387	101.392	0.5	54	0.944	NA	NA	NA	NA	NA	NA	NA	NA	NA	NA	NA	2020-01-15 20:05:00	2021-03-31 20:00:00	2021-04-01	2286	39	2
1894	2_18305	21.8	108	2020-01-15 20:33:00	112.335	105.861	0.6	54.6	0.942	NA	NA	NA	NA	NA	NA	NA	NA	NA	NA	NA	2020-01-15 20:23:00	2021-03-31 20:00:00	2021-04-01	2304	39	2
1895	2_18305	21.8	108	2020-01-15 20:51:00	115.213	108.215	0.6	55.2	0.939	NA	NA	NA	NA	NA	NA	NA	NA	NA	NA	NA	2020-01-15 20:41:00	2021-03-31 20:00:00	2021-04-01	2322	39	2
1896	2_18305	21.8	108	2020-01-15 21:09:00	113.883	101.457	0.6	55.8	0.891	NA	NA	NA	NA	NA	NA	NA	NA	NA	NA	NA	2020-01-15 20:59:00	2021-03-31 21:00:00	2021-04-01	2340	40	2
1897	2_18305	21.8	108	2020-01-15 21:27:00	108.455	99.8658	0.5	56.3	0.921	NA	NA	NA	NA	NA	NA	NA	NA	NA	NA	NA	2020-01-15 21:17:00	2021-03-31 21:00:00	2021-04-01	2358	40	2
1898	2_18305	21.8	108	2020-01-15 21:45:00	115.758	109	0.6	56.9	0.942	NA	NA	NA	NA	NA	NA	NA	NA	NA	NA	NA	2020-01-15 21:35:00	2021-03-31 21:00:00	2021-04-01	2376	40	2
1899	2_18305	21.8	108	2020-01-15 22:03:00	105.926	100.411	0.5	57.4	0.948	NA	NA	NA	NA	NA	NA	NA	NA	NA	NA	NA	2020-01-15 21:53:00	2021-03-31 22:00:00	2021-04-01	2394	41	2
1900	2_18305	21.8	108	2020-01-15 22:21:00	109.501	107.06	0.5	57.9	0.978	NA	NA	NA	NA	NA	NA	NA	NA	NA	NA	NA	2020-01-15 22:11:00	2021-03-31 22:00:00	2021-04-01	2412	41	2
1901	2_18305	21.8	108	2020-01-15 22:39:00	111.66	107.365	0.6	58.5	0.962	NA	NA	NA	NA	NA	NA	NA	NA	NA	NA	NA	2020-01-15 22:29:00	2021-03-31 22:00:00	2021-04-01	2430	41	2
1902	2_18305	21.8	108	2020-01-15 22:57:00	109.501	105.97	0.5	59	0.968	NA	NA	NA	NA	NA	NA	NA	NA	NA	NA	NA	2020-01-15 22:47:00	2021-03-31 22:00:00	2021-04-01	2448	41	2
1903	2_18305	21.8	108	2020-01-15 23:15:00	116.085	114.428	0.6	59.6	0.986	NA	NA	NA	NA	NA	NA	NA	NA	NA	NA	NA	2020-01-15 23:05:00	2021-03-31 23:00:00	2021-04-01	2466	42	2
1904	2_18305	21.8	108	2020-01-15 23:33:00	111.965	110.591	0.6	60.2	0.988	NA	NA	NA	NA	NA	NA	NA	NA	NA	NA	NA	2020-01-15 23:23:00	2021-03-31 23:00:00	2021-04-01	2484	42	2
1905	2_18305	21.8	108	2020-01-15 23:51:00	111.398	110.57	0.6	60.8	0.993	NA	NA	NA	NA	NA	NA	NA	NA	NA	NA	NA	2020-01-15 23:41:00	2021-03-31 23:00:00	2021-04-01	2502	42	2
1906	2_18305	21.8	108	2020-01-16 00:09:00	108.455	108.564	0.5	61.3	1.001	NA	NA	NA	NA	NA	NA	NA	NA	NA	NA	NA	2020-01-15 23:59:00	2021-04-01	2021-04-01	2520	43	2
1907	2_18305	21.8	108	2020-01-16 00:27:00	110.809	109.654	0.6	61.9	0.99	NA	NA	NA	NA	NA	NA	NA	NA	NA	NA	NA	2020-01-16 00:17:00	2021-04-01	2021-04-01	2538	43	2
1908	2_18305	21.8	108	2020-01-16 00:45:00	107.648	107.845	0.5	62.4	1.002	NA	NA	NA	NA	NA	NA	NA	NA	NA	NA	NA	2020-01-16 00:35:00	2021-04-01	2021-04-01	2556	43	2
1909	2_18305	21.8	108	2020-01-16 01:03:00	108.891	107.954	0.5	62.9	0.991	NA	NA	NA	NA	NA	NA	NA	NA	NA	NA	NA	2020-01-16 00:53:00	2021-04-01 01:00:00	2021-04-01	2574	44	2
1910	2_18305	21.8	108	2020-01-16 01:21:00	103.223	99.6696	0.5	63.4	0.966	NA	NA	NA	NA	NA	NA	NA	NA	NA	NA	NA	2020-01-16 01:11:00	2021-04-01 01:00:00	2021-04-01	2592	44	2
1911	2_18305	21.8	108	2020-01-16 01:39:00	106.711	103.31	0.5	63.9	0.968	NA	NA	NA	NA	NA	NA	NA	NA	NA	NA	NA	2020-01-16 01:29:00	2021-04-01 01:00:00	2021-04-01	2610	44	2
1912	2_18305	21.8	108	2020-01-16 01:57:00	100.302	97.3152	0.5	64.4	0.97	NA	NA	NA	NA	NA	NA	NA	NA	NA	NA	NA	2020-01-16 01:47:00	2021-04-01 01:00:00	2021-04-01	2628	44	2
1913	2_18305	21.8	108	2020-01-16 02:15:00	82.5348	77.935	0.4	64.8	0.944	NA	NA	NA	NA	NA	NA	NA	NA	NA	NA	NA	2020-01-16 02:05:00	2021-04-01 02:00:00	2021-04-01	2646	45	2
1914	2_18305	21.8	108	2020-01-16 02:33:00	79.5918	74.447	0.4	65.2	0.936	NA	NA	NA	NA	NA	NA	NA	NA	NA	NA	NA	2020-01-16 02:23:00	2021-04-01 02:00:00	2021-04-01	2664	45	2
1915	2_18305	21.8	108	2020-01-16 02:51:00	74.9702	69.3458	0.4	65.6	0.925	NA	NA	NA	NA	NA	NA	NA	NA	NA	NA	NA	2020-01-16 02:41:00	2021-04-01 02:00:00	2021-04-01	2682	45	2
1916	2_18305	21.8	108	2020-01-16 03:09:00	107.692	101.675	0.5	66.1	0.944	NA	NA	NA	NA	NA	NA	NA	NA	NA	NA	NA	2020-01-16 02:59:00	2021-04-01 03:00:00	2021-04-01	2700	46	2
1917	2_18305	21.8	108	2020-01-16 03:27:00	112.859	107.583	0.6	66.7	0.953	NA	NA	NA	NA	NA	NA	NA	NA	NA	NA	NA	2020-01-16 03:17:00	2021-04-01 03:00:00	2021-04-01	2718	46	2
1918	2_18305	21.8	108	2020-01-16 03:45:00	111.616	109.414	0.6	67.3	0.98	NA	NA	NA	NA	NA	NA	NA	NA	NA	NA	NA	2020-01-16 03:35:00	2021-04-01 03:00:00	2021-04-01	2736	46	2
1919	2_18305	21.8	108	2020-01-16 04:03:00	109.044	107.234	0.5	67.8	0.983	NA	NA	NA	NA	NA	NA	NA	NA	NA	NA	NA	2020-01-16 03:53:00	2021-04-01 04:00:00	2021-04-01	2754	47	2
1920	2_18305	21.8	108	2020-01-16 04:21:00	108.913	107.234	0.5	68.3	0.985	NA	NA	NA	NA	NA	NA	NA	NA	NA	NA	NA	2020-01-16 04:11:00	2021-04-01 04:00:00	2021-04-01	2772	47	2
1921	2_18305	21.8	108	2020-01-16 04:39:00	107.234	104.967	0.5	68.8	0.979	NA	NA	NA	NA	NA	NA	NA	NA	NA	NA	NA	2020-01-16 04:29:00	2021-04-01 04:00:00	2021-04-01	2790	47	2
1922	2_18305	21.8	108	2020-01-16 04:57:00	108.891	106.776	0.5	69.3	0.981	NA	NA	NA	NA	NA	NA	NA	NA	NA	NA	NA	2020-01-16 04:47:00	2021-04-01 04:00:00	2021-04-01	2808	47	2
1923	2_18305	21.8	108	2020-01-16 05:15:00	103.397	102.111	0.5	69.8	0.988	NA	NA	NA	NA	NA	NA	NA	NA	NA	NA	NA	2020-01-16 05:05:00	2021-04-01 05:00:00	2021-04-01	2826	48	2
1924	2_18305	21.8	108	2020-01-16 05:33:00	88.5734	86.0228	0.4	70.2	0.971	NA	NA	NA	NA	NA	NA	NA	NA	NA	NA	NA	2020-01-16 05:23:00	2021-04-01 05:00:00	2021-04-01	2844	48	2
1925	2_18305	21.8	108	2020-01-16 05:51:00	79.8316	74.2072	0.4	70.6	0.93	NA	NA	NA	NA	NA	NA	NA	NA	NA	NA	NA	2020-01-16 05:41:00	2021-04-01 05:00:00	2021-04-01	2862	48	2
1926	2_18308	27.5	103	2020-01-14 06:03:00	97.4325	98.945	0.5	0	1.016	NA	NA	NA	NA	NA	NA	NA	NA	NA	NA	NA	2020-01-14 05:59:00	2021-03-30 06:00:00	2021-03-31	0	1	1
1927	2_18308	27.5	103	2020-01-14 06:21:00	85.965	85.965	0.4	0.4	1	NA	NA	NA	NA	NA	NA	NA	NA	NA	NA	NA	2020-01-14 06:17:00	2021-03-30 06:00:00	2021-03-31	18	1	1
1928	2_18308	27.5	103	2020-01-14 06:39:00	67.2375	67.595	0.3	0.7	1.005	NA	NA	NA	NA	NA	NA	NA	NA	NA	NA	NA	2020-01-14 06:35:00	2021-03-30 06:00:00	2021-03-31	36	1	1
1929	2_18308	27.5	103	2020-01-14 06:57:00	88.4125	85.1675	0.4	1.1	0.963	NA	NA	NA	NA	NA	NA	NA	NA	NA	NA	NA	2020-01-14 06:53:00	2021-03-30 06:00:00	2021-03-31	54	1	1
1930	2_18308	27.5	103	2020-01-14 07:15:00	73.3425	73.645	0.4	1.5	1.004	NA	NA	NA	NA	NA	NA	NA	NA	NA	NA	NA	2020-01-14 07:11:00	2021-03-30 07:00:00	2021-03-31	72	2	1
1931	2_18308	27.5	103	2020-01-14 07:33:00	68.4475	68.695	0.3	1.8	1.003	NA	NA	NA	NA	NA	NA	NA	NA	NA	NA	NA	2020-01-14 07:29:00	2021-03-30 07:00:00	2021-03-31	90	2	1
1932	2_18308	27.5	103	2020-01-14 07:51:00	69.905	68.3375	0.4	2.2	0.977	NA	NA	NA	NA	NA	NA	NA	NA	NA	NA	NA	2020-01-14 07:47:00	2021-03-30 07:00:00	2021-03-31	108	2	1
1933	2_18308	27.5	103	2020-01-14 08:09:00	67.0725	65.395	0.3	2.5	0.975	NA	NA	NA	NA	NA	NA	NA	NA	NA	NA	NA	2020-01-14 08:05:00	2021-03-30 08:00:00	2021-03-31	126	3	1
1934	2_18308	27.5	103	2020-01-14 08:27:00	100.567	95.6175	0.5	3	0.951	NA	NA	NA	NA	NA	NA	NA	NA	NA	NA	NA	2020-01-14 08:23:00	2021-03-30 08:00:00	2021-03-31	144	3	1
1935	2_18308	27.5	103	2020-01-14 08:45:00	83.875	82.83	0.4	3.4	0.987	NA	NA	NA	NA	NA	NA	NA	NA	NA	NA	NA	2020-01-14 08:41:00	2021-03-30 08:00:00	2021-03-31	162	3	1
1936	2_18308	27.5	103	2020-01-14 09:03:00	73.7275	72.1325	0.4	3.8	0.978	NA	NA	NA	NA	NA	NA	NA	NA	NA	NA	NA	2020-01-14 08:59:00	2021-03-30 09:00:00	2021-03-31	180	4	1
1937	2_18308	27.5	103	2020-01-14 09:21:00	90.805	87.0925	0.5	4.3	0.959	NA	NA	NA	NA	NA	NA	NA	NA	NA	NA	NA	2020-01-14 09:17:00	2021-03-30 09:00:00	2021-03-31	198	4	1
1938	2_18308	27.5	103	2020-01-14 09:39:00	69.685	67.7325	0.3	4.6	0.972	NA	NA	NA	NA	NA	NA	NA	NA	NA	NA	NA	2020-01-14 09:35:00	2021-03-30 09:00:00	2021-03-31	216	4	1
1939	2_18308	27.5	103	2020-01-14 09:57:00	66.2475	60.72	0.3	4.9	0.916	NA	NA	NA	NA	NA	NA	NA	NA	NA	NA	NA	2020-01-14 09:53:00	2021-03-30 09:00:00	2021-03-31	234	4	1
1940	2_18308	27.5	103	2020-01-14 10:15:00	71.83	64.35	0.4	5.3	0.896	NA	NA	NA	NA	NA	NA	NA	NA	NA	NA	NA	2020-01-14 10:11:00	2021-03-30 10:00:00	2021-03-31	252	5	1
1941	2_18308	27.5	103	2020-01-14 10:33:00	83.1875	77.165	0.4	5.7	0.928	NA	NA	NA	NA	NA	NA	NA	NA	NA	NA	NA	2020-01-14 10:29:00	2021-03-30 10:00:00	2021-03-31	270	5	1
1942	2_18308	27.5	103	2020-01-14 10:51:00	78.1825	72.9025	0.4	6.1	0.932	NA	NA	NA	NA	NA	NA	NA	NA	NA	NA	NA	2020-01-14 10:47:00	2021-03-30 10:00:00	2021-03-31	288	5	1
1943	2_18308	27.5	103	2020-01-14 11:09:00	74.6075	70.785	0.4	6.5	0.949	NA	NA	NA	NA	NA	NA	NA	NA	NA	NA	NA	2020-01-14 11:05:00	2021-03-30 11:00:00	2021-03-31	306	6	1
1944	2_18308	27.5	103	2020-01-14 11:27:00	73.26	67.76	0.4	6.9	0.925	NA	NA	NA	NA	NA	NA	NA	NA	NA	NA	NA	2020-01-14 11:23:00	2021-03-30 11:00:00	2021-03-31	324	6	1
1945	2_18308	27.5	103	2020-01-14 11:45:00	86.5975	81.015	0.4	7.3	0.936	NA	NA	NA	NA	NA	NA	NA	NA	NA	NA	NA	2020-01-14 11:41:00	2021-03-30 11:00:00	2021-03-31	342	6	1
1946	2_18308	27.5	103	2020-01-14 12:03:00	64.8725	62.1225	0.3	7.6	0.958	NA	NA	NA	NA	NA	NA	NA	NA	NA	NA	NA	2020-01-14 11:59:00	2021-03-30 12:00:00	2021-03-31	360	7	1
1947	2_18308	27.5	103	2020-01-14 12:21:00	75.185	67.76	0.4	8	0.901	NA	NA	NA	NA	NA	NA	NA	NA	NA	NA	NA	2020-01-14 12:17:00	2021-03-30 12:00:00	2021-03-31	378	7	1
1948	2_18308	27.5	103	2020-01-14 12:39:00	97.625	92.2625	0.5	8.5	0.945	NA	NA	NA	NA	NA	NA	NA	NA	NA	NA	NA	2020-01-14 12:35:00	2021-03-30 12:00:00	2021-03-31	396	7	1
1949	2_18308	27.5	103	2020-01-14 12:57:00	79.7775	76.9725	0.4	8.9	0.965	NA	NA	NA	NA	NA	NA	NA	NA	NA	NA	NA	2020-01-14 12:53:00	2021-03-30 12:00:00	2021-03-31	414	7	1
1950	2_18308	27.5	103	2020-01-14 13:15:00	76.4775	68.0075	0.4	9.3	0.889	NA	NA	NA	NA	NA	NA	NA	NA	NA	NA	NA	2020-01-14 13:11:00	2021-03-30 13:00:00	2021-03-31	432	8	1
1951	2_18308	27.5	103	2020-01-14 13:33:00	76.0925	65.23	0.4	9.7	0.857	NA	NA	NA	NA	NA	NA	NA	NA	NA	NA	NA	2020-01-14 13:29:00	2021-03-30 13:00:00	2021-03-31	450	8	1
1952	2_18308	27.5	103	2020-01-14 13:51:00	74.085	63.965	0.4	10.1	0.863	NA	NA	NA	NA	NA	NA	NA	NA	NA	NA	NA	2020-01-14 13:47:00	2021-03-30 13:00:00	2021-03-31	468	8	1
1953	2_18308	27.5	103	2020-01-14 14:09:00	73.81	63.085	0.4	10.5	0.855	NA	NA	NA	NA	NA	NA	NA	NA	NA	NA	NA	2020-01-14 14:05:00	2021-03-30 14:00:00	2021-03-31	486	9	1
1954	2_18308	27.5	103	2020-01-14 14:27:00	93.115	82.94	0.5	11	0.891	NA	NA	NA	NA	NA	NA	NA	NA	NA	NA	NA	2020-01-14 14:23:00	2021-03-30 14:00:00	2021-03-31	504	9	1
1955	2_18308	27.5	103	2020-01-14 14:45:00	91.2175	85.6075	0.5	11.5	0.938	NA	NA	NA	NA	NA	NA	NA	NA	NA	NA	NA	2020-01-14 14:41:00	2021-03-30 14:00:00	2021-03-31	522	9	1
1956	2_18308	27.5	103	2020-01-14 15:03:00	72.71	68.365	0.4	11.9	0.94	NA	NA	NA	NA	NA	NA	NA	NA	NA	NA	NA	2020-01-14 14:59:00	2021-03-30 15:00:00	2021-03-31	540	10	1
1957	2_18308	27.5	103	2020-01-14 15:21:00	74.91	70.565	0.4	12.3	0.942	NA	NA	NA	NA	NA	NA	NA	NA	NA	NA	NA	2020-01-14 15:17:00	2021-03-30 15:00:00	2021-03-31	558	10	1
1958	2_18308	27.5	103	2020-01-14 15:39:00	76.0375	69.2725	0.4	12.7	0.911	NA	NA	NA	NA	NA	NA	NA	NA	NA	NA	NA	2020-01-14 15:35:00	2021-03-30 15:00:00	2021-03-31	576	10	1
1959	2_18308	27.5	103	2020-01-14 15:57:00	75.1025	66.2475	0.4	13.1	0.882	NA	NA	NA	NA	NA	NA	NA	NA	NA	NA	NA	2020-01-14 15:53:00	2021-03-30 15:00:00	2021-03-31	594	10	1
1960	2_18308	27.5	103	2020-01-14 16:15:00	73.6175	64.1025	0.4	13.5	0.871	NA	NA	NA	NA	NA	NA	NA	NA	NA	NA	NA	2020-01-14 16:11:00	2021-03-30 16:00:00	2021-03-31	612	11	1
1961	2_18308	27.5	103	2020-01-14 16:33:00	87.34	78.3475	0.4	13.9	0.897	NA	NA	NA	NA	NA	NA	NA	NA	NA	NA	NA	2020-01-14 16:29:00	2021-03-30 16:00:00	2021-03-31	630	11	1
1962	2_18308	27.5	103	2020-01-14 16:51:00	76.34	70.0425	0.4	14.3	0.918	NA	NA	NA	NA	NA	NA	NA	NA	NA	NA	NA	2020-01-14 16:47:00	2021-03-30 16:00:00	2021-03-31	648	11	1
1963	2_18308	27.5	103	2020-01-14 17:09:00	77.3575	70.84	0.4	14.7	0.916	NA	NA	NA	NA	NA	NA	NA	NA	NA	NA	NA	2020-01-14 17:05:00	2021-03-30 17:00:00	2021-03-31	666	12	1
1964	2_18308	27.5	103	2020-01-14 17:27:00	69.9325	65.3125	0.3	15	0.934	NA	NA	NA	NA	NA	NA	NA	NA	NA	NA	NA	2020-01-14 17:23:00	2021-03-30 17:00:00	2021-03-31	684	12	1
1965	2_18308	27.5	103	2020-01-14 17:45:00	82.28	75.5425	0.4	15.4	0.918	NA	NA	NA	NA	NA	NA	NA	NA	NA	NA	NA	2020-01-14 17:41:00	2021-03-30 17:00:00	2021-03-31	702	12	1
1966	2_18308	27.5	103	2020-01-14 18:03:00	73.8375	71.335	0.4	15.8	0.966	NA	NA	NA	NA	NA	NA	NA	NA	NA	NA	NA	2020-01-14 17:59:00	2021-03-30 18:00:00	2021-03-31	720	13	1
1967	2_18308	27.5	103	2020-01-14 18:21:00	77.165	69.96	0.4	16.2	0.907	NA	NA	NA	NA	NA	NA	NA	NA	NA	NA	NA	2020-01-14 18:17:00	2021-03-30 18:00:00	2021-03-31	738	13	1
1968	2_18308	27.5	103	2020-01-14 18:39:00	85.2775	77.715	0.4	16.6	0.911	NA	NA	NA	NA	NA	NA	NA	NA	NA	NA	NA	2020-01-14 18:35:00	2021-03-30 18:00:00	2021-03-31	756	13	1
1969	2_18308	27.5	103	2020-01-14 18:57:00	82.9125	78.265	0.4	17	0.944	NA	NA	NA	NA	NA	NA	NA	NA	NA	NA	NA	2020-01-14 18:53:00	2021-03-30 18:00:00	2021-03-31	774	13	1
1970	2_18308	27.5	103	2020-01-14 19:15:00	75.5975	71.005	0.4	17.4	0.939	NA	NA	NA	NA	NA	NA	NA	NA	NA	NA	NA	2020-01-14 19:11:00	2021-03-30 19:00:00	2021-03-31	792	14	1
1971	2_18308	27.5	103	2020-01-14 19:33:00	89.7875	84.48	0.4	17.8	0.941	NA	NA	NA	NA	NA	NA	NA	NA	NA	NA	NA	2020-01-14 19:29:00	2021-03-30 19:00:00	2021-03-31	810	14	1
1972	2_18308	27.5	103	2020-01-14 19:51:00	102.382	95.865	0.5	18.3	0.936	NA	NA	NA	NA	NA	NA	NA	NA	NA	NA	NA	2020-01-14 19:47:00	2021-03-30 19:00:00	2021-03-31	828	14	1
1973	2_18308	27.5	103	2020-01-14 20:09:00	83.16	80.41	0.4	18.7	0.967	NA	NA	NA	NA	NA	NA	NA	NA	NA	NA	NA	2020-01-14 20:05:00	2021-03-30 20:00:00	2021-03-31	846	15	1
1974	2_18308	27.5	103	2020-01-14 20:27:00	98.2025	96.03	0.5	19.2	0.978	NA	NA	NA	NA	NA	NA	NA	NA	NA	NA	NA	2020-01-14 20:23:00	2021-03-30 20:00:00	2021-03-31	864	15	1
1975	2_18308	27.5	103	2020-01-14 20:45:00	100.76	98.4225	0.5	19.7	0.977	NA	NA	NA	NA	NA	NA	NA	NA	NA	NA	NA	2020-01-14 20:41:00	2021-03-30 20:00:00	2021-03-31	882	15	1
1976	2_18308	27.5	103	2020-01-14 21:03:00	106.233	105.435	0.5	20.2	0.992	NA	NA	NA	NA	NA	NA	NA	NA	NA	NA	NA	2020-01-14 20:59:00	2021-03-30 21:00:00	2021-03-31	900	16	1
1977	2_18308	27.5	103	2020-01-14 21:21:00	105.243	105.765	0.5	20.7	1.005	NA	NA	NA	NA	NA	NA	NA	NA	NA	NA	NA	2020-01-14 21:17:00	2021-03-30 21:00:00	2021-03-31	918	16	1
1978	2_18308	27.5	103	2020-01-14 21:39:00	100.375	100.54	0.5	21.2	1.002	NA	NA	NA	NA	NA	NA	NA	NA	NA	NA	NA	2020-01-14 21:35:00	2021-03-30 21:00:00	2021-03-31	936	16	1
1979	2_18308	27.5	103	2020-01-14 21:57:00	86.625	88.55	0.4	21.6	1.023	NA	NA	NA	NA	NA	NA	NA	NA	NA	NA	NA	2020-01-14 21:53:00	2021-03-30 21:00:00	2021-03-31	954	16	1
1980	2_18308	27.5	103	2020-01-14 22:15:00	87.285	91.1625	0.4	22	1.044	NA	NA	NA	NA	NA	NA	NA	NA	NA	NA	NA	2020-01-14 22:11:00	2021-03-30 22:00:00	2021-03-31	972	17	1
1981	2_18308	27.5	103	2020-01-14 22:33:00	113.41	116.463	0.6	22.6	1.027	NA	NA	NA	NA	NA	NA	NA	NA	NA	NA	NA	2020-01-14 22:29:00	2021-03-30 22:00:00	2021-03-31	990	17	1
1982	2_18308	27.5	103	2020-01-14 22:51:00	101.558	104.142	0.5	23.1	1.026	NA	NA	NA	NA	NA	NA	NA	NA	NA	NA	NA	2020-01-14 22:47:00	2021-03-30 22:00:00	2021-03-31	1008	17	1
1983	2_18308	27.5	103	2020-01-14 23:09:00	104.032	107.552	0.5	23.6	1.034	NA	NA	NA	NA	NA	NA	NA	NA	NA	NA	NA	2020-01-14 23:05:00	2021-03-30 23:00:00	2021-03-31	1026	18	1
1984	2_18308	27.5	103	2020-01-14 23:27:00	105.38	107.938	0.5	24.1	1.024	NA	NA	NA	NA	NA	NA	NA	NA	NA	NA	NA	2020-01-14 23:23:00	2021-03-30 23:00:00	2021-03-31	1044	18	1
1985	2_18308	27.5	103	2020-01-14 23:45:00	80.2725	82.775	0.4	24.5	1.031	NA	NA	NA	NA	NA	NA	NA	NA	NA	NA	NA	2020-01-14 23:41:00	2021-03-30 23:00:00	2021-03-31	1062	18	1
1986	2_18308	27.5	103	2020-01-15 00:03:00	94.985	97.2125	0.5	25	1.023	NA	NA	NA	NA	NA	NA	NA	NA	NA	NA	NA	2020-01-14 23:59:00	2021-03-31	2021-03-31	1080	19	1
1987	2_18308	27.5	103	2020-01-15 00:21:00	104.17	106.233	0.5	25.5	1.02	NA	NA	NA	NA	NA	NA	NA	NA	NA	NA	NA	2020-01-15 00:17:00	2021-03-31	2021-03-31	1098	19	1
1988	2_18308	27.5	103	2020-01-15 00:39:00	96.965	100.897	0.5	26	1.041	NA	NA	NA	NA	NA	NA	NA	NA	NA	NA	NA	2020-01-15 00:35:00	2021-03-31	2021-03-31	1116	19	1
1989	2_18308	27.5	103	2020-01-15 00:57:00	89.2925	91.52	0.5	26.5	1.025	NA	NA	NA	NA	NA	NA	NA	NA	NA	NA	NA	2020-01-15 00:53:00	2021-03-31	2021-03-31	1134	19	1
1990	2_18308	27.5	103	2020-01-15 01:15:00	80.5475	85.6625	0.4	26.9	1.064	NA	NA	NA	NA	NA	NA	NA	NA	NA	NA	NA	2020-01-15 01:11:00	2021-03-31 01:00:00	2021-03-31	1152	20	1
1991	2_18308	27.5	103	2020-01-15 01:33:00	97.4875	101.007	0.5	27.4	1.036	NA	NA	NA	NA	NA	NA	NA	NA	NA	NA	NA	2020-01-15 01:29:00	2021-03-31 01:00:00	2021-03-31	1170	20	1
1992	2_18308	27.5	103	2020-01-15 01:51:00	95.0125	98.4225	0.5	27.9	1.036	NA	NA	NA	NA	NA	NA	NA	NA	NA	NA	NA	2020-01-15 01:47:00	2021-03-31 01:00:00	2021-03-31	1188	20	1
1993	2_18308	27.5	103	2020-01-15 02:09:00	83.93	88.5775	0.4	28.3	1.055	NA	NA	NA	NA	NA	NA	NA	NA	NA	NA	NA	2020-01-15 02:05:00	2021-03-31 02:00:00	2021-03-31	1206	21	1
1994	2_18308	27.5	103	2020-01-15 02:27:00	74.8825	77.4675	0.4	28.7	1.035	NA	NA	NA	NA	NA	NA	NA	NA	NA	NA	NA	2020-01-15 02:23:00	2021-03-31 02:00:00	2021-03-31	1224	21	1
1995	2_18308	27.5	103	2020-01-15 02:45:00	71.7475	73.9475	0.4	29.1	1.031	NA	NA	NA	NA	NA	NA	NA	NA	NA	NA	NA	2020-01-15 02:41:00	2021-03-31 02:00:00	2021-03-31	1242	21	1
1996	2_18308	27.5	103	2020-01-15 03:03:00	76.56	78.6225	0.4	29.5	1.027	NA	NA	NA	NA	NA	NA	NA	NA	NA	NA	NA	2020-01-15 02:59:00	2021-03-31 03:00:00	2021-03-31	1260	22	1
1997	2_18308	27.5	103	2020-01-15 03:21:00	101.42	103.345	0.5	30	1.019	NA	NA	NA	NA	NA	NA	NA	NA	NA	NA	NA	2020-01-15 03:17:00	2021-03-31 03:00:00	2021-03-31	1278	22	1
1998	2_18308	27.5	103	2020-01-15 03:39:00	89.7325	93.28	0.5	30.5	1.04	NA	NA	NA	NA	NA	NA	NA	NA	NA	NA	NA	2020-01-15 03:35:00	2021-03-31 03:00:00	2021-03-31	1296	22	1
1999	2_18308	27.5	103	2020-01-15 03:57:00	72.7925	75.8725	0.4	30.9	1.042	NA	NA	NA	NA	NA	NA	NA	NA	NA	NA	NA	2020-01-15 03:53:00	2021-03-31 03:00:00	2021-03-31	1314	22	1
[truncated: 567 more rows]

## Sheet: Fig. S2g-j_Session
	group1	group2	group_names	diet_names	dietCal	colors	xrange	outliers	errorbars	mri	light	exc	Total.Mass	id
1	1_E0172	2_18303	WT	Other	NA	#242323	0	No	Yes	No	6	49	24.9	1_E0171
2	1_E0331	2_18304	KO	Other	NA	#EB501D	48	NA	NA		18	49	26.6	1_E0172
3	1_E0332	2_18309	NA	2018 Teklad Global 18% Protein Rodent Diets	3.1	NA	NA	NA	NA	NA	NA	49	27.2	1_E0329
4	1_E0339	2_18312	NA	2018 Teklad Global 18% Protein Rodent Diets	3.1	NA	NA	NA	NA	NA	NA	49	28.5	1_E0330
5	1_E0342	1_E0171	NA	NA	NA	NA	NA	NA	NA	NA	NA	49	27.4	1_E0331
6	2_18195	1_E0329	NA	NA	NA	NA	NA	NA	NA	NA	NA	49	23	1_E0332
7	2_18305	1_E0330	NA	NA	NA	NA	NA	NA	NA	NA	NA	49	20.5	1_E0339
8	2_18308	1_E0340	NA	NA	NA	NA	NA	NA	NA	NA	NA	49	21.2	1_E0340
9	2_18313	1_E0341	NA	NA	NA	NA	NA	NA	NA	NA	NA	49	22.9	1_E0341
10	NA	NA	NA	NA	NA	NA	NA	NA	NA	NA	NA	49	21.3	1_E0342
11	NA	NA	NA	NA	NA	NA	NA	NA	NA	NA	NA	49	19.5	2_18195
12	NA	NA	NA	NA	NA	NA	NA	NA	NA	NA	NA	49	23.6	2_18303
13	NA	NA	NA	NA	NA	NA	NA	NA	NA	NA	NA	49	20.8	2_18304
14	NA	NA	NA	NA	NA	NA	NA	NA	NA	NA	NA	49	21.8	2_18305
15	NA	NA	NA	NA	NA	NA	NA	NA	NA	NA	NA	49	27.5	2_18308
16	NA	NA	NA	NA	NA	NA	NA	NA	NA	NA	NA	49	27.8	2_18309
17	NA	NA	NA	NA	NA	NA	NA	NA	NA	NA	NA	49	22.5	2_18312
18	NA	NA	NA	NA	NA	NA	NA	NA	NA	NA	NA	49	20.2	2_18313
19	NA	NA	NA	NA	NA	NA	NA	NA	NA	NA	NA		NA	NA
20	NA	NA	NA	NA	NA	NA	NA	NA	NA	NA	NA		NA	NA
21	NA	NA	NA	NA	NA	NA	NA	NA	NA	NA	NA		NA	NA
22	NA	NA	NA	NA	NA	NA	NA	NA	NA	NA	NA		NA	NA
23	NA	NA	NA	NA	NA	NA	NA	NA	NA	NA	NA		NA	NA
24	NA	NA	NA	NA	NA	NA	NA	NA	NA	NA	NA		NA	NA
25	NA	NA	NA	NA	NA	NA	NA	NA	NA	NA	NA		NA	NA
26	NA	NA	NA	NA	NA	NA	NA	NA	NA	NA	NA		NA	NA
27	NA	NA	NA	NA	NA	NA	NA	NA	NA	NA	NA		NA	NA
28	NA	NA	NA	NA	NA	NA	NA	NA	NA	NA	NA		NA	NA
29	NA	NA	NA	NA	NA	NA	NA	NA	NA	NA	NA		NA	NA
30	NA	NA	NA	NA	NA	NA	NA	NA	NA	NA	NA		NA	NA
31	NA	NA	NA	NA	NA	NA	NA	NA	NA	NA	NA		NA	NA
32	NA	NA	NA	NA	NA	NA	NA	NA	NA	NA	NA		NA	NA
33	NA	NA	NA	NA	NA	NA	NA	NA	NA	NA	NA		NA	NA
34	NA	NA	NA	NA	NA	NA	NA	NA	NA	NA	NA		NA	NA
35	NA	NA	NA	NA	NA	NA	NA	NA	NA	NA	NA		NA	NA
36	NA	NA	NA	NA	NA	NA	NA	NA	NA	NA	NA		NA	NA

## Sheet: Fig. S5g_CaIR
	subject.id	subject.mass	cage	Date.Time	vo2	vco2	ee	ee.acc	rer	feed	feed.acc	drink	drink.acc	xytot	xyamb	wheel	wheel.acc	pedmeter	allmeter	body.temp	minute	hour	day	exp.minute	exp.hour	exp.day
1	K02590-WT	32	101	2023-06-18 13:09:00	103.712	106.4	0.5	0.5	1.026	NA	NA	NA	NA	NA	NA	NA	NA	NA	NA	NA	2023-06-18 13:09:00	2023-06-18 13:00:00	2023-06-18	0	0	0
2	K02590-WT	32	101	2023-06-18 13:31:00	81.408	79.744	0.4	0.9	0.98	NA	NA	NA	NA	NA	NA	NA	NA	NA	NA	NA	2023-06-18 13:31:00	2023-06-18 13:00:00	2023-06-18	22	0	0
3	K02590-WT	32	101	2023-06-18 13:53:00	74.656	69.76	0.4	1.3	0.935	NA	NA	NA	NA	NA	NA	NA	NA	NA	NA	NA	2023-06-18 13:53:00	2023-06-18 13:00:00	2023-06-18	44	0	0
4	K02590-WT	32	101	2023-06-18 14:15:00	96.576	93.344	0.5	1.8	0.967	NA	NA	NA	NA	NA	NA	NA	NA	NA	NA	NA	2023-06-18 14:15:00	2023-06-18 14:00:00	2023-06-18	66	1	0
5	K02590-WT	32	101	2023-06-18 14:39:00	108.992	92.608	0.5	2.3	0.85	NA	NA	NA	NA	NA	NA	NA	NA	NA	NA	NA	2023-06-18 14:39:00	2023-06-18 14:00:00	2023-06-18	90	1	0
6	K02590-WT	32	101	2023-06-18 15:01:00	104.256	86.592	0.5	2.8	0.831	NA	NA	NA	NA	NA	NA	NA	NA	NA	NA	NA	2023-06-18 15:01:00	2023-06-18 15:00:00	2023-06-18	112	2	0
7	K02590-WT	32	101	2023-06-18 15:23:00	103.328	85.856	0.5	3.3	0.831	NA	NA	NA	NA	NA	NA	NA	NA	NA	NA	NA	2023-06-18 15:23:00	2023-06-18 15:00:00	2023-06-18	134	2	0
8	K02590-WT	32	101	2023-06-18 15:45:00	102.272	85.504	0.5	3.8	0.836	NA	NA	NA	NA	NA	NA	NA	NA	NA	NA	NA	2023-06-18 15:45:00	2023-06-18 15:00:00	2023-06-18	156	2	0
9	K02590-WT	32	101	2023-06-18 16:09:00	102.752	85.024	0.5	4.3	0.827	NA	NA	NA	NA	NA	NA	NA	NA	NA	NA	NA	2023-06-18 16:09:00	2023-06-18 16:00:00	2023-06-18	180	3	0
10	K02590-WT	32	101	2023-06-18 16:31:00	113.984	96.992	0.6	4.9	0.851	NA	NA	NA	NA	NA	NA	NA	NA	NA	NA	NA	2023-06-18 16:31:00	2023-06-18 16:00:00	2023-06-18	202	3	0
11	K02590-WT	32	101	2023-06-18 16:53:00	123.04	105.088	0.6	5.5	0.854	NA	NA	NA	NA	NA	NA	NA	NA	NA	NA	NA	2023-06-18 16:53:00	2023-06-18 16:00:00	2023-06-18	224	3	0
12	K02590-WT	32	101	2023-06-18 17:15:00	127.424	112.8	0.6	6.1	0.885	NA	NA	NA	NA	NA	NA	NA	NA	NA	NA	NA	2023-06-18 17:15:00	2023-06-18 17:00:00	2023-06-18	246	4	0
13	K02590-WT	32	101	2023-06-18 17:39:00	132.512	119.36	0.7	6.8	0.901	NA	NA	NA	NA	NA	NA	NA	NA	NA	NA	NA	2023-06-18 17:39:00	2023-06-18 17:00:00	2023-06-18	270	4	0
14	KO2592-KO	27.9	102	2023-06-18 13:11:00	78.9291	74.2419	0.4	0.4	0.94	NA	NA	NA	NA	NA	NA	NA	NA	NA	NA	NA	2023-06-18 13:09:00	2023-06-18 13:00:00	2023-06-18	0	0	0
15	KO2592-KO	27.9	102	2023-06-18 13:33:00	76.6971	68.355	0.4	0.8	0.891	NA	NA	NA	NA	NA	NA	NA	NA	NA	NA	NA	2023-06-18 13:31:00	2023-06-18 13:00:00	2023-06-18	22	0	0
16	KO2592-KO	27.9	102	2023-06-18 13:55:00	96.3108	93.9951	0.5	1.3	0.976	NA	NA	NA	NA	NA	NA	NA	NA	NA	NA	NA	2023-06-18 13:53:00	2023-06-18 13:00:00	2023-06-18	44	0	0
17	KO2592-KO	27.9	102	2023-06-18 14:17:00	84.4812	81.9144	0.4	1.7	0.969	NA	NA	NA	NA	NA	NA	NA	NA	NA	NA	NA	2023-06-18 14:15:00	2023-06-18 14:00:00	2023-06-18	66	1	0
18	KO2592-KO	27.9	102	2023-06-18 14:41:00	107.499	93.186	0.4	2.1	0.867	NA	NA	NA	NA	NA	NA	NA	NA	NA	NA	NA	2023-06-18 14:39:00	2023-06-18 14:00:00	2023-06-18	90	1	0
19	KO2592-KO	27.9	102	2023-06-18 15:03:00	108.838	92.349	0.4	2.5	0.848	NA	NA	NA	NA	NA	NA	NA	NA	NA	NA	NA	2023-06-18 15:01:00	2023-06-18 15:00:00	2023-06-18	112	2	0
20	KO2592-KO	27.9	102	2023-06-18 15:25:00	105.35	89.3358	0.5	3	0.848	NA	NA	NA	NA	NA	NA	NA	NA	NA	NA	NA	2023-06-18 15:23:00	2023-06-18 15:00:00	2023-06-18	134	2	0
21	KO2592-KO	27.9	102	2023-06-18 15:47:00	102.951	87.7734	0.5	3.5	0.853	NA	NA	NA	NA	NA	NA	NA	NA	NA	NA	NA	2023-06-18 15:45:00	2023-06-18 15:00:00	2023-06-18	156	2	0
22	KO2592-KO	27.9	102	2023-06-18 16:11:00	103.509	87.7734	0.5	4	0.848	NA	NA	NA	NA	NA	NA	NA	NA	NA	NA	NA	2023-06-18 16:09:00	2023-06-18 16:00:00	2023-06-18	180	3	0
23	KO2592-KO	27.9	102	2023-06-18 16:33:00	110.01	94.4415	0.5	4.5	0.858	NA	NA	NA	NA	NA	NA	NA	NA	NA	NA	NA	2023-06-18 16:31:00	2023-06-18 16:00:00	2023-06-18	202	3	0
24	KO2592-KO	27.9	102	2023-06-18 16:55:00	121.644	108.336	0.5	5	0.891	NA	NA	NA	NA	NA	NA	NA	NA	NA	NA	NA	2023-06-18 16:53:00	2023-06-18 16:00:00	2023-06-18	224	3	0
25	KO2592-KO	27.9	102	2023-06-18 17:17:00	120.054	109.201	0.5	5.5	0.91	NA	NA	NA	NA	NA	NA	NA	NA	NA	NA	NA	2023-06-18 17:15:00	2023-06-18 17:00:00	2023-06-18	246	4	0
26	KO2592-KO	27.9	102	2023-06-18 17:41:00	122.035	112.549	0.6	6.1	0.922	NA	NA	NA	NA	NA	NA	NA	NA	NA	NA	NA	2023-06-18 17:39:00	2023-06-18 17:00:00	2023-06-18	270	4	0
27	K03123-WT	29.3	104	2023-06-18 13:13:00	66.0422	63.3466	0.3	0.3	0.959	NA	NA	NA	NA	NA	NA	NA	NA	NA	NA	NA	2023-06-18 13:09:00	2023-06-18 13:00:00	2023-06-18	0	0	0
28	K03123-WT	29.3	104	2023-06-18 13:35:00	70.4958	64.5772	0.3	0.6	0.916	NA	NA	NA	NA	NA	NA	NA	NA	NA	NA	NA	2023-06-18 13:31:00	2023-06-18 13:00:00	2023-06-18	22	0	0
29	K03123-WT	29.3	104	2023-06-18 13:57:00	72.7226	65.925	0.4	1	0.907	NA	NA	NA	NA	NA	NA	NA	NA	NA	NA	NA	2023-06-18 13:53:00	2023-06-18 13:00:00	2023-06-18	44	0	0
30	K03123-WT	29.3	104	2023-06-18 14:21:00	71.2576	60.1822	0.3	1.3	0.845	NA	NA	NA	NA	NA	NA	NA	NA	NA	NA	NA	2023-06-18 14:17:00	2023-06-18 14:00:00	2023-06-18	68	1	0
31	K03123-WT	29.3	104	2023-06-18 14:43:00	93.1154	75.6526	0.4	1.7	0.812	NA	NA	NA	NA	NA	NA	NA	NA	NA	NA	NA	2023-06-18 14:39:00	2023-06-18 14:00:00	2023-06-18	90	1	0
32	K03123-WT	29.3	104	2023-06-18 15:05:00	95.3422	78.1138	0.5	2.2	0.819	NA	NA	NA	NA	NA	NA	NA	NA	NA	NA	NA	2023-06-18 15:01:00	2023-06-18 15:00:00	2023-06-18	112	2	0
33	K03123-WT	29.3	104	2023-06-18 15:27:00	107.238	88.8083	0.5	2.7	0.828	NA	NA	NA	NA	NA	NA	NA	NA	NA	NA	NA	2023-06-18 15:23:00	2023-06-18 15:00:00	2023-06-18	134	2	0
34	K03123-WT	29.3	104	2023-06-18 15:51:00	99.0047	81.2489	0.5	3.2	0.821	NA	NA	NA	NA	NA	NA	NA	NA	NA	NA	NA	2023-06-18 15:47:00	2023-06-18 15:00:00	2023-06-18	158	2	0
35	K03123-WT	29.3	104	2023-06-18 16:13:00	105.978	89.2771	0.5	3.7	0.843	NA	NA	NA	NA	NA	NA	NA	NA	NA	NA	NA	2023-06-18 16:09:00	2023-06-18 16:00:00	2023-06-18	180	3	0
36	K03123-WT	29.3	104	2023-06-18 16:35:00	100.733	83.3585	0.5	4.2	0.827	NA	NA	NA	NA	NA	NA	NA	NA	NA	NA	NA	2023-06-18 16:31:00	2023-06-18 16:00:00	2023-06-18	202	3	0
37	K03123-WT	29.3	104	2023-06-18 16:57:00	99.2684	81.9521	0.5	4.7	0.826	NA	NA	NA	NA	NA	NA	NA	NA	NA	NA	NA	2023-06-18 16:53:00	2023-06-18 16:00:00	2023-06-18	224	3	0
38	K03123-WT	29.3	104	2023-06-18 17:21:00	108.293	91.3867	0.5	5.2	0.844	NA	NA	NA	NA	NA	NA	NA	NA	NA	NA	NA	2023-06-18 17:17:00	2023-06-18 17:00:00	2023-06-18	248	4	0
39	K03123-WT	29.3	104	2023-06-18 17:43:00	106.916	92.1778	0.5	5.7	0.862	NA	NA	NA	NA	NA	NA	NA	NA	NA	NA	NA	2023-06-18 17:39:00	2023-06-18 17:00:00	2023-06-18	270	4	0
40	K03124-KO	30.25	106	2023-06-18 13:15:00	68.6977	64.5837	0.3	0.3	0.94	NA	NA	NA	NA	NA	NA	NA	NA	NA	NA	NA	2023-06-18 13:09:00	2023-06-18 13:00:00	2023-06-18	0	0	0
41	K03124-KO	30.25	106	2023-06-18 13:37:00	66.5198	59.5925	0.3	0.6	0.896	NA	NA	NA	NA	NA	NA	NA	NA	NA	NA	NA	2023-06-18 13:31:00	2023-06-18 13:00:00	2023-06-18	22	0	0
42	K03124-KO	30.25	106	2023-06-18 13:59:00	66.671	57.7473	0.3	0.9	0.867	NA	NA	NA	NA	NA	NA	NA	NA	NA	NA	NA	2023-06-18 13:53:00	2023-06-18 13:00:00	2023-06-18	44	0	0
43	K03124-KO	30.25	106	2023-06-18 14:23:00	72.7512	67.8205	0.4	1.3	0.932	NA	NA	NA	NA	NA	NA	NA	NA	NA	NA	NA	2023-06-18 14:17:00	2023-06-18 14:00:00	2023-06-18	68	1	0
44	K03124-KO	30.25	106	2023-06-18 14:45:00	90.2357	75.02	0.4	1.7	0.831	NA	NA	NA	NA	NA	NA	NA	NA	NA	NA	NA	2023-06-18 14:39:00	2023-06-18 14:00:00	2023-06-18	90	1	0
45	K03124-KO	30.25	106	2023-06-18 15:07:00	87.7553	71.148	0.4	2.1	0.811	NA	NA	NA	NA	NA	NA	NA	NA	NA	NA	NA	2023-06-18 15:01:00	2023-06-18 15:00:00	2023-06-18	112	2	0
46	K03124-KO	30.25	106	2023-06-18 15:29:00	88.4813	70.5127	0.4	2.5	0.797	NA	NA	NA	NA	NA	NA	NA	NA	NA	NA	NA	2023-06-18 15:23:00	2023-06-18 15:00:00	2023-06-18	134	2	0
47	K03124-KO	30.25	106	2023-06-18 15:53:00	88.5115	71.4505	0.4	2.9	0.807	NA	NA	NA	NA	NA	NA	NA	NA	NA	NA	NA	2023-06-18 15:47:00	2023-06-18 15:00:00	2023-06-18	158	2	0
48	K03124-KO	30.25	106	2023-06-18 16:15:00	116.886	100.037	0.6	3.5	0.856	NA	NA	NA	NA	NA	NA	NA	NA	NA	NA	NA	2023-06-18 16:09:00	2023-06-18 16:00:00	2023-06-18	180	3	0
49	K03124-KO	30.25	106	2023-06-18 16:37:00	99.2502	84.1555	0.5	4	0.848	NA	NA	NA	NA	NA	NA	NA	NA	NA	NA	NA	2023-06-18 16:31:00	2023-06-18 16:00:00	2023-06-18	202	3	0
50	K03124-KO	30.25	106	2023-06-18 16:59:00	108.567	93.3515	0.5	4.5	0.86	NA	NA	NA	NA	NA	NA	NA	NA	NA	NA	NA	2023-06-18 16:53:00	2023-06-18 16:00:00	2023-06-18	224	3	0
51	K03124-KO	30.25	106	2023-06-18 17:23:00	119.73	108.386	0.6	5.1	0.905	NA	NA	NA	NA	NA	NA	NA	NA	NA	NA	NA	2023-06-18 17:17:00	2023-06-18 17:00:00	2023-06-18	248	4	0
52	K03124-KO	30.25	106	2023-06-18 17:45:00	109.747	100.218	0.5	5.6	0.913	NA	NA	NA	NA	NA	NA	NA	NA	NA	NA	NA	2023-06-18 17:39:00	2023-06-18 17:00:00	2023-06-18	270	4	0
53	K02531-WT	20.8	108	2023-06-18 13:17:00	78.0624	73.1744	0.4	0.4	0.937	NA	NA	NA	NA	NA	NA	NA	NA	NA	NA	NA	2023-06-18 13:09:00	2023-06-18 13:00:00	2023-06-18	0	0	0
54	K02531-WT	20.8	108	2023-06-18 13:39:00	73.944	73.0912	0.4	0.8	0.988	NA	NA	NA	NA	NA	NA	NA	NA	NA	NA	NA	2023-06-18 13:31:00	2023-06-18 13:00:00	2023-06-18	22	0	0
55	K02531-WT	20.8	108	2023-06-18 14:03:00	61.5056	56.3472	0.3	1.1	0.916	NA	NA	NA	NA	NA	NA	NA	NA	NA	NA	NA	2023-06-18 13:55:00	2023-06-18 14:00:00	2023-06-18	46	1	0
56	K02531-WT	20.8	108	2023-06-18 14:25:00	62.3376	52.6032	0.3	1.4	0.844	NA	NA	NA	NA	NA	NA	NA	NA	NA	NA	NA	2023-06-18 14:17:00	2023-06-18 14:00:00	2023-06-18	68	1	0
57	K02531-WT	20.8	108	2023-06-18 14:47:00	71.24	57.7824	0.3	1.7	0.811	NA	NA	NA	NA	NA	NA	NA	NA	NA	NA	NA	2023-06-18 14:39:00	2023-06-18 14:00:00	2023-06-18	90	1	0
58	K02531-WT	20.8	108	2023-06-18 15:09:00	70.7616	56.784	0.3	2	0.803	NA	NA	NA	NA	NA	NA	NA	NA	NA	NA	NA	2023-06-18 15:01:00	2023-06-18 15:00:00	2023-06-18	112	2	0
59	K02531-WT	20.8	108	2023-06-18 15:33:00	71.552	56.9296	0.3	2.3	0.796	NA	NA	NA	NA	NA	NA	NA	NA	NA	NA	NA	2023-06-18 15:25:00	2023-06-18 15:00:00	2023-06-18	136	2	0
60	K02531-WT	20.8	108	2023-06-18 15:55:00	72.0304	59.2384	0.3	2.6	0.822	NA	NA	NA	NA	NA	NA	NA	NA	NA	NA	NA	2023-06-18 15:47:00	2023-06-18 15:00:00	2023-06-18	158	2	0
61	K02531-WT	20.8	108	2023-06-18 16:17:00	77.2928	66.04	0.4	3	0.854	NA	NA	NA	NA	NA	NA	NA	NA	NA	NA	NA	2023-06-18 16:09:00	2023-06-18 16:00:00	2023-06-18	180	3	0
62	K02531-WT	20.8	108	2023-06-18 16:39:00	93.7664	84.8224	0.5	3.5	0.905	NA	NA	NA	NA	NA	NA	NA	NA	NA	NA	NA	2023-06-18 16:31:00	2023-06-18 16:00:00	2023-06-18	202	3	0
63	K02531-WT	20.8	108	2023-06-18 17:03:00	87.7344	77.9168	0.4	3.9	0.888	NA	NA	NA	NA	NA	NA	NA	NA	NA	NA	NA	2023-06-18 16:55:00	2023-06-18 17:00:00	2023-06-18	226	4	0
64	K02531-WT	20.8	108	2023-06-18 17:25:00	80.704	73.2992	0.4	4.3	0.908	NA	NA	NA	NA	NA	NA	NA	NA	NA	NA	NA	2023-06-18 17:17:00	2023-06-18 17:00:00	2023-06-18	248	4	0
65	K02531-WT	20.8	108	2023-06-18 17:47:00	103.251	97.9056	0.5	4.8	0.948	NA	NA	NA	NA	NA	NA	NA	NA	NA	NA	NA	2023-06-18 17:39:00	2023-06-18 17:00:00	2023-06-18	270	4	0
66	K02532-KO	22.6	109	2023-06-18 13:19:00	81.134	80.2526	0.4	0.4	0.989	NA	NA	NA	NA	NA	NA	NA	NA	NA	NA	NA	2023-06-18 13:09:00	2023-06-18 13:00:00	2023-06-18	0	0	0
67	K02532-KO	22.6	109	2023-06-18 13:41:00	84.0494	86.4902	0.4	0.8	1.029	NA	NA	NA	NA	NA	NA	NA	NA	NA	NA	NA	2023-06-18 13:31:00	2023-06-18 13:00:00	2023-06-18	22	0	0
68	K02532-KO	22.6	109	2023-06-18 14:05:00	66.8282	61.6302	0.3	1.1	0.922	NA	NA	NA	NA	NA	NA	NA	NA	NA	NA	NA	2023-06-18 13:55:00	2023-06-18 14:00:00	2023-06-18	46	1	0
69	K02532-KO	22.6	109	2023-06-18 14:27:00	68.7944	59.89	0.3	1.4	0.871	NA	NA	NA	NA	NA	NA	NA	NA	NA	NA	NA	2023-06-18 14:17:00	2023-06-18 14:00:00	2023-06-18	68	1	0
70	K02532-KO	22.6	109	2023-06-18 14:49:00	93.3606	81.021	0.5	1.9	0.868	NA	NA	NA	NA	NA	NA	NA	NA	NA	NA	NA	2023-06-18 14:39:00	2023-06-18 14:00:00	2023-06-18	90	1	0
71	K02532-KO	22.6	109	2023-06-18 15:11:00	99.779	87.1456	0.5	2.4	0.873	NA	NA	NA	NA	NA	NA	NA	NA	NA	NA	NA	2023-06-18 15:01:00	2023-06-18 15:00:00	2023-06-18	112	2	0
72	K02532-KO	22.6	109	2023-06-18 15:35:00	90.3096	76.049	0.4	2.8	0.842	NA	NA	NA	NA	NA	NA	NA	NA	NA	NA	NA	2023-06-18 15:25:00	2023-06-18 15:00:00	2023-06-18	136	2	0
73	K02532-KO	22.6	109	2023-06-18 15:57:00	82.0154	68.0938	0.4	3.2	0.83	NA	NA	NA	NA	NA	NA	NA	NA	NA	NA	NA	2023-06-18 15:47:00	2023-06-18 15:00:00	2023-06-18	158	2	0
74	K02532-KO	22.6	109	2023-06-18 16:19:00	83.5522	69.269	0.4	3.6	0.829	NA	NA	NA	NA	NA	NA	NA	NA	NA	NA	NA	2023-06-18 16:09:00	2023-06-18 16:00:00	2023-06-18	180	3	0
75	K02532-KO	22.6	109	2023-06-18 16:41:00	105.452	94.8974	0.5	4.1	0.9	NA	NA	NA	NA	NA	NA	NA	NA	NA	NA	NA	2023-06-18 16:31:00	2023-06-18 16:00:00	2023-06-18	202	3	0
76	K02532-KO	22.6	109	2023-06-18 17:05:00	95.824	85.5636	0.5	4.6	0.893	NA	NA	NA	NA	NA	NA	NA	NA	NA	NA	NA	2023-06-18 16:55:00	2023-06-18 17:00:00	2023-06-18	226	4	0
77	K02532-KO	22.6	109	2023-06-18 17:27:00	106.13	98.3326	0.5	5.1	0.927	NA	NA	NA	NA	NA	NA	NA	NA	NA	NA	NA	2023-06-18 17:17:00	2023-06-18 17:00:00	2023-06-18	248	4	0
78	K02532-KO	22.6	109	2023-06-18 17:49:00	96.3438	89.9706	0.5	5.6	0.934	NA	NA	NA	NA	NA	NA	NA	NA	NA	NA	NA	2023-06-18 17:39:00	2023-06-18 17:00:00	2023-06-18	270	4	0
79	K02596-WT	23	110	2023-06-18 13:21:00	70.127	55.108	0.3	0.3	0.786	NA	NA	NA	NA	NA	NA	NA	NA	NA	NA	NA	2023-06-18 13:09:00	2023-06-18 13:00:00	2023-06-18	0	0	0
80	K02596-WT	23	110	2023-06-18 13:45:00	61.985	49.059	0.3	0.6	0.791	NA	NA	NA	NA	NA	NA	NA	NA	NA	NA	NA	2023-06-18 13:33:00	2023-06-18 13:00:00	2023-06-18	24	0	0
[truncated: 24 more rows]

## Sheet: Fig.S5g_Session
	group1	group2	group_names	diet_names	dietCal	colors	xrange	outliers	errorbars	mri	light	exc	Total.Mass	id
[truncated: 16 more rows]

[truncated: 2 more sheets: Fig.S5h_CaIR, Fig.S5h_Session]
